# Supplementary material for: The LARGE Principle of Cellular Reprogramming: Lost, Acquired and Retained Gene Expression in Foreskin and Amniotic Fluid-Derived Human iPS Cells
Source: PLoS One. 2010 Oct 29;5(10):e13703. doi: 10.1371/journal.pone.0013703 (PMC2966395; doi:10.1371/journal.pone.0013703)
Supplement: Table S1 — List of primers used for qRT-PCR and DNA fingerprinting analyses. (0.03 MB XLS) [file pone.0013703.s001.xls]

## Sheet: Supp Table 1
Gene	Sequence forward primer (5'-3')	Sequence reverse primer (5'-3')	Amplicon length [bp]
GAPDH	CTGGTAAAGTGGATATTGTTGCCAT	TGGAATCATATTGGAACATGTAAACC	81
ACTB	TCAAGATCATTGCTCCTCCTGAG	ACATCTGCTGGAAGGTGGACA	87
POU5F1	GTGGAGGAAGCTGACAACAA	ATTCTCCAGGTTGCCTCTCA	119
SOX2	GTATCAGGAGTTGTCAAGGCAGAG	TCCTAGTCTTAAAGAGGCAGCAAAC	78
NANOG	CCTGTGATTTGTGGGCCTG	GACAGTCTCCGTGTGAGGCAT	78
TERT	ACGGCGACATGGAGAACAAG	GAGGTGTCACCAACAAGAAATCATC	90
CER1	ACCACGATGCACTTGCCACT	CCGTCTTCACCTTGCACTGG	94
GDF3	TTGGCACAAGTGGATCATTGC	TTGGCACAAGTGGATCATTGC	96
FGF4	CCCTTCTTCACCGATGAGTGC	CATTCTTGCTCAGGGCGATG	109
DPPA4	TGGTGTCAGGTGGTGTGTGG	CCAGGCTTGACCAGCATGAA	91
DNMT3B	GCTCACAGGGCCCGATACTT	GCAGTCCTGCAGCTCGAGTTTA	93
LEFTY1	AATGTGTCATTGTTTACTTGTCCTGTC	CAGGTCTTAGGTCCAGAGTGGTG	76
CDX2	TCACTACAGTCGCTACATCACCATC	TTAACCTGCCTCTCAGAGAGCC	78
KRT7	AGATCGCCACCTACCGCAAG	ATTCACGGCTCCCACTCCAT	74
HAND1	TCCCTTTTCCGCTTGCTCTC	CATCGCCTACCTGATGGACG	114
FOXF1	AAAGGAGCCACGAAGCAAGC	AGGCTGAAGCGAAGGAAGAGG	81
GATA3	ACTCCAGCCACATGCTGACC	AGCATCGAGCAGGGCTCTAAC	117
ID2	AATCCTGCAGCACGTCATCG	CTGGTGATGCAGGCTGACAA	85
D21S2055	AACAGAACCAATAGGCTATCTATC	TACAGTAAATCACTTGGTAGGAGA	-
DS17S1290	GCAACAGAGCAAGACTGTC	GGAAACAGTTAAATGGCCAA	-
