# Supplementary material for: The LARGE Principle of Cellular Reprogramming: Lost, Acquired and Retained Gene Expression in Foreskin and Amniotic Fluid-Derived Human iPS Cells
Source: PLoS One. 2010 Oct 29;5(10):e13703. doi: 10.1371/journal.pone.0013703 (PMC2966395; doi:10.1371/journal.pone.0013703)
Supplement: Table S2 — List of antibodies used for immunofluorescence stainings. (0.02 MB XLS) [file pone.0013703.s002.xls]

## Sheet: Supp Table 2
Primary antibodies
Human antigene	Species raised in	Company	Catalog Nr.	Dilution
OCT4	mouse	Santa Cruz Biotechnology	sc-5279	1:100
SOX2	goat	Santa Cruz	sc-17320	1:100
NANOG	goat	R&D Systems	AF1997	1:100
SSEA4	mouse	Millipore	SCR001	1:100
TRA-1-60	mouse	Millipore	SCR001	1:100
TRA-1-81	mouse	Millipore	SCR001	1:100
SOX17	goat	R&D Systems	AF1924	1:100
alpha fetoprotein (AFP)	mouse	Sigma-Aldrich	WH0000174M1	1:300
smooth mucle actin (SMA)	mouse	DakoCytomation	M0851	1:100
nestin (NES)	mouse	Millipore	MAB5326	1:200
class III beta tubulin (TUJ1)	mouse	Sigma-Aldrich	T8660	1:400
chorionic gonadotropin beta (hCGb)	mouse	Abcam	ab763	1:800
Secondary antibodies
Antigene	Species raised in	Company	Catalog Nr.	Dilution
anti-goat IgG, Alexa fluor 488	donkey	Invitrogen	A11055	1:300
anti-goat IgG, Alexa fluor 594	chicken	Invitrogen	A21468	1:300
anti-mouse IgG, Alexa fluor 488	goat	Invitrogen	A11001	1:300
anti-mouse IgG, Alexa fluor 594	goat	Invitrogen	A11005	1:300
