# Supplementary material for: The LARGE Principle of Cellular Reprogramming: Lost, Acquired and Retained Gene Expression in Foreskin and Amniotic Fluid-Derived Human iPS Cells
Source: PLoS One. 2010 Oct 29;5(10):e13703. doi: 10.1371/journal.pone.0013703 (PMC2966395; doi:10.1371/journal.pone.0013703)
Supplement: Table S3 — Complete gene lists reported in the ESC/AFiPSC/AFC-Venn diagram (Figure 4C). Spreadsheet 1 a–c: Self-renewal signature, 1299 genes, (a) gene list (GL), (b) DAVID functional annotation chart (DFACha), (c) DAVID functional annotation clustering (DFAClu). Spreadsheet 2 a–c: ESC-specific genes, 257 genes, (a) GL, (b) DFACha, (c) DFAClu. Spreadsheet 3 a–c: AFiPSC-specific genes, 555 genes, (a) GL, (b) DFACha, (c) DFAClu. Spreadsheet 4 a–b: Housekeeping genes, 6934 genes, (a) GL, (b) DFACha. Spreadsheet 5 a–c: Overlap ESCs and AFCs, 125 genes, (a) GL, (b) DFACha, (c) DFAClu. Spreadsheet 6 a–c: Donor cell memory, 350 genes, (a) GL, (b) DFACha, (c) DFAClu. Spreadsheet 7 a–c: Donor cell-specific genes, 665 genes, (a) GL, (b) DFACha, (c) DFAClu. (5.87 MB XLS) [file pone.0013703.s003.xls]

## Sheet: 1a
Figure 4C, Self-renewal signature, 1299 genes
Gene list
Illumina ProbeID	Gene Symbol	Definition
ILMN_1706344	ABHD6	Homo sapiens abhydrolase domain containing 6 (ABHD6), mRNA.
ILMN_1696682	ABLIM1	Homo sapiens actin binding LIM protein 1 (ABLIM1), transcript variant 1, mRNA.
ILMN_1763852	ACACB	Homo sapiens acetyl-Coenzyme A carboxylase beta (ACACB), mRNA.
ILMN_2368728	ACCN3	Homo sapiens amiloride-sensitive cation channel 3 (ACCN3), transcript variant 2, mRNA.
ILMN_1780485	ACHE	Homo sapiens acetylcholinesterase (YT blood group) (ACHE), transcript variant E4-E5, mRNA.
ILMN_2227011	ACSBG1	Homo sapiens acyl-CoA synthetase bubblegum family member 1 (ACSBG1), mRNA.
ILMN_1662738	ACSM3	Homo sapiens acyl-CoA synthetase medium-chain family member 3 (ACSM3), transcript variant 2, mRNA.
ILMN_2125869	ACTA1	Homo sapiens actin, alpha 1, skeletal muscle (ACTA1), mRNA.
ILMN_1658660	ACTC	Homo sapiens actin, alpha, cardiac muscle (ACTC), mRNA.
ILMN_1665691	ACTN3	Homo sapiens actinin, alpha 3 (ACTN3), mRNA.
ILMN_2243308	ACVR1B	Homo sapiens activin A receptor, type IB (ACVR1B), transcript variant 1, mRNA.
ILMN_1668983	ACVR2B	Homo sapiens activin A receptor, type IIB (ACVR2B), mRNA.
ILMN_1725043	ADAL	Homo sapiens adenosine deaminase-like (ADAL), mRNA.
ILMN_1656171	ADAMTS19	Homo sapiens ADAM metallopeptidase with thrombospondin type 1 motif, 19 (ADAMTS19), mRNA.
ILMN_1805543	ADAMTS9	Homo sapiens ADAM metallopeptidase with thrombospondin type 1 motif, 9 (ADAMTS9), mRNA.
ILMN_1721495	ADAMTSL2	Homo sapiens ADAMTS-like 2 (ADAMTSL2), mRNA.
ILMN_1700349	ADCK4	Homo sapiens aarF domain containing kinase 4 (ADCK4), mRNA.
ILMN_2120555	ADCY1	Homo sapiens adenylate cyclase 1 (brain) (ADCY1), mRNA.
ILMN_1708588	ADCY5	Homo sapiens adenylate cyclase 5 (ADCY5), mRNA.
ILMN_2336146	ADD2	Homo sapiens adducin 2 (beta) (ADD2), transcript variant beta-3a, mRNA.
ILMN_1678501	ADD3	Homo sapiens adducin 3 (gamma) (ADD3), transcript variant 2, mRNA.
ILMN_1760335	ADPRHL1	Homo sapiens ADP-ribosylhydrolase like 1 (ADPRHL1), transcript variant 2, mRNA.
ILMN_1733963	ADRA2C	Homo sapiens adrenergic, alpha-2C-, receptor (ADRA2C), mRNA.
ILMN_1707169	AGMAT	Homo sapiens agmatine ureohydrolase (agmatinase) (AGMAT), mRNA.
ILMN_1700183	AGTRL1	Homo sapiens angiotensin II receptor-like 1 (AGTRL1), mRNA.
ILMN_1701603	ALPL	Homo sapiens alkaline phosphatase, liver/bone/kidney (ALPL), mRNA.
ILMN_1660995	AMH	Homo sapiens anti-Mullerian hormone (AMH), mRNA.
ILMN_1736412	AMHR2	Homo sapiens anti-Mullerian hormone receptor, type II (AMHR2), mRNA.
ILMN_1774207	ANGPT2	Homo sapiens angiopoietin 2 (ANGPT2), mRNA.
ILMN_1772612	ANGPTL2	Homo sapiens angiopoietin-like 2 (ANGPTL2), mRNA.
ILMN_1813139	ANKDD1A	Homo sapiens ankyrin repeat and death domain containing 1A (ANKDD1A), mRNA.
ILMN_1801464	ANKFY1	Homo sapiens ankyrin repeat and FYVE domain containing 1 (ANKFY1), transcript variant 2, mRNA.
ILMN_1740161	ANKRD26	Homo sapiens ankyrin repeat domain 26 (ANKRD26), mRNA.
ILMN_1776936	ANKRD38	Homo sapiens ankyrin repeat domain 38 (ANKRD38), mRNA.
ILMN_2091590	ANKRD41	Homo sapiens ankyrin repeat domain 41 (ANKRD41), mRNA.
ILMN_1755588	ANKRD47	Homo sapiens ankyrin repeat domain 47 (ANKRD47), mRNA.
ILMN_1679256	AP3B2	Homo sapiens adaptor-related protein complex 3, beta 2 subunit (AP3B2), mRNA.
ILMN_2362122	AP3M1	Homo sapiens adaptor-related protein complex 3, mu 1 subunit (AP3M1), transcript variant 2, mRNA.
ILMN_1656951	APCDD1	Homo sapiens adenomatosis polyposis coli down-regulated 1 (APCDD1), mRNA.
ILMN_1690884	APOA1	Homo sapiens apolipoprotein A-I (APOA1), mRNA.
ILMN_1688543	APOA2	Homo sapiens apolipoprotein A-II (APOA2), mRNA.
ILMN_2232478	APOBEC3G	Homo sapiens apolipoprotein B mRNA editing enzyme, catalytic polypeptide-like 3G (APOBEC3G), mRNA.
ILMN_1789007	APOC1	Homo sapiens apolipoprotein C-I (APOC1), mRNA.
ILMN_1669833	APS	Homo sapiens adaptor protein with pleckstrin homology and src homology 2 domains (APS), mRNA.
ILMN_2260058	APTX	Homo sapiens aprataxin (APTX), transcript variant 4, mRNA.
ILMN_1786381	AQP6	Homo sapiens aquaporin 6, kidney specific (AQP6), transcript variant 1, mRNA.
ILMN_1768399	ARFIP1	Homo sapiens ADP-ribosylation factor interacting protein 1 (arfaptin 1) (ARFIP1), transcript variant 1, mRNA.
ILMN_1800898	ARG2	Homo sapiens arginase, type II (ARG2), nuclear gene encoding mitochondrial protein, mRNA.
ILMN_1718610	ARHGAP17	Homo sapiens Rho GTPase activating protein 17 (ARHGAP17), transcript variant 2, mRNA.
ILMN_2352633	ARHGAP24	Homo sapiens Rho GTPase activating protein 24 (ARHGAP24), transcript variant 3, mRNA.
ILMN_2290204	ARHGAP28	Homo sapiens Rho GTPase activating protein 28 (ARHGAP28), transcript variant 1, mRNA.
ILMN_1770824	ARHGAP4	Homo sapiens Rho GTPase activating protein 4 (ARHGAP4), mRNA.
ILMN_2382657	ARHGAP9	Homo sapiens Rho GTPase activating protein 9 (ARHGAP9), transcript variant 3, mRNA.
ILMN_1689770	ARHGEF10L	Homo sapiens Rho guanine nucleotide exchange factor (GEF) 10-like (ARHGEF10L), transcript variant 1, mRNA.
ILMN_1669928	ARHGEF16	Homo sapiens Rho guanine exchange factor (GEF) 16 (ARHGEF16), mRNA.
ILMN_1720604	ARSG	Homo sapiens arylsulfatase G (ARSG), mRNA.
ILMN_2338733	ART5	Homo sapiens ADP-ribosyltransferase 5 (ART5), transcript variant 1, mRNA.
ILMN_1701653	ASCL1	Homo sapiens achaete-scute complex homolog 1 (Drosophila) (ASCL1), mRNA.
ILMN_1723412	ASCL2	Homo sapiens achaete-scute complex-like 2 (Drosophila) (ASCL2), mRNA.
ILMN_1695414	ASF1B	Homo sapiens ASF1 anti-silencing function 1 homolog B (S. cerevisiae) (ASF1B), mRNA.
ILMN_1769013	ASGR1	Homo sapiens asialoglycoprotein receptor 1 (ASGR1), mRNA.
ILMN_1656576	ATCAY	Homo sapiens ataxia, cerebellar, Cayman type (caytaxin) (ATCAY), mRNA.
ILMN_1756867	ATE1	Homo sapiens arginyltransferase 1 (ATE1), transcript variant 2, mRNA.
ILMN_1804445	ATF7IP2	Homo sapiens activating transcription factor 7 interacting protein 2 (ATF7IP2), mRNA.
ILMN_2296290	ATG9A	Homo sapiens ATG9 autophagy related 9 homolog A (S. cerevisiae) (ATG9A), transcript variant 1, mRNA.
ILMN_1807798	ATP5G2	Homo sapiens ATP synthase, H+ transporting, mitochondrial F0 complex, subunit c (subunit 9), isoform 2 (ATP5G2), nuclear gene encoding mitochondrial protein, transcript variant 1, mRNA.
ILMN_1653372	ATP8B3	Homo sapiens ATPase, Class I, type 8B, member 3 (ATP8B3), mRNA.
ILMN_1658684	ATP9B	Homo sapiens ATPase, Class II, type 9B (ATP9B), mRNA.
ILMN_2140207	ATPBD4	Homo sapiens ATP binding domain 4 (ATPBD4), mRNA.
ILMN_1685978	ATPIF1	Homo sapiens ATPase inhibitory factor 1 (ATPIF1), nuclear gene encoding mitochondrial protein, transcript variant 3, mRNA.
ILMN_2271627	ATXN2L	Homo sapiens ataxin 2-like (ATXN2L), transcript variant A, mRNA.
ILMN_1725696	ATXN3	Homo sapiens ataxin 3 (ATXN3), transcript variant 2, mRNA.
ILMN_1692967	AXIN1	Homo sapiens axin 1 (AXIN1), transcript variant 1, mRNA.
ILMN_1724480	AXIN2	Homo sapiens axin 2 (conductin, axil) (AXIN2), mRNA.
ILMN_1690682	B3GALT4	Homo sapiens UDP-Gal:betaGlcNAc beta 1,3-galactosyltransferase, polypeptide 4 (B3GALT4), mRNA.
ILMN_1794072	B3GAT1	Homo sapiens beta-1,3-glucuronyltransferase 1 (glucuronosyltransferase P) (B3GAT1), transcript variant 2, mRNA.
ILMN_1702817	B3GNTL1	Homo sapiens UDP-GlcNAc:betaGal beta-1,3-N-acetylglucosaminyltransferase-like 1 (B3GNTL1), mRNA.
ILMN_2396338	BANP	Homo sapiens BTG3 associated nuclear protein (BANP), transcript variant 1, mRNA.
ILMN_1690576	BAT1	Homo sapiens HLA-B associated transcript 1 (BAT1), transcript variant 1, mRNA.
ILMN_1680300	BCAN	Homo sapiens brevican (BCAN), transcript variant 2, mRNA.
ILMN_1737380	BCAP29	Homo sapiens B-cell receptor-associated protein 29 (BCAP29), transcript variant 3, mRNA.
ILMN_2054510	BCAS3	Homo sapiens breast carcinoma amplified sequence 3 (BCAS3), mRNA.
ILMN_1659800	BCL11A	Homo sapiens B-cell CLL/lymphoma 11A (zinc finger protein) (BCL11A), transcript variant 3, mRNA.
ILMN_1709484	BLM	Homo sapiens Bloom syndrome (BLM), mRNA.
ILMN_2095577	BMPR1A	Homo sapiens bone morphogenetic protein receptor, type IA (BMPR1A), mRNA.
ILMN_1652472	BRAF	Homo sapiens v-raf murine sarcoma viral oncogene homolog B1 (BRAF), mRNA.
ILMN_1778374	BSG	Homo sapiens basigin (Ok blood group) (BSG), transcript variant 2, mRNA.
ILMN_1760246	BSN	Homo sapiens bassoon (presynaptic cytomatrix protein) (BSN), mRNA.
ILMN_1723480	BST2	Homo sapiens bone marrow stromal cell antigen 2 (BST2), mRNA.
ILMN_1710092	BTBD4	Homo sapiens zinc finger and BTB domain containing 46 (ZBTB46), mRNA.
ILMN_1783392	BTN2A1	Homo sapiens butyrophilin, subfamily 2, member A1 (BTN2A1), transcript variant 2, mRNA.
ILMN_1815718	BTRC	Homo sapiens beta-transducin repeat containing (BTRC), transcript variant 2, mRNA.
ILMN_2111229	BZRAP1	Homo sapiens benzodiazapine receptor (peripheral) associated protein 1 (BZRAP1), mRNA.
ILMN_1808566	C10orf77	Homo sapiens transmembrane protein 180 (TMEM180), mRNA.
ILMN_1702584	C10orf96	Homo sapiens chromosome 10 open reading frame 96 (C10orf96), mRNA.
ILMN_2049693	C11orf71	Homo sapiens chromosome 11 open reading frame 71 (C11orf71), mRNA.
ILMN_1787199	C12orf28	Homo sapiens chromosome 12 open reading frame 28 (C12orf28), mRNA.
ILMN_1772446	C12orf34	Homo sapiens chromosome 12 open reading frame 34 (C12orf34), mRNA.
ILMN_2229922	C12orf35	Homo sapiens chromosome 12 open reading frame 35 (C12orf35), mRNA.
ILMN_1727055	C12orf48	Homo sapiens chromosome 12 open reading frame 48 (C12orf48), mRNA.
ILMN_1736816	C13orf3	Homo sapiens chromosome 13 open reading frame 3 (C13orf3), mRNA.
ILMN_1769757	C14orf104	Homo sapiens chromosome 14 open reading frame 104 (C14orf104), mRNA.
ILMN_2055218	C14orf115	Homo sapiens chromosome 14 open reading frame 115 (C14orf115), mRNA.
ILMN_1777708	C14orf121	Homo sapiens chromosome 14 open reading frame 121 (C14orf121), mRNA.
ILMN_2394193	C14orf138	Homo sapiens chromosome 14 open reading frame 138 (C14orf138), mRNA.
ILMN_1698311	C14orf29	Homo sapiens abhydrolase domain containing 12B (ABHD12B), transcript variant 2, mRNA.
ILMN_2204876	C14orf58	Homo sapiens feline leukemia virus subgroup C cellular receptor family, member 2 (FLVCR2), mRNA.
ILMN_1674662	C15orf42	Homo sapiens chromosome 15 open reading frame 42 (C15orf42), mRNA.
ILMN_2056687	C17orf56	Homo sapiens chromosome 17 open reading frame 56 (C17orf56), mRNA.
ILMN_1771224	C18orf24	Homo sapiens chromosome 18 open reading frame 24 (C18orf24), mRNA.
ILMN_2169089	C18orf54	Homo sapiens chromosome 18 open reading frame 54 (C18orf54), mRNA.
ILMN_1683905	C19orf21	Homo sapiens chromosome 19 open reading frame 21 (C19orf21), mRNA.
ILMN_1675024	C1orf165	Homo sapiens chromosome 1 open reading frame 165 (C1orf165), mRNA.
ILMN_1726842	C1orf171	Homo sapiens tRNA-yW synthesizing protein 3 homolog (S. cerevisiae) (TYW3), mRNA.
ILMN_1676322	C1orf172	Homo sapiens chromosome 1 open reading frame 172 (C1orf172), mRNA.
ILMN_2047460	C1orf187	Homo sapiens chromosome 1 open reading frame 187 (C1orf187), mRNA.
ILMN_1797735	C1orf21	Homo sapiens chromosome 1 open reading frame 21 (C1orf21), mRNA.
ILMN_1780268	C1orf56	Homo sapiens chromosome 1 open reading frame 56 (C1orf56), mRNA.
ILMN_1759652	C1orf61	Homo sapiens chromosome 1 open reading frame 61 (C1orf61), mRNA.
ILMN_2066088	C1orf64	Homo sapiens chromosome 1 open reading frame 64 (C1orf64), mRNA.
ILMN_1758599	C1orf76	Homo sapiens chromosome 1 open reading frame 76 (C1orf76), mRNA.
ILMN_1793263	C1orf94	Homo sapiens chromosome 1 open reading frame 94 (C1orf94), mRNA.
ILMN_1716957	C1QL1	Homo sapiens complement component 1, q subcomponent-like 1 (C1QL1), mRNA.
ILMN_2195462	C1QTNF4	Homo sapiens C1q and tumor necrosis factor related protein 4 (C1QTNF4), mRNA.
ILMN_1677198	C1R	Homo sapiens complement component 1, r subcomponent (C1R), mRNA.
ILMN_1713561	C20orf103	Homo sapiens chromosome 20 open reading frame 103 (C20orf103), mRNA.
ILMN_1664242	C20orf12	Homo sapiens chromosome 20 open reading frame 12 (C20orf12), mRNA.
ILMN_1748206	C20orf160	Homo sapiens chromosome 20 open reading frame 160 (C20orf160), mRNA.
ILMN_1715905	C20orf172	Homo sapiens DSN1, MIND kinetochore complex component, homolog (S. cerevisiae) (DSN1), mRNA.
ILMN_2206474	C20orf39	Homo sapiens chromosome 20 open reading frame 39 (C20orf39), mRNA.
ILMN_1740923	C20orf54	Homo sapiens chromosome 20 open reading frame 54 (C20orf54), mRNA.
ILMN_2174711	C21orf129	Homo sapiens chromosome 21 open reading frame 129 (C21orf129), mRNA.
ILMN_1765328	C21orf57	Homo sapiens chromosome 21 open reading frame 57 (C21orf57), transcript variant 2, mRNA.
ILMN_1666773	C21orf90	Homo sapiens chromosome 21 open reading frame 90 (C21orf90), mRNA.
ILMN_1801441	C2orf11	Homo sapiens raftlin family member 2 (RFTN2), mRNA.
ILMN_2214713	C4orf36	Homo sapiens chromosome 4 open reading frame 36 (C4orf36), mRNA.
ILMN_1746819	C5	Homo sapiens complement component 5 (C5), mRNA.
ILMN_1794829	C6orf117	Homo sapiens chromosome 6 open reading frame 117 (C6orf117), mRNA.
ILMN_2134765	C6orf26	Homo sapiens chromosome 6 open reading frame 26 (C6orf26), mRNA.
ILMN_1726597	C6orf32	Homo sapiens chromosome 6 open reading frame 32 (C6orf32), mRNA.
ILMN_1655572	C6orf59	Homo sapiens chromosome 6 open reading frame 59 (C6orf59), mRNA.
ILMN_1696699	C6orf60	Homo sapiens chromosome 6 open reading frame 60 (C6orf60), mRNA.
ILMN_1781174	C6orf84	Homo sapiens KIAA1009 (KIAA1009), mRNA.
ILMN_2259292	C7orf28A	Homo sapiens chromosome 7 open reading frame 28A (C7orf28A), mRNA.
ILMN_1679217	C8orf72	Homo sapiens chromosome 8 open reading frame 72 (C8orf72), mRNA.
ILMN_1667405	C9orf100	Homo sapiens chromosome 9 open reading frame 100 (C9orf100), transcript variant 1, mRNA.
ILMN_1664283	C9orf75	Homo sapiens chromosome 9 open reading frame 75 (C9orf75), mRNA.
ILMN_1764188	C9orf93	Homo sapiens chromosome 9 open reading frame 93 (C9orf93), mRNA.
ILMN_1742358	CA14	Homo sapiens carbonic anhydrase XIV (CA14), mRNA.
ILMN_2199439	CA2	Homo sapiens carbonic anhydrase II (CA2), mRNA.
ILMN_1695157	CA4	Homo sapiens carbonic anhydrase IV (CA4), mRNA.
ILMN_1762407	CABLES2	Homo sapiens Cdk5 and Abl enzyme substrate 2 (CABLES2), mRNA.
ILMN_1738854	CACHD1	Homo sapiens cache domain containing 1 (CACHD1), mRNA.
ILMN_1664047	CACNA1E	Homo sapiens calcium channel, voltage-dependent, R type, alpha 1E subunit (CACNA1E), mRNA.
ILMN_1809676	CACNG6	Homo sapiens calcium channel, voltage-dependent, gamma subunit 6 (CACNG6), transcript variant 1, mRNA.
ILMN_1717757	CALML4	Homo sapiens calmodulin-like 4 (CALML4), transcript variant 1, mRNA.
ILMN_1667381	CAMKV	Homo sapiens CaM kinase-like vesicle-associated (CAMKV), mRNA.
ILMN_1661940	CAMTA1	Homo sapiens calmodulin binding transcription activator 1 (CAMTA1), mRNA.
ILMN_2073592	CAND2	Homo sapiens cullin-associated and neddylation-dissociated 2 (putative) (CAND2), mRNA.
ILMN_1765274	CAPN11	Homo sapiens calpain 11 (CAPN11), mRNA.
ILMN_2101034	CAPN12	Homo sapiens calpain 12 (CAPN12), mRNA.
ILMN_1724540	CART1	Homo sapiens cartilage paired-class homeoprotein 1 (CART1), mRNA.
ILMN_1680927	CASC2	Homo sapiens cancer susceptibility candidate 2 (CASC2), transcript variant 1, mRNA.
ILMN_2357471	CASC5	Homo sapiens cancer susceptibility candidate 5 (CASC5), transcript variant 2, mRNA.
ILMN_1769195	CAST1	Homo sapiens ELKS/RAB6-interacting/CAST family member 2 (ERC2), mRNA.
ILMN_1811729	CBLC	Homo sapiens Cas-Br-M (murine) ecotropic retroviral transforming sequence c (CBLC), mRNA.
ILMN_1712461	CBLN1	Homo sapiens cerebellin 1 precursor (CBLN1), mRNA.
ILMN_1657361	CBX7	Homo sapiens chromobox homolog 7 (CBX7), mRNA.
ILMN_2163206	CCDC110	Homo sapiens coiled-coil domain containing 110 (CCDC110), mRNA.
ILMN_1787441	CCDC17	Homo sapiens coiled-coil domain containing 17 (CCDC17), mRNA.
ILMN_1671295	CCDC3	Homo sapiens coiled-coil domain containing 3 (CCDC3), mRNA.
ILMN_2235086	CCDC4	Homo sapiens coiled-coil domain containing 4 (CCDC4), mRNA.
ILMN_1760088	CCKBR	Homo sapiens cholecystokinin B receptor (CCKBR), mRNA.
ILMN_2374425	CCNE1	Homo sapiens cyclin E1 (CCNE1), transcript variant 1, mRNA.
ILMN_1782704	CD19	Homo sapiens CD19 antigen (CD19), mRNA.
ILMN_1719433	CD1D	Homo sapiens CD1D antigen, d polypeptide (CD1D), mRNA.
ILMN_2377669	CD247	Homo sapiens CD247 molecule (CD247), transcript variant 1, mRNA.
ILMN_1779257	CD40	Homo sapiens CD40 antigen (TNF receptor superfamily member 5) (CD40), transcript variant 1, mRNA.
ILMN_1771333	CD47	Homo sapiens CD47 antigen (Rh-related antigen, integrin-associated signal transducer) (CD47), transcript variant 4, mRNA.
ILMN_2208903	CD52	Homo sapiens CD52 molecule (CD52), mRNA.
ILMN_1723004	CD72	Homo sapiens CD72 molecule (CD72), mRNA.
ILMN_2366212	CD79B	Homo sapiens CD79b molecule, immunoglobulin-associated beta (CD79B), transcript variant 3, mRNA.
ILMN_2328666	CD83	Homo sapiens CD83 molecule (CD83), transcript variant 1, mRNA.
ILMN_1747911	CDC2	Homo sapiens cell division cycle 2, G1 to S and G2 to M (CDC2), transcript variant 2, mRNA.
ILMN_1735594	CDC42SE2	Homo sapiens CDC42 small effector 2 (CDC42SE2), mRNA.
ILMN_1785914	CDC6	Homo sapiens CDC6 cell division cycle 6 homolog (S. cerevisiae) (CDC6), mRNA.
ILMN_1741801	CDC7	Homo sapiens cell division cycle 7 homolog (S. cerevisiae) (CDC7), mRNA.
ILMN_1802951	CDCA1	Homo sapiens cell division cycle associated 1 (CDCA1), transcript variant 1, mRNA.
ILMN_1770940	CDH1	Homo sapiens cadherin 1, type 1, E-cadherin (epithelial) (CDH1), mRNA.
ILMN_1783149	CDH23	Homo sapiens cadherin-like 23 (CDH23), transcript variant 1, mRNA.
ILMN_1704294	CDH3	Homo sapiens cadherin 3, type 1, P-cadherin (placental) (CDH3), mRNA.
ILMN_1767414	CDK3	Homo sapiens cyclin-dependent kinase 3 (CDK3), mRNA.
ILMN_1664330	CEACAM1	Homo sapiens carcinoembryonic antigen-related cell adhesion molecule 1 (biliary glycoprotein) (CEACAM1), transcript variant 1, mRNA.
ILMN_1715715	CEBPA	Homo sapiens CCAAT/enhancer binding protein (C/EBP), alpha (CEBPA), mRNA.
ILMN_1702229	CECR6	Homo sapiens cat eye syndrome chromosome region, candidate 6 (CECR6), mRNA.
ILMN_1694482	CELSR1	Homo sapiens cadherin, EGF LAG seven-pass G-type receptor 1 (flamingo homolog, Drosophila) (CELSR1), mRNA.
ILMN_1691290	CELSR3	Homo sapiens cadherin, EGF LAG seven-pass G-type receptor 3 (flamingo homolog, Drosophila) (CELSR3), mRNA.
ILMN_1661776	CENPJ	Homo sapiens centromere protein J (CENPJ), mRNA.
ILMN_1808395	CENTB1	Homo sapiens centaurin, beta 1 (CENTB1), mRNA.
ILMN_2199676	CEP152	Homo sapiens centrosomal protein 152kDa (CEP152), mRNA.
ILMN_1800611	CEP72	Homo sapiens centrosomal protein 72kDa (CEP72), mRNA.
ILMN_2115143	CER1	Homo sapiens cerberus 1, cysteine knot superfamily, homolog (Xenopus laevis) (CER1), mRNA.
ILMN_2165975	CES3	Homo sapiens carboxylesterase 3 (brain) (CES3), mRNA.
ILMN_1669842	CHAF1A	Homo sapiens chromatin assembly factor 1, subunit A (p150) (CHAF1A), mRNA.
ILMN_1669410	CHGA	Homo sapiens chromogranin A (parathyroid secretory protein 1) (CHGA), mRNA.
ILMN_2190214	CHIC1	Homo sapiens cysteine-rich hydrophobic domain 1 (CHIC1), mRNA. XM_942851 XM_942859 XR_000216
ILMN_1726575	CHODL	Homo sapiens chondrolectin (CHODL), mRNA.
ILMN_2154157	CHRNA3	Homo sapiens cholinergic receptor, nicotinic, alpha 3 (CHRNA3), mRNA.
ILMN_1734707	CHST13	Homo sapiens carbohydrate (chondroitin 4) sulfotransferase 13 (CHST13), mRNA.
ILMN_1696590	CHST4	Homo sapiens carbohydrate (N-acetylglucosamine 6-O) sulfotransferase 4 (CHST4), mRNA.
ILMN_1670881	CHST6	Homo sapiens carbohydrate (N-acetylglucosamine 6-O) sulfotransferase 6 (CHST6), mRNA.
ILMN_1795845	CHST8	Homo sapiens carbohydrate (N-acetylgalactosamine 4-0) sulfotransferase 8 (CHST8), mRNA.
ILMN_1700547	CHST9	Homo sapiens carbohydrate (N-acetylgalactosamine 4-0) sulfotransferase 9 (CHST9), mRNA.
ILMN_1714489	CIB2	Homo sapiens calcium and integrin binding family member 2 (CIB2), mRNA.
ILMN_1691641	CITED1	Homo sapiens Cbp/p300-interacting transactivator, with Glu/Asp-rich carboxy-terminal domain, 1 (CITED1), mRNA.
ILMN_1732066	CKMT1A	Homo sapiens creatine kinase, mitochondrial 1A (CKMT1A), nuclear gene encoding mitochondrial protein, mRNA.
ILMN_1763491	CKMT1B	Homo sapiens creatine kinase, mitochondrial 1B (CKMT1B), nuclear gene encoding mitochondrial protein, mRNA.
ILMN_1764266	CKMT2	Homo sapiens creatine kinase, mitochondrial 2 (sarcomeric) (CKMT2), nuclear gene encoding mitochondrial protein, mRNA.
ILMN_1654875	CLC	Homo sapiens Charcot-Leyden crystal protein (CLC), mRNA.
ILMN_1688633	CLCN2	Homo sapiens chloride channel 2 (CLCN2), mRNA.
ILMN_1798742	CLCNKB	Homo sapiens chloride channel Kb (CLCNKB), mRNA.
ILMN_1685194	CLDN10	Homo sapiens claudin 10 (CLDN10), transcript variant 2, mRNA.
ILMN_1750097	CLDN19	Homo sapiens claudin 19 (CLDN19), mRNA.
ILMN_1729639	CLDN20	Homo sapiens claudin 20 (CLDN20), mRNA.
ILMN_1725338	CLDN23	Homo sapiens claudin 23 (CLDN23), mRNA.
ILMN_1723042	CLDN3	Homo sapiens claudin 3 (CLDN3), mRNA.
ILMN_1804531	CLDN6	Homo sapiens claudin 6 (CLDN6), mRNA.
ILMN_2143685	CLDN7	Homo sapiens claudin 7 (CLDN7), mRNA.
ILMN_1740276	CLDN9	Homo sapiens claudin 9 (CLDN9), mRNA.
ILMN_1699665	CLIC6	Homo sapiens chloride intracellular channel 6 (CLIC6), mRNA.
ILMN_2083833	CNOT6L	Homo sapiens CCR4-NOT transcription complex, subunit 6-like (CNOT6L), mRNA.
ILMN_1690223	CNTNAP2	Homo sapiens contactin associated protein-like 2 (CNTNAP2), mRNA.
ILMN_1717541	CNTNAP3	Homo sapiens contactin associated protein-like 3 (CNTNAP3), mRNA.
ILMN_1711888	COBL	Homo sapiens cordon-bleu homolog (mouse) (COBL), mRNA.
ILMN_1666665	COL23A1	Homo sapiens collagen, type XXIII, alpha 1 (COL23A1), mRNA.
ILMN_1674785	COL2A1	Homo sapiens collagen, type II, alpha 1 (primary osteoarthritis, spondyloepiphyseal dysplasia, congenital) (COL2A1), transcript variant 1, mRNA.
ILMN_1685122	COL9A2	Homo sapiens collagen, type IX, alpha 2 (COL9A2), mRNA.
ILMN_1670841	CPNE1	Homo sapiens copine I (CPNE1), transcript variant 8, mRNA.
ILMN_1792748	CPS1	Homo sapiens carbamoyl-phosphate synthetase 1, mitochondrial (CPS1), mRNA.
ILMN_1662144	CPT1B	Homo sapiens carnitine palmitoyltransferase 1B (muscle) (CPT1B), nuclear gene encoding mitochondrial protein, transcript variant 4, mRNA.
ILMN_2400759	CPVL	Homo sapiens carboxypeptidase, vitellogenic-like (CPVL), transcript variant 1, mRNA.
ILMN_1712046	CPXM	Homo sapiens carboxypeptidase X (M14 family), member 1 (CPXM1), mRNA.
ILMN_1741688	CPXM2	Homo sapiens carboxypeptidase X (M14 family), member 2 (CPXM2), mRNA.
ILMN_1658040	CRABP1	Homo sapiens cellular retinoic acid binding protein 1 (CRABP1), mRNA.
ILMN_1681515	CRLF1	Homo sapiens cytokine receptor-like factor 1 (CRLF1), mRNA.
ILMN_1768640	CRNKL1	Homo sapiens Crn, crooked neck-like 1 (Drosophila) (CRNKL1), mRNA.
ILMN_1799672	CROCC	Homo sapiens ciliary rootlet coiled-coil, rootletin (CROCC), mRNA.
ILMN_1730329	CRSP6	Homo sapiens cofactor required for Sp1 transcriptional activation, subunit 6, 77kDa (CRSP6), mRNA.
ILMN_1686362	CRYBA4	Homo sapiens crystallin, beta A4 (CRYBA4), mRNA.
ILMN_2241187	CRYM	Homo sapiens crystallin, mu (CRYM), transcript variant 2, mRNA.
ILMN_2376455	CSF2RA	Homo sapiens colony stimulating factor 2 receptor, alpha, low-affinity (granulocyte-macrophage) (CSF2RA), transcript variant 6, mRNA.
ILMN_2386354	CSNK2A1	Homo sapiens casein kinase 2, alpha 1 polypeptide (CSNK2A1), transcript variant 2, mRNA.
ILMN_1688184	CSPG5	Homo sapiens chondroitin sulfate proteoglycan 5 (neuroglycan C) (CSPG5), mRNA.
ILMN_1812353	CSPP1	Homo sapiens centrosome and spindle pole associated protein 1 (CSPP1), mRNA.
ILMN_1753449	CST1	Homo sapiens cystatin SN (CST1), mRNA.
ILMN_1807515	CSTF2T	Homo sapiens cleavage stimulation factor, 3' pre-RNA, subunit 2, 64kDa, tau variant (CSTF2T), mRNA.
ILMN_1745395	CTCFL	Homo sapiens CCCTC-binding factor (zinc finger protein)-like (CTCFL), mRNA.
ILMN_2077758	CTDSPL2	Homo sapiens CTD (carboxy-terminal domain, RNA polymerase II, polypeptide A) small phosphatase like 2 (CTDSPL2), mRNA.
ILMN_2390853	CTSH	Homo sapiens cathepsin H (CTSH), transcript variant 1, mRNA.
ILMN_2382083	CUGBP1	Homo sapiens CUG triplet repeat, RNA binding protein 1 (CUGBP1), transcript variant 2, mRNA.
ILMN_1734909	CUZD1	Homo sapiens CUB and zona pellucida-like domains 1 (CUZD1), mRNA.
ILMN_1689111	CXCL12	Homo sapiens chemokine (C-X-C motif) ligand 12 (stromal cell-derived factor 1) (CXCL12), transcript variant 3, mRNA.
ILMN_2134176	CXorf15	Homo sapiens chromosome X open reading frame 15 (CXorf15), mRNA.
ILMN_1763657	CXXC4	Homo sapiens CXXC finger 4 (CXXC4), mRNA.
ILMN_1741056	CXXC6	Homo sapiens CXXC finger 6 (CXXC6), mRNA.
ILMN_1739576	CYB5R2	Homo sapiens cytochrome b5 reductase 2 (CYB5R2), transcript variant 1, mRNA.
ILMN_1768820	CYP11A1	Homo sapiens cytochrome P450, family 11, subfamily A, polypeptide 1 (CYP11A1), nuclear gene encoding mitochondrial protein, mRNA.
ILMN_1704985	CYP27A1	Homo sapiens cytochrome P450, family 27, subfamily A, polypeptide 1 (CYP27A1), nuclear gene encoding mitochondrial protein, mRNA.
ILMN_1740418	CYP27B1	Homo sapiens cytochrome P450, family 27, subfamily B, polypeptide 1 (CYP27B1), nuclear gene encoding mitochondrial protein, mRNA.
ILMN_2175317	CYP4X1	Homo sapiens cytochrome P450, family 4, subfamily X, polypeptide 1 (CYP4X1), mRNA.
ILMN_1812902	CYYR1	Homo sapiens cysteine/tyrosine-rich 1 (CYYR1), mRNA.
ILMN_1772627	D4S234E	Homo sapiens DNA segment on chromosome 4 (unique) 234 expressed sequence (D4S234E), mRNA.
ILMN_1691790	DACT2	Homo sapiens dapper, antagonist of beta-catenin, homolog 2 (Xenopus laevis) (DACT2), mRNA.
ILMN_1746257	DAZAP1	Homo sapiens DAZ associated protein 1 (DAZAP1), transcript variant 2, mRNA.
ILMN_1741603	DBC1	Homo sapiens deleted in bladder cancer 1 (DBC1), mRNA.
ILMN_1776577	DCC1	Homo sapiens defective in sister chromatid cohesion homolog 1 (S. cerevisiae) (DCC1), mRNA.
ILMN_1762281	DCTN3	Homo sapiens dynactin 3 (p22) (DCTN3), transcript variant 2, mRNA.
ILMN_1712513	DDX11	Homo sapiens DEAD/H (Asp-Glu-Ala-Asp/His) box polypeptide 11 (CHL1-like helicase homolog, S. cerevisiae) (DDX11), transcript variant 2, mRNA.
ILMN_2127897	DDX25	Homo sapiens DEAD (Asp-Glu-Ala-Asp) box polypeptide 25 (DDX25), mRNA.
ILMN_2145280	DEF6	Homo sapiens differentially expressed in FDCP 6 homolog (mouse) (DEF6), mRNA.
ILMN_1717434	DFNB31	Homo sapiens deafness, autosomal recessive 31 (DFNB31), mRNA.
ILMN_2221808	DGCR5	Homo sapiens DiGeorge syndrome critical region gene 5 (non-coding) (DGCR5) on chromosome 22.
ILMN_1689200	DHDH	Homo sapiens dihydrodiol dehydrogenase (dimeric) (DHDH), mRNA.
ILMN_2277523	DIP2A	Homo sapiens DIP2 disco-interacting protein 2 homolog A (Drosophila) (DIP2A), transcript variant 3, mRNA.
ILMN_1656560	DKFZP564O0823	Homo sapiens DKFZP564O0823 protein (DKFZP564O0823), mRNA.
ILMN_2216838	DKFZp586I1420	Homo sapiens hypothetical protein DKFZp586I1420 (DKFZp586I1420) on chromosome 7.
ILMN_2138622	DKFZp686I15217	Homo sapiens hypothetical protein DKFZp686I15217 (DKFZp686I15217), mRNA.
ILMN_1712729	DKK4	Homo sapiens dickkopf homolog 4 (Xenopus laevis) (DKK4), mRNA.
ILMN_1721132	DKKL1	Homo sapiens dickkopf-like 1 (soggy) (DKKL1), mRNA.
ILMN_1733043	DLG2	Homo sapiens discs, large homolog 2, chapsyn-110 (Drosophila) (DLG2), mRNA.
ILMN_1713139	DLGAP2	Homo sapiens discs, large (Drosophila) homolog-associated protein 2 (DLGAP2), mRNA.
ILMN_1797519	DLK1	Homo sapiens delta-like 1 homolog (Drosophila) (DLK1), mRNA.
ILMN_1743373	DLL1	Homo sapiens delta-like 1 (Drosophila) (DLL1), mRNA.
ILMN_1753287	DLL3	Homo sapiens delta-like 3 (Drosophila) (DLL3), transcript variant 1, mRNA.
ILMN_1689828	DMPK	Homo sapiens dystrophia myotonica-protein kinase (DMPK), mRNA.
ILMN_1717078	DNAJC16	Homo sapiens DnaJ (Hsp40) homolog, subfamily C, member 16 (DNAJC16), mRNA.
ILMN_2380967	DNASE1L1	Homo sapiens deoxyribonuclease I-like 1 (DNASE1L1), transcript variant 4, mRNA.
ILMN_1731275	DPEP3	Homo sapiens dipeptidase 3 (DPEP3), mRNA.
ILMN_1735573	DPH1	Homo sapiens DPH1 homolog (S. cerevisiae) (DPH1), mRNA.
ILMN_1780790	DPPA2	Homo sapiens developmental pluripotency associated 2 (DPPA2), mRNA.
ILMN_1768721	DPPA4	Homo sapiens developmental pluripotency associated 4 (DPPA4), mRNA.
ILMN_1813998	DPPA5	Homo sapiens developmental pluripotency associated 5 (DPPA5), mRNA.
ILMN_1725072	DPY19L3	Homo sapiens dpy-19-like 3 (C. elegans) (DPY19L3), mRNA.
ILMN_2367204	DSCAM	Homo sapiens Down syndrome cell adhesion molecule (DSCAM), transcript variant 2, mRNA.
ILMN_1709257	DSCR6	Homo sapiens Down syndrome critical region gene 6 (DSCR6), mRNA.
ILMN_1713679	DSU	Homo sapiens dilute suppressor (DSU), mRNA.
ILMN_1779711	DTL	Homo sapiens denticleless homolog (Drosophila) (DTL), mRNA.
ILMN_1798819	DTNB	Homo sapiens dystrobrevin, beta (DTNB), transcript variant 3, mRNA.
ILMN_1764361	DUSP16	Homo sapiens dual specificity phosphatase 16 (DUSP16), mRNA.
ILMN_1690397	DYNC1I1	Homo sapiens dynein, cytoplasmic 1, intermediate chain 1 (DYNC1I1), mRNA.
ILMN_2343310	DYNC2H1	Homo sapiens dynein, cytoplasmic 2, heavy chain 1 (DYNC2H1), mRNA.
ILMN_1708798	EAF2	Homo sapiens ELL associated factor 2 (EAF2), mRNA.
ILMN_1791896	EBAG9	Homo sapiens estrogen receptor binding site associated, antigen, 9 (EBAG9), transcript variant 1, mRNA.
ILMN_1802653	EBI3	Homo sapiens Epstein-Barr virus induced gene 3 (EBI3), mRNA.
ILMN_1769839	ECAT11	Homo sapiens LINE-1 type transposase domain containing 1 (L1TD1), mRNA.
ILMN_2203491	ECEL1	Homo sapiens endothelin converting enzyme-like 1 (ECEL1), mRNA.
ILMN_2233604	ECSIT	Homo sapiens ECSIT homolog (Drosophila) (ECSIT), mRNA.
ILMN_1709719	EDG7	Homo sapiens endothelial differentiation, lysophosphatidic acid G-protein-coupled receptor, 7 (EDG7), mRNA.
ILMN_2073184	EDG8	Homo sapiens endothelial differentiation, sphingolipid G-protein-coupled receptor, 8 (EDG8), mRNA.
ILMN_1663437	EFCBP2	Homo sapiens EF-hand calcium binding protein 2 (EFCBP2), mRNA.
ILMN_1654563	EFNB1	Homo sapiens ephrin-B1 (EFNB1), mRNA.
ILMN_2292875	EFTUD1	Homo sapiens elongation factor Tu GTP binding domain containing 1 (EFTUD1), mRNA.
ILMN_1812273	EHMT1	Homo sapiens euchromatic histone-lysine N-methyltransferase 1 (EHMT1), mRNA. XM_946126 XM_946128 XM_946130 XM_946133
ILMN_1750102	EME1	Homo sapiens essential meiotic endonuclease 1 homolog 1 (S. pombe) (EME1), mRNA.
ILMN_1764829	EML1	Homo sapiens echinoderm microtubule associated protein like 1 (EML1), transcript variant 1, mRNA.
ILMN_2353633	EMR2	Homo sapiens egf-like module containing, mucin-like, hormone receptor-like 2 (EMR2), transcript variant 2, mRNA.
ILMN_1700888	ENPP1	Homo sapiens ectonucleotide pyrophosphatase/phosphodiesterase 1 (ENPP1), mRNA.
ILMN_2373791	ENPP2	Homo sapiens ectonucleotide pyrophosphatase/phosphodiesterase 2 (autotaxin) (ENPP2), transcript variant 2, mRNA.
ILMN_1773125	ENTPD1	Homo sapiens ectonucleoside triphosphate diphosphohydrolase 1 (ENTPD1), mRNA.
ILMN_1760509	EOMES	Homo sapiens eomesodermin homolog (Xenopus laevis) (EOMES), mRNA.
ILMN_1775931	EPHA3	Homo sapiens EPH receptor A3 (EPHA3), transcript variant 1, mRNA.
ILMN_1692261	EPHB1	Homo sapiens EPH receptor B1 (EPHB1), mRNA.
ILMN_1726805	EPIM	Homo sapiens syntaxin 2 (STX2), transcript variant 2, mRNA.
ILMN_1696512	ERAF	Homo sapiens erythroid associated factor (ERAF), mRNA.
ILMN_1737993	ERBB3	Homo sapiens v-erb-b2 erythroblastic leukemia viral oncogene homolog 3 (avian) (ERBB3), transcript variant s, mRNA.
ILMN_1651499	ERGIC1	Homo sapiens endoplasmic reticulum-golgi intermediate compartment (ERGIC) 1 (ERGIC1), transcript variant 2, mRNA.
ILMN_1806710	ESPN	Homo sapiens espin (ESPN), mRNA.
ILMN_2115862	ESPNL	Homo sapiens espin-like (ESPNL), mRNA.
ILMN_1753830	ETV4	Homo sapiens ets variant gene 4 (E1A enhancer binding protein, E1AF) (ETV4), mRNA.
ILMN_1712066	EXPH5	Homo sapiens exophilin 5 (EXPH5), mRNA.
ILMN_1670708	F10	Homo sapiens coagulation factor X (F10), mRNA.
ILMN_2406532	F11R	Homo sapiens F11 receptor (F11R), transcript variant 1, mRNA.
ILMN_1810915	FAAH	Homo sapiens fatty acid amide hydrolase (FAAH), mRNA.
ILMN_1721559	FABP6	Homo sapiens fatty acid binding protein 6, ileal (gastrotropin) (FABP6), mRNA.
ILMN_1745299	FABP7	Homo sapiens fatty acid binding protein 7, brain (FABP7), mRNA.
ILMN_1786789	FAM102B	Homo sapiens family with sequence similarity 102, member B (FAM102B), mRNA.
ILMN_2415474	FAM19A4	Homo sapiens family with sequence similarity 19 (chemokine (C-C motif)-like), member A4 (FAM19A4), transcript variant 2, mRNA.
ILMN_1727249	FAM21C	Homo sapiens family with sequence similarity 21, member C (FAM21C), mRNA.
ILMN_1754921	FAM43B	Homo sapiens family with sequence similarity 43, member B (FAM43B), mRNA.
ILMN_2130514	FAM76B	Homo sapiens family with sequence similarity 76, member B (FAM76B), mRNA.
ILMN_1706664	FAM80A	Homo sapiens family with sequence similarity 80, member A (FAM80A), mRNA.
ILMN_2235137	FANCD2	Homo sapiens Fanconi anemia, complementation group D2 (FANCD2), transcript variant 2, mRNA.
ILMN_2062687	FARP2	Homo sapiens FERM, RhoGEF and pleckstrin domain protein 2 (FARP2), mRNA.
ILMN_2055930	FARSB	Homo sapiens phenylalanyl-tRNA synthetase, beta subunit (FARSB), mRNA.
ILMN_1719755	FBN3	Homo sapiens fibrillin 3 (FBN3), mRNA.
ILMN_1728799	FBP1	Homo sapiens fructose-1,6-bisphosphatase 1 (FBP1), mRNA.
ILMN_1697561	FBXL16	Homo sapiens F-box and leucine-rich repeat protein 16 (FBXL16), mRNA.
ILMN_1755281	FBXO15	Homo sapiens F-box protein 15 (FBXO15), mRNA.
ILMN_2273261	FBXO3	Homo sapiens F-box protein 3 (FBXO3), transcript variant 1, mRNA.
ILMN_2189870	FCF1	Homo sapiens FCF1 small subunit (SSU) processome component homolog (S. cerevisiae) (FCF1), mRNA.
ILMN_2104141	FGD5	Homo sapiens FYVE, RhoGEF and PH domain containing 5 (FGD5), mRNA.
ILMN_1810283	FGF12	Homo sapiens fibroblast growth factor 12 (FGF12), transcript variant 1, mRNA.
ILMN_1781390	FGF17	Homo sapiens fibroblast growth factor 17 (FGF17), mRNA.
ILMN_1760909	FGF19	Homo sapiens fibroblast growth factor 19 (FGF19), mRNA.
ILMN_1812517	FGF8	Homo sapiens fibroblast growth factor 8 (androgen-induced) (FGF8), transcript variant E, mRNA.
ILMN_1657039	FILIP1	Homo sapiens filamin A interacting protein 1 (FILIP1), mRNA.
ILMN_1791052	FKBPL	Homo sapiens FK506 binding protein like (FKBPL), mRNA.
ILMN_1663667	FLAD1	Homo sapiens FAD1 flavin adenine dinucleotide synthetase homolog (S. cerevisiae) (FLAD1), transcript variant 2, mRNA.
ILMN_1703279	FLJ10178	Homo sapiens chromosome X open reading frame 57 (CXorf57), mRNA.
ILMN_1676058	FLJ10292	Homo sapiens mago-nashi homolog 2 (FLJ10292), mRNA.
ILMN_2098297	FLJ10324	Homo sapiens hypothetical protein FLJ10324 (FLJ10324), mRNA.
ILMN_1670325	FLJ10847	Homo sapiens solute carrier family 47, member 1 (SLC47A1), mRNA.
ILMN_2173294	FLJ10916	Homo sapiens hypothetical protein FLJ10916 (FLJ10916), mRNA.
ILMN_1708110	FLJ11155	Homo sapiens transmembrane protein 144 (TMEM144), mRNA.
ILMN_1692698	FLJ12505	Homo sapiens vasohibin 2 (VASH2), mRNA.
ILMN_2072622	FLJ12684	Homo sapiens hypothetical protein FLJ12684 (FLJ12684), mRNA. XR_001254
ILMN_1704313	FLJ13273	Homo sapiens glutathione S-transferase, C-terminal domain containing (GSTCD), transcript variant 1, mRNA.
ILMN_2120072	FLJ13305	Homo sapiens hypothetical protein FLJ13305 (FLJ13305), mRNA. XM_934538 XM_934541 XM_934544 XM_942148 XM_945748 XM_945749 XM_945750 XM_945751 XM_945752 XM_945754 XM_945756
ILMN_1714093	FLJ13910	Homo sapiens required for meiotic nuclear division 5 homolog A (S. cerevisiae) (RMND5A), mRNA.
ILMN_1764854	FLJ16231	Homo sapiens FLJ16231 protein (FLJ16231), mRNA.
ILMN_1749809	FLJ16542	Homo sapiens FLJ16542 protein (FLJ16542), mRNA.
ILMN_2334205	FLJ20105	Homo sapiens excision repair cross-complementing rodent repair deficiency, complementation group 6-like (ERCC6L), mRNA.
ILMN_1756550	FLJ20130	Homo sapiens nucleoporin 62kDa C-terminal like (NUP62CL), mRNA.
ILMN_1689046	FLJ20273	Homo sapiens RNA-binding protein (FLJ20273), mRNA.
ILMN_1761939	FLJ20516	Homo sapiens TIMELESS interacting protein (TIPIN), mRNA.
ILMN_1790197	FLJ20674	Homo sapiens hypothetical protein FLJ20674 (FLJ20674), mRNA.
ILMN_1666082	FLJ20718	Homo sapiens hypothetical protein FLJ20718 (FLJ20718), transcript variant 2, mRNA.
ILMN_2394523	FLJ22167	Homo sapiens hypothetical protein FLJ22167 (FLJ22167), transcript variant 3, mRNA.
ILMN_1707286	FLJ22662	Homo sapiens hypothetical protein FLJ22662 (FLJ22662), mRNA.
ILMN_1749878	FLJ22746	Homo sapiens hypothetical protein FLJ22746 (FLJ22746), mRNA.
ILMN_2150802	FLJ22795	Homo sapiens hypothetical protein FLJ22795 (FLJ22795), mRNA.
ILMN_1793002	FLJ25067	Homo sapiens chromosome 20 open reading frame 196 (C20orf196), mRNA.
ILMN_1720833	FLJ25102	Homo sapiens hypothetical protein FLJ25102 (FLJ25102), mRNA.
ILMN_1666893	FLJ25801	Homo sapiens hypothetical protein FLJ25801 (FLJ25801), mRNA.
ILMN_1690863	FLJ26175	Homo sapiens zinc finger protein 470 (ZNF470), mRNA.
ILMN_1746784	FLJ30046	Homo sapiens hypothetical protein FLJ30046 (FLJ30046), mRNA.
ILMN_1674827	FLJ30707	Homo sapiens family with sequence similarity 124A (FAM124A), mRNA.
ILMN_1809947	FLJ30834	Homo sapiens hypothetical protein FLJ30834 (FLJ30834), mRNA.
ILMN_2225956	FLJ31659	Homo sapiens chromosome 4 open reading frame 39 (C4orf39), mRNA.
ILMN_1730351	FLJ35767	Homo sapiens FLJ35767 protein (FLJ35767), mRNA.
ILMN_1801697	FLJ36445	Homo sapiens hypothetical protein FLJ36445 (FLJ36445), mRNA.
ILMN_1717265	FLJ37078	Homo sapiens hypothetical protein FLJ37078 (FLJ37078), mRNA.
ILMN_1676215	FLJ37266	Homo sapiens hypothetical protein LOC283225 (FLJ37266), mRNA.
ILMN_2113340	FLJ38020	Homo sapiens absent in melanoma 1-like (AIM1L), mRNA.
ILMN_1701464	FLJ38288	Homo sapiens zinc finger protein 776 (ZNF776), mRNA.
ILMN_1732143	FLJ42957	Homo sapiens FLJ42957 protein (FLJ42957), mRNA.
ILMN_1772482	FLJ43855	Homo sapiens similar to sodium- and chloride-dependent creatine transporter (FLJ43855), mRNA.
ILMN_1680388	FLJ45337	Homo sapiens FLJ45337 protein (FLJ45337), mRNA.
ILMN_1790962	FLJ45909	Homo sapiens FLJ45909 protein (FLJ45909), mRNA.
ILMN_1770385	FLJ46838	Homo sapiens FLJ46838 protein (FLJ46838), mRNA.
ILMN_1789112	FLJ90805	Homo sapiens hypothetical protein FLJ90805 (FLJ90805), mRNA.
ILMN_1754600	FNBP1L	Homo sapiens formin binding protein 1-like (FNBP1L), transcript variant 2, mRNA.
ILMN_1761084	FNDC5	Homo sapiens fibronectin type III domain containing 5 (FNDC5), mRNA.
ILMN_1765668	FNDC6	Homo sapiens interleukin 20 receptor beta (IL20RB), mRNA.
ILMN_1681651	FOLH1	Homo sapiens folate hydrolase (prostate-specific membrane antigen) 1 (FOLH1), transcript variant 1, mRNA.
ILMN_1712582	FOLR1	Homo sapiens folate receptor 1 (adult) (FOLR1), transcript variant 3, mRNA.
ILMN_1792733	FOXA3	Homo sapiens forkhead box A3 (FOXA3), mRNA.
ILMN_1737435	FOXD3	Homo sapiens forkhead box D3 (FOXD3), mRNA.
ILMN_1669046	FOXQ1	Homo sapiens forkhead box Q1 (FOXQ1), mRNA.
ILMN_1781416	FRAT1	Homo sapiens frequently rearranged in advanced T-cell lymphomas (FRAT1), transcript variant 2, mRNA.
ILMN_1716246	FRZB	Homo sapiens frizzled-related protein (FRZB), mRNA.
ILMN_1679646	FTCD	Homo sapiens formiminotransferase cyclodeaminase (FTCD), transcript variant B, mRNA.
ILMN_1761275	FUT6	Homo sapiens fucosyltransferase 6 (alpha (1,3) fucosyltransferase) (FUT6), mRNA.
ILMN_1774826	FXN	Homo sapiens frataxin (FXN), nuclear gene encoding mitochondrial protein, transcript variant 1, mRNA.
ILMN_1789463	FXYD1	Homo sapiens FXYD domain containing ion transport regulator 1 (phospholemman) (FXYD1), transcript variant b, mRNA.
ILMN_1786118	FXYD7	Homo sapiens FXYD domain containing ion transport regulator 7 (FXYD7), mRNA.
ILMN_1798971	FZD5	Homo sapiens frizzled homolog 5 (Drosophila) (FZD5), mRNA.
ILMN_1729368	FZD8	Homo sapiens frizzled homolog 8 (Drosophila) (FZD8), mRNA.
ILMN_1660718	GABBR2	Homo sapiens gamma-aminobutyric acid (GABA) B receptor, 2 (GABBR2), mRNA.
ILMN_2215730	GABRA5	Homo sapiens gamma-aminobutyric acid (GABA) A receptor, alpha 5 (GABRA5), mRNA.
ILMN_1767503	GABRB3	PREDICTED: Homo sapiens gamma-aminobutyric acid (GABA) A receptor, beta 3 (GABRB3), mRNA.
ILMN_1660973	GAD1	Homo sapiens glutamate decarboxylase 1 (brain, 67kDa) (GAD1), transcript variant GAD25, mRNA.
ILMN_1651498	GADD45G	Homo sapiens growth arrest and DNA-damage-inducible, gamma (GADD45G), mRNA.
ILMN_1682015	GAL	Homo sapiens galanin (GAL), mRNA.
ILMN_1671482	GALM	Homo sapiens galactose mutarotase (aldose 1-epimerase) (GALM), mRNA.
ILMN_1735157	GALNT12	Homo sapiens UDP-N-acetyl-alpha-D-galactosamine:polypeptide N-acetylgalactosaminyltransferase 12 (GalNAc-T12) (GALNT12), mRNA.
ILMN_2077952	GALNTL1	Homo sapiens UDP-N-acetyl-alpha-D-galactosamine:polypeptide N-acetylgalactosaminyltransferase-like 1 (GALNTL1), mRNA.
ILMN_1673773	GALNTL4	Homo sapiens UDP-N-acetyl-alpha-D-galactosamine:polypeptide N-acetylgalactosaminyltransferase-like 4 (GALNTL4), mRNA.
ILMN_2211003	GAS2L3	Homo sapiens growth arrest-specific 2 like 3 (GAS2L3), mRNA.
ILMN_1712721	GAST	Homo sapiens gastrin (GAST), mRNA.
ILMN_1729180	GATM	Homo sapiens glycine amidinotransferase (L-arginine:glycine amidinotransferase) (GATM), mRNA.
ILMN_1680320	GBX2	Homo sapiens gastrulation brain homeobox 2 (GBX2), mRNA.
ILMN_2210111	GDF3	Homo sapiens growth differentiation factor 3 (GDF3), mRNA.
ILMN_1726549	GDPD2	Homo sapiens glycerophosphodiester phosphodiesterase domain containing 2 (GDPD2), mRNA.
ILMN_2368585	GGT1	Homo sapiens gamma-glutamyltransferase 1 (GGT1), transcript variant 1, mRNA.
ILMN_1737036	GGTL3	Homo sapiens gamma-glutamyltransferase-like 3 (GGTL3), transcript variant 2, mRNA.
ILMN_1671106	GJA4	Homo sapiens gap junction protein, alpha 4, 37kDa (GJA4), mRNA.
ILMN_1687023	GJA7	Homo sapiens gap junction protein, alpha 7, 45kDa (connexin 45) (GJA7), mRNA.
ILMN_2393296	GK	Homo sapiens glycerol kinase (GK), transcript variant 1, mRNA.
ILMN_1806754	GLDC	Homo sapiens glycine dehydrogenase (decarboxylating; glycine decarboxylase, glycine cleavage system protein P) (GLDC), mRNA.
ILMN_1704376	GLDN	Homo sapiens gliomedin (GLDN), mRNA.
ILMN_1771962	GLI3	Homo sapiens GLI-Kruppel family member GLI3 (Greig cephalopolysyndactyly syndrome) (GLI3), mRNA.
ILMN_1697703	GLOXD1	Homo sapiens 4-hydroxyphenylpyruvate dioxygenase-like (HPDL), mRNA.
ILMN_1677439	GLS2	Homo sapiens glutaminase 2 (liver, mitochondrial) (GLS2), nuclear gene encoding mitochondrial protein, mRNA.
ILMN_1686227	GNA14	Homo sapiens guanine nucleotide binding protein (G protein), alpha 14 (GNA14), mRNA.
ILMN_1746027	GNAL	Homo sapiens guanine nucleotide binding protein (G protein), alpha activating activity polypeptide, olfactory type (GNAL), transcript variant 1, mRNA.
ILMN_1761044	GNB1L	Homo sapiens guanine nucleotide binding protein (G protein), beta polypeptide 1-like (GNB1L), mRNA.
ILMN_2115336	GNB3	Homo sapiens guanine nucleotide binding protein (G protein), beta polypeptide 3 (GNB3), mRNA.
ILMN_1807925	GNG2	Homo sapiens guanine nucleotide binding protein (G protein), gamma 2 (GNG2), mRNA.
ILMN_1804357	GNG4	Homo sapiens guanine nucleotide binding protein (G protein), gamma 4 (GNG4), mRNA.
ILMN_1728107	GNG7	Homo sapiens guanine nucleotide binding protein (G protein), gamma 7 (GNG7), mRNA.
ILMN_2137208	GOLT1A	Homo sapiens golgi transport 1 homolog A (S. cerevisiae) (GOLT1A), mRNA.
ILMN_2178855	GPAM	Homo sapiens glycerol-3-phosphate acyltransferase, mitochondrial (GPAM), mRNA.
ILMN_2281069	GPATCH4	Homo sapiens G patch domain containing 4 (GPATCH4), transcript variant 2, mRNA.
ILMN_2051972	GPC3	Homo sapiens glypican 3 (GPC3), mRNA.
ILMN_1723607	GPHN	Homo sapiens gephyrin (GPHN), transcript variant 1, mRNA.
ILMN_1735438	GPM6B	Homo sapiens glycoprotein M6B (GPM6B), transcript variant 4, mRNA.
ILMN_1801205	GPNMB	Homo sapiens glycoprotein (transmembrane) nmb (GPNMB), transcript variant 1, mRNA.
ILMN_1666902	GPR114	Homo sapiens G protein-coupled receptor 114 (GPR114), mRNA.
ILMN_1662846	GPR160	Homo sapiens G protein-coupled receptor 160 (GPR160), mRNA.
ILMN_1725271	GPR3	Homo sapiens G protein-coupled receptor 3 (GPR3), mRNA.
ILMN_1653648	GPR63	Homo sapiens G protein-coupled receptor 63 (GPR63), mRNA.
ILMN_1751885	GPR64	Homo sapiens G protein-coupled receptor 64 (GPR64), mRNA.
ILMN_2407564	GPR98	Homo sapiens G protein-coupled receptor 98 (GPR98), transcript variant 2, transcribed RNA.
ILMN_1786034	GPRC5B	Homo sapiens G protein-coupled receptor, family C, group 5, member B (GPRC5B), mRNA.
ILMN_1705210	GRASP	Homo sapiens GRP1 (general receptor for phosphoinositides 1)-associated scaffold protein (GRASP), mRNA.
ILMN_2405254	GRB7	Homo sapiens growth factor receptor-bound protein 7 (GRB7), transcript variant 2, mRNA.
ILMN_2060145	GRHL2	Homo sapiens grainyhead-like 2 (Drosophila) (GRHL2), mRNA.
ILMN_1679595	GRIK5	Homo sapiens glutamate receptor, ionotropic, kainate 5 (GRIK5), mRNA.
ILMN_1693604	GRM2	Homo sapiens glutamate receptor, metabotropic 2 (GRM2), mRNA.
ILMN_1752843	GRM4	Homo sapiens glutamate receptor, metabotropic 4 (GRM4), mRNA.
ILMN_1729212	GRM8	Homo sapiens glutamate receptor, metabotropic 8 (GRM8), mRNA.
ILMN_2413323	GRP	Homo sapiens gastrin-releasing peptide (GRP), transcript variant 3, mRNA.
ILMN_2119123	GRPR	Homo sapiens gastrin-releasing peptide receptor (GRPR), mRNA.
ILMN_2116299	GRRP1	Homo sapiens glycine/arginine rich protein 1 (GRRP1), mRNA.
ILMN_2142353	GRTP1	Homo sapiens growth hormone regulated TBC protein 1 (GRTP1), mRNA.
ILMN_2347193	GSDML	Homo sapiens gasdermin-like (GSDML), mRNA.
ILMN_1709085	GSG2	Homo sapiens germ cell associated 2 (haspin) (GSG2), mRNA.
ILMN_1662086	GUCA1A	Homo sapiens guanylate cyclase activator 1A (retina) (GUCA1A), mRNA.
ILMN_1697916	GYLTL1B	Homo sapiens glycosyltransferase-like 1B (GYLTL1B), mRNA.
ILMN_2148527	H19	Homo sapiens H19, imprinted maternally expressed untranslated mRNA (H19) on chromosome 11.
ILMN_1680987	HAND1	Homo sapiens heart and neural crest derivatives expressed 1 (HAND1), mRNA.
ILMN_2165463	HAPLN4	Homo sapiens hyaluronan and proteoglycan link protein 4 (HAPLN4), mRNA.
ILMN_1794501	HAS3	Homo sapiens hyaluronan synthase 3 (HAS3), transcript variant 1, mRNA.
ILMN_2127842	HBA2	Homo sapiens hemoglobin, alpha 2 (HBA2), mRNA.
ILMN_1790810	HCN4	Homo sapiens hyperpolarization activated cyclic nucleotide-gated potassium channel 4 (HCN4), mRNA.
ILMN_1707945	HELB	Homo sapiens helicase (DNA) B (HELB), mRNA.
ILMN_2202423	HELLS	Homo sapiens helicase, lymphoid-specific (HELLS), mRNA.
ILMN_1729749	HERC5	Homo sapiens hect domain and RLD 5 (HERC5), mRNA.
ILMN_1742929	HESX1	Homo sapiens HESX homeobox 1 (HESX1), mRNA.
ILMN_1682034	HEY2	Homo sapiens hairy/enhancer-of-split related with YRPW motif 2 (HEY2), mRNA.
ILMN_1654324	HEYL	Homo sapiens hairy/enhancer-of-split related with YRPW motif-like (HEYL), mRNA.
ILMN_1675150	HKR1	Homo sapiens GLI-Kruppel family member HKR1 (HKR1), mRNA.
ILMN_1659075	HLA-DOA	Homo sapiens major histocompatibility complex, class II, DO alpha (HLA-DOA), mRNA.
ILMN_1772218	HLA-DPA1	Homo sapiens major histocompatibility complex, class II, DP alpha 1 (HLA-DPA1), mRNA.
ILMN_2205405	HLA-DPB2	Homo sapiens major histocompatibility complex, class II, DP beta 2 (pseudogene) (HLA-DPB2) on chromosome 6.
ILMN_1656670	HLA-G	Homo sapiens HLA-G histocompatibility antigen, class I, G (HLA-G), mRNA.
ILMN_1798379	HNT	Homo sapiens neurotrimin (HNT), mRNA.
ILMN_1798076	HOXD3	Homo sapiens homeobox D3 (HOXD3), mRNA.
ILMN_2166457	HPGD	Homo sapiens hydroxyprostaglandin dehydrogenase 15-(NAD) (HPGD), mRNA.
ILMN_1704089	HPN	Homo sapiens hepsin (transmembrane protease, serine 1) (HPN), transcript variant 1, mRNA.
ILMN_1674349	HRASLS5	Homo sapiens HRAS-like suppressor family, member 5 (HRASLS5), mRNA.
ILMN_1738773	HRC	Homo sapiens histidine rich calcium binding protein (HRC), mRNA.
ILMN_2228035	HS3ST1	Homo sapiens heparan sulfate (glucosamine) 3-O-sulfotransferase 1 (HS3ST1), mRNA.
ILMN_1813350	HSD11B2	Homo sapiens hydroxysteroid (11-beta) dehydrogenase 2 (HSD11B2), mRNA.
ILMN_1676897	HSPA12B	Homo sapiens heat shock 70kD protein 12B (HSPA12B), mRNA.
ILMN_1673548	HSPC159	Homo sapiens galectin-related protein (HSPC159), mRNA.
ILMN_1774410	HSPD1	Homo sapiens heat shock 60kDa protein 1 (chaperonin) (HSPD1), nuclear gene encoding mitochondrial protein, transcript variant 2, mRNA.
ILMN_1794095	HTR1E	Homo sapiens 5-hydroxytryptamine (serotonin) receptor 1E (HTR1E), mRNA.
ILMN_2373632	IDH3B	Homo sapiens isocitrate dehydrogenase 3 (NAD+) beta (IDH3B), nuclear gene encoding mitochondrial protein, transcript variant 1, mRNA.
ILMN_1755075	IDI1	Homo sapiens isopentenyl-diphosphate delta isomerase 1 (IDI1), mRNA.
ILMN_1700584	IER2	Homo sapiens immediate early response 2 (IER2), mRNA.
ILMN_2058782	IFI27	Homo sapiens interferon, alpha-inducible protein 27 (IFI27), mRNA.
ILMN_1807277	IFI30	Homo sapiens interferon, gamma-inducible protein 30 (IFI30), mRNA.
ILMN_1733807	IGF2BP1	Homo sapiens insulin-like growth factor 2 mRNA binding protein 1 (IGF2BP1), mRNA.
ILMN_1657316	IGSF1	Homo sapiens immunoglobulin superfamily, member 1 (IGSF1), transcript variant 2, mRNA.
ILMN_1753502	IGSF11	Homo sapiens immunoglobulin superfamily, member 11 (IGSF11), transcript variant 2, mRNA.
ILMN_1730039	IGSF21	Homo sapiens immunoglobin superfamily, member 21 (IGSF21), mRNA.
ILMN_2396546	IGSF3	Homo sapiens immunoglobulin superfamily, member 3 (IGSF3), transcript variant 1, mRNA.
ILMN_1693941	IGSF9	Homo sapiens immunoglobulin superfamily, member 9 (IGSF9), mRNA.
ILMN_1803911	IIP45	Homo sapiens invasion inhibitory protein 45 (IIP45), transcript variant 2, mRNA.
ILMN_1767523	IL17RB	Homo sapiens interleukin 17 receptor B (IL17RB), transcript variant 2, mRNA.
ILMN_1728663	IL17RD	Homo sapiens interleukin 17 receptor D (IL17RD), mRNA.
ILMN_1715603	IL23A	Homo sapiens interleukin 23, alpha subunit p19 (IL23A), mRNA.
ILMN_1789018	ILF3	Homo sapiens interleukin enhancer binding factor 3, 90kDa (ILF3), transcript variant 3, mRNA.
ILMN_1671355	IMAA	PREDICTED: Homo sapiens SLC7A5 pseudogene, transcript variant 2 (IMAA), misc RNA.
ILMN_1773312	INADL	Homo sapiens InaD-like (Drosophila) (INADL), transcript variant 1, mRNA.
ILMN_1656310	INDO	Homo sapiens indoleamine-pyrrole 2,3 dioxygenase (INDO), mRNA.
ILMN_1811767	INHBE	Homo sapiens inhibin, beta E (INHBE), mRNA.
ILMN_1797668	INSM1	Homo sapiens insulinoma-associated 1 (INSM1), mRNA.
ILMN_2080684	IQCA	Homo sapiens IQ motif containing with AAA domain (IQCA), mRNA.
ILMN_1769433	IQGAP2	Homo sapiens IQ motif containing GTPase activating protein 2 (IQGAP2), mRNA.
ILMN_1782412	IRX2	Homo sapiens iroquois homeobox protein 2 (IRX2), mRNA.
ILMN_1811468	IRX3	Homo sapiens iroquois homeobox 3 (IRX3), mRNA.
ILMN_1692739	ISLR2	Homo sapiens immunoglobulin superfamily containing leucine-rich repeat 2 (ISLR2), mRNA.
ILMN_1776850	ITGB1BP3	Homo sapiens integrin beta 1 binding protein 3 (ITGB1BP3), transcript variant 1, mRNA.
ILMN_2175912	ITGB2	Homo sapiens integrin, beta 2 (complement component 3 receptor 3 and 4 subunit) (ITGB2), mRNA.
ILMN_1692790	ITGB3BP	Homo sapiens integrin beta 3 binding protein (beta3-endonexin) (ITGB3BP), mRNA.
ILMN_1722151	ITGB4BP	Homo sapiens integrin beta 4 binding protein (ITGB4BP), transcript variant 4, mRNA.
ILMN_2118129	ITLN2	Homo sapiens intelectin 2 (ITLN2), mRNA.
ILMN_2399523	JAG2	Homo sapiens jagged 2 (JAG2), transcript variant 2, mRNA.
ILMN_1672350	JAM2	Homo sapiens junctional adhesion molecule 2 (JAM2), mRNA.
ILMN_1661770	JMJD2C	Homo sapiens jumonji domain containing 2C (JMJD2C), mRNA.
ILMN_1693985	JPH1	Homo sapiens junctophilin 1 (JPH1), mRNA.
ILMN_1688801	JPH3	Homo sapiens junctophilin 3 (JPH3), mRNA.
ILMN_1786895	KATNAL1	Homo sapiens katanin p60 subunit A-like 1 (KATNAL1), transcript variant 1, mRNA.
ILMN_1745826	KATNAL2	PREDICTED: Homo sapiens katanin p60 subunit A-like 2, transcript variant 2 (KATNAL2), mRNA.
ILMN_1684755	KAZALD1	Homo sapiens Kazal-type serine peptidase inhibitor domain 1 (KAZALD1), mRNA.
ILMN_1716272	KBTBD8	Homo sapiens kelch repeat and BTB (POZ) domain containing 8 (KBTBD8), mRNA.
ILMN_1790508	KCNA5	Homo sapiens potassium voltage-gated channel, shaker-related subfamily, member 5 (KCNA5), mRNA.
ILMN_1711650	KCNE1L	Homo sapiens KCNE1-like (KCNE1L), mRNA.
ILMN_1671392	KCNF1	Homo sapiens potassium voltage-gated channel, subfamily F, member 1 (KCNF1), mRNA.
ILMN_1673769	KCNG1	Homo sapiens potassium voltage-gated channel, subfamily G, member 1 (KCNG1), transcript variant 1, mRNA.
ILMN_1735062	KCNG2	Homo sapiens potassium voltage-gated channel, subfamily G, member 2 (KCNG2), mRNA.
ILMN_1677815	KCNH6	Homo sapiens potassium voltage-gated channel, subfamily H (eag-related), member 6 (KCNH6), transcript variant 2, mRNA.
ILMN_1711988	KCNK12	Homo sapiens potassium channel, subfamily K, member 12 (KCNK12), mRNA.
ILMN_1717702	KCNK17	Homo sapiens potassium channel, subfamily K, member 17 (KCNK17), mRNA.
ILMN_1766918	KCNK5	Homo sapiens potassium channel, subfamily K, member 5 (KCNK5), mRNA.
ILMN_1652065	KCNMB1	Homo sapiens potassium large conductance calcium-activated channel, subfamily M, beta member 1 (KCNMB1), mRNA.
ILMN_1727466	KCNMB4	Homo sapiens potassium large conductance calcium-activated channel, subfamily M, beta member 4 (KCNMB4), mRNA.
ILMN_1685636	KCNN2	Homo sapiens potassium intermediate/small conductance calcium-activated channel, subfamily N, member 2 (KCNN2), transcript variant 2, mRNA.
ILMN_1744897	KCNN3	Homo sapiens potassium intermediate/small conductance calcium-activated channel, subfamily N, member 3 (KCNN3), transcript variant 2, mRNA.
ILMN_1666776	KCNQ2	Homo sapiens potassium voltage-gated channel, KQT-like subfamily, member 2 (KCNQ2), transcript variant 5, mRNA.
ILMN_1718900	KCTD2	Homo sapiens potassium channel tetramerisation domain containing 2 (KCTD2), mRNA.
ILMN_1686405	KDR	Homo sapiens kinase insert domain receptor (a type III receptor tyrosine kinase) (KDR), mRNA.
ILMN_1711787	KEAP1	Homo sapiens kelch-like ECH-associated protein 1 (KEAP1), transcript variant 1, mRNA.
ILMN_1738468	KEL	Homo sapiens Kell blood group, metallo-endopeptidase (KEL), mRNA.
ILMN_1727790	KHDRBS3	Homo sapiens KH domain containing, RNA binding, signal transduction associated 3 (KHDRBS3), mRNA.
ILMN_1661519	KIAA0408	Homo sapiens KIAA0408 (KIAA0408), mRNA.
ILMN_1705733	KIAA0460	Homo sapiens KIAA0460 (KIAA0460), mRNA.
ILMN_1778755	KIAA0644	Homo sapiens KIAA0644 gene product (KIAA0644), mRNA.
ILMN_2058975	KIAA0776	Homo sapiens KIAA0776 (KIAA0776), mRNA.
ILMN_1789094	KIAA0980	Homo sapiens KIAA0980 protein (KIAA0980), mRNA.
ILMN_1709740	KIAA1344	Homo sapiens KIAA1344 (KIAA1344), mRNA.
ILMN_1695061	KIAA1409	Homo sapiens KIAA1409 (KIAA1409), mRNA.
ILMN_2273609	KIAA1543	Homo sapiens KIAA1543 (KIAA1543), mRNA.
ILMN_2124523	KIAA1627	Homo sapiens KIAA1627 protein (KIAA1627), mRNA.
ILMN_1811616	KIAA1706	Homo sapiens KIAA1706 protein (KIAA1706), mRNA.
ILMN_1699206	KIAA1727	Homo sapiens KIAA1727 protein (KIAA1727), mRNA.
ILMN_1751425	KIAA1815	Homo sapiens KIAA1815 (KIAA1815), mRNA.
ILMN_1769140	KIAA1958	Homo sapiens KIAA1958 (KIAA1958), mRNA.
ILMN_1666625	KIF17	Homo sapiens kinesin family member 17 (KIF17), mRNA.
ILMN_2132161	KIF18A	Homo sapiens kinesin family member 18A (KIF18A), mRNA.
ILMN_1759330	KIF1A	Homo sapiens kinesin family member 1A (KIF1A), mRNA.
ILMN_1716553	KIF23	Homo sapiens kinesin family member 23 (KIF23), transcript variant 1, mRNA.
ILMN_2212999	KIF5C	Homo sapiens kinesin family member 5C (KIF5C), mRNA.
ILMN_2382245	KIRREL2	Homo sapiens kin of IRRE like 2 (Drosophila) (KIRREL2), transcript variant 1, mRNA.
ILMN_1673521	KISS1R	Homo sapiens KISS1 receptor (KISS1R), mRNA.
ILMN_2229379	KIT	Homo sapiens v-kit Hardy-Zuckerman 4 feline sarcoma viral oncogene homolog (KIT), mRNA.
ILMN_1683133	KLF15	Homo sapiens Kruppel-like factor 15 (KLF15), mRNA.
ILMN_2137789	KLF4	Homo sapiens Kruppel-like factor 4 (gut) (KLF4), mRNA.
ILMN_1732550	KLHL23	Homo sapiens kelch-like 23 (Drosophila) (KLHL23), mRNA.
ILMN_2342437	KLHL5	Homo sapiens kelch-like 5 (Drosophila) (KLHL5), transcript variant 2, mRNA.
ILMN_1674458	KLHL7	Homo sapiens kelch-like 7 (Drosophila) (KLHL7), transcript variant 1, mRNA.
ILMN_1800468	KLKB1	Homo sapiens kallikrein B, plasma (Fletcher factor) 1 (KLKB1), mRNA.
ILMN_2224657	KLRG2	Homo sapiens killer cell lectin-like receptor subfamily G, member 2 (KLRG2), mRNA.
ILMN_2382290	KREMEN2	Homo sapiens kringle containing transmembrane protein 2 (KREMEN2), transcript variant 2, mRNA.
ILMN_1700728	KRTCAP3	Homo sapiens keratinocyte associated protein 3 (KRTCAP3), mRNA.
ILMN_1748178	KY	Homo sapiens kyphoscoliosis peptidase (KY), mRNA.
ILMN_1788019	LAMA2	Homo sapiens laminin, alpha 2 (merosin, congenital muscular dystrophy) (LAMA2), mRNA.
ILMN_1688642	LAMC3	Homo sapiens laminin, gamma 3 (LAMC3), mRNA.
ILMN_1748057	LASS4	Homo sapiens LAG1 homolog, ceramide synthase 4 (LASS4), mRNA.
ILMN_1662932	LCP1	Homo sapiens lymphocyte cytosolic protein 1 (L-plastin) (LCP1), mRNA.
ILMN_1800697	LDB2	Homo sapiens LIM domain binding 2 (LDB2), mRNA.
ILMN_2129563	LDLRAD3	Homo sapiens low density lipoprotein receptor class A domain containing 3 (LDLRAD3), mRNA.
ILMN_2375786	LECT1	Homo sapiens leukocyte cell derived chemotaxin 1 (LECT1), transcript variant 1, mRNA.
ILMN_2213136	LEF1	Homo sapiens lymphoid enhancer-binding factor 1 (LEF1), mRNA.
ILMN_1660317	LEFTY1	Homo sapiens left-right determination factor 1 (LEFTY1), mRNA.
ILMN_1781256	LEFTY2	Homo sapiens left-right determination factor 2 (LEFTY2), mRNA.
ILMN_1785444	LEMD1	Homo sapiens LEM domain containing 1 (LEMD1), mRNA.
ILMN_2268156	LFNG	Homo sapiens LFNG O-fucosylpeptide 3-beta-N-acetylglucosaminyltransferase (LFNG), transcript variant 2, mRNA.
ILMN_1678422	LGP2	Homo sapiens likely ortholog of mouse D11lgp2 (LGP2), mRNA.
ILMN_1715189	LHX6	Homo sapiens LIM homeobox 6 (LHX6), transcript variant 2, mRNA.
ILMN_1694582	LIG3	Homo sapiens ligase III, DNA, ATP-dependent (LIG3), nuclear gene encoding mitochondrial protein, transcript variant beta, mRNA.
ILMN_1748903	LIN28	Homo sapiens lin-28 homolog (C. elegans) (LIN28), mRNA.
ILMN_1748697	LIN28B	Homo sapiens lin-28 homolog B (C. elegans) (LIN28B), mRNA.
ILMN_1806293	LIN7A	Homo sapiens lin-7 homolog A (C. elegans) (LIN7A), mRNA.
ILMN_2137084	LIN9	Homo sapiens lin-9 homolog (C. elegans) (LIN9), mRNA.
ILMN_2413615	LLGL2	Homo sapiens lethal giant larvae homolog 2 (Drosophila) (LLGL2), transcript variant 2, mRNA.
ILMN_1815716	LMLN	Homo sapiens leishmanolysin-like (metallopeptidase M8 family) (LMLN), mRNA.
ILMN_1798433	LNPEP	Homo sapiens leucyl/cystinyl aminopeptidase (LNPEP), transcript variant 1, mRNA.
ILMN_1684789	LOC112869	PREDICTED: Homo sapiens hypothetical protein BC011981 (LOC112869), mRNA.
ILMN_2091707	LOC123688	Homo sapiens similar to RIKEN cDNA C630028N24 gene (LOC123688), mRNA.
ILMN_1699537	LOC138255	Homo sapiens chromosome 9 open reading frame 135 (C9orf135), mRNA.
ILMN_1684563	LOC139886	Homo sapiens hypothetical protein LOC139886 (LOC139886), mRNA.
ILMN_2327655	LOC146909	Homo sapiens hypothetical protein LOC146909 (LOC146909), mRNA.
ILMN_2344221	LOC150084	Homo sapiens immunoglobulin superfamily, member 5 (IGSF5), mRNA.
ILMN_1716468	LOC152195	Homo sapiens hypothetical protein LOC152195 (LOC152195), mRNA.
ILMN_2287543	LOC152573	Homo sapiens hypothetical protein BC012029 (LOC152573), mRNA.
ILMN_2131293	LOC200810	Homo sapiens similar to beta-1,4-mannosyltransferase; beta-1,4 mannosyltransferase (LOC200810), mRNA.
ILMN_1723594	LOC283152	Homo sapiens hypothetical protein LOC283152 (LOC283152), mRNA.
ILMN_1682463	LOC283174	Homo sapiens hypothetical protein LOC283174 (LOC283174), mRNA.
ILMN_1713397	LOC342897	Homo sapiens similar to F-box only protein 2 (LOC342897), mRNA.
ILMN_1700248	LOC349136	Homo sapiens WD repeat domain 86 (WDR86), mRNA.
ILMN_1733221	LOC349236	Homo sapiens chromosome 9 open reading frame 164 (C9orf164), mRNA.
ILMN_1772074	LOC352909	Homo sapiens similar to hypothetical testis protein from macaque (LOC352909), transcript variant 2, mRNA.
ILMN_2286987	LOC388419	Homo sapiens galectin-3-binding protein-like (LOC388419), mRNA.
ILMN_1680757	LOC389816	PREDICTED: Homo sapiens similar to CDNA sequence BC004853 (LOC389816), mRNA.
ILMN_1675258	LOC441268	Homo sapiens hypothetical gene supported by BC044942 (LOC441268), mRNA.
ILMN_1727553	LOC63920	Homo sapiens transposon-derived Buster3 transposase-like (LOC63920), mRNA.
ILMN_1669557	LOC647881	PREDICTED: Homo sapiens similar to Absent in melanoma 1 protein, transcript variant 2 (LOC647881), mRNA.
ILMN_1662483	LOC652924	PREDICTED: Homo sapiens SMA4 (LOC652924), mRNA.
ILMN_1797596	LOC653170	PREDICTED: Homo sapiens similar to sprouty homolog 4 (Drosophila) (LOC653170), mRNA.
ILMN_2144401	LOC89944	Homo sapiens hypothetical protein BC008326 (LOC89944), mRNA.
ILMN_1734445	LOC91461	Homo sapiens hypothetical protein BC007901 (LOC91461), mRNA.
ILMN_1706859	LOC91689	Homo sapiens chromosome 22 open reading frame 32 (C22orf32), mRNA.
ILMN_1682996	LOH11CR2A	Homo sapiens loss of heterozygosity, 11, chromosomal region 2, gene A (LOH11CR2A), transcript variant 2, mRNA.
ILMN_1673491	LRAT	Homo sapiens lecithin retinol acyltransferase (phosphatidylcholine--retinol O-acyltransferase) (LRAT), mRNA.
ILMN_2139125	LRFN5	Homo sapiens leucine rich repeat and fibronectin type III domain containing 5 (LRFN5), mRNA.
ILMN_1723443	LRP2	Homo sapiens low density lipoprotein-related protein 2 (LRP2), mRNA.
ILMN_1746148	LRRC33	Homo sapiens leucine rich repeat containing 33 (LRRC33), mRNA.
ILMN_2131447	LRRC3B	Homo sapiens leucine rich repeat containing 3B (LRRC3B), mRNA.
ILMN_1720511	LRRN1	Homo sapiens leucine rich repeat neuronal 1 (LRRN1), mRNA.
ILMN_1756755	LRRN6A	Homo sapiens leucine rich repeat and Ig domain containing 1 (LINGO1), mRNA.
ILMN_2179029	LRRTM1	Homo sapiens leucine rich repeat transmembrane neuronal 1 (LRRTM1), mRNA.
ILMN_1685472	LRRTM4	Homo sapiens leucine rich repeat transmembrane neuronal 4 (LRRTM4), mRNA.
ILMN_1747251	LTB4R	Homo sapiens leukotriene B4 receptor (LTB4R), mRNA.
ILMN_2295506	LUC7L	Homo sapiens LUC7-like (S. cerevisiae) (LUC7L), transcript variant 1, mRNA.
ILMN_1747099	LUC7L2	Homo sapiens LUC7-like 2 (S. cerevisiae) (LUC7L2), mRNA.
ILMN_1661627	LZIC	Homo sapiens leucine zipper and CTNNBIP1 domain containing (LZIC), mRNA.
ILMN_1737935	MACF1	Homo sapiens microtubule-actin crosslinking factor 1 (MACF1), transcript variant 1, mRNA.
ILMN_1809117	MAD2L1BP	Homo sapiens MAD2L1 binding protein (MAD2L1BP), transcript variant 1, mRNA.
ILMN_1764709	MAFB	Homo sapiens v-maf musculoaponeurotic fibrosarcoma oncogene homolog B (avian) (MAFB), mRNA.
ILMN_1700413	MAFF	Homo sapiens v-maf musculoaponeurotic fibrosarcoma oncogene homolog F (avian) (MAFF), transcript variant 1, mRNA.
ILMN_2361714	MAGEA4	Homo sapiens melanoma antigen family A, 4 (MAGEA4), transcript variant 2, mRNA.
ILMN_1775522	MAGED1	Homo sapiens melanoma antigen family D, 1 (MAGED1), transcript variant 1, mRNA.
ILMN_2320330	MAL	Homo sapiens mal, T-cell differentiation protein (MAL), transcript variant a, mRNA.
ILMN_1740759	MAMDC4	Homo sapiens MAM domain containing 4 (MAMDC4), mRNA.
ILMN_1713807	MAN1C1	Homo sapiens mannosidase, alpha, class 1C, member 1 (MAN1C1), mRNA.
ILMN_1697729	MAP2K6	Homo sapiens mitogen-activated protein kinase kinase 6 (MAP2K6), transcript variant 1, mRNA.
ILMN_1772817	MAP3K7IP1	Homo sapiens mitogen-activated protein kinase kinase kinase 7 interacting protein 1 (MAP3K7IP1), transcript variant beta, mRNA.
ILMN_1665943	MAP4K1	Homo sapiens mitogen-activated protein kinase kinase kinase kinase 1 (MAP4K1), mRNA.
ILMN_1681657	MAP4K4	Homo sapiens mitogen-activated protein kinase kinase kinase kinase 4 (MAP4K4), transcript variant 2, mRNA.
ILMN_2216815	MAP7	Homo sapiens microtubule-associated protein 7 (MAP7), mRNA.
ILMN_1768506	MAPK15	Homo sapiens mitogen-activated protein kinase 15 (MAPK15), mRNA.
ILMN_2244699	MAPK7	Homo sapiens mitogen-activated protein kinase 7 (MAPK7), transcript variant 3, mRNA.
ILMN_1680434	MAPK8IP1	Homo sapiens mitogen-activated protein kinase 8 interacting protein 1 (MAPK8IP1), mRNA.
ILMN_1669592	MARCH2	PREDICTED: Homo sapiens membrane-associated ring finger (C3HC4) 2 (MARCH2), mRNA.
ILMN_1779800	MARK1	Homo sapiens MAP/microtubule affinity-regulating kinase 1 (MARK1), mRNA.
ILMN_2255256	MARVELD3	Homo sapiens MARVEL domain containing 3 (MARVELD3), transcript variant 2, mRNA.
ILMN_1690621	MASS1	Homo sapiens monogenic, audiogenic seizure susceptibility 1 homolog (mouse) (MASS1), mRNA.
ILMN_1733366	MAST1	Homo sapiens microtubule associated serine/threonine kinase 1 (MAST1), mRNA.
ILMN_2135984	MASTL	Homo sapiens microtubule associated serine/threonine kinase-like (MASTL), mRNA.
ILMN_1677997	MAZ	Homo sapiens MYC-associated zinc finger protein (purine-binding transcription factor) (MAZ), mRNA.
ILMN_2101650	MBTD1	Homo sapiens mbt domain containing 1 (MBTD1), mRNA.
ILMN_2413899	MCM10	Homo sapiens minichromosome maintenance complex component 10 (MCM10), transcript variant 2, mRNA.
ILMN_2065822	MCM3APAS	Homo sapiens MCM3 minichromosome maintenance deficient 3 (S. cerevisiae) associated protein antisense (MCM3APAS) on chromosome 21.
ILMN_1702221	MCM8	Homo sapiens minichromosome maintenance complex component 8 (MCM8), transcript variant 2, mRNA.
ILMN_1660462	MCOLN2	Homo sapiens mucolipin 2 (MCOLN2), mRNA.
ILMN_2046611	MCOLN3	Homo sapiens mucolipin 3 (MCOLN3), mRNA.
ILMN_1746020	MDM4	Homo sapiens Mdm4, transformed 3T3 cell double minute 4, p53 binding protein (mouse) (MDM4), mRNA.
ILMN_1741260	MDN1	Homo sapiens MDN1, midasin homolog (yeast) (MDN1), mRNA.
ILMN_2301677	MEIS3	Homo sapiens Meis homeobox 3 (MEIS3), transcript variant 2, mRNA.
ILMN_2064725	METTL7B	Homo sapiens methyltransferase like 7B (METTL7B), mRNA.
ILMN_1745686	MFHAS1	Homo sapiens malignant fibrous histiocytoma amplified sequence 1 (MFHAS1), mRNA.
ILMN_1764577	MFNG	Homo sapiens MFNG O-fucosylpeptide 3-beta-N-acetylglucosaminyltransferase (MFNG), mRNA.
ILMN_1681310	MFSD7	Homo sapiens major facilitator superfamily domain containing 7 (MFSD7), mRNA.
ILMN_1759184	MGC13170	Homo sapiens chromosome 19 open reading frame 48 (C19orf48), mRNA.
ILMN_2365248	MGC15619	Homo sapiens hypothetical protein MGC15619 (MGC15619), mRNA.
ILMN_1764770	MGC15763	Homo sapiens hypothetical protein BC008322 (MGC15763), mRNA.
ILMN_1743095	MGC20983	Homo sapiens hypothetical protein MGC20983 (MGC20983), mRNA.
ILMN_1759411	MGC21830	Homo sapiens chromosome 16 open reading frame 79 (C16orf79), mRNA.
ILMN_1660965	MGC24975	Homo sapiens hypothetical protein MGC24975 (MGC24975), mRNA.
ILMN_1768975	MGC26856	Homo sapiens GLI pathogenesis-related 1 like 1 (GLIPR1L1), mRNA.
ILMN_1735502	MGC33846	Homo sapiens hypothetical protein MGC33846 (MGC33846), mRNA.
ILMN_1754241	MGC35212	Homo sapiens chromosome 16 open reading frame 73 (C16orf73), mRNA.
ILMN_1776724	MGC52057	Homo sapiens LY6/PLAUR domain containing 6 (LYPD6), mRNA.
ILMN_1688637	MGC99813	Homo sapiens similar to RIKEN cDNA A230078I05 gene (MGC99813), mRNA.
ILMN_1668969	MIXL1	Homo sapiens Mix1 homeobox-like 1 (Xenopus laevis) (MIXL1), mRNA.
ILMN_1734827	MKI67	Homo sapiens antigen identified by monoclonal antibody Ki-67 (MKI67), mRNA.
ILMN_1679438	MLF1IP	Homo sapiens MLF1 interacting protein (MLF1IP), mRNA.
ILMN_2282282	MLH3	Homo sapiens mutL homolog 3 (E. coli) (MLH3), transcript variant 1, mRNA.
ILMN_1689156	MMAB	Homo sapiens methylmalonic aciduria (cobalamin deficiency) cblB type (MMAB), mRNA.
ILMN_1796316	MMP9	Homo sapiens matrix metallopeptidase 9 (gelatinase B, 92kDa gelatinase, 92kDa type IV collagenase) (MMP9), mRNA.
ILMN_2148796	MND1	Homo sapiens meiotic nuclear divisions 1 homolog (S. cerevisiae) (MND1), mRNA.
ILMN_2157240	MNS1	Homo sapiens meiosis-specific nuclear structural 1 (MNS1), mRNA.
ILMN_1717046	MOBKL2B	Homo sapiens MOB1, Mps One Binder kinase activator-like 2B (yeast) (MOBKL2B), mRNA.
ILMN_1665775	MOSC2	Homo sapiens MOCO sulphurase C-terminal domain containing 2 (MOSC2), mRNA.
ILMN_1690371	MRPL11	Homo sapiens mitochondrial ribosomal protein L11 (MRPL11), nuclear gene encoding mitochondrial protein, transcript variant 1, mRNA.
ILMN_1726391	MRPL39	Homo sapiens mitochondrial ribosomal protein L39 (MRPL39), nuclear gene encoding mitochondrial protein, transcript variant 1, mRNA.
ILMN_2298958	MRRF	Homo sapiens mitochondrial ribosome recycling factor (MRRF), nuclear gene encoding mitochondrial protein, transcript variant 1, mRNA.
ILMN_1739601	MSI1	Homo sapiens musashi homolog 1 (Drosophila) (MSI1), mRNA.
ILMN_1777397	MSX1	Homo sapiens msh homeo box homolog 1 (Drosophila) (MSX1), mRNA.
ILMN_2124802	MT1H	Homo sapiens metallothionein 1H (MT1H), mRNA.
ILMN_1657435	MT1M	Homo sapiens metallothionein 1M (MT1M), mRNA.
ILMN_1660222	MTBP	Homo sapiens Mdm2, transformed 3T3 cell double minute 2, p53 binding protein (mouse) binding protein, 104kDa (MTBP), mRNA.
ILMN_1661778	MTL5	Homo sapiens metallothionein-like 5, testis-specific (tesmin) (MTL5), mRNA.
ILMN_2380740	MTO1	Homo sapiens mitochondrial translation optimization 1 homolog (S. cerevisiae) (MTO1), transcript variant 2, mRNA.
ILMN_1702684	MTRR	Homo sapiens 5-methyltetrahydrofolate-homocysteine methyltransferase reductase (MTRR), transcript variant 2, mRNA.
ILMN_2073289	MTSS1	Homo sapiens metastasis suppressor 1 (MTSS1), mRNA.
ILMN_1773814	MUSTN1	Homo sapiens musculoskeletal, embryonic nuclear protein 1 (MUSTN1), mRNA.
ILMN_2277537	MUTYH	Homo sapiens mutY homolog (E. coli) (MUTYH), transcript variant beta3, mRNA.
ILMN_2231928	MX2	Homo sapiens myxovirus (influenza virus) resistance 2 (mouse) (MX2), mRNA.
ILMN_1711894	MYB	Homo sapiens v-myb myeloblastosis viral oncogene homolog (avian) (MYB), mRNA.
ILMN_1806757	MYBBP1A	Homo sapiens MYB binding protein (P160) 1a (MYBBP1A), mRNA.
ILMN_1659620	MYCBP	Homo sapiens c-myc binding protein (MYCBP), mRNA.
ILMN_2219767	MYCN	Homo sapiens v-myc myelocytomatosis viral related oncogene, neuroblastoma derived (avian) (MYCN), mRNA.
ILMN_1795119	MYH3	Homo sapiens myosin, heavy polypeptide 3, skeletal muscle, embryonic (MYH3), mRNA.
ILMN_1681857	MYL7	Homo sapiens myosin, light chain 7, regulatory (MYL7), mRNA.
ILMN_1765772	MYO3A	Homo sapiens myosin IIIA (MYO3A), mRNA.
ILMN_1731157	MYOZ1	Homo sapiens myozenin 1 (MYOZ1), mRNA.
ILMN_1721167	MYT1	Homo sapiens myelin transcription factor 1 (MYT1), mRNA.
ILMN_1678531	N4BP3	Homo sapiens Nedd4 binding protein 3 (N4BP3), mRNA.
ILMN_1740024	NAALAD2	Homo sapiens N-acetylated alpha-linked acidic dipeptidase 2 (NAALAD2), mRNA.
ILMN_1664878	NALP2	Homo sapiens NLR family, pyrin domain containing 2 (NLRP2), mRNA.
ILMN_1652366	NALP7	Homo sapiens NLR family, pyrin domain containing 7 (NLRP7), transcript variant 2, mRNA.
ILMN_1659013	NANOG	Homo sapiens Nanog homeobox (NANOG), mRNA.
ILMN_1705876	NAP1L1	Homo sapiens nucleosome assembly protein 1-like 1 (NAP1L1), transcript variant 1, mRNA.
ILMN_1785406	NAP1L3	Homo sapiens nucleosome assembly protein 1-like 3 (NAP1L3), mRNA.
ILMN_1718830	NARG2	Homo sapiens NMDA receptor regulated 2 (NARG2), transcript variant 1, mRNA.
ILMN_2399300	NAV2	Homo sapiens neuron navigator 2 (NAV2), transcript variant 2, mRNA.
ILMN_2382271	NCKIPSD	Homo sapiens NCK interacting protein with SH3 domain (NCKIPSD), transcript variant 1, mRNA.
ILMN_1659086	NEFL	Homo sapiens neurofilament, light polypeptide 68kDa (NEFL), mRNA.
ILMN_2215989	NEFM	Homo sapiens neurofilament, medium polypeptide 150kDa (NEFM), mRNA.
ILMN_2051373	NEK2	Homo sapiens NIMA (never in mitosis gene a)-related kinase 2 (NEK2), mRNA.
ILMN_1721129	NEK4	Homo sapiens NIMA (never in mitosis gene a)-related kinase 4 (NEK4), mRNA.
ILMN_1755138	NEK8	Homo sapiens NIMA (never in mitosis gene a)- related kinase 8 (NEK8), mRNA.
ILMN_1725417	NELL2	Homo sapiens NEL-like 2 (chicken) (NELL2), mRNA.
ILMN_1777113	NEURL2	Homo sapiens neuralized-like 2 (Drosophila) (NEURL2), mRNA.
ILMN_2379080	NFATC2IP	Homo sapiens nuclear factor of activated T-cells, cytoplasmic, calcineurin-dependent 2 interacting protein (NFATC2IP), mRNA.
ILMN_1800976	NFATC3	Homo sapiens nuclear factor of activated T-cells, cytoplasmic, calcineurin-dependent 3 (NFATC3), transcript variant 2, mRNA.
ILMN_1711786	NFE2	Homo sapiens nuclear factor (erythroid-derived 2), 45kDa (NFE2), mRNA.
ILMN_1781383	NFKBIL2	Homo sapiens nuclear factor of kappa light polypeptide gene enhancer in B-cells inhibitor-like 2 (NFKBIL2), mRNA.
ILMN_1690325	NFYA	Homo sapiens nuclear transcription factor Y, alpha (NFYA), transcript variant 2, mRNA.
ILMN_1668726	NFYB	Homo sapiens nuclear transcription factor Y, beta (NFYB), mRNA.
ILMN_1806473	NGFRAP1L1	Homo sapiens NGFRAP1-like 1 (NGFRAP1L1), mRNA.
ILMN_1692674	NKD1	Homo sapiens naked cuticle homolog 1 (Drosophila) (NKD1), mRNA.
ILMN_1731206	NKD2	Homo sapiens naked cuticle homolog 2 (Drosophila) (NKD2), mRNA.
ILMN_1739521	NLGN1	Homo sapiens neuroligin 1 (NLGN1), mRNA.
ILMN_1707881	NMNAT2	Homo sapiens nicotinamide nucleotide adenylyltransferase 2 (NMNAT2), transcript variant 2, mRNA.
ILMN_2162253	NMU	Homo sapiens neuromedin U (NMU), mRNA.
ILMN_1712537	NODAL	Homo sapiens nodal homolog (mouse) (NODAL), mRNA.
ILMN_1761181	NOL9	Homo sapiens nucleolar protein 9 (NOL9), mRNA.
ILMN_2139396	NOPE	Homo sapiens neighbor of Punc E11 (NOPE), mRNA.
ILMN_1775224	NOS3	Homo sapiens nitric oxide synthase 3 (endothelial cell) (NOS3), mRNA.
ILMN_1811363	NOVA1	Homo sapiens neuro-oncological ventral antigen 1 (NOVA1), transcript variant 3, mRNA.
ILMN_2120965	NPAT	Homo sapiens nuclear protein, ataxia-telangiectasia locus (NPAT), mRNA.
ILMN_1814221	NPTX1	Homo sapiens neuronal pentraxin I (NPTX1), mRNA.
ILMN_1685608	NPTX2	Homo sapiens neuronal pentraxin II (NPTX2), mRNA.
ILMN_1731062	NPY	Homo sapiens neuropeptide Y (NPY), mRNA.
ILMN_1698668	NR1D2	Homo sapiens nuclear receptor subfamily 1, group D, member 2 (NR1D2), mRNA.
ILMN_2366654	NR5A2	Homo sapiens nuclear receptor subfamily 5, group A, member 2 (NR5A2), transcript variant 2, mRNA.
ILMN_1686832	NR6A1	Homo sapiens nuclear receptor subfamily 6, group A, member 1 (NR6A1), transcript variant 1, mRNA.
ILMN_1665319	NRTN	Homo sapiens neurturin (NRTN), mRNA.
ILMN_2205882	NSUN7	Homo sapiens NOL1/NOP2/Sun domain family, member 7 (NSUN7), mRNA.
ILMN_1675617	NT5M	Homo sapiens 5',3'-nucleotidase, mitochondrial (NT5M), nuclear gene encoding mitochondrial protein, mRNA.
ILMN_1784467	NUP210	Homo sapiens nucleoporin 210kDa (NUP210), mRNA.
ILMN_1815723	NUP35	Homo sapiens nucleoporin 35kDa (NUP35), mRNA.
ILMN_1768491	OATL1	Homo sapiens ornithine aminotransferase-like 1 (OATL1), transcript variant 2, mRNA.
ILMN_2110271	OLFM2	Homo sapiens olfactomedin 2 (OLFM2), mRNA.
ILMN_2178509	OR52A5	Homo sapiens olfactory receptor, family 52, subfamily A, member 5 (OR52A5), mRNA.
ILMN_1740083	ORC4L	Homo sapiens origin recognition complex, subunit 4-like (yeast) (ORC4L), transcript variant 3, mRNA.
ILMN_1789096	OSTalpha	Homo sapiens organic solute transporter alpha (OSTalpha), mRNA.
ILMN_2323465	OTX2	Homo sapiens orthodenticle homeobox 2 (OTX2), transcript variant 2, mRNA.
ILMN_1724832	OVOL2	Homo sapiens ovo-like 2 (Drosophila) (OVOL2), mRNA.
ILMN_1653730	OXCT2	Homo sapiens 3-oxoacid CoA transferase 2 (OXCT2), mRNA.
ILMN_1728001	P18SRP	Homo sapiens P18SRP protein (P18SRP), mRNA.
ILMN_1669239	P2RX2	PREDICTED: Homo sapiens purinergic receptor P2X, ligand-gated ion channel, 2 (P2RX2), mRNA.
ILMN_1747442	P4HA1	Homo sapiens procollagen-proline, 2-oxoglutarate 4-dioxygenase (proline 4-hydroxylase), alpha polypeptide I (P4HA1), transcript variant 2, mRNA.
ILMN_1751020	PACSIN1	Homo sapiens protein kinase C and casein kinase substrate in neurons 1 (PACSIN1), mRNA.
ILMN_2267104	PAIP2	Homo sapiens poly(A) binding protein interacting protein 2 (PAIP2), transcript variant 1, mRNA.
ILMN_1708223	PAK6	Homo sapiens p21(CDKN1A)-activated kinase 6 (PAK6), mRNA.
ILMN_1740292	PANK1	Homo sapiens pantothenate kinase 1 (PANK1), transcript variant alpha, mRNA.
ILMN_1654112	PARD6A	Homo sapiens par-6 partitioning defective 6 homolog alpha (C.elegans) (PARD6A), mRNA.
ILMN_2129877	PARP11	Homo sapiens poly (ADP-ribose) polymerase family, member 11 (PARP11), mRNA.
ILMN_2397954	PARP3	Homo sapiens poly (ADP-ribose) polymerase family, member 3 (PARP3), transcript variant 2, mRNA.
ILMN_1754858	PASK	Homo sapiens PAS domain containing serine/threonine kinase (PASK), mRNA.
ILMN_1723822	PB1	Homo sapiens polybromo 1 (PB1), transcript variant 2, mRNA.
ILMN_1784678	PBX1	Homo sapiens pre-B-cell leukemia homeobox 1 (PBX1), mRNA.
ILMN_1700762	PBX4	Homo sapiens pre-B-cell leukemia homeobox 4 (PBX4), mRNA.
ILMN_1651364	PCBD2	Homo sapiens pterin-4 alpha-carbinolamine dehydratase/dimerization cofactor of hepatocyte nuclear factor 1 alpha (TCF1) 2 (PCBD2), mRNA.
ILMN_1716758	PCDH1	Homo sapiens protocadherin 1 (PCDH1), transcript variant 1, mRNA.
ILMN_2285951	PCDH11X	Homo sapiens protocadherin 11 X-linked (PCDH11X), transcript variant b, mRNA.
ILMN_1781514	PCDH17	Homo sapiens protocadherin 17 (PCDH17), mRNA.
ILMN_1805132	PCDH19	Homo sapiens protocadherin 19 (PCDH19), mRNA.
ILMN_1740494	PCDHA11	Homo sapiens protocadherin alpha 11 (PCDHA11), transcript variant 2, mRNA.
ILMN_1814710	PCDHB5	Homo sapiens protocadherin beta 5 (PCDHB5), mRNA.
ILMN_1682326	PCP4	Homo sapiens Purkinje cell protein 4 (PCP4), mRNA.
ILMN_1668850	PCSK9	Homo sapiens proprotein convertase subtilisin/kexin type 9 (PCSK9), mRNA.
ILMN_1714569	PCTK1	Homo sapiens PCTAIRE protein kinase 1 (PCTK1), transcript variant 1, mRNA.
ILMN_2131381	PDE3B	Homo sapiens phosphodiesterase 3B, cGMP-inhibited (PDE3B), mRNA.
ILMN_2117613	PDE4C	Homo sapiens phosphodiesterase 4C, cAMP-specific (phosphodiesterase E1 dunce homolog, Drosophila) (PDE4C), mRNA.
ILMN_1655974	PDE6B	Homo sapiens phosphodiesterase 6B, cGMP-specific, rod, beta (congenital stationary night blindness 3, autosomal dominant) (PDE6B), mRNA.
ILMN_1685982	PDGFA	PREDICTED: Homo sapiens platelet-derived growth factor alpha polypeptide, transcript variant 4 (PDGFA), mRNA.
ILMN_1806328	PDIK1L	Homo sapiens PDLIM1 interacting kinase 1 like (PDIK1L), mRNA.
ILMN_1708916	PDZD4	Homo sapiens PDZ domain containing 4 (PDZD4), mRNA.
ILMN_1727855	PEMT	Homo sapiens phosphatidylethanolamine N-methyltransferase (PEMT), nuclear gene encoding mitochondrial protein, transcript variant 1, mRNA.
ILMN_2385298	PFKFB2	Homo sapiens 6-phosphofructo-2-kinase/fructose-2,6-biphosphatase 2 (PFKFB2), transcript variant 2, mRNA.
ILMN_2185665	PGAP1	Homo sapiens GPI deacylase (PGAP1), mRNA.
ILMN_1735075	PGBD2	Homo sapiens piggyBac transposable element derived 2 (PGBD2), transcript variant 1, mRNA.
ILMN_1733831	PGBD5	Homo sapiens piggyBac transposable element derived 5 (PGBD5), mRNA.
ILMN_1736982	PHACTR1	Homo sapiens phosphatase and actin regulator 1 (PHACTR1), mRNA.
ILMN_2390162	PHF11	Homo sapiens PHD finger protein 11 (PHF11), transcript variant 1, mRNA.
ILMN_1790154	PHF21B	Homo sapiens PHD finger protein 21B (PHF21B), mRNA.
ILMN_1814661	PHLPP	Homo sapiens PH domain and leucine rich repeat protein phosphatase (PHLPP), mRNA.
ILMN_2071446	PI15	Homo sapiens peptidase inhibitor 15 (PI15), mRNA.
ILMN_1691112	PIGN	Homo sapiens phosphatidylinositol glycan, class N (PIGN), transcript variant 2, mRNA.
ILMN_2117323	PIK3C2B	Homo sapiens phosphoinositide-3-kinase, class 2, beta polypeptide (PIK3C2B), mRNA.
ILMN_1715832	PIK3R4	Homo sapiens phosphoinositide-3-kinase, regulatory subunit 4, p150 (PIK3R4), mRNA.
ILMN_2362858	PILRA	Homo sapiens paired immunoglobin-like type 2 receptor alpha (PILRA), transcript variant 2, mRNA.
ILMN_1723984	PILRB	Homo sapiens paired immunoglobin-like type 2 receptor beta (PILRB), transcript variant 3, mRNA.
ILMN_2103774	PIP5KL1	Homo sapiens phosphatidylinositol-4-phosphate 5-kinase-like 1 (PIP5KL1), mRNA.
ILMN_1739050	PIPOX	Homo sapiens pipecolic acid oxidase (PIPOX), mRNA.
ILMN_1674386	PITX1	Homo sapiens paired-like homeodomain transcription factor 1 (PITX1), mRNA.
ILMN_2373566	PJA1	Homo sapiens praja 1 (PJA1), transcript variant 2, mRNA.
ILMN_2401436	PKMYT1	Homo sapiens protein kinase, membrane associated tyrosine/threonine 1 (PKMYT1), transcript variant 2, mRNA.
ILMN_1762561	PLA2G10	Homo sapiens phospholipase A2, group X (PLA2G10), mRNA.
ILMN_2233050	PLA2G2D	Homo sapiens phospholipase A2, group IID (PLA2G2D), mRNA.
ILMN_1746769	PLA2G3	Homo sapiens phospholipase A2, group III (PLA2G3), mRNA.
ILMN_1697654	PLA2G6	Homo sapiens phospholipase A2, group VI (cytosolic, calcium-independent) (PLA2G6), transcript variant 1, mRNA.
ILMN_1701195	PLA2G7	Homo sapiens phospholipase A2, group VII (platelet-activating factor acetylhydrolase, plasma) (PLA2G7), mRNA.
ILMN_1810387	PLAA	Homo sapiens phospholipase A2-activating protein (PLAA), transcript variant 1, mRNA.
ILMN_1655341	PLAC8L1	Homo sapiens PLAC8-like 1 (PLAC8L1), mRNA.
ILMN_1790859	PLAC9	Homo sapiens placenta-specific 9 (PLAC9), mRNA.
ILMN_1815121	PLAGL1	Homo sapiens pleiomorphic adenoma gene-like 1 (PLAGL1), transcript variant 2, mRNA.
ILMN_1724066	PLCB2	Homo sapiens phospholipase C, beta 2 (PLCB2), mRNA.
ILMN_1815719	PLCG2	Homo sapiens phospholipase C, gamma 2 (phosphatidylinositol-specific) (PLCG2), mRNA.
ILMN_1737025	PLCL2	Homo sapiens phospholipase C-like 2 (PLCL2), mRNA.
ILMN_1783231	PLEKHB1	Homo sapiens pleckstrin homology domain containing, family B (evectins) member 1 (PLEKHB1), mRNA.
ILMN_1744614	PLEKHG6	Homo sapiens pleckstrin homology domain containing, family G (with RhoGef domain) member 6 (PLEKHG6), mRNA.
ILMN_1699254	PLEKHH1	Homo sapiens pleckstrin homology domain containing, family H (with MyTH4 domain) member 1 (PLEKHH1), mRNA.
ILMN_2414135	PLP1	Homo sapiens proteolipid protein 1 (Pelizaeus-Merzbacher disease, spastic paraplegia 2, uncomplicated) (PLP1), transcript variant 2, mRNA.
ILMN_1745242	PLSCR1	Homo sapiens phospholipid scramblase 1 (PLSCR1), mRNA.
ILMN_1783805	PNMA3	Homo sapiens paraneoplastic antigen MA3 (PNMA3), mRNA.
ILMN_2329309	POGZ	Homo sapiens pogo transposable element with ZNF domain (POGZ), transcript variant 2, mRNA.
ILMN_2191436	POLA1	Homo sapiens polymerase (DNA directed), alpha 1 (POLA1), mRNA.
ILMN_1794333	POU2F1	Homo sapiens POU class 2 homeobox 1 (POU2F1), mRNA.
ILMN_2086981	POU3F1	Homo sapiens POU class 3 homeobox 1 (POU3F1), mRNA.
ILMN_1705546	POU5F1	Homo sapiens POU domain, class 5, transcription factor 1 (POU5F1), transcript variant 1, mRNA.
ILMN_2068498	POU5F1P1	Homo sapiens POU class 5 homeobox 1 pseudogene 1 (POU5F1P1) on chromosome 8.
ILMN_1690839	PPAPDC3	Homo sapiens phosphatidic acid phosphatase type 2 domain containing 3 (PPAPDC3), mRNA.
ILMN_1750062	PPARGC1A	Homo sapiens peroxisome proliferative activated receptor, gamma, coactivator 1, alpha (PPARGC1A), mRNA.
ILMN_2195703	PPARGC1B	Homo sapiens peroxisome proliferator-activated receptor gamma, coactivator 1 beta (PPARGC1B), mRNA.
ILMN_1675656	PPFIBP2	Homo sapiens PTPRF interacting protein, binding protein 2 (liprin beta 2) (PPFIBP2), mRNA.
ILMN_1690077	PPM1A	Homo sapiens protein phosphatase 1A (formerly 2C), magnesium-dependent, alpha isoform (PPM1A), transcript variant 3, mRNA.
ILMN_2377210	PPM1B	Homo sapiens protein phosphatase 1B (formerly 2C), magnesium-dependent, beta isoform (PPM1B), transcript variant 3, mRNA.
ILMN_1708508	PPM1E	Homo sapiens protein phosphatase 1E (PP2C domain containing) (PPM1E), mRNA.
ILMN_1685286	PPP1R12C	Homo sapiens protein phosphatase 1, regulatory (inhibitor) subunit 12C (PPP1R12C), mRNA.
ILMN_1727098	PPP1R16B	Homo sapiens protein phosphatase 1, regulatory (inhibitor) subunit 16B (PPP1R16B), mRNA.
ILMN_2056606	PPP1R1A	Homo sapiens protein phosphatase 1, regulatory (inhibitor) subunit 1A (PPP1R1A), mRNA.
ILMN_1661129	PPP2R2C	Homo sapiens protein phosphatase 2 (formerly 2A), regulatory subunit B (PR 52), gamma isoform (PPP2R2C), transcript variant 1, mRNA.
ILMN_1795846	PPP2R5C	Homo sapiens protein phosphatase 2, regulatory subunit B', gamma isoform (PPP2R5C), transcript variant 3, mRNA.
ILMN_1700031	PRAME	Homo sapiens preferentially expressed antigen in melanoma (PRAME), transcript variant 5, mRNA.
ILMN_1813594	PREI3	Homo sapiens preimplantation protein 3 (PREI3), transcript variant 1, mRNA.
ILMN_1729314	PRG2	Homo sapiens proteoglycan 2, bone marrow (natural killer cell activator, eosinophil granule major basic protein) (PRG2), mRNA.
ILMN_2334121	PRKDC	Homo sapiens protein kinase, DNA-activated, catalytic polypeptide (PRKDC), transcript variant 1, mRNA.
ILMN_2213834	PRO0628	Homo sapiens PRO0628 protein (PRO0628) on chromosome 20.
ILMN_1671365	PRODH	Homo sapiens proline dehydrogenase (oxidase) 1 (PRODH), nuclear gene encoding mitochondrial protein, mRNA.
ILMN_1775257	PROK2	Homo sapiens prokineticin 2 (PROK2), mRNA.
ILMN_1761946	PROM2	Homo sapiens prominin 2 (PROM2), mRNA.
ILMN_2064150	PRRG2	Homo sapiens proline rich Gla (G-carboxyglutamic acid) 2 (PRRG2), mRNA.
ILMN_2219437	PRRG4	Homo sapiens proline rich Gla (G-carboxyglutamic acid) 4 (transmembrane) (PRRG4), mRNA.
ILMN_1724424	PRRT2	Homo sapiens proline-rich transmembrane protein 2 (PRRT2), mRNA.
ILMN_1734773	PRSS1	Homo sapiens protease, serine, 1 (trypsin 1) (PRSS1), mRNA.
ILMN_1672720	PRSS12	Homo sapiens protease, serine, 12 (neurotrypsin, motopsin) (PRSS12), mRNA.
ILMN_1692020	PRSS16	Homo sapiens protease, serine, 16 (thymus) (PRSS16), mRNA.
ILMN_1796461	PRSS8	Homo sapiens protease, serine, 8 (prostasin) (PRSS8), mRNA.
ILMN_2396948	PSMC3IP	Homo sapiens PSMC3 interacting protein (PSMC3IP), transcript variant 2, mRNA.
ILMN_2142979	PTBP2	Homo sapiens polypyrimidine tract binding protein 2 (PTBP2), mRNA.
ILMN_1800331	PTCH	Homo sapiens patched homolog 1 (Drosophila) (PTCH1), mRNA.
ILMN_1717393	PTCHD1	Homo sapiens patched domain containing 1 (PTCHD1), mRNA.
ILMN_1713829	PTGES	Homo sapiens prostaglandin E synthase (PTGES), mRNA.
ILMN_1795166	PTHR1	Homo sapiens parathyroid hormone receptor 1 (PTHR1), mRNA.
ILMN_1732318	PTK2B	Homo sapiens PTK2B protein tyrosine kinase 2 beta (PTK2B), transcript variant 2, mRNA.
ILMN_1769779	PTP4A3	Homo sapiens protein tyrosine phosphatase type IVA, member 3 (PTP4A3), transcript variant 2, mRNA.
ILMN_1762766	PTPRA	Homo sapiens protein tyrosine phosphatase, receptor type, A (PTPRA), transcript variant 3, mRNA.
ILMN_2315789	PTPRD	Homo sapiens protein tyrosine phosphatase, receptor type, D (PTPRD), transcript variant 2, mRNA.
ILMN_1779674	PTPRG	Homo sapiens protein tyrosine phosphatase, receptor type, G (PTPRG), mRNA.
ILMN_1658576	PTPRN	Homo sapiens protein tyrosine phosphatase, receptor type, N (PTPRN), mRNA.
ILMN_1657128	PTPRU	Homo sapiens protein tyrosine phosphatase, receptor type, U (PTPRU), transcript variant 1, mRNA.
ILMN_1676616	PTPRZ1	Homo sapiens protein tyrosine phosphatase, receptor-type, Z polypeptide 1 (PTPRZ1), mRNA.
ILMN_1744635	PUNC	Homo sapiens putative neuronal cell adhesion molecule (PUNC), mRNA.
ILMN_2069224	PVALB	Homo sapiens parvalbumin (PVALB), mRNA.
ILMN_2113049	QPCT	Homo sapiens glutaminyl-peptide cyclotransferase (glutaminyl cyclase) (QPCT), mRNA.
ILMN_2155516	QTRTD1	Homo sapiens queuine tRNA-ribosyltransferase domain containing 1 (QTRTD1), mRNA.
ILMN_1764091	R3HDM2	Homo sapiens R3H domain containing 2 (R3HDM2), mRNA.
ILMN_1681467	RAB11FIP4	Homo sapiens RAB11 family interacting protein 4 (class II) (RAB11FIP4), mRNA.
ILMN_1708881	RAB20	Homo sapiens RAB20, member RAS oncogene family (RAB20), mRNA.
ILMN_1791826	RAB25	Homo sapiens RAB25, member RAS oncogene family (RAB25), mRNA.
ILMN_1724708	RAB33A	Homo sapiens RAB33A, member RAS oncogene family (RAB33A), mRNA.
ILMN_1685750	RAB3C	Homo sapiens RAB3C, member RAS oncogene family (RAB3C), mRNA.
ILMN_1741632	RAB3IL1	Homo sapiens RAB3A interacting protein (rabin3)-like 1 (RAB3IL1), mRNA.
ILMN_2370910	RAD51L3	Homo sapiens RAD51-like 3 (S. cerevisiae) (RAD51L3), transcript variant 1, mRNA.
ILMN_1658027	RAD54L	Homo sapiens RAD54-like (S. cerevisiae) (RAD54L), mRNA.
ILMN_1674135	RALGPS1	Homo sapiens Ral GEF with PH domain and SH3 binding motif 1 (RALGPS1), mRNA.
ILMN_2149782	RAMP2	Homo sapiens receptor (G protein-coupled) activity modifying protein 2 (RAMP2), mRNA.
ILMN_2135258	RAPGEF3	Homo sapiens Rap guanine nucleotide exchange factor (GEF) 3 (RAPGEF3), mRNA.
ILMN_1758613	RAPGEFL1	Homo sapiens Rap guanine nucleotide exchange factor (GEF)-like 1 (RAPGEFL1), mRNA.
ILMN_1810844	RARRES2	Homo sapiens retinoic acid receptor responder (tazarotene induced) 2 (RARRES2), mRNA.
ILMN_1740426	RASD1	Homo sapiens RAS, dexamethasone-induced 1 (RASD1), mRNA.
ILMN_1794594	RASGRP2	Homo sapiens RAS guanyl releasing protein 2 (calcium and DAG-regulated) (RASGRP2), transcript variant 1, mRNA.
ILMN_1755657	RASIP1	Homo sapiens Ras interacting protein 1 (RASIP1), mRNA.
ILMN_2148469	RASL11B	Homo sapiens RAS-like, family 11, member B (RASL11B), mRNA.
ILMN_1806403	RASL12	Homo sapiens RAS-like, family 12 (RASL12), mRNA.
ILMN_1674072	RBAK	Homo sapiens RB-associated KRAB repressor (RBAK), mRNA.
ILMN_1765417	RBBP9	Homo sapiens retinoblastoma binding protein 9 (RBBP9), mRNA.
ILMN_1732127	RBKS	Homo sapiens ribokinase (RBKS), mRNA.
ILMN_1810000	RDH16	Homo sapiens retinol dehydrogenase 16 (all-trans) (RDH16), mRNA.
ILMN_1773395	RDH5	Homo sapiens retinol dehydrogenase 5 (11-cis/9-cis) (RDH5), mRNA.
ILMN_2309534	RDM1	Homo sapiens RAD52 motif 1 (RDM1), transcript variant 2, mRNA.
ILMN_1692433	RECQL5	Homo sapiens RecQ protein-like 5 (RECQL5), transcript variant 3, mRNA.
ILMN_1733746	REEP1	Homo sapiens receptor accessory protein 1 (REEP1), mRNA.
ILMN_1727107	REST	Homo sapiens RE1-silencing transcription factor (REST), mRNA.
ILMN_1666314	RET	Homo sapiens ret proto-oncogene (multiple endocrine neoplasia and medullary thyroid carcinoma 1, Hirschsprung disease) (RET), transcript variant 2, mRNA.
ILMN_1784860	RFC3	Homo sapiens replication factor C (activator 1) 3, 38kDa (RFC3), transcript variant 1, mRNA.
ILMN_1659364	RFC5	Homo sapiens replication factor C (activator 1) 5, 36.5kDa (RFC5), transcript variant 1, mRNA.
ILMN_1661002	RFWD2	Homo sapiens ring finger and WD repeat domain 2 (RFWD2), transcript variant 1, mRNA.
ILMN_1717636	RGMA	Homo sapiens RGM domain family, member A (RGMA), mRNA.
ILMN_1808226	RGS16	Homo sapiens regulator of G-protein signalling 16 (RGS16), mRNA.
ILMN_1716019	RHBDL3	Homo sapiens rhomboid, veinlet-like 3 (Drosophila) (RHBDL3), mRNA.
ILMN_1800172	RILP	Homo sapiens Rab interacting lysosomal protein (RILP), mRNA.
ILMN_1742382	RIMS3	Homo sapiens regulating synaptic membrane exocytosis 3 (RIMS3), mRNA.
ILMN_1746031	RIMS4	Homo sapiens regulating synaptic membrane exocytosis 4 (RIMS4), mRNA.
ILMN_1746138	RLTPR	Homo sapiens RGD, leucine-rich repeat, tropomodulin and proline-rich containing protein (RLTPR), mRNA.
ILMN_1795183	RNASE1	Homo sapiens ribonuclease, RNase A family, 1 (pancreatic) (RNASE1), transcript variant 3, mRNA.
ILMN_2239408	RNASE4	Homo sapiens ribonuclease, RNase A family, 4 (RNASE4), transcript variant 3, mRNA.
ILMN_1651838	RND1	Homo sapiens Rho family GTPase 1 (RND1), mRNA.
ILMN_1747192	RNF125	Homo sapiens ring finger protein 125 (RNF125), mRNA.
ILMN_1707807	RNF128	Homo sapiens ring finger protein 128 (RNF128), transcript variant 1, mRNA.
ILMN_1655165	RNF138	Homo sapiens ring finger protein 138 (RNF138), transcript variant 1, mRNA.
ILMN_1714461	RNF14	Homo sapiens ring finger protein 14 (RNF14), transcript variant 1, mRNA.
ILMN_1792389	RNF165	Homo sapiens ring finger protein 165 (RNF165), mRNA.
ILMN_1741281	RNF175	Homo sapiens ring finger protein 175 (RNF175), mRNA.
ILMN_1694426	ROR2	Homo sapiens receptor tyrosine kinase-like orphan receptor 2 (ROR2), mRNA.
ILMN_1748241	RP11-19J3.3	Homo sapiens centromere protein P (CENPP), mRNA.
ILMN_1695271	RPP25	Homo sapiens ribonuclease P 25kDa subunit (RPP25), mRNA.
ILMN_1665425	RPRM	Homo sapiens reprimo, TP53 dependent G2 arrest mediator candidate (RPRM), mRNA.
ILMN_1676504	RPRML	Homo sapiens reprimo-like (RPRML), mRNA.
ILMN_1657515	RPS6KA5	Homo sapiens ribosomal protein S6 kinase, 90kDa, polypeptide 5 (RPS6KA5), transcript variant 1, mRNA.
ILMN_1667125	RPS6KL1	Homo sapiens ribosomal protein S6 kinase-like 1 (RPS6KL1), mRNA.
ILMN_1699772	RRAGD	Homo sapiens Ras-related GTP binding D (RRAGD), mRNA.
ILMN_1688899	RRP22	Homo sapiens RAS-like, family 10, member A (RASL10A), transcript variant 2, mRNA.
ILMN_1809336	RTKN	Homo sapiens rhotekin (RTKN), transcript variant 2, mRNA.
ILMN_1768357	RTN1	Homo sapiens reticulon 1 (RTN1), transcript variant 1, mRNA.
ILMN_1749115	RTN2	Homo sapiens reticulon 2 (RTN2), transcript variant 4, mRNA.
ILMN_1737484	RTN4R	Homo sapiens reticulon 4 receptor (RTN4R), mRNA.
ILMN_1707872	RUFY2	Homo sapiens RUN and FYVE domain containing 2 (RUFY2), mRNA.
ILMN_1682062	RYR1	Homo sapiens ryanodine receptor 1 (skeletal) (RYR1), mRNA.
ILMN_1657888	SALL1	Homo sapiens sal-like 1 (Drosophila) (SALL1), mRNA.
ILMN_1707065	SALL3	Homo sapiens sal-like 3 (Drosophila) (SALL3), mRNA.
ILMN_1695687	SALL4	Homo sapiens sal-like 4 (Drosophila) (SALL4), mRNA.
ILMN_1755415	SAMD3	Homo sapiens sterile alpha motif domain containing 3 (SAMD3), transcript variant 2, mRNA.
ILMN_1736888	SAR1B	Homo sapiens SAR1 gene homolog B (S. cerevisiae) (SAR1B), transcript variant 2, mRNA.
ILMN_1714896	SART3	Homo sapiens squamous cell carcinoma antigen recognised by T cells 3 (SART3), mRNA.
ILMN_1738657	SATB2	Homo sapiens SATB homeobox 2 (SATB2), mRNA.
ILMN_2050654	SAV1	Homo sapiens salvador homolog 1 (Drosophila) (SAV1), mRNA.
ILMN_2197946	SCG3	Homo sapiens secretogranin III (SCG3), mRNA.
ILMN_1670306	SCGB3A2	Homo sapiens secretoglobin, family 3A, member 2 (SCGB3A2), mRNA.
ILMN_1722742	SCLY	Homo sapiens selenocysteine lyase (SCLY), mRNA.
ILMN_1698191	SCML2	Homo sapiens sex comb on midleg-like 2 (Drosophila) (SCML2), mRNA.
ILMN_1731914	SCN4A	Homo sapiens sodium channel, voltage-gated, type IV, alpha (SCN4A), mRNA.
ILMN_1662016	SCRN2	Homo sapiens secernin 2 (SCRN2), mRNA.
ILMN_1785605	SDF4	Homo sapiens stromal cell derived factor 4 (SDF4), mRNA.
ILMN_1676709	SDK2	Homo sapiens sidekick homolog 2 (chicken) (SDK2), mRNA.
ILMN_1706758	SEC24C	Homo sapiens SEC24 related gene family, member C (S. cerevisiae) (SEC24C), transcript variant 1, mRNA.
ILMN_1680652	SELENBP1	Homo sapiens selenium binding protein 1 (SELENBP1), mRNA.
ILMN_1655374	SELV	Homo sapiens selenoprotein V (SELV), mRNA.
ILMN_1702787	SEMA4A	Homo sapiens sema domain, immunoglobulin domain (Ig), transmembrane domain (TM) and short cytoplasmic domain, (semaphorin) 4A (SEMA4A), mRNA.
ILMN_2115669	SEMA4C	Homo sapiens sema domain, immunoglobulin domain (Ig), transmembrane domain (TM) and short cytoplasmic domain, (semaphorin) 4C (SEMA4C), mRNA.
ILMN_1794370	SEMA5B	Homo sapiens sema domain, seven thrombospondin repeats (type 1 and type 1-like), transmembrane domain (TM) and short cytoplasmic domain, (semaphorin) 5B (SEMA5B), transcript variant 1, mRNA.
ILMN_1813503	SEMA6C	Homo sapiens sema domain, transmembrane domain (TM), and cytoplasmic domain, (semaphorin) 6C (SEMA6C), mRNA.
ILMN_1659953	SEPT3	Homo sapiens septin 3 (SEPT3), transcript variant B, mRNA.
ILMN_1759910	SERPINA5	Homo sapiens serpin peptidase inhibitor, clade A (alpha-1 antiproteinase, antitrypsin), member 5 (SERPINA5), mRNA.
ILMN_1813955	SERTAD3	Homo sapiens SERTA domain containing 3 (SERTAD3), transcript variant 2, mRNA.
ILMN_1751598	SESN2	Homo sapiens sestrin 2 (SESN2), mRNA.
ILMN_1655809	SF3A1	Homo sapiens splicing factor 3a, subunit 1, 120kDa (SF3A1), transcript variant 1, mRNA.
ILMN_1722898	SFRP2	Homo sapiens secreted frizzled-related protein 2 (SFRP2), mRNA.
ILMN_1768575	SFTPD	Homo sapiens surfactant, pulmonary-associated protein D (SFTPD), mRNA.
ILMN_1772466	SH2D3A	Homo sapiens SH2 domain containing 3A (SH2D3A), mRNA.
ILMN_1661491	SH3GL2	Homo sapiens SH3-domain GRB2-like 2 (SH3GL2), mRNA.
ILMN_1760990	SH3GL3	Homo sapiens SH3-domain GRB2-like 3 (SH3GL3), mRNA.
ILMN_2093427	SHF	Homo sapiens Src homology 2 domain containing F (SHF), mRNA.
ILMN_1661161	SIAH1	Homo sapiens seven in absentia homolog 1 (Drosophila) (SIAH1), transcript variant 1, mRNA.
ILMN_1665994	SILV	Homo sapiens silver homolog (mouse) (SILV), mRNA.
ILMN_1657868	SIRT4	Homo sapiens sirtuin (silent mating type information regulation 2 homolog) 4 (S. cerevisiae) (SIRT4), mRNA.
ILMN_1799076	SIX3	Homo sapiens sine oculis homeobox homolog 3 (Drosophila) (SIX3), mRNA.
ILMN_1676192	SLC13A5	Homo sapiens solute carrier family 13 (sodium-dependent citrate transporter), member 5 (SLC13A5), mRNA.
ILMN_2211739	SLC15A2	Homo sapiens solute carrier family 15 (H+/peptide transporter), member 2 (SLC15A2), mRNA.
ILMN_2085862	SLC15A3	Homo sapiens solute carrier family 15, member 3 (SLC15A3), mRNA.
ILMN_1782938	SLC16A10	Homo sapiens solute carrier family 16, member 10 (aromatic amino acid transporter) (SLC16A10), mRNA.
ILMN_1732410	SLC16A9	Homo sapiens solute carrier family 16, member 9 (monocarboxylic acid transporter 9) (SLC16A9), mRNA.
ILMN_1716359	SLC19A3	Homo sapiens solute carrier family 19, member 3 (SLC19A3), mRNA.
ILMN_1738552	SLC1A3	Homo sapiens solute carrier family 1 (glial high affinity glutamate transporter), member 3 (SLC1A3), mRNA.
ILMN_1730639	SLC22A15	Homo sapiens solute carrier family 22 (organic cation transporter), member 15 (SLC22A15), mRNA.
ILMN_1754864	SLC25A18	Homo sapiens solute carrier family 25 (mitochondrial carrier), member 18 (SLC25A18), mRNA.
ILMN_1666553	SLC25A19	Homo sapiens solute carrier family 25 (mitochondrial thiamine pyrophosphate carrier), member 19 (SLC25A19), mRNA.
ILMN_1780417	SLC25A21	Homo sapiens solute carrier family 25 (mitochondrial oxodicarboxylate carrier), member 21 (SLC25A21), mRNA.
ILMN_1709399	SLC25A34	Homo sapiens solute carrier family 25, member 34 (SLC25A34), mRNA.
ILMN_1724612	SLC25A35	Homo sapiens solute carrier family 25, member 35 (SLC25A35), mRNA.
ILMN_1672930	SLC26A11	Homo sapiens solute carrier family 26, member 11 (SLC26A11), mRNA.
ILMN_1700831	SLC27A2	Homo sapiens solute carrier family 27 (fatty acid transporter), member 2 (SLC27A2), mRNA.
ILMN_1805807	SLC30A3	Homo sapiens solute carrier family 30 (zinc transporter), member 3 (SLC30A3), mRNA.
ILMN_1749848	SLC35F1	Homo sapiens solute carrier family 35, member F1 (SLC35F1), mRNA.
ILMN_2274775	SLC44A4	Homo sapiens solute carrier family 44, member 4 (SLC44A4), transcript variant 2, mRNA.
ILMN_2303669	SLC4A8	Homo sapiens solute carrier family 4, sodium bicarbonate cotransporter, member 8 (SLC4A8), transcript variant 1, mRNA.
ILMN_1810533	SLC6A15	Homo sapiens solute carrier family 6, member 15 (SLC6A15), transcript variant 1, mRNA.
ILMN_1723287	SLC6A16	Homo sapiens solute carrier family 6, member 16 (SLC6A16), mRNA.
ILMN_1681087	SLC7A10	Homo sapiens solute carrier family 7, (neutral amino acid transporter, y+ system) member 10 (SLC7A10), mRNA.
ILMN_1676602	SLC7A14	Homo sapiens solute carrier family 7 (cationic amino acid transporter, y+ system), member 14 (SLC7A14), mRNA.
ILMN_1660730	SLC7A3	Homo sapiens solute carrier family 7 (cationic amino acid transporter, y+ system), member 3 (SLC7A3), mRNA.
ILMN_1698846	SLC8A2	Homo sapiens solute carrier family 8 (sodium-calcium exchanger), member 2 (SLC8A2), mRNA.
ILMN_1758315	SLC9A9	Homo sapiens solute carrier family 9 (sodium/hydrogen exchanger), member 9 (SLC9A9), mRNA.
ILMN_2215862	SLFN13	Homo sapiens schlafen family member 13 (SLFN13), mRNA.
ILMN_1676449	SLIT2	Homo sapiens slit homolog 2 (Drosophila) (SLIT2), mRNA.
ILMN_2133534	SMA4	Homo sapiens SMA4 (SMA4), mRNA.
ILMN_2223130	SMARCA5	Homo sapiens SWI/SNF related, matrix associated, actin dependent regulator of chromatin, subfamily a, member 5 (SMARCA5), mRNA.
ILMN_1652006	SMC1L1	Homo sapiens structural maintenance of chromosomes 1A (SMC1A), mRNA.
ILMN_1654001	SMC6L1	Homo sapiens SMC6 structural maintenance of chromosomes 6-like 1 (yeast) (SMC6L1), mRNA.
ILMN_2336393	SMN2	Homo sapiens survival of motor neuron 2, centromeric (SMN2), transcript variant a, mRNA.
ILMN_1672176	SMPD2	Homo sapiens sphingomyelin phosphodiesterase 2, neutral membrane (neutral sphingomyelinase) (SMPD2), mRNA.
ILMN_1789913	SMPDL3B	Homo sapiens sphingomyelin phosphodiesterase, acid-like 3B (SMPDL3B), transcript variant 1, mRNA.
ILMN_1663827	SMYD5	Homo sapiens SMYD family member 5 (SMYD5), mRNA.
ILMN_1740555	SNAP25	Homo sapiens synaptosomal-associated protein, 25kDa (SNAP25), transcript variant 1, mRNA.
ILMN_1807969	SNCAIP	Homo sapiens synuclein, alpha interacting protein (synphilin) (SNCAIP), mRNA.
ILMN_1763207	SNFT	Homo sapiens Jun dimerization protein p21SNFT (SNFT), mRNA.
ILMN_1788251	SNN	Homo sapiens stannin (SNN), mRNA.
ILMN_2041780	SNTG2	Homo sapiens syntrophin, gamma 2 (SNTG2), mRNA.
ILMN_2413259	SOCS4	Homo sapiens suppressor of cytokine signaling 4 (SOCS4), transcript variant 2, mRNA.
ILMN_2060115	SORL1	Homo sapiens sortilin-related receptor, L(DLR class) A repeats-containing (SORL1), mRNA.
ILMN_1715463	SOSTDC1	Homo sapiens sclerostin domain containing 1 (SOSTDC1), mRNA.
ILMN_1736974	SOX12	Homo sapiens SRY (sex determining region Y)-box 12 (SOX12), mRNA.
ILMN_1812968	SOX18	Homo sapiens SRY (sex determining region Y)-box 18 (SOX18), mRNA.
ILMN_2177156	SOX2	Homo sapiens SRY (sex determining region Y)-box 2 (SOX2), mRNA.
ILMN_1783185	SOX21	Homo sapiens SRY (sex determining region Y)-box 21 (SOX21), mRNA.
ILMN_1653055	SOX3	Homo sapiens SRY (sex determining region Y)-box 3 (SOX3), mRNA.
ILMN_1789244	SOX8	Homo sapiens SRY (sex determining region Y)-box 8 (SOX8), mRNA.
ILMN_1769721	SP6	Homo sapiens Sp6 transcription factor (SP6), mRNA.
ILMN_1699803	SP8	Homo sapiens Sp8 transcription factor (SP8), transcript variant 2, mRNA.
ILMN_2141259	SPAG5	Homo sapiens sperm associated antigen 5 (SPAG5), mRNA.
ILMN_1775926	SPATA6	Homo sapiens spermatogenesis associated 6 (SPATA6), mRNA.
ILMN_2168421	SPATA8	Homo sapiens spermatogenesis associated 8 (SPATA8), mRNA.
ILMN_1730731	SPFH1	Homo sapiens ER lipid raft associated 1 (ERLIN1), mRNA.
ILMN_1787266	SPINK1	Homo sapiens serine peptidase inhibitor, Kazal type 1 (SPINK1), mRNA.
ILMN_1763516	SPINK2	Homo sapiens serine peptidase inhibitor, Kazal type 2 (acrosin-trypsin inhibitor) (SPINK2), mRNA.
ILMN_1724946	SPINT1	Homo sapiens serine peptidase inhibitor, Kunitz type 1 (SPINT1), transcript variant 1, mRNA.
ILMN_2408771	SPPL2B	Homo sapiens signal peptide peptidase-like 2B (SPPL2B), transcript variant 3, mRNA.
ILMN_1722923	SRGAP3	Homo sapiens SLIT-ROBO Rho GTPase activating protein 3 (SRGAP3), transcript variant 1, mRNA.
ILMN_1720844	SSX2IP	Homo sapiens synovial sarcoma, X breakpoint 2 interacting protein (SSX2IP), mRNA.
ILMN_1699887	ST14	Homo sapiens suppression of tumorigenicity 14 (colon carcinoma, matriptase, epithin) (ST14), mRNA.
ILMN_1781560	ST3GAL6	Homo sapiens ST3 beta-galactoside alpha-2,3-sialyltransferase 6 (ST3GAL6), mRNA.
ILMN_1758461	ST8SIA2	Homo sapiens ST8 alpha-N-acetyl-neuraminide alpha-2,8-sialyltransferase 2 (ST8SIA2), mRNA.
ILMN_1735584	ST8SIA5	Homo sapiens ST8 alpha-N-acetyl-neuraminide alpha-2,8-sialyltransferase 5 (ST8SIA5), mRNA.
ILMN_1656136	STAU	Homo sapiens staufen, RNA binding protein (Drosophila) (STAU), transcript variant T1, mRNA.
ILMN_2053650	STK6P	Homo sapiens aurora kinase A pseudogene 1 (AURKAPS1) on chromosome 1.
ILMN_2126038	STMN2	Homo sapiens stathmin-like 2 (STMN2), mRNA.
ILMN_2170930	STRC	Homo sapiens stereocilin (STRC), mRNA.
ILMN_1654697	SUHW2	Homo sapiens suppressor of hairy wing homolog 2 (Drosophila) (SUHW2), mRNA.
ILMN_1763520	SULT2B1	Homo sapiens sulfotransferase family, cytosolic, 2B, member 1 (SULT2B1), transcript variant 2, mRNA.
ILMN_1781628	SURF2	Homo sapiens surfeit 2 (SURF2), mRNA.
ILMN_1785570	SUSD3	Homo sapiens sushi domain containing 3 (SUSD3), mRNA.
ILMN_1692107	SUV420H1	Homo sapiens suppressor of variegation 4-20 homolog 1 (Drosophila) (SUV420H1), transcript variant 1, mRNA.
ILMN_2059549	SYK	Homo sapiens spleen tyrosine kinase (SYK), mRNA.
ILMN_1757081	SYN2	Homo sapiens synapsin II (SYN2), transcript variant IIb, mRNA.
ILMN_1658499	SYT13	Homo sapiens synaptotagmin XIII (SYT13), mRNA.
ILMN_1657760	SYT17	Homo sapiens synaptotagmin XVII (SYT17), mRNA.
ILMN_1768705	SYT4	Homo sapiens synaptotagmin IV (SYT4), mRNA.
ILMN_1696167	SYT6	Homo sapiens synaptotagmin VI (SYT6), mRNA.
ILMN_1810120	SYT7	Homo sapiens synaptotagmin VII (SYT7), mRNA.
ILMN_2120762	T	Homo sapiens T, brachyury homolog (mouse) (T), mRNA.
ILMN_2406184	TAC3	Homo sapiens tachykinin 3 (neuromedin K, neurokinin beta) (TAC3), transcript variant 2, mRNA.
ILMN_1664439	TAF1	Homo sapiens TAF1 RNA polymerase II, TATA box binding protein (TBP)-associated factor, 250kDa (TAF1), transcript variant 1, mRNA.
ILMN_1677532	TARDBP	Homo sapiens TAR DNA binding protein (TARDBP), mRNA.
ILMN_1707791	TAZ	Homo sapiens tafazzin (cardiomyopathy, dilated 3A (X-linked); endocardial fibroelastosis 2; Barth syndrome) (TAZ), transcript variant 4, mRNA.
ILMN_1767433	TBC1D5	Homo sapiens TBC1 domain family, member 5 (TBC1D5), mRNA.
ILMN_1763333	TBX6	Homo sapiens T-box 6 (TBX6), transcript variant 2, mRNA.
ILMN_1698139	TCEA1	Homo sapiens transcription elongation factor A (SII), 1 (TCEA1), transcript variant 1, mRNA.
ILMN_1765310	TCEAL2	Homo sapiens transcription elongation factor A (SII)-like 2 (TCEAL2), mRNA.
ILMN_1706839	TCERG1	Homo sapiens transcription elongation regulator 1 (TCERG1), mRNA.
ILMN_1666173	TCF20	Homo sapiens transcription factor 20 (AR1) (TCF20), transcript variant 1, mRNA.
ILMN_2367141	TCF7	Homo sapiens transcription factor 7 (T-cell specific, HMG-box) (TCF7), transcript variant 2, mRNA.
ILMN_1722824	TEAD4	Homo sapiens TEA domain family member 4 (TEAD4), transcript variant 3, mRNA.
ILMN_2373119	TERT	Homo sapiens telomerase reverse transcriptase (TERT), transcript variant 1, mRNA.
ILMN_1750181	TESC	Homo sapiens tescalcin (TESC), mRNA.
ILMN_1654370	TESK2	Homo sapiens testis-specific kinase 2 (TESK2), mRNA.
ILMN_2096784	TFAP2C	Homo sapiens transcription factor AP-2 gamma (activating enhancer binding protein 2 gamma) (TFAP2C), mRNA.
ILMN_1814657	TFAP4	Homo sapiens transcription factor AP-4 (activating enhancer binding protein 4) (TFAP4), mRNA.
ILMN_1736527	TFCP2L1	Homo sapiens transcription factor CP2-like 1 (TFCP2L1), mRNA.
ILMN_1811387	TFF3	Homo sapiens trefoil factor 3 (intestinal) (TFF3), mRNA.
ILMN_1754102	TGIF	Homo sapiens TGFB-induced factor homeobox 1 (TGIF1), transcript variant 2, mRNA.
ILMN_1736078	THBS4	Homo sapiens thrombospondin 4 (THBS4), mRNA.
ILMN_1671028	THRAP3	Homo sapiens thyroid hormone receptor associated protein 3 (THRAP3), mRNA.
ILMN_1655577	TIAM1	Homo sapiens T-cell lymphoma invasion and metastasis 1 (TIAM1), mRNA.
ILMN_1663399	TIMP4	Homo sapiens TIMP metallopeptidase inhibitor 4 (TIMP4), mRNA.
ILMN_1673553	TIP39	Homo sapiens tuberoinfundibular 39 residue protein precursor (TIP39), mRNA.
ILMN_1659610	TJP3	Homo sapiens tight junction protein 3 (zona occludens 3) (TJP3), mRNA.
ILMN_1814917	TLE2	Homo sapiens transducin-like enhancer of split 2 (E(sp1) homolog, Drosophila) (TLE2), mRNA.
ILMN_2082865	TM4SF11	Homo sapiens plasma membrane proteolipid (plasmolipin) (PLLP), mRNA.
ILMN_2169966	TM4SF18	Homo sapiens transmembrane 4 L six family member 18 (TM4SF18), mRNA.
ILMN_1750961	TM6SF1	Homo sapiens transmembrane 6 superfamily member 1 (TM6SF1), mRNA.
ILMN_1706419	TM6SF2	Homo sapiens transmembrane 6 superfamily member 2 (TM6SF2), transcript variant 1, mRNA.
ILMN_1689306	TMC7	Homo sapiens transmembrane channel-like 7 (TMC7), mRNA.
ILMN_2180624	TMCO6	Homo sapiens transmembrane and coiled-coil domains 6 (TMCO6), mRNA.
ILMN_1730645	TMEFF2	Homo sapiens transmembrane protein with EGF-like and two follistatin-like domains 2 (TMEFF2), mRNA.
ILMN_1685709	TMEM125	Homo sapiens transmembrane protein 125 (TMEM125), mRNA.
ILMN_1699121	TMEM16B	Homo sapiens transmembrane protein 16B (TMEM16B), mRNA.
ILMN_1762629	TMEM16J	Homo sapiens transmembrane protein 16J (TMEM16J), mRNA.
ILMN_1772894	TMEM27	Homo sapiens transmembrane protein 27 (TMEM27), mRNA.
ILMN_1752935	TMEM30B	Homo sapiens transmembrane protein 30B (TMEM30B), mRNA.
ILMN_1710312	TMEM31	Homo sapiens transmembrane protein 31 (TMEM31), mRNA.
ILMN_2227266	TMEM35	Homo sapiens transmembrane protein 35 (TMEM35), mRNA.
ILMN_2149292	TMEM40	Homo sapiens transmembrane protein 40 (TMEM40), mRNA.
ILMN_2129234	TMEM47	Homo sapiens transmembrane protein 47 (TMEM47), mRNA.
ILMN_1668246	TMEM52	Homo sapiens transmembrane protein 52 (TMEM52), mRNA.
ILMN_2373010	TMEM70	Homo sapiens transmembrane protein 70 (TMEM70), transcript variant 1, mRNA.
ILMN_1757129	TMEM88	Homo sapiens transmembrane protein 88 (TMEM88), mRNA.
ILMN_1694339	TMEM89	Homo sapiens transmembrane protein 89 (TMEM89), mRNA.
ILMN_1657823	TMEPAI	Homo sapiens transmembrane, prostate androgen induced RNA (TMEPAI), transcript variant 1, mRNA.
ILMN_1736911	TMOD1	Homo sapiens tropomodulin 1 (TMOD1), mRNA.
ILMN_1791123	TMPRSS2	Homo sapiens transmembrane protease, serine 2 (TMPRSS2), mRNA.
ILMN_1805645	TMTC2	Homo sapiens transmembrane and tetratricopeptide repeat containing 2 (TMTC2), mRNA.
ILMN_1672114	TNFRSF10C	Homo sapiens tumor necrosis factor receptor superfamily, member 10c, decoy without an intracellular domain (TNFRSF10C), mRNA.
ILMN_1687442	TNIK	Homo sapiens TRAF2 and NCK interacting kinase (TNIK), mRNA.
ILMN_1763587	TNMD	Homo sapiens tenomodulin (TNMD), mRNA.
ILMN_1693428	TNNC2	Homo sapiens troponin C type 2 (fast) (TNNC2), mRNA.
ILMN_2115991	TNNT1	Homo sapiens troponin T type 1 (skeletal, slow) (TNNT1), mRNA.
ILMN_1684929	TOPBP1	Homo sapiens topoisomerase (DNA) II binding protein 1 (TOPBP1), mRNA.
ILMN_1715669	TP53I11	Homo sapiens tumor protein p53 inducible protein 11 (TP53I11), mRNA.
ILMN_2135798	TRA16	Homo sapiens TR4 orphan receptor associated protein TRA16 (TRA16), mRNA.
ILMN_1715540	TRAIP	Homo sapiens TRAF interacting protein (TRAIP), mRNA.
ILMN_1673275	TRAPPC2	Homo sapiens trafficking protein particle complex 2 (TRAPPC2), transcript variant 2, mRNA.
ILMN_2404112	TRDMT1	Homo sapiens tRNA aspartic acid methyltransferase 1 (TRDMT1), transcript variant b, mRNA.
ILMN_1698237	TRIM17	Homo sapiens tripartite motif-containing 17 (TRIM17), transcript variant 1, mRNA.
ILMN_2405031	TRIM24	Homo sapiens tripartite motif-containing 24 (TRIM24), transcript variant 2, mRNA.
ILMN_1813027	TRIM41	Homo sapiens tripartite motif-containing 41 (TRIM41), transcript variant 1, mRNA.
ILMN_1656910	TRIM6	Homo sapiens tripartite motif-containing 6 (TRIM6), transcript variant 1, mRNA.
ILMN_2225061	TRIM71	Homo sapiens tripartite motif-containing 71 (TRIM71), mRNA.
ILMN_1763433	TRIM9	Homo sapiens tripartite motif-containing 9 (TRIM9), transcript variant 1, mRNA.
ILMN_1744574	TRUB1	Homo sapiens TruB pseudouridine (psi) synthase homolog 1 (E. coli) (TRUB1), mRNA.
ILMN_1714216	TSC2	Homo sapiens tuberous sclerosis 2 (TSC2), transcript variant 2, mRNA.
ILMN_2377708	TSPAN18	Homo sapiens tetraspanin 18 (TSPAN18), transcript variant 1, mRNA.
ILMN_2120695	TSPAN7	Homo sapiens tetraspanin 7 (TSPAN7), mRNA.
ILMN_1710303	TTC25	Homo sapiens tetratricopeptide repeat domain 25 (TTC25), mRNA.
ILMN_1746846	TTLL4	Homo sapiens tubulin tyrosine ligase-like family, member 4 (TTLL4), mRNA.
ILMN_2198912	TTR	Homo sapiens transthyretin (prealbumin, amyloidosis type I) (TTR), mRNA.
ILMN_2351269	TTYH1	Homo sapiens tweety homolog 1 (Drosophila) (TTYH1), transcript variant 2, mRNA.
ILMN_1750100	TUBB4Q	Homo sapiens tubulin, beta polypeptide 4, member Q (TUBB4Q), mRNA.
ILMN_2301083	UBE2C	Homo sapiens ubiquitin-conjugating enzyme E2C (UBE2C), transcript variant 3, mRNA.
ILMN_1725529	UBE2I	Homo sapiens ubiquitin-conjugating enzyme E2I (UBC9 homolog, yeast) (UBE2I), transcript variant 4, mRNA.
ILMN_2252495	UBE2L6	Homo sapiens ubiquitin-conjugating enzyme E2L 6 (UBE2L6), transcript variant 2, mRNA.
ILMN_2133038	UGT3A1	Homo sapiens UDP glycosyltransferase 3 family, polypeptide A1 (UGT3A1), mRNA.
ILMN_1655565	UGT3A2	Homo sapiens UDP glycosyltransferase 3 family, polypeptide A2 (UGT3A2), mRNA.
ILMN_2401352	UHRF1	Homo sapiens ubiquitin-like, containing PHD and RING finger domains, 1 (UHRF1), transcript variant 2, mRNA.
ILMN_1691444	UHRF2	Homo sapiens ubiquitin-like, containing PHD and RING finger domains, 2 (UHRF2), transcript variant 1, mRNA.
ILMN_1744560	ULK1	Homo sapiens unc-51-like kinase 1 (C. elegans) (ULK1), mRNA.
ILMN_1712913	UNC5A	Homo sapiens unc-5 homolog A (C. elegans) (UNC5A), mRNA.
ILMN_2176502	UNC5B	Homo sapiens unc-5 homolog B (C. elegans) (UNC5B), mRNA.
ILMN_1703826	UNC5D	Homo sapiens unc-5 homolog D (C. elegans) (UNC5D), mRNA.
ILMN_1803862	UNQ2541	Homo sapiens MSFL2541 (UNQ2541), mRNA.
ILMN_2054121	UNQ3045	Homo sapiens chromosome 6 open reading frame 126 (C6orf126), mRNA.
ILMN_1752548	UNQ467	Homo sapiens keratinocyte differentiation-associated protein (KRTDAP), mRNA.
ILMN_1713835	UNQ470	Homo sapiens chromosome 9 open reading frame 165 (C9orf165), mRNA.
ILMN_1774265	UNQ830	Homo sapiens ASCL830 (UNQ830), mRNA.
ILMN_1655637	UPK1A	Homo sapiens uroplakin 1A (UPK1A), mRNA.
ILMN_2366334	URP2	Homo sapiens UNC-112 related protein 2 (URP2), transcript variant URP2SF, mRNA.
ILMN_1718679	USP19	Homo sapiens ubiquitin specific peptidase 19 (USP19), mRNA.
ILMN_2349006	USP21	Homo sapiens ubiquitin specific peptidase 21 (USP21), transcript variant 1, mRNA.
ILMN_2364819	USP44	Homo sapiens ubiquitin specific peptidase 44 (USP44), transcript variant 2, mRNA.
ILMN_2380453	USP45	Homo sapiens ubiquitin specific peptidase 45 (USP45), mRNA.
ILMN_1724410	USP46	Homo sapiens ubiquitin specific peptidase 46 (USP46), mRNA.
ILMN_1768793	UTF1	Homo sapiens undifferentiated embryonic cell transcription factor 1 (UTF1), mRNA.
ILMN_1735908	UTP15	Homo sapiens UTP15, U3 small nucleolar ribonucleoprotein, homolog (S. cerevisiae) (UTP15), mRNA.
ILMN_1794781	VAV2	Homo sapiens vav 2 guanine nucleotide exchange factor (VAV2), mRNA.
ILMN_1657679	VAV3	Homo sapiens vav 3 oncogene (VAV3), mRNA.
ILMN_1684886	VCX	Homo sapiens variable charge, X-linked (VCX), mRNA.
ILMN_2166716	VCX-C	Homo sapiens variably charged X-C (VCX-C), mRNA.
ILMN_1782352	VENTX	Homo sapiens VENT homeobox homolog (Xenopus laevis) (VENTX), mRNA.
ILMN_2199389	VIPR1	Homo sapiens vasoactive intestinal peptide receptor 1 (VIPR1), mRNA.
ILMN_1755796	VMD2L1	Homo sapiens vitelliform macular dystrophy 2-like 1 (VMD2L1), mRNA.
ILMN_1796685	VMD2L2	Homo sapiens vitelliform macular dystrophy 2-like 2 (VMD2L2), mRNA.
ILMN_1809582	VPS13C	Homo sapiens vacuolar protein sorting 13 homolog C (S. cerevisiae) (VPS13C), transcript variant 1B, mRNA.
ILMN_2151114	VSNL1	Homo sapiens visinin-like 1 (VSNL1), mRNA.
ILMN_1722073	WBSCR14	Homo sapiens Williams Beuren syndrome chromosome region 14 (WBSCR14), transcript variant 5, mRNA.
ILMN_1701557	WBSCR17	Homo sapiens Williams-Beuren syndrome chromosome region 17 (WBSCR17), mRNA.
ILMN_2272867	WDR33	Homo sapiens WD repeat domain 33 (WDR33), transcript variant 1, mRNA.
ILMN_1673073	WDR62	Homo sapiens WD repeat domain 62 (WDR62), mRNA.
ILMN_1763196	WDR72	Homo sapiens WD repeat domain 72 (WDR72), mRNA.
ILMN_1799120	WFDC2	Homo sapiens WAP four-disulfide core domain 2 (WFDC2), transcript variant 5, mRNA.
ILMN_1809601	WFIKKN1	Homo sapiens WAP, follistatin/kazal, immunoglobulin, kunitz and netrin domain containing 1 (WFIKKN1), mRNA.
ILMN_1815083	WHSC2	Homo sapiens Wolf-Hirschhorn syndrome candidate 2 (WHSC2), mRNA.
ILMN_2161971	WIPF3	Homo sapiens WAS/WASL interacting protein family, member 3 (WIPF3), mRNA.
ILMN_2088612	XPO4	Homo sapiens exportin 4 (XPO4), mRNA.
ILMN_1755354	YBX2	Homo sapiens Y box binding protein 2 (YBX2), mRNA.
ILMN_1689189	ZBTB3	Homo sapiens zinc finger and BTB domain containing 3 (ZBTB3), mRNA.
ILMN_1681154	ZBTB39	Homo sapiens zinc finger and BTB domain containing 39 (ZBTB39), mRNA.
ILMN_1802896	ZBTB8	Homo sapiens zinc finger and BTB domain containing 8 (ZBTB8), mRNA.
ILMN_1814629	ZC3H12B	Homo sapiens zinc finger CCCH-type containing 12B (ZC3H12B), mRNA.
ILMN_1679984	ZCCHC12	Homo sapiens zinc finger, CCHC domain containing 12 (ZCCHC12), mRNA.
ILMN_2285404	ZD52F10	Homo sapiens dermokine (DMKN), transcript variant 2, mRNA.
ILMN_1774020	ZDHHC11	PREDICTED: Homo sapiens zinc finger, DHHC-type containing 11 (ZDHHC11), mRNA.
ILMN_1766896	ZDHHC19	Homo sapiens zinc finger, DHHC-type containing 19 (ZDHHC19), mRNA.
ILMN_2087989	ZFAND1	Homo sapiens zinc finger, AN1-type domain 1 (ZFAND1), mRNA.
ILMN_2156953	ZFAND6	Homo sapiens zinc finger, AN1-type domain 6 (ZFAND6), mRNA.
ILMN_1751127	ZFP42	Homo sapiens zinc finger protein 42 (ZFP42), mRNA.
ILMN_2140999	ZFYVE16	Homo sapiens zinc finger, FYVE domain containing 16 (ZFYVE16), mRNA.
ILMN_1696339	ZIC2	Homo sapiens Zic family member 2 (odd-paired homolog, Drosophila) (ZIC2), mRNA.
ILMN_1681805	ZIC3	Homo sapiens Zic family member 3 heterotaxy 1 (odd-paired homolog, Drosophila) (ZIC3), mRNA.
ILMN_2120624	ZIC4	Homo sapiens Zic family member 4 (ZIC4), mRNA.
ILMN_1695079	ZNF101	Homo sapiens zinc finger protein 101 (ZNF101), mRNA.
ILMN_1741288	ZNF136	PREDICTED: Homo sapiens zinc finger protein 136 (clone pHZ-20) (ZNF136), mRNA.
ILMN_1723542	ZNF137	Homo sapiens zinc finger protein 137 (clone pHZ-30) (ZNF137), mRNA.
ILMN_2312149	ZNF160	Homo sapiens zinc finger protein 160 (ZNF160), transcript variant 1, mRNA.
ILMN_1806502	ZNF165	Homo sapiens zinc finger protein 165 (ZNF165), mRNA.
ILMN_1730696	ZNF167	Homo sapiens zinc finger protein 167 (ZNF167), transcript variant 2, mRNA.
ILMN_1744676	ZNF179	Homo sapiens zinc finger protein 179 (ZNF179), mRNA.
ILMN_2270900	ZNF197	Homo sapiens zinc finger protein 197 (ZNF197), transcript variant 2, mRNA.
ILMN_1792990	ZNF202	Homo sapiens zinc finger protein 202 (ZNF202), mRNA.
ILMN_1744398	ZNF206	Homo sapiens zinc finger and SCAN domain containing 10 (ZSCAN10), mRNA.
ILMN_1749502	ZNF215	Homo sapiens zinc finger protein 215 (ZNF215), mRNA.
ILMN_2139351	ZNF232	Homo sapiens zinc finger protein 232 (ZNF232), mRNA.
ILMN_1790918	ZNF236	Homo sapiens zinc finger protein 236 (ZNF236), mRNA.
ILMN_1757408	ZNF256	Homo sapiens zinc finger protein 256 (ZNF256), mRNA.
ILMN_1676983	ZNF300	Homo sapiens zinc finger protein 300 (ZNF300), mRNA.
ILMN_1687827	ZNF311	Homo sapiens zinc finger protein 311 (ZNF311), mRNA.
ILMN_1711199	ZNF331	Homo sapiens zinc finger protein 331 (ZNF331), mRNA.
ILMN_1763328	ZNF336	Homo sapiens zinc finger protein 336 (ZNF336), mRNA.
ILMN_2057369	ZNF396	Homo sapiens zinc finger protein 396 (ZNF396), mRNA.
ILMN_1685467	ZNF397	Homo sapiens zinc finger protein 397 (ZNF397), mRNA.
ILMN_1799717	ZNF398	Homo sapiens zinc finger protein 398 (ZNF398), transcript variant 2, mRNA.
ILMN_1760294	ZNF417	Homo sapiens zinc finger protein 417 (ZNF417), mRNA.
ILMN_1658173	ZNF418	Homo sapiens zinc finger protein 418 (ZNF418), mRNA.
ILMN_2154950	ZNF423	Homo sapiens zinc finger protein 423 (ZNF423), mRNA.
ILMN_1804820	ZNF431	Homo sapiens zinc finger protein 431 (ZNF431), mRNA.
ILMN_1727183	ZNF440L	Homo sapiens zinc finger protein 763 (ZNF763), mRNA.
ILMN_2246154	ZNF452	Homo sapiens zinc finger protein 452 (ZNF452), mRNA.
ILMN_1653867	ZNF483	Homo sapiens zinc finger protein 483 (ZNF483), transcript variant 2, mRNA.
ILMN_1655167	ZNF502	Homo sapiens zinc finger protein 502 (ZNF502), mRNA.
ILMN_1652300	ZNF507	Homo sapiens zinc finger protein 507 (ZNF507), mRNA.
ILMN_2146968	ZNF510	Homo sapiens zinc finger protein 510 (ZNF510), mRNA.
ILMN_1724054	ZNF519	PREDICTED: Homo sapiens zinc finger protein 519 (ZNF519), mRNA.
ILMN_1657087	ZNF533	Homo sapiens zinc finger protein 533 (ZNF533), mRNA.
ILMN_1716658	ZNF543	Homo sapiens zinc finger protein 543 (ZNF543), mRNA.
ILMN_1740490	ZNF545	Homo sapiens zinc finger protein 545 (ZNF545), mRNA.
ILMN_1790460	ZNF574	Homo sapiens zinc finger protein 574 (ZNF574), mRNA.
ILMN_1666727	ZNF586	Homo sapiens zinc finger protein 586 (ZNF586), mRNA.
ILMN_2162358	ZNF597	Homo sapiens zinc finger protein 597 (ZNF597), mRNA.
ILMN_2101410	ZNF625	Homo sapiens zinc finger protein 625 (ZNF625), mRNA.
ILMN_1779341	ZNF630	PREDICTED: Homo sapiens zinc finger protein 630, transcript variant 2 (ZNF630), mRNA.
ILMN_1657665	ZNF644	Homo sapiens zinc finger protein 644 (ZNF644), transcript variant 2, mRNA.
ILMN_1675479	ZNF646	Homo sapiens zinc finger protein 646 (ZNF646), mRNA.
ILMN_1710268	ZNF659	Homo sapiens zinc finger protein 659 (ZNF659), mRNA.
ILMN_1721849	ZNF660	Homo sapiens zinc finger protein 660 (ZNF660), mRNA.
ILMN_2085446	ZNF670	Homo sapiens zinc finger protein 670 (ZNF670), mRNA.
ILMN_2242998	ZNF682	Homo sapiens zinc finger protein 682 (ZNF682), mRNA.
ILMN_1747943	ZNF695	Homo sapiens zinc finger protein 695 (ZNF695), mRNA.
ILMN_1724158	ZNF93	Homo sapiens zinc finger protein 93 (HTF34) (ZNF93), transcript variant 2, mRNA.
ILMN_1786281	ZNF96	Homo sapiens zinc finger protein 96 (ZNF96), mRNA.
ILMN_1675007	ZSCAN5	Homo sapiens zinc finger and SCAN domain containing 5 (ZSCAN5), mRNA.
ILMN_2374633	ZWILCH	Homo sapiens Zwilch, kinetochore associated, homolog (Drosophila) (ZWILCH), transcript variant 2, transcribed RNA.
ILMN_1685547	ZXDB	Homo sapiens zinc finger, X-linked, duplicated B (ZXDB), mRNA.

## Sheet: 1b
Figure 4C, Self-renewal signature, 1299 genes
Functional Annotation Chart
Category	Term	Count	%	PValue	Genes	List Total	Pop Hits	Pop Total	Fold Enrichment	Bonferroni	Benjamini	FDR
GOTERM_CC_FAT	GO:0044459~plasma membrane part	208	16.1115	2.81307e-07	ILMN_1720844,ILMN_1723607,ILMN_1794095,ILMN_1733963,ILMN_1740426,ILMN_1679256,ILMN_2366212,ILMN_2132161,ILMN_1662932,ILMN_1739521,ILMN_1794594,ILMN_1713139,ILMN_1789463,ILMN_1723480,ILMN_1693604,ILMN_1705210,ILMN_2393296,ILMN_2215730,ILMN_1659610,ILMN_169	874	2203	12782	1.38082	0.000129674	0.000129674	0.000400465
SP_PIR_KEYWORDS	signal	277	21.4562	2.97747e-06	ILMN_1809601,ILMN_1707286,ILMN_1690223,ILMN_2129563,ILMN_2366212,ILMN_1739521,ILMN_1814221,ILMN_1761946,ILMN_1789463,ILMN_2415474,ILMN_1747442,ILMN_1693604,ILMN_1672720,ILMN_1734909,ILMN_1796316,ILMN_2047460,ILMN_1692739,ILMN_2215730,ILMN_1682015,ILMN_178	1275	3250	19235	1.28581	0.00163925	0.00163925	0.00434612
SP_PIR_KEYWORDS	alternative splicing	573	44.3842	4.16566e-06	ILMN_1748178,ILMN_1723607,ILMN_1690223,ILMN_2370910,ILMN_1786789,ILMN_2366212,ILMN_1739521,ILMN_2357471,ILMN_1708508,ILMN_1713139,ILMN_1688801,ILMN_2137084,ILMN_1747442,ILMN_2046611,ILMN_1685286,ILMN_1698191,ILMN_1705210,ILMN_1746784,ILMN_2393296,ILMN_177	1275	7488	19235	1.15444	0.00229265	0.00114698	0.00608044
UP_SEQ_FEATURE	signal peptide	277	21.4562	4.58019e-06	ILMN_1809601,ILMN_1707286,ILMN_1690223,ILMN_2129563,ILMN_2366212,ILMN_1739521,ILMN_1814221,ILMN_1761946,ILMN_1789463,ILMN_2415474,ILMN_1747442,ILMN_1693604,ILMN_1672720,ILMN_1734909,ILMN_1796316,ILMN_2047460,ILMN_1692739,ILMN_2215730,ILMN_1682015,ILMN_178	1274	3250	19113	1.27866	0.0140847	0.0140847	0.00827632
SP_PIR_KEYWORDS	Tight junction	16	1.23935	7.44531e-06	ILMN_1654112,ILMN_1725338,ILMN_1723042,ILMN_1740276,ILMN_2406532,ILMN_1659610,ILMN_1773312,ILMN_1718610,ILMN_1685194,ILMN_2143685,ILMN_2344221,ILMN_1729639,ILMN_1804531,ILMN_1750097,ILMN_1672350,ILMN_1806293	1275	61	19235	3.95706	0.00409398	0.00136653	0.0108674
SP_PIR_KEYWORDS	cell junction	51	3.95043	1.03447e-05	ILMN_1720844,ILMN_1654112,ILMN_1657128,ILMN_1760246,ILMN_2129234,ILMN_1723607,ILMN_1736982,ILMN_1780485,ILMN_1660718,ILMN_1662932,ILMN_1676215,ILMN_1739521,ILMN_1794594,ILMN_1713139,ILMN_2344221,ILMN_1729639,ILMN_1750097,ILMN_1712461,ILMN_1806293,ILMN_1705210,ILMN_2352633,ILMN_1725338,ILMN_2215730,ILMN_1805807,ILMN_1659610,ILMN_1696167,ILMN_1767503,ILMN_1733043,ILMN_1672350,ILMN_1746031,ILMN_2154…	1275	399	19235	1.92832	0.00568374	0.00142397	0.0150991
SP_PIR_KEYWORDS	developmental protein	84	6.50658	1.0797e-05	ILMN_1724480,ILMN_1798076,ILMN_2268156,ILMN_1782352,ILMN_2343310,ILMN_2399523,ILMN_2161971,ILMN_1729368,ILMN_1691290,ILMN_1721167,ILMN_1743373,ILMN_1654563,ILMN_1694482,ILMN_1661161,ILMN_1703826,ILMN_1712913,ILMN_1813998,ILMN_1813503,ILMN_1676449,ILMN_220	1275	779	19235	1.62676	0.00593151	0.00118913	0.0157592
UP_SEQ_FEATURE	splice variant	570	44.1518	1.08848e-05	ILMN_1748178,ILMN_1723607,ILMN_1690223,ILMN_2370910,ILMN_1786789,ILMN_2366212,ILMN_1739521,ILMN_2357471,ILMN_1708508,ILMN_1713139,ILMN_1688801,ILMN_2137084,ILMN_1747442,ILMN_2046611,ILMN_1685286,ILMN_1698191,ILMN_1705210,ILMN_1746784,ILMN_2393296,ILMN_177	1274	7458	19113	1.1466	0.0331486	0.016714	0.0196676
UP_SEQ_FEATURE	zinc finger region:C2H2-type 4	66	5.11232	1.97377e-05	ILMN_1757408,ILMN_1727107,ILMN_1740490,ILMN_1724054,ILMN_1675150,ILMN_1687827,ILMN_1695079,ILMN_1652300,ILMN_1696339,ILMN_1685467,ILMN_1675007,ILMN_1721849,ILMN_1681154,ILMN_1724158,ILMN_1654697,ILMN_1763328,ILMN_1730696,ILMN_1749502,ILMN_1804820,ILMN_1751127,ILMN_1677997,ILMN_2146968,ILMN_1741288,ILMN_1815121,ILMN_1779341,ILMN_1790918,ILMN_2270900,ILMN_1792990,ILMN_1707065,ILMN_1724832,ILMN_1657…	1274	575	19113	1.72201	0.0592974	0.0201699	0.0356611
GOTERM_CC_FAT	GO:0030054~cell junction	61	4.72502	3.56831e-05	ILMN_1678501,ILMN_1720844,ILMN_1654112,ILMN_1665691,ILMN_1657128,ILMN_1760246,ILMN_2129234,ILMN_1723607,ILMN_1736982,ILMN_1780485,ILMN_1660718,ILMN_1676215,ILMN_1662932,ILMN_1739521,ILMN_1794594,ILMN_1704294,ILMN_1713139,ILMN_2344221,ILMN_1729639,ILMN_1750097,ILMN_1712461,ILMN_1806293,ILMN_1705210,ILMN_2352633,ILMN_1732318,ILMN_1725338,ILMN_2215730,ILMN_1805807,ILMN_1659610,ILMN_1696167,ILMN_1767…	874	518	12782	1.72222	0.0163157	0.00819138	0.0507862
UP_SEQ_FEATURE	zinc finger region:C2H2-type 5	61	4.72502	6.00159e-05	ILMN_1757408,ILMN_1727107,ILMN_1724054,ILMN_1747943,ILMN_1675150,ILMN_1687827,ILMN_1695079,ILMN_1652300,ILMN_1696339,ILMN_1685467,ILMN_1675007,ILMN_1721849,ILMN_1681154,ILMN_1724158,ILMN_1763328,ILMN_1730696,ILMN_1804820,ILMN_1677997,ILMN_2146968,ILMN_1741288,ILMN_1815121,ILMN_1779341,ILMN_1790918,ILMN_2270900,ILMN_1792990,ILMN_1707065,ILMN_1657888,ILMN_1655167,ILMN_2242998,ILMN_2162358,ILMN_1716…	1274	538	19113	1.70101	0.169622	0.0454056	0.108396
GOTERM_BP_FAT	GO:0009792~embryonic development ending in birth or egg hatching	44	3.40821	6.90058e-05	ILMN_1797519,ILMN_1784678,ILMN_1798076,ILMN_1724480,ILMN_1714216,ILMN_2120762,ILMN_1774826,ILMN_1743373,ILMN_1711787,ILMN_1790810,ILMN_1694482,ILMN_1680987,ILMN_1694426,ILMN_1723412,ILMN_1746819,ILMN_1715715,ILMN_1717636,ILMN_1722898,ILMN_1700413,ILMN_1655572,ILMN_1696339,ILMN_1691641,ILMN_2213136,ILMN_2334121,ILMN_1771962,ILMN_1722824,ILMN_1777397,ILMN_1724540,ILMN_1724946,ILMN_1712537,ILMN_1738…	945	334	13528	1.88585	0.194928	0.194928	0.124823
UP_SEQ_FEATURE	zinc finger region:C2H2-type 7	53	4.10534	7.82059e-05	ILMN_1757408,ILMN_1727107,ILMN_1740490,ILMN_1724054,ILMN_1747943,ILMN_1675150,ILMN_1687827,ILMN_1695079,ILMN_1652300,ILMN_1685467,ILMN_1721849,ILMN_1681154,ILMN_1724158,ILMN_1763328,ILMN_1730696,ILMN_1804820,ILMN_2146968,ILMN_1741288,ILMN_1815121,ILMN_1779341,ILMN_1790918,ILMN_2270900,ILMN_1792990,ILMN_1707065,ILMN_1655167,ILMN_2242998,ILMN_1657888,ILMN_2162358,ILMN_1716658,ILMN_1653867,ILMN_1676…	1274	451	19113	1.76303	0.215111	0.047288	0.141228
UP_SEQ_FEATURE	topological domain:Cytoplasmic	277	21.4562	8.40537e-05	ILMN_1795845,ILMN_1734707,ILMN_1794095,ILMN_1690223,ILMN_1733963,ILMN_2129563,ILMN_1697916,ILMN_2366212,ILMN_1739521,ILMN_1761946,ILMN_1688801,ILMN_1789463,ILMN_1723480,ILMN_2377708,ILMN_1745242,ILMN_1693604,ILMN_1730731,ILMN_1734909,ILMN_1692739,ILMN_221	1274	3374	19113	1.23167	0.229199	0.0424598	0.151781
GOTERM_BP_FAT	GO:0048598~embryonic morphogenesis	41	3.17583	9.42164e-05	ILMN_1784678,ILMN_1798076,ILMN_1763333,ILMN_1714216,ILMN_2343310,ILMN_2399523,ILMN_2120762,ILMN_1694482,ILMN_1680987,ILMN_1694426,ILMN_1676449,ILMN_1717636,ILMN_1764709,ILMN_1794333,ILMN_1668969,ILMN_1699803,ILMN_1783149,ILMN_1696339,ILMN_2213136,ILMN_1668983,ILMN_1771962,ILMN_1777397,ILMN_1724540,ILMN_2095577,ILMN_1712537,ILMN_1738657,ILMN_2115143,ILMN_1680320,ILMN_1742929,ILMN_2233604,ILMN_1695…	945	307	13528	1.91182	0.256244	0.137587	0.170389
GOTERM_CC_FAT	GO:0005923~tight junction	16	1.23935	0.000100434	ILMN_1654112,ILMN_1725338,ILMN_1723042,ILMN_1740276,ILMN_2406532,ILMN_1659610,ILMN_1773312,ILMN_1718610,ILMN_1685194,ILMN_2143685,ILMN_2344221,ILMN_1729639,ILMN_1804531,ILMN_1750097,ILMN_1672350,ILMN_1806293	874	73	12782	3.20542	0.0452466	0.0153156	0.142881
GOTERM_CC_FAT	GO:0070160~occluding junction	16	1.23935	0.000100434	ILMN_1654112,ILMN_1725338,ILMN_1723042,ILMN_1740276,ILMN_2406532,ILMN_1659610,ILMN_1773312,ILMN_1718610,ILMN_1685194,ILMN_2143685,ILMN_2344221,ILMN_1729639,ILMN_1804531,ILMN_1750097,ILMN_1672350,ILMN_1806293	874	73	12782	3.20542	0.0452466	0.0153156	0.142881
GOTERM_BP_FAT	GO:0007389~pattern specification process	37	2.866	0.000102974	ILMN_1784678,ILMN_2268156,ILMN_1798076,ILMN_1724480,ILMN_2343310,ILMN_2120762,ILMN_1743373,ILMN_1654563,ILMN_1694426,ILMN_1701653,ILMN_1715463,ILMN_1689111,ILMN_1681805,ILMN_1764709,ILMN_1722898,ILMN_1781256,ILMN_1655572,ILMN_1699803,ILMN_1799076,ILMN_1763657,ILMN_2213136,ILMN_1781416,ILMN_1668983,ILMN_2334121,ILMN_1771962,ILMN_1724540,ILMN_2095577,ILMN_1712537,ILMN_1738657,ILMN_2115143,ILMN_1692…	945	267	13528	1.98377	0.276432	0.102241	0.186214
UP_SEQ_FEATURE	zinc finger region:C2H2-type 2	66	5.11232	0.000106329	ILMN_1757408,ILMN_1727107,ILMN_1740490,ILMN_1724054,ILMN_1675150,ILMN_1687827,ILMN_1695079,ILMN_1769721,ILMN_1652300,ILMN_1685467,ILMN_1675007,ILMN_1721849,ILMN_1724158,ILMN_1654697,ILMN_1763328,ILMN_1730696,ILMN_1749502,ILMN_1804820,ILMN_1751127,ILMN_1802896,ILMN_1677997,ILMN_2146968,ILMN_1741288,ILMN_1815121,ILMN_1779341,ILMN_1790918,ILMN_2270900,ILMN_2057369,ILMN_1792990,ILMN_1707065,ILMN_2137…	1274	608	19113	1.62855	0.280587	0.0459562	0.191969
GOTERM_BP_FAT	GO:0043009~chordate embryonic development	43	3.33075	0.000116223	ILMN_1797519,ILMN_1784678,ILMN_1798076,ILMN_1724480,ILMN_1714216,ILMN_2120762,ILMN_1743373,ILMN_1711787,ILMN_1790810,ILMN_1694482,ILMN_1680987,ILMN_1694426,ILMN_1723412,ILMN_1746819,ILMN_1715715,ILMN_1717636,ILMN_1722898,ILMN_1700413,ILMN_1655572,ILMN_1696339,ILMN_1691641,ILMN_2213136,ILMN_2334121,ILMN_1771962,ILMN_1722824,ILMN_1777397,ILMN_1724540,ILMN_1724946,ILMN_1712537,ILMN_1738657,ILMN_1680…	945	331	13528	1.8597	0.305938	0.0872548	0.210149
UP_SEQ_FEATURE	zinc finger region:C2H2-type 3	67	5.18978	0.000118128	ILMN_1757408,ILMN_1727107,ILMN_1740490,ILMN_1724054,ILMN_1675150,ILMN_1687827,ILMN_1769721,ILMN_1652300,ILMN_1696339,ILMN_1685467,ILMN_1675007,ILMN_1721849,ILMN_1724158,ILMN_1763328,ILMN_1654697,ILMN_1730696,ILMN_1749502,ILMN_1804820,ILMN_1751127,ILMN_1677997,ILMN_2146968,ILMN_1741288,ILMN_1815121,ILMN_1790918,ILMN_2270900,ILMN_2057369,ILMN_1792990,ILMN_1707065,ILMN_2137789,ILMN_1724832,ILMN_1657…	1274	622	19113	1.61601	0.306402	0.0447028	0.213248
UP_SEQ_FEATURE	compositionally biased region:Poly-Pro	49	3.79551	0.000120033	ILMN_1798076,ILMN_1729368,ILMN_2161971,ILMN_1812902,ILMN_1793263,ILMN_2129563,ILMN_1715715,ILMN_1813503,ILMN_1653055,ILMN_1680434,ILMN_2219437,ILMN_1681154,ILMN_1744635,ILMN_1664242,ILMN_1789018,ILMN_1680320,ILMN_1677997,ILMN_2086981,ILMN_1681651,ILMN_2399300,ILMN_1761044,ILMN_2336393,ILMN_1770385,ILMN_1768640,ILMN_1755588,ILMN_1715832,ILMN_1711786,ILMN_1702229,ILMN_1736974,ILMN_2287543,ILMN_1755…	1274	413	19113	1.77994	0.310482	0.0404655	0.216683
GOTERM_BP_FAT	GO:0016055~Wnt receptor signaling pathway	23	1.78156	0.00012601	ILMN_1724480,ILMN_1731206,ILMN_2367141,ILMN_1657128,ILMN_1763657,ILMN_2213136,ILMN_1781416,ILMN_1692674,ILMN_1729368,ILMN_2386354,ILMN_1690077,ILMN_1815718,ILMN_1694426,ILMN_1692967,ILMN_1814917,ILMN_1715463,ILMN_1716246,ILMN_1737935,ILMN_1722898,ILMN_1712729,ILMN_2382290,ILMN_1798971,ILMN_1655165	945	133	13528	2.47559	0.326959	0.0761353	0.227826
GOTERM_BP_FAT	GO:0048729~tissue morphogenesis	28	2.16886	0.000128331	ILMN_1784678,ILMN_1763333,ILMN_1714216,ILMN_2399523,ILMN_2120762,ILMN_1694482,ILMN_1680987,ILMN_1676449,ILMN_1717636,ILMN_2051972,ILMN_1669046,ILMN_1696339,ILMN_2213136,ILMN_1771962,ILMN_1763328,ILMN_2095577,ILMN_1724540,ILMN_1712537,ILMN_2233604,ILMN_2199439,ILMN_1737935,ILMN_1760509,ILMN_2137789,ILMN_1800331,ILMN_1724832,ILMN_1666314,ILMN_1658660,ILMN_1754102	945	180	13528	2.22683	0.331851	0.0649986	0.232019
SP_PIR_KEYWORDS	wnt signaling pathway	21	1.62665	0.00014583	ILMN_1724480,ILMN_1731206,ILMN_2367141,ILMN_1763657,ILMN_2213136,ILMN_1781416,ILMN_1692674,ILMN_1729368,ILMN_2047460,ILMN_1687442,ILMN_2386354,ILMN_1815718,ILMN_1692967,ILMN_1814917,ILMN_1715463,ILMN_1716246,ILMN_1722898,ILMN_1712729,ILMN_2382290,ILMN_1798971,ILMN_1655165	1275	122	19235	2.59682	0.0772143	0.0133038	0.212657
UP_SEQ_FEATURE	zinc finger region:C2H2-type 6	55	4.26026	0.000169351	ILMN_1757408,ILMN_1727107,ILMN_1740490,ILMN_1724054,ILMN_1747943,ILMN_1675150,ILMN_1687827,ILMN_1695079,ILMN_1652300,ILMN_1685467,ILMN_1721849,ILMN_1681154,ILMN_1724158,ILMN_1763328,ILMN_1730696,ILMN_1804820,ILMN_2146968,ILMN_1741288,ILMN_1815121,ILMN_1779341,ILMN_1790918,ILMN_2270900,ILMN_1792990,ILMN_1707065,ILMN_1655167,ILMN_2242998,ILMN_1657888,ILMN_2162358,ILMN_1716658,ILMN_1653867,ILMN_1676…	1274	488	19113	1.69084	0.408164	0.0511007	0.305585
GOTERM_BP_FAT	GO:0060562~epithelial tube morphogenesis	15	1.16189	0.00017678	ILMN_1784678,ILMN_1696339,ILMN_1714216,ILMN_2120762,ILMN_1771962,ILMN_1763328,ILMN_1724540,ILMN_1712537,ILMN_1694482,ILMN_1717636,ILMN_2051972,ILMN_1800331,ILMN_1724832,ILMN_1666314,ILMN_1754102	945	67	13528	3.20493	0.42621	0.0762891	0.31948
UP_SEQ_FEATURE	sequence variant	859	66.5376	0.000188565	ILMN_1798076,ILMN_1734707,ILMN_1723607,ILMN_1666553,ILMN_1690223,ILMN_1686362,ILMN_1708508,ILMN_1713139,ILMN_1772466,ILMN_1674349,ILMN_2055218,ILMN_1653055,ILMN_1734909,ILMN_1681154,ILMN_1790962,ILMN_1667405,ILMN_2405031,ILMN_1682015,ILMN_1792990,ILMN_230	1274	11992	19113	1.07463	0.44236	0.0517097	0.340199
GOTERM_BP_FAT	GO:0019226~transmission of nerve impulse	44	3.40821	0.000199714	ILMN_1814710,ILMN_1760246,ILMN_1687023,ILMN_2199389,ILMN_1689828,ILMN_1794095,ILMN_1811363,ILMN_1690223,ILMN_1780485,ILMN_1731062,ILMN_1660718,ILMN_1660973,ILMN_1739521,ILMN_1666776,ILMN_1814221,ILMN_1709719,ILMN_1713139,ILMN_1725696,ILMN_1685608,ILMN_1740024,ILMN_1750097,ILMN_1693604,ILMN_1757081,ILMN_1768705,ILMN_1712461,ILMN_1806293,ILMN_1729212,ILMN_1679595,ILMN_1740555,ILMN_1717434,ILMN_1744…	945	350	13528	1.79964	0.46611	0.0754476	0.360856
INTERPRO	IPR013087:Zinc finger, C2H2-type/integrase, DNA-binding	67	5.18978	0.000205259	ILMN_1757408,ILMN_1727107,ILMN_1740490,ILMN_1724054,ILMN_1747943,ILMN_1675150,ILMN_1687827,ILMN_1695079,ILMN_1769721,ILMN_1696339,ILMN_1685467,ILMN_1675007,ILMN_1721849,ILMN_1724158,ILMN_1763328,ILMN_1730696,ILMN_1749502,ILMN_1804820,ILMN_1751127,ILMN_1677997,ILMN_2146968,ILMN_1741288,ILMN_1815121,ILMN_1779341,ILMN_1790918,ILMN_2270900,ILMN_2057369,ILMN_1792990,ILMN_1707065,ILMN_2137789,ILMN_1657…	1136	621	16659	1.58217	0.266533	0.266533	0.340773
INTERPRO	IPR006187:Claudin	8	0.619675	0.000235766	ILMN_1725338,ILMN_1723042,ILMN_1685194,ILMN_2143685,ILMN_1740276,ILMN_1729639,ILMN_1804531,ILMN_1750097	1136	20	16659	5.86585	0.299561	0.163078	0.391326
KEGG_PATHWAY	hsa04670:Leukocyte transendothelial migration	20	1.54919	0.000243036	ILMN_1665691,ILMN_1732318,ILMN_1725338,ILMN_1796316,ILMN_1723042,ILMN_1681857,ILMN_1740276,ILMN_2406532,ILMN_1657679,ILMN_1815719,ILMN_2175912,ILMN_1689111,ILMN_1685194,ILMN_2143685,ILMN_1794781,ILMN_1729639,ILMN_1804531,ILMN_1750097,ILMN_1672350,ILMN_2135258	339	118	5085	2.54237	0.0390786	0.0390786	0.294302
SP_PIR_KEYWORDS	dna-binding	162	12.5484	0.000254949	ILMN_1798076,ILMN_1782352,ILMN_1664439,ILMN_1721167,ILMN_1740490,ILMN_2370910,ILMN_1724054,ILMN_1753830,ILMN_1700762,ILMN_1675150,ILMN_1715715,ILMN_1740083,ILMN_1653055,ILMN_1769721,ILMN_1652300,ILMN_1700413,ILMN_1794333,ILMN_1698668,ILMN_1696339,ILMN_236	1275	1868	19235	1.30834	0.131072	0.0198706	0.371504
UP_SEQ_FEATURE	zinc finger region:C2H2-type 8	48	3.71805	0.000285511	ILMN_1757408,ILMN_1727107,ILMN_1716658,ILMN_1740490,ILMN_1653867,ILMN_2312149,ILMN_1676983,ILMN_2101410,ILMN_1724054,ILMN_1790460,ILMN_1747943,ILMN_1675150,ILMN_1687827,ILMN_2329309,ILMN_1764854,ILMN_1711199,ILMN_1727183,ILMN_1760294,ILMN_1666727,ILMN_1695079,ILMN_1652300,ILMN_1658173,ILMN_1685467,ILMN_1721849,ILMN_1724158,ILMN_2154950,ILMN_1763328,ILMN_1690863,ILMN_1730696,ILMN_1674072,ILMN_1701…	1274	417	19113	1.72689	0.58702	0.0710462	0.514679
INTERPRO	IPR015880:Zinc finger, C2H2-like	81	6.27421	0.00029355	ILMN_1757408,ILMN_1727107,ILMN_1740490,ILMN_1724054,ILMN_1747192,ILMN_1747943,ILMN_1675150,ILMN_1687827,ILMN_1695079,ILMN_1769721,ILMN_1652300,ILMN_1696339,ILMN_1685467,ILMN_1675007,ILMN_1721849,ILMN_1681154,ILMN_1724158,ILMN_1763328,ILMN_1654697,ILMN_173	1136	797	16659	1.49038	0.358102	0.137375	0.487018
SP_PIR_KEYWORDS	ionic channel	39	3.02091	0.000302856	ILMN_1682062,ILMN_1685636,ILMN_2368728,ILMN_1790810,ILMN_1699665,ILMN_1666776,ILMN_1789463,ILMN_1688633,ILMN_1669239,ILMN_2046611,ILMN_1673769,ILMN_1755796,ILMN_1711988,ILMN_1679595,ILMN_1711650,ILMN_2365248,ILMN_1717702,ILMN_1796685,ILMN_1744897,ILMN_1766918,ILMN_2215730,ILMN_1809676,ILMN_1671392,ILMN_1731914,ILMN_1735062,ILMN_1798742,ILMN_1677815,ILMN_1664047,ILMN_1767503,ILMN_2351269,ILMN_1786…	1275	318	19235	1.8502	0.153715	0.0206462	0.441169
GOTERM_BP_FAT	GO:0035295~tube development	31	2.40124	0.000313763	ILMN_1784678,ILMN_1714216,ILMN_2120762,ILMN_1775224,ILMN_1685982,ILMN_1694482,ILMN_1768575,ILMN_1680987,ILMN_1715715,ILMN_1676449,ILMN_1689111,ILMN_1688633,ILMN_1717636,ILMN_1681805,ILMN_2051972,ILMN_1696339,ILMN_1668983,ILMN_1771962,ILMN_1763328,ILMN_2095577,ILMN_1724540,ILMN_2219767,ILMN_1712537,ILMN_1686405,ILMN_1680320,ILMN_1772817,ILMN_1800331,ILMN_1724832,ILMN_1666314,ILMN_1657888,ILMN_1754…	945	220	13528	2.01716	0.626933	0.103767	0.566373
GOTERM_BP_FAT	GO:0014020~primary neural tube formation	10	0.774593	0.000316057	ILMN_1696339,ILMN_1714216,ILMN_2120762,ILMN_1717636,ILMN_1724540,ILMN_1800331,ILMN_1724832,ILMN_1694482,ILMN_1712537,ILMN_1754102	945	33	13528	4.33798	0.629614	0.0945479	0.570504
GOTERM_BP_FAT	GO:0001704~formation of primary germ layer	11	0.852053	0.000322093	ILMN_1668969,ILMN_1763333,ILMN_2233604,ILMN_2213136,ILMN_1676449,ILMN_1737935,ILMN_1760509,ILMN_2095577,ILMN_2137789,ILMN_1712537,ILMN_1680987	945	40	13528	3.93672	0.636574	0.0879096	0.581368
GOTERM_CC_FAT	GO:0005887~integral to plasma membrane	112	8.67545	0.000328141	ILMN_1681087,ILMN_1657128,ILMN_1760088,ILMN_1691290,ILMN_1794095,ILMN_1733963,ILMN_1654563,ILMN_2366212,ILMN_1739521,ILMN_1700183,ILMN_1723287,ILMN_1789463,ILMN_1723480,ILMN_1676616,ILMN_1740494,ILMN_1693604,ILMN_1672114,ILMN_1810533,ILMN_2215730,ILMN_180	874	1188	12782	1.37876	0.140409	0.0371181	0.466126
INTERPRO	IPR017974:Claudin, conserved site	8	0.619675	0.000332964	ILMN_1725338,ILMN_1723042,ILMN_1685194,ILMN_2143685,ILMN_1740276,ILMN_1729639,ILMN_1804531,ILMN_1750097	1136	21	16659	5.58652	0.395201	0.118134	0.552238
GOTERM_CC_FAT	GO:0045202~synapse	43	3.33075	0.000333433	ILMN_1807969,ILMN_1693941,ILMN_1760246,ILMN_1723607,ILMN_1736982,ILMN_1798819,ILMN_1780485,ILMN_1654563,ILMN_1660718,ILMN_2115669,ILMN_1660973,ILMN_1810120,ILMN_1676215,ILMN_1739521,ILMN_1659953,ILMN_1661161,ILMN_2215989,ILMN_1794594,ILMN_1737993,ILMN_1713139,ILMN_1693604,ILMN_1757081,ILMN_1768705,ILMN_1712461,ILMN_1806293,ILMN_1672720,ILMN_1729212,ILMN_1705210,ILMN_1742382,ILMN_1679595,ILMN_1783…	874	355	12782	1.77144	0.142503	0.0302797	0.473626
UP_SEQ_FEATURE	zinc finger region:C2H2-type 9	44	3.40821	0.000370289	ILMN_1757408,ILMN_1727107,ILMN_1716658,ILMN_1740490,ILMN_1653867,ILMN_2312149,ILMN_1676983,ILMN_2101410,ILMN_1724054,ILMN_1790460,ILMN_1747943,ILMN_1675150,ILMN_1687827,ILMN_2329309,ILMN_1764854,ILMN_1711199,ILMN_1760294,ILMN_1666727,ILMN_1695079,ILMN_1652300,ILMN_1658173,ILMN_1685467,ILMN_1721849,ILMN_1724158,ILMN_1690863,ILMN_1763328,ILMN_1730696,ILMN_1674072,ILMN_1701464,ILMN_1804820,ILMN_1685…	1274	376	19113	1.75559	0.682411	0.0844503	0.667022
SP_PIR_KEYWORDS	cell cycle	51	3.95043	0.000404696	ILMN_2053650,ILMN_1815716,ILMN_1654112,ILMN_1660222,ILMN_1771224,ILMN_1664439,ILMN_1694582,ILMN_2120965,ILMN_1761939,ILMN_1691444,ILMN_1661161,ILMN_2357471,ILMN_2202423,ILMN_2137084,ILMN_1762407,ILMN_1802951,ILMN_2396338,ILMN_1734909,ILMN_1712513,ILMN_2301083,ILMN_1781174,ILMN_1721129,ILMN_1736816,ILMN_1776577,ILMN_1785914,ILMN_2334205,ILMN_2051373,ILMN_2413615,ILMN_1767414,ILMN_1709085,ILMN_2374…	1275	461	19235	1.66898	0.199911	0.0244769	0.589112
GOTERM_BP_FAT	GO:0007268~synaptic transmission	38	2.94345	0.000438457	ILMN_1814710,ILMN_1760246,ILMN_1687023,ILMN_2199389,ILMN_1689828,ILMN_1794095,ILMN_1811363,ILMN_1780485,ILMN_1731062,ILMN_1660718,ILMN_1660973,ILMN_1739521,ILMN_1666776,ILMN_1814221,ILMN_1709719,ILMN_1713139,ILMN_1725696,ILMN_1685608,ILMN_1740024,ILMN_1693604,ILMN_1712461,ILMN_1768705,ILMN_1757081,ILMN_1806293,ILMN_1729212,ILMN_1679595,ILMN_1740555,ILMN_1717434,ILMN_1744897,ILMN_2215730,ILMN_1664…	945	298	13528	1.82545	0.747901	0.10848	0.790615
GOTERM_CC_FAT	GO:0000793~condensed chromosome	21	1.62665	0.000455163	ILMN_1678501,ILMN_2051373,ILMN_1771224,ILMN_2374633,ILMN_1762281,ILMN_1734827,ILMN_1725529,ILMN_2282282,ILMN_1692107,ILMN_1684929,ILMN_2235137,ILMN_2357471,ILMN_1715905,ILMN_1652006,ILMN_1709484,ILMN_1736816,ILMN_1679438,ILMN_2223130,ILMN_1802951,ILMN_2141259,ILMN_2334205	874	129	12782	2.38077	0.189317	0.0343749	0.646018
SP_PIR_KEYWORDS	polymorphism	822	63.6716	0.000475691	ILMN_1798076,ILMN_1734707,ILMN_1690223,ILMN_1686362,ILMN_1708508,ILMN_1713139,ILMN_1772466,ILMN_1674349,ILMN_2055218,ILMN_1653055,ILMN_1734909,ILMN_1681154,ILMN_1790962,ILMN_1667405,ILMN_2405031,ILMN_1682015,ILMN_1792990,ILMN_2303669,ILMN_1800331,ILMN_179	1275	11550	19235	1.07367	0.230618	0.0258762	0.692124
GOTERM_BP_FAT	GO:0035239~tube morphogenesis	21	1.62665	0.000488587	ILMN_1784678,ILMN_1696339,ILMN_1714216,ILMN_2120762,ILMN_1771962,ILMN_1763328,ILMN_1724540,ILMN_1712537,ILMN_2219767,ILMN_1694482,ILMN_1686405,ILMN_1680987,ILMN_1680320,ILMN_1689111,ILMN_1717636,ILMN_1681805,ILMN_2051972,ILMN_1800331,ILMN_1724832,ILMN_1666314,ILMN_1754102	945	127	13528	2.3671	0.784656	0.111408	0.880633
GOTERM_CC_FAT	GO:0031226~intrinsic to plasma membrane	113	8.7529	0.000513188	ILMN_1681087,ILMN_1657128,ILMN_1760088,ILMN_1691290,ILMN_1794095,ILMN_1733963,ILMN_1654563,ILMN_2366212,ILMN_1739521,ILMN_1700183,ILMN_1723287,ILMN_1789463,ILMN_1723480,ILMN_1676616,ILMN_1740494,ILMN_1693604,ILMN_1672114,ILMN_1810533,ILMN_2215730,ILMN_180	874	1215	12782	1.36016	0.210725	0.0332408	0.728094
GOTERM_BP_FAT	GO:0008593~regulation of Notch signaling pathway	6	0.464756	0.000530171	ILMN_1701653,ILMN_2229379,ILMN_1682034,ILMN_2177156,ILMN_1753287,ILMN_1724832	945	11	13528	7.80837	0.811044	0.112207	0.955245
GOTERM_BP_FAT	GO:0016338~calcium-independent cell-cell adhesion	8	0.619675	0.000530241	ILMN_1725338,ILMN_1723042,ILMN_1685194,ILMN_2143685,ILMN_1740276,ILMN_1729639,ILMN_1804531,ILMN_1750097	945	22	13528	5.20558	0.811085	0.105148	0.955369
GOTERM_BP_FAT	GO:0009725~response to hormone stimulus	44	3.40821	0.000553244	ILMN_2053650,ILMN_1701603,ILMN_1762766,ILMN_1657128,ILMN_1714461,ILMN_1688543,ILMN_1775224,ILMN_1669833,ILMN_1778374,ILMN_2131381,ILMN_1685982,ILMN_1659086,ILMN_2125869,ILMN_1804357,ILMN_1811387,ILMN_1737993,ILMN_1768506,ILMN_1728799,ILMN_1708588,ILMN_1668850,ILMN_1700888,ILMN_2374425,ILMN_1768820,ILMN_2115336,ILMN_1796461,ILMN_2195703,ILMN_1734909,ILMN_1691641,ILMN_1732318,ILMN_2334121,ILMN_1695…	945	367	13528	1.71628	0.824264	0.102977	0.99662
GOTERM_BP_FAT	GO:0003002~regionalization	28	2.16886	0.000566288	ILMN_1784678,ILMN_1724480,ILMN_2268156,ILMN_1798076,ILMN_2343310,ILMN_2120762,ILMN_1743373,ILMN_1694426,ILMN_1681805,ILMN_1764709,ILMN_1722898,ILMN_1655572,ILMN_1699803,ILMN_1799076,ILMN_1763657,ILMN_2213136,ILMN_1668983,ILMN_2334121,ILMN_1771962,ILMN_2095577,ILMN_1724540,ILMN_1712537,ILMN_2115143,ILMN_1680320,ILMN_1753287,ILMN_1800331,ILMN_1724832,ILMN_1754102	945	197	13528	2.03467	0.831325	0.0993991	1.02
GOTERM_BP_FAT	GO:0001838~embryonic epithelial tube formation	11	0.852053	0.000601878	ILMN_1696339,ILMN_1714216,ILMN_2120762,ILMN_1717636,ILMN_1724540,ILMN_1800331,ILMN_1724832,ILMN_1694482,ILMN_1712537,ILMN_1666314,ILMN_1754102	945	43	13528	3.66206	0.84918	0.099759	1.08378
GOTERM_BP_FAT	GO:0022403~cell cycle phase	48	3.71805	0.000632446	ILMN_2051373,ILMN_2053650,ILMN_1815716,ILMN_2268156,ILMN_1660222,ILMN_1771224,ILMN_1767414,ILMN_1723822,ILMN_2374633,ILMN_1664439,ILMN_1694582,ILMN_1658027,ILMN_1762281,ILMN_2370910,ILMN_1734827,ILMN_2120965,ILMN_2401436,ILMN_2282282,ILMN_2132161,ILMN_1761939,ILMN_2235137,ILMN_1715905,ILMN_1709484,ILMN_2157240,ILMN_2202423,ILMN_1716553,ILMN_2374425,ILMN_1802951,ILMN_2141259,ILMN_1677532,ILMN_2148…	945	414	13528	1.65975	0.863	0.0993331	1.13853
GOTERM_BP_FAT	GO:0001707~mesoderm formation	10	0.774593	0.000638414	ILMN_1763333,ILMN_2233604,ILMN_2213136,ILMN_1676449,ILMN_1737935,ILMN_1760509,ILMN_2095577,ILMN_2137789,ILMN_1712537,ILMN_1680987	945	36	13528	3.97648	0.865547	0.0954583	1.14921
GOTERM_MF_FAT	GO:0043167~ion binding	342	26.4911	0.000654095	ILMN_1723607,ILMN_1707872,ILMN_1800898,ILMN_1724054,ILMN_1662932,ILMN_1747192,ILMN_1794594,ILMN_1814221,ILMN_1708508,ILMN_1715540,ILMN_1789463,ILMN_1747442,ILMN_2373566,ILMN_1745242,ILMN_1776850,ILMN_1766896,ILMN_1652300,ILMN_1696682,ILMN_1681154,ILMN_179	908	4241	12983	1.15305	0.460799	0.460799	1.02095
UP_SEQ_FEATURE	nucleotide phosphate-binding region:ATP	91	7.0488	0.000657761	ILMN_2053650,ILMN_1714569,ILMN_1759330,ILMN_2343310,ILMN_1689828,ILMN_1658027,ILMN_1763491,ILMN_1806328,ILMN_2370910,ILMN_2132161,ILMN_1744560,ILMN_2229379,ILMN_1667125,ILMN_1692433,ILMN_1740083,ILMN_2215862,ILMN_2202423,ILMN_2135984,ILMN_1754858,ILMN_177	1274	962	19113	1.41914	0.869679	0.135457	1.18196
GOTERM_BP_FAT	GO:0009719~response to endogenous stimulus	47	3.64059	0.000712141	ILMN_2053650,ILMN_1701603,ILMN_1746027,ILMN_1762766,ILMN_1657128,ILMN_1714461,ILMN_1688543,ILMN_1727855,ILMN_1775224,ILMN_1669833,ILMN_1778374,ILMN_2131381,ILMN_1685982,ILMN_2404112,ILMN_1659086,ILMN_2125869,ILMN_1804357,ILMN_1811387,ILMN_1737993,ILMN_1768506,ILMN_1728799,ILMN_1708588,ILMN_1668850,ILMN_1700888,ILMN_2374425,ILMN_1768820,ILMN_2115336,ILMN_1796461,ILMN_2195703,ILMN_1734909,ILMN_1691…	945	405	13528	1.66129	0.893365	0.101104	1.28112
INTERPRO	IPR007087:Zinc finger, C2H2-type	78	6.04183	0.00071996	ILMN_1757408,ILMN_1727107,ILMN_1740490,ILMN_1724054,ILMN_1747943,ILMN_1675150,ILMN_1687827,ILMN_1695079,ILMN_1769721,ILMN_1652300,ILMN_1696339,ILMN_1685467,ILMN_1675007,ILMN_1721849,ILMN_1681154,ILMN_1724158,ILMN_1763328,ILMN_1654697,ILMN_1730696,ILMN_174	1136	784	16659	1.45898	0.662953	0.195477	1.19049
GOTERM_BP_FAT	GO:0035148~tube lumen formation	11	0.852053	0.000730925	ILMN_1696339,ILMN_1714216,ILMN_2120762,ILMN_1717636,ILMN_1724540,ILMN_1800331,ILMN_1724832,ILMN_1694482,ILMN_1712537,ILMN_1666314,ILMN_1754102	945	44	13528	3.57884	0.899481	0.09916	1.3147
GOTERM_BP_FAT	GO:0000279~M phase	40	3.09837	0.000787798	ILMN_2051373,ILMN_1815716,ILMN_2053650,ILMN_2268156,ILMN_1771224,ILMN_1767414,ILMN_1723822,ILMN_2374633,ILMN_1694582,ILMN_1658027,ILMN_1762281,ILMN_2370910,ILMN_1734827,ILMN_2401436,ILMN_2282282,ILMN_2132161,ILMN_1761939,ILMN_2235137,ILMN_1715905,ILMN_2157240,ILMN_2202423,ILMN_1716553,ILMN_1802951,ILMN_2141259,ILMN_1677532,ILMN_2148796,ILMN_2396948,ILMN_1712513,ILMN_2301083,ILMN_1781174,ILMN_1725…	945	329	13528	1.74047	0.915941	0.102069	1.41631
GOTERM_BP_FAT	GO:0001667~ameboidal cell migration	10	0.774593	0.000792101	ILMN_1668969,ILMN_1680320,ILMN_1689111,ILMN_1760909,ILMN_1654563,ILMN_1724832,ILMN_1665319,ILMN_1712537,ILMN_1666314,ILMN_2115143	945	37	13528	3.86901	0.917071	0.0985406	1.42399
GOTERM_BP_FAT	GO:0030178~negative regulation of Wnt receptor signaling pathway	9	0.697134	0.000801287	ILMN_1724480,ILMN_1692967,ILMN_1799076,ILMN_1763657,ILMN_1691641,ILMN_1714216,ILMN_1716246,ILMN_2177156,ILMN_1712729	945	30	13528	4.2946	0.919432	0.0958374	1.44039
GOTERM_BP_FAT	GO:0009798~axis specification	9	0.697134	0.000801287	ILMN_1655572,ILMN_1781256,ILMN_1692967,ILMN_1763657,ILMN_2120762,ILMN_1781416,ILMN_2095577,ILMN_1712537,ILMN_2115143	945	30	13528	4.2946	0.919432	0.0958374	1.44039
SP_PIR_KEYWORDS	transcription regulation	170	13.1681	0.00082856	ILMN_1798076,ILMN_1714461,ILMN_1664439,ILMN_1721167,ILMN_1740490,ILMN_1724054,ILMN_1700762,ILMN_1753830,ILMN_1675150,ILMN_1715715,ILMN_2202423,ILMN_1653055,ILMN_1813955,ILMN_1769721,ILMN_1652300,ILMN_1698191,ILMN_1700413,ILMN_1794333,ILMN_1698668,ILMN_219	1275	2026	19235	1.26588	0.366646	0.0406704	1.20266
SP_PIR_KEYWORDS	Transcription	173	13.4005	0.000884805	ILMN_1798076,ILMN_1714461,ILMN_1664439,ILMN_1721167,ILMN_1740490,ILMN_1724054,ILMN_1700762,ILMN_1753830,ILMN_1675150,ILMN_1715715,ILMN_2202423,ILMN_1653055,ILMN_1813955,ILMN_1769721,ILMN_1652300,ILMN_1698191,ILMN_1700413,ILMN_1794333,ILMN_1698668,ILMN_219	1275	2071	19235	1.26022	0.38599	0.0398304	1.28381
GOTERM_BP_FAT	GO:0048332~mesoderm morphogenesis	10	0.774593	0.000974594	ILMN_1763333,ILMN_2233604,ILMN_2213136,ILMN_1676449,ILMN_1737935,ILMN_1760509,ILMN_2095577,ILMN_2137789,ILMN_1712537,ILMN_1680987	945	38	13528	3.7672	0.953284	0.111156	1.74934
GOTERM_BP_FAT	GO:0007369~gastrulation	14	1.08443	0.000980142	ILMN_1668969,ILMN_1763333,ILMN_2213136,ILMN_1668983,ILMN_2095577,ILMN_1712537,ILMN_1680987,ILMN_2115143,ILMN_2233604,ILMN_1812517,ILMN_1676449,ILMN_1737935,ILMN_1760509,ILMN_2137789	945	70	13528	2.86307	0.954092	0.107845	1.75922
GOTERM_BP_FAT	GO:0030111~regulation of Wnt receptor signaling pathway	11	0.852053	0.00105759	ILMN_1724480,ILMN_1692967,ILMN_1799076,ILMN_1763657,ILMN_1691641,ILMN_1714216,ILMN_2213136,ILMN_1716246,ILMN_2177156,ILMN_1712729,ILMN_1690077	945	46	13528	3.42323	0.964016	0.111961	1.89696
GOTERM_BP_FAT	GO:0022402~cell cycle process	60	4.64756	0.00114781	ILMN_2053650,ILMN_1815716,ILMN_2268156,ILMN_1665425,ILMN_1660222,ILMN_1771224,ILMN_1664439,ILMN_1694582,ILMN_1658027,ILMN_2370910,ILMN_2120965,ILMN_1815718,ILMN_2132161,ILMN_2282282,ILMN_1761939,ILMN_2157240,ILMN_2202423,ILMN_1746020,ILMN_1802951,ILMN_2396948,ILMN_1712513,ILMN_1781174,ILMN_2301083,ILMN_1751127,ILMN_1697729,ILMN_1789018,ILMN_1721129,ILMN_2243308,ILMN_1815121,ILMN_1736816,ILMN_1737…	945	565	13528	1.52021	0.972907	0.117	2.0572
UP_SEQ_FEATURE	domain:SCAN box	12	0.929512	0.00118144	ILMN_1685467,ILMN_1675007,ILMN_2139351,ILMN_2246154,ILMN_1792990,ILMN_2057369,ILMN_2270900,ILMN_1806502,ILMN_1744398,ILMN_1653867,ILMN_1730696,ILMN_1749502	1274	57	19113	3.15839	0.974296	0.21657	2.11354
SP_PIR_KEYWORDS	glycoprotein	332	25.7165	0.00120472	ILMN_1809601,ILMN_1795845,ILMN_1734707,ILMN_1707286,ILMN_1794095,ILMN_1690223,ILMN_1733963,ILMN_2129563,ILMN_1697916,ILMN_2366212,ILMN_2132161,ILMN_1739521,ILMN_1814221,ILMN_1761946,ILMN_1723480,ILMN_1747442,ILMN_2377708,ILMN_1730639,ILMN_1693604,ILMN_167	1275	4318	19235	1.15995	0.485317	0.0498093	1.7442
GOTERM_MF_FAT	GO:0043169~cation binding	335	25.9489	0.00121366	ILMN_1723607,ILMN_1707872,ILMN_1800898,ILMN_1724054,ILMN_1662932,ILMN_1747192,ILMN_1794594,ILMN_1814221,ILMN_1708508,ILMN_1715540,ILMN_1747442,ILMN_2373566,ILMN_1745242,ILMN_1776850,ILMN_1766896,ILMN_1652300,ILMN_1696682,ILMN_1681154,ILMN_1796316,ILMN_240	908	4179	12983	1.1462	0.682219	0.436279	1.8866
KEGG_PATHWAY	hsa04530:Tight junction	20	1.54919	0.00123541	ILMN_2413615,ILMN_1654112,ILMN_1665691,ILMN_1725338,ILMN_1795119,ILMN_1723042,ILMN_1681857,ILMN_1740276,ILMN_2406532,ILMN_2386354,ILMN_1659610,ILMN_1773312,ILMN_1661129,ILMN_1685194,ILMN_2143685,ILMN_2344221,ILMN_1729639,ILMN_1804531,ILMN_1750097,ILMN_1672350	339	134	5085	2.23881	0.183503	0.096398	1.48778
GOTERM_MF_FAT	GO:0046872~metal ion binding	332	25.7165	0.00124412	ILMN_1723607,ILMN_1707872,ILMN_1800898,ILMN_1724054,ILMN_1662932,ILMN_1747192,ILMN_1794594,ILMN_1814221,ILMN_1708508,ILMN_1715540,ILMN_1747442,ILMN_2373566,ILMN_1745242,ILMN_1776850,ILMN_1766896,ILMN_1652300,ILMN_1696682,ILMN_1681154,ILMN_1796316,ILMN_240	908	4140	12983	1.14664	0.691237	0.324111	1.93351
GOTERM_BP_FAT	GO:0048666~neuron development	40	3.09837	0.00138584	ILMN_2176502,ILMN_1693941,ILMN_1691290,ILMN_1659086,ILMN_1690223,ILMN_1654563,ILMN_1737484,ILMN_1756755,ILMN_1744560,ILMN_1661161,ILMN_1753830,ILMN_1762561,ILMN_1737993,ILMN_2407564,ILMN_1701653,ILMN_1712913,ILMN_1813503,ILMN_1676449,ILMN_1689111,ILMN_1676616,ILMN_2062687,ILMN_1783149,ILMN_1740555,ILMN_1717434,ILMN_1651838,ILMN_1732318,ILMN_2367204,ILMN_2047460,ILMN_1680320,ILMN_2212999,ILMN_1715…	945	339	13528	1.68913	0.987187	0.135189	2.4788
GOTERM_BP_FAT	GO:0006355~regulation of transcription, DNA-dependent	156	12.0837	0.00140265	ILMN_1798076,ILMN_1782352,ILMN_1714461,ILMN_1664439,ILMN_1721167,ILMN_1740490,ILMN_1740426,ILMN_1724054,ILMN_1753830,ILMN_1700762,ILMN_1675150,ILMN_1715715,ILMN_2202423,ILMN_1754858,ILMN_1700413,ILMN_1794333,ILMN_1698668,ILMN_2195703,ILMN_2367141,ILMN_177	945	1773	13528	1.25956	0.987847	0.132608	2.5085
INTERPRO	IPR003309:Transcriptional regulator SCAN	12	0.929512	0.00141538	ILMN_1685467,ILMN_1675007,ILMN_2139351,ILMN_2246154,ILMN_1792990,ILMN_2057369,ILMN_2270900,ILMN_1806502,ILMN_1744398,ILMN_1653867,ILMN_1730696,ILMN_1749502	1136	57	16659	3.08729	0.882197	0.299847	2.32775
GOTERM_BP_FAT	GO:0001841~neural tube formation	10	0.774593	0.00144162	ILMN_1696339,ILMN_1714216,ILMN_2120762,ILMN_1717636,ILMN_1724540,ILMN_1800331,ILMN_1724832,ILMN_1694482,ILMN_1712537,ILMN_1754102	945	40	13528	3.57884	0.98925	0.132076	2.57735
GOTERM_BP_FAT	GO:0007049~cell cycle	77	5.96437	0.00147768	ILMN_1815716,ILMN_2053650,ILMN_1654112,ILMN_2268156,ILMN_1660222,ILMN_1665425,ILMN_1771224,ILMN_2399523,ILMN_1664439,ILMN_1694582,ILMN_1658027,ILMN_2370910,ILMN_2120965,ILMN_1815718,ILMN_2132161,ILMN_2282282,ILMN_1691444,ILMN_1761939,ILMN_1661161,ILMN_215	945	776	13528	1.42047	0.990403	0.131335	2.64101
SP_PIR_KEYWORDS	metal-binding	236	18.2804	0.00152106	ILMN_1723607,ILMN_1707872,ILMN_1800898,ILMN_1724054,ILMN_1747192,ILMN_1794594,ILMN_1814221,ILMN_1708508,ILMN_1715540,ILMN_2373566,ILMN_1747442,ILMN_1776850,ILMN_1766896,ILMN_1652300,ILMN_1696682,ILMN_1681154,ILMN_1796316,ILMN_2405031,ILMN_1804820,ILMN_169	1275	2972	19235	1.19797	0.567746	0.0581509	2.19748
UP_SEQ_FEATURE	metal ion-binding site:Manganese 2	8	0.619675	0.00155774	ILMN_1708508,ILMN_1763852,ILMN_1707169,ILMN_1814661,ILMN_1706664,ILMN_1690077,ILMN_1800898,ILMN_2377210	1274	27	19113	4.44514	0.991998	0.26048	2.7778
UP_SEQ_FEATURE	metal ion-binding site:Manganese 1	8	0.619675	0.00155774	ILMN_1708508,ILMN_1763852,ILMN_1707169,ILMN_1814661,ILMN_1706664,ILMN_1690077,ILMN_1800898,ILMN_2377210	1274	27	19113	4.44514	0.991998	0.26048	2.7778
GOTERM_BP_FAT	GO:0002009~morphogenesis of an epithelium	17	1.31681	0.00162086	ILMN_1784678,ILMN_1696339,ILMN_2399523,ILMN_1714216,ILMN_2120762,ILMN_1771962,ILMN_1763328,ILMN_1724540,ILMN_1712537,ILMN_1694482,ILMN_2199439,ILMN_1717636,ILMN_2051972,ILMN_1800331,ILMN_1724832,ILMN_1666314,ILMN_1754102	945	101	13528	2.40951	0.993884	0.139213	2.89336
GOTERM_CC_FAT	GO:0034702~ion channel complex	27	2.0914	0.00163444	ILMN_1699665,ILMN_1666776,ILMN_1789463,ILMN_1688633,ILMN_1755796,ILMN_1673769,ILMN_1740555,ILMN_1711650,ILMN_1796685,ILMN_1744897,ILMN_1809676,ILMN_2215730,ILMN_1671392,ILMN_1731914,ILMN_1735062,ILMN_1690077,ILMN_1798742,ILMN_1664047,ILMN_1767503,ILMN_2351269,ILMN_1652065,ILMN_1727466,ILMN_1718900,ILMN_1762629,ILMN_1790508,ILMN_2154157,ILMN_1699121	874	205	12782	1.92618	0.529563	0.0899554	2.30177
GOTERM_BP_FAT	GO:0007498~mesoderm development	14	1.08443	0.00166916	ILMN_1763333,ILMN_2213136,ILMN_2120762,ILMN_1668983,ILMN_1660995,ILMN_2095577,ILMN_1712537,ILMN_1680987,ILMN_2233604,ILMN_1676449,ILMN_1737935,ILMN_1760509,ILMN_1753287,ILMN_2137789	945	74	13528	2.70831	0.994747	0.139265	2.97836
GOTERM_BP_FAT	GO:0009952~anterior/posterior pattern formation	21	1.62665	0.00169556	ILMN_1784678,ILMN_1655572,ILMN_1724480,ILMN_1798076,ILMN_2268156,ILMN_1799076,ILMN_2120762,ILMN_2213136,ILMN_1668983,ILMN_2334121,ILMN_1771962,ILMN_1743373,ILMN_2095577,ILMN_1724540,ILMN_1712537,ILMN_2115143,ILMN_1694426,ILMN_1680320,ILMN_1681805,ILMN_1753287,ILMN_1722898	945	140	13528	2.1473	0.995166	0.137664	3.0248
GOTERM_BP_FAT	GO:0048469~cell maturation	14	1.08443	0.00189305	ILMN_1781256,ILMN_1651838,ILMN_1732318,ILMN_1686405,ILMN_1692967,ILMN_1715189,ILMN_1736527,ILMN_1715715,ILMN_1795166,ILMN_2062687,ILMN_1789244,ILMN_1666314,ILMN_1798971,ILMN_2414135	945	75	13528	2.6722	0.997404	0.14863	3.37142
SP_PIR_KEYWORDS	synapse	27	2.0914	0.00189659	ILMN_1693941,ILMN_1760246,ILMN_1723607,ILMN_1736982,ILMN_1780485,ILMN_1660718,ILMN_1676215,ILMN_1810120,ILMN_1739521,ILMN_1659953,ILMN_1794594,ILMN_1713139,ILMN_1712461,ILMN_1768705,ILMN_1757081,ILMN_1806293,ILMN_1705210,ILMN_1742382,ILMN_1679595,ILMN_1740555,ILMN_2215730,ILMN_1805807,ILMN_1696167,ILMN_1767503,ILMN_1733043,ILMN_2154157,ILMN_1746031,ILMN_1769195,ILMN_1657760	1275	213	19235	1.91234	0.648665	0.0673585	2.73304
GOTERM_BP_FAT	GO:0001756~somitogenesis	9	0.697134	0.00193825	ILMN_1655572,ILMN_1724480,ILMN_2120762,ILMN_2213136,ILMN_2334121,ILMN_1753287,ILMN_1743373,ILMN_1722898,ILMN_1694426	945	34	13528	3.78936	0.997748	0.148212	3.45059
SP_PIR_KEYWORDS	activator	53	4.10534	0.00194091	ILMN_1784678,ILMN_1806757,ILMN_2096784,ILMN_2120965,ILMN_1700762,ILMN_1753830,ILMN_1715715,ILMN_1690325,ILMN_1813955,ILMN_1794333,ILMN_1804445,ILMN_2195703,ILMN_2367141,ILMN_1722824,ILMN_1671028,ILMN_1708798,ILMN_2382083,ILMN_1668726,ILMN_1711894,ILMN_1815121,ILMN_2349006,ILMN_2390162,ILMN_2177156,ILMN_1760509,ILMN_2137789,ILMN_1659013,ILMN_1661940,ILMN_1692790,ILMN_1812968,ILMN_2120762,ILMN_1814…	1275	520	19235	1.53764	0.657156	0.0647159	2.79606
GOTERM_BP_FAT	GO:0030030~cell projection organization	42	3.25329	0.00195027	ILMN_2176502,ILMN_1714216,ILMN_2343310,ILMN_1693941,ILMN_1691290,ILMN_1685982,ILMN_1659086,ILMN_1657679,ILMN_1654563,ILMN_1737484,ILMN_1799672,ILMN_1756755,ILMN_1744560,ILMN_1736078,ILMN_1661161,ILMN_1753830,ILMN_1709719,ILMN_1762561,ILMN_1737993,ILMN_2407564,ILMN_1712913,ILMN_1813503,ILMN_1676449,ILMN_1689111,ILMN_1676616,ILMN_2104141,ILMN_1783149,ILMN_1740555,ILMN_1717434,ILMN_1732318,ILMN_2367…	945	368	13528	1.63382	0.997832	0.145531	3.47164
UP_SEQ_FEATURE	glycosylation site:N-linked (GlcNAc...)	318	24.6321	0.0019725	ILMN_1809601,ILMN_1795845,ILMN_1734707,ILMN_1707286,ILMN_1794095,ILMN_1690223,ILMN_1733963,ILMN_2129563,ILMN_1697916,ILMN_2366212,ILMN_1739521,ILMN_1814221,ILMN_1761946,ILMN_1723480,ILMN_1747442,ILMN_2377708,ILMN_1730639,ILMN_1693604,ILMN_1672720,ILMN_173	1274	4129	19113	1.15542	0.99779	0.302112	3.50503
GOTERM_BP_FAT	GO:0016331~morphogenesis of embryonic epithelium	12	0.929512	0.00197605	ILMN_1696339,ILMN_2399523,ILMN_1714216,ILMN_2120762,ILMN_1717636,ILMN_1724540,ILMN_1800331,ILMN_1724832,ILMN_1694482,ILMN_1712537,ILMN_1666314,ILMN_1754102	945	58	13528	2.9618	0.998001	0.143904	3.51676
UP_SEQ_FEATURE	zinc finger region:C2H2-type 1	55	4.26026	0.00199714	ILMN_1757408,ILMN_1727107,ILMN_1740490,ILMN_1675150,ILMN_1687827,ILMN_1695079,ILMN_1769721,ILMN_1652300,ILMN_1685467,ILMN_1721849,ILMN_1675007,ILMN_1681154,ILMN_1654697,ILMN_1763328,ILMN_1730696,ILMN_1749502,ILMN_1751127,ILMN_1802896,ILMN_1677997,ILMN_1815121,ILMN_1779341,ILMN_1790918,ILMN_2270900,ILMN_2057369,ILMN_1792990,ILMN_1707065,ILMN_2137789,ILMN_1724832,ILMN_1657888,ILMN_1655167,ILMN_2242…	1274	542	19113	1.52238	0.997953	0.291045	3.54808
GOTERM_BP_FAT	GO:0031647~regulation of protein stability	10	0.774593	0.00207351	ILMN_2053650,ILMN_1807277,ILMN_2260058,ILMN_1688543,ILMN_2334121,ILMN_1750062,ILMN_1746020,ILMN_1696512,ILMN_1774410,ILMN_1690884	945	42	13528	3.40842	0.998529	0.14706	3.68714
UP_SEQ_FEATURE	DNA-binding region:HMG box	10	0.774593	0.00212953	ILMN_2367141,ILMN_1812968,ILMN_2213136,ILMN_1723822,ILMN_1664439,ILMN_2177156,ILMN_1653055,ILMN_1736974,ILMN_1789244,ILMN_1783185	1274	44	19113	3.40963	0.998643	0.293536	3.77902
SP_PIR_KEYWORDS	atp-binding	115	8.90782	0.00215767	ILMN_2053650,ILMN_1664439,ILMN_1689828,ILMN_1763491,ILMN_1806328,ILMN_2370910,ILMN_1740292,ILMN_2132161,ILMN_2229379,ILMN_1740083,ILMN_2202423,ILMN_1708588,ILMN_1754858,ILMN_2135984,ILMN_1776850,ILMN_1662738,ILMN_1708223,ILMN_2393296,ILMN_1676897,ILMN_232	1275	1326	19235	1.30839	0.695828	0.0676151	3.10377
GOTERM_BP_FAT	GO:0051252~regulation of RNA metabolic process	157	12.1611	0.00252162	ILMN_1798076,ILMN_1782352,ILMN_1714461,ILMN_1664439,ILMN_1721167,ILMN_1740490,ILMN_1740426,ILMN_1724054,ILMN_1753830,ILMN_1700762,ILMN_1675150,ILMN_1715715,ILMN_2202423,ILMN_1754858,ILMN_1700413,ILMN_1794333,ILMN_1698668,ILMN_2195703,ILMN_2367141,ILMN_177	945	1813	13528	1.23966	0.999641	0.172113	4.46691
GOTERM_CC_FAT	GO:0005911~cell-cell junction	25	1.93648	0.00255604	ILMN_1678501,ILMN_1720844,ILMN_1654112,ILMN_1657128,ILMN_1687023,ILMN_1740276,ILMN_1711787,ILMN_1671106,ILMN_1704294,ILMN_1685194,ILMN_2143685,ILMN_2344221,ILMN_1729639,ILMN_1750097,ILMN_1716758,ILMN_1806293,ILMN_1725338,ILMN_1723042,ILMN_2406532,ILMN_1659610,ILMN_1773312,ILMN_1718610,ILMN_1672350,ILMN_1804531,ILMN_1770940	874	190	12782	1.9243	0.692674	0.122865	3.57785
KEGG_PATHWAY	hsa04514:Cell adhesion molecules (CAMs)	19	1.47173	0.0025741	ILMN_1725338,ILMN_1723042,ILMN_1779257,ILMN_1740276,ILMN_2406532,ILMN_1690223,ILMN_1772218,ILMN_1659075,ILMN_1739521,ILMN_1704294,ILMN_1656670,ILMN_2175912,ILMN_1685194,ILMN_2143685,ILMN_1729639,ILMN_1804531,ILMN_1750097,ILMN_1672350,ILMN_1770940	339	132	5085	2.15909	0.344722	0.131423	3.07699
UP_SEQ_FEATURE	topological domain:Extracellular	217	16.8087	0.00257433	ILMN_1794095,ILMN_1690223,ILMN_1733963,ILMN_2129563,ILMN_2366212,ILMN_1739521,ILMN_1761946,ILMN_1789463,ILMN_1723480,ILMN_2377708,ILMN_1745242,ILMN_1693604,ILMN_1734909,ILMN_1692739,ILMN_2215730,ILMN_1664047,ILMN_1751425,ILMN_2303669,ILMN_1658684,ILMN_180	1274	2719	19113	1.19732	0.999659	0.329109	4.55113
SP_PIR_KEYWORDS	kinetochore	12	0.929512	0.00262078	ILMN_2051373,ILMN_2357471,ILMN_1715905,ILMN_1771224,ILMN_1652006,ILMN_2374633,ILMN_1736816,ILMN_1762281,ILMN_1679438,ILMN_1802951,ILMN_2334205,ILMN_2141259	1275	63	19235	2.87358	0.764476	0.0771884	3.75812
SP_PIR_KEYWORDS	membrane	461	35.7088	0.0027844	ILMN_1734707,ILMN_1723607,ILMN_1666553,ILMN_1690223,ILMN_1733963,ILMN_1740426,ILMN_2129563,ILMN_2366212,ILMN_1662932,ILMN_1739521,ILMN_1713829,ILMN_1713139,ILMN_1688801,ILMN_2377708,ILMN_2046611,ILMN_1693604,ILMN_1766896,ILMN_1705210,ILMN_2393296,ILMN_173	1275	6256	19235	1.1117	0.784834	0.0776773	3.98833
GOTERM_BP_FAT	GO:0045449~regulation of transcription	216	16.7312	0.00280849	ILMN_1798076,ILMN_1782352,ILMN_1664439,ILMN_1740426,ILMN_1724054,ILMN_1700762,ILMN_1753830,ILMN_2202423,ILMN_1754858,ILMN_1653055,ILMN_1813955,ILMN_1698191,ILMN_1652300,ILMN_1681154,ILMN_2219767,ILMN_2405031,ILMN_1695414,ILMN_1684789,ILMN_1804820,ILMN_170	945	2601	13528	1.18882	0.999855	0.185763	4.96298
GOTERM_CC_FAT	GO:0043296~apical junction complex	16	1.23935	0.00283333	ILMN_1654112,ILMN_1725338,ILMN_1723042,ILMN_1740276,ILMN_2406532,ILMN_1659610,ILMN_1773312,ILMN_1718610,ILMN_1685194,ILMN_2143685,ILMN_2344221,ILMN_1729639,ILMN_1804531,ILMN_1750097,ILMN_1672350,ILMN_1806293	874	99	12782	2.36359	0.729645	0.122608	3.95874
GOTERM_BP_FAT	GO:0007167~enzyme linked receptor protein signaling pathway	39	3.02091	0.00291601	ILMN_2059549,ILMN_1762766,ILMN_1657128,ILMN_1714216,ILMN_2405254,ILMN_1669833,ILMN_1685982,ILMN_1694426,ILMN_1723984,ILMN_1737993,ILMN_2229379,ILMN_1779674,ILMN_2315789,ILMN_2166457,ILMN_1781256,ILMN_1660317,ILMN_1691641,ILMN_1732318,ILMN_1775931,ILMN_1668983,ILMN_1655577,ILMN_1657515,ILMN_1777397,ILMN_1736412,ILMN_2095577,ILMN_1686405,ILMN_2115143,ILMN_2073289,ILMN_1728107,ILMN_2233604,ILMN_2243…	945	342	13528	1.63245	0.999896	0.188227	5.14828
GOTERM_BP_FAT	GO:0000280~nuclear division	28	2.16886	0.00295044	ILMN_2051373,ILMN_1815716,ILMN_2053650,ILMN_1767414,ILMN_1771224,ILMN_1723822,ILMN_2374633,ILMN_1762281,ILMN_2401436,ILMN_2132161,ILMN_1761939,ILMN_1715905,ILMN_2202423,ILMN_1716553,ILMN_1802951,ILMN_2141259,ILMN_1677532,ILMN_1712513,ILMN_1781174,ILMN_2301083,ILMN_1725529,ILMN_1652006,ILMN_1721129,ILMN_1747911,ILMN_1736816,ILMN_1776577,ILMN_1785914,ILMN_2334205	945	220	13528	1.82195	0.999907	0.18642	5.20755
GOTERM_BP_FAT	GO:0007067~mitosis	28	2.16886	0.00295044	ILMN_2051373,ILMN_1815716,ILMN_2053650,ILMN_1767414,ILMN_1771224,ILMN_1723822,ILMN_2374633,ILMN_1762281,ILMN_2401436,ILMN_2132161,ILMN_1761939,ILMN_1715905,ILMN_2202423,ILMN_1716553,ILMN_1802951,ILMN_2141259,ILMN_1677532,ILMN_1712513,ILMN_1781174,ILMN_2301083,ILMN_1725529,ILMN_1652006,ILMN_1721129,ILMN_1747911,ILMN_1736816,ILMN_1776577,ILMN_1785914,ILMN_2334205	945	220	13528	1.82195	0.999907	0.18642	5.20755
UP_SEQ_FEATURE	domain:Ig-like C2-type	16	1.23935	0.00333916	ILMN_2176502,ILMN_1753502,ILMN_1809601,ILMN_1657128,ILMN_1702787,ILMN_1684755,ILMN_1778374,ILMN_1681515,ILMN_2115669,ILMN_1756755,ILMN_2165463,ILMN_1694426,ILMN_1720511,ILMN_1712913,ILMN_1703826,ILMN_1672350	1274	103	19113	2.33046	0.999968	0.389374	5.8651
INTERPRO	IPR003598:Immunoglobulin subtype 2	26	2.01394	0.00334054	ILMN_2176502,ILMN_1809601,ILMN_1693941,ILMN_1684755,ILMN_1778374,ILMN_1676709,ILMN_2139396,ILMN_1756755,ILMN_1694426,ILMN_2229379,ILMN_1703826,ILMN_2382245,ILMN_2315789,ILMN_1753502,ILMN_1657316,ILMN_2367204,ILMN_2406532,ILMN_1744635,ILMN_1790197,ILMN_1686405,ILMN_2165463,ILMN_1720511,ILMN_1664330,ILMN_1672350,ILMN_2139125,ILMN_1798379	1136	205	16659	1.8599	0.993608	0.514127	5.41222
GOTERM_BP_FAT	GO:0030182~neuron differentiation	47	3.64059	0.00340849	ILMN_2176502,ILMN_2126038,ILMN_2399523,ILMN_1693941,ILMN_1691290,ILMN_1659086,ILMN_1690223,ILMN_1654563,ILMN_1737484,ILMN_1756755,ILMN_1744560,ILMN_1661161,ILMN_1753830,ILMN_1762561,ILMN_1737993,ILMN_2407564,ILMN_1701653,ILMN_1712913,ILMN_1813503,ILMN_1676449,ILMN_1689111,ILMN_1676616,ILMN_2046611,ILMN_2062687,ILMN_1668850,ILMN_1783149,ILMN_1740555,ILMN_1717434,ILMN_1651838,ILMN_1732318,ILMN_2367…	945	438	13528	1.53612	0.999978	0.208015	5.99265
SP_PIR_KEYWORDS	chloride channel	11	0.852053	0.00340973	ILMN_1767503,ILMN_2351269,ILMN_1796685,ILMN_1789463,ILMN_1762629,ILMN_2215730,ILMN_1688633,ILMN_1798742,ILMN_1755796,ILMN_1699665,ILMN_1699121	1275	56	19235	2.96338	0.847711	0.089807	4.86344
SMART	SM00431:SCAN	12	0.929512	0.00341474	ILMN_1685467,ILMN_1675007,ILMN_2139351,ILMN_2246154,ILMN_1792990,ILMN_2057369,ILMN_2270900,ILMN_1806502,ILMN_1744398,ILMN_1653867,ILMN_1730696,ILMN_1749502	694	57	9079	2.75413	0.637929	0.637929	4.46135
GOTERM_CC_FAT	GO:0034707~chloride channel complex	11	0.852053	0.00368162	ILMN_1767503,ILMN_2351269,ILMN_1796685,ILMN_1789463,ILMN_1762629,ILMN_2215730,ILMN_1688633,ILMN_1798742,ILMN_1755796,ILMN_1699665,ILMN_1699121	874	55	12782	2.92494	0.817382	0.143223	5.11532
GOTERM_BP_FAT	GO:0001829~trophectodermal cell differentiation	6	0.464756	0.00373693	ILMN_1722824,ILMN_1760509,ILMN_1770940,ILMN_1712537,ILMN_1737435,ILMN_1680987	945	16	13528	5.36825	0.999992	0.221422	6.55182
GOTERM_BP_FAT	GO:0000087~M phase of mitotic cell cycle	28	2.16886	0.00379333	ILMN_2051373,ILMN_1815716,ILMN_2053650,ILMN_1767414,ILMN_1771224,ILMN_1723822,ILMN_2374633,ILMN_1762281,ILMN_2401436,ILMN_2132161,ILMN_1761939,ILMN_1715905,ILMN_2202423,ILMN_1716553,ILMN_1802951,ILMN_2141259,ILMN_1677532,ILMN_1712513,ILMN_1781174,ILMN_2301083,ILMN_1725529,ILMN_1652006,ILMN_1721129,ILMN_1747911,ILMN_1736816,ILMN_1776577,ILMN_1785914,ILMN_2334205	945	224	13528	1.78942	0.999993	0.220246	6.64752
GOTERM_CC_FAT	GO:0016327~apicolateral plasma membrane	16	1.23935	0.00379497	ILMN_1654112,ILMN_1725338,ILMN_1723042,ILMN_1740276,ILMN_2406532,ILMN_1659610,ILMN_1773312,ILMN_1718610,ILMN_1685194,ILMN_2143685,ILMN_2344221,ILMN_1729639,ILMN_1804531,ILMN_1750097,ILMN_1672350,ILMN_1806293	874	102	12782	2.29407	0.826714	0.135901	5.26889
GOTERM_BP_FAT	GO:0001843~neural tube closure	8	0.619675	0.00387679	ILMN_1696339,ILMN_1714216,ILMN_2120762,ILMN_1717636,ILMN_1724540,ILMN_1800331,ILMN_1694482,ILMN_1754102	945	30	13528	3.81743	0.999995	0.220477	6.78898
GOTERM_BP_FAT	GO:0060606~tube closure	8	0.619675	0.00387679	ILMN_1696339,ILMN_1714216,ILMN_2120762,ILMN_1717636,ILMN_1724540,ILMN_1800331,ILMN_1694482,ILMN_1754102	945	30	13528	3.81743	0.999995	0.220477	6.78898
GOTERM_MF_FAT	GO:0003682~chromatin binding	21	1.62665	0.00389403	ILMN_1727107,ILMN_2213136,ILMN_1723822,ILMN_1669842,ILMN_1771962,ILMN_1657361,ILMN_1800976,ILMN_2405031,ILMN_1738657,ILMN_2282282,ILMN_2260058,ILMN_1742929,ILMN_1652006,ILMN_1755354,ILMN_2202423,ILMN_2177156,ILMN_2223130,ILMN_1785914,ILMN_2191436,ILMN_1754102,ILMN_1684886	908	150	12983	2.00178	0.974856	0.601794	5.93572
SP_PIR_KEYWORDS	intestine	7	0.542215	0.00399009	ILMN_1811387,ILMN_1688543,ILMN_1682015,ILMN_2199389,ILMN_1789007,ILMN_1690884,ILMN_1721559	1275	24	19235	4.40016	0.889522	0.099587	5.66894
SP_PIR_KEYWORDS	zinc-finger	142	10.9992	0.00407522	ILMN_1714461,ILMN_1721167,ILMN_1740490,ILMN_1707872,ILMN_1724054,ILMN_1747192,ILMN_1794594,ILMN_1675150,ILMN_1715540,ILMN_2373566,ILMN_1801464,ILMN_1766896,ILMN_1652300,ILMN_1769721,ILMN_1698668,ILMN_1696339,ILMN_1681154,ILMN_1724158,ILMN_1790154,ILMN_176	1275	1718	19235	1.24694	0.894604	0.0972181	5.78657
GOTERM_MF_FAT	GO:0005509~calcium ion binding	86	6.6615	0.00421674	ILMN_1665691,ILMN_2399523,ILMN_1764829,ILMN_1738854,ILMN_1692674,ILMN_1682062,ILMN_1691290,ILMN_1743373,ILMN_1723443,ILMN_1798819,ILMN_1694482,ILMN_2233050,ILMN_1768575,ILMN_2077952,ILMN_1662932,ILMN_1815719,ILMN_2101034,ILMN_2069224,ILMN_1794594,ILMN_181	908	919	12983	1.33805	0.981482	0.549683	6.41253
SP_PIR_KEYWORDS	lipoprotein	61	4.72502	0.00425787	ILMN_1746027,ILMN_1701603,ILMN_1692674,ILMN_1760246,ILMN_1760088,ILMN_1723443,ILMN_1740426,ILMN_1780485,ILMN_2129563,ILMN_1747192,ILMN_1676215,ILMN_1688899,ILMN_1791826,ILMN_2232478,ILMN_1727098,ILMN_1723480,ILMN_1745242,ILMN_2051972,ILMN_1672114,ILMN_1750181,ILMN_1807925,ILMN_1695157,ILMN_1712582,ILMN_1708881,ILMN_1690884,ILMN_1808226,ILMN_1662086,ILMN_1773125,ILMN_1735594,ILMN_2119123,ILMN_1655…	1275	642	19235	1.43343	0.904735	0.0971706	6.03847
GOTERM_CC_FAT	GO:0000775~chromosome, centromeric region	18	1.39427	0.00449143	ILMN_1771224,ILMN_1692790,ILMN_2374633,ILMN_1723822,ILMN_1762281,ILMN_1734827,ILMN_1692107,ILMN_2357471,ILMN_1715905,ILMN_1652006,ILMN_1736816,ILMN_2202423,ILMN_1679438,ILMN_1776577,ILMN_1802951,ILMN_2141259,ILMN_1748241,ILMN_2334205	874	124	12782	2.12294	0.87447	0.147542	6.20735
GOTERM_BP_FAT	GO:0007267~cell-cell signaling	60	4.64756	0.00450252	ILMN_1760246,ILMN_1689828,ILMN_1794095,ILMN_2096784,ILMN_1733963,ILMN_1723443,ILMN_1654563,ILMN_1780485,ILMN_1731062,ILMN_1660718,ILMN_1660973,ILMN_1739521,ILMN_1814221,ILMN_1713139,ILMN_1723480,ILMN_1693604,ILMN_1712461,ILMN_1806293,ILMN_1810283,ILMN_1794333,ILMN_1798433,ILMN_1799076,ILMN_1717434,ILMN_2215730,ILMN_1664047,ILMN_1767503,ILMN_1682015,ILMN_1652065,ILMN_2175912,ILMN_2177156,ILMN_2154…	945	600	13528	1.43153	0.999999	0.246915	7.84307
SP_PIR_KEYWORDS	nucleus	323	25.0194	0.00468907	ILMN_1720844,ILMN_1798076,ILMN_1782352,ILMN_1795846,ILMN_2135798,ILMN_1664439,ILMN_2370910,ILMN_1740426,ILMN_1707872,ILMN_2132161,ILMN_2282282,ILMN_1724054,ILMN_1807515,ILMN_1761939,ILMN_1700762,ILMN_1753830,ILMN_2357471,ILMN_1708508,ILMN_2137084,ILMN_220	1275	4283	19235	1.13772	0.924962	0.102288	6.63067
GOTERM_CC_FAT	GO:0000779~condensed chromosome, centromeric region	12	0.929512	0.00477015	ILMN_1692107,ILMN_2357471,ILMN_1715905,ILMN_1771224,ILMN_1652006,ILMN_2374633,ILMN_1736816,ILMN_1762281,ILMN_1679438,ILMN_1802951,ILMN_2334205,ILMN_2141259	874	66	12782	2.65904	0.889672	0.14568	6.58048
SP_PIR_KEYWORDS	holoprosencephaly	4	0.309837	0.00498089	ILMN_1696339,ILMN_1799076,ILMN_1800331,ILMN_1754102	1275	6	19235	10.0575	0.936157	0.104213	7.02946
SP_PIR_KEYWORDS	disease mutation	132	10.2246	0.00502288	ILMN_1681087,ILMN_1714216,ILMN_1723607,ILMN_1716359,ILMN_1773395,ILMN_1659086,ILMN_1666553,ILMN_1654563,ILMN_2366212,ILMN_2282282,ILMN_1686362,ILMN_2229379,ILMN_2135984,ILMN_1653055,ILMN_1671365,ILMN_1696339,ILMN_2393296,ILMN_1695157,ILMN_1813350,ILMN_221	1275	1591	19235	1.25166	0.937624	0.101218	7.08672
SP_PIR_KEYWORDS	cell division	30	2.32378	0.00512304	ILMN_1815716,ILMN_2413615,ILMN_2051373,ILMN_1654112,ILMN_1767414,ILMN_1771224,ILMN_2374633,ILMN_1694582,ILMN_1762281,ILMN_1761939,ILMN_1659953,ILMN_2357471,ILMN_1715905,ILMN_2202423,ILMN_1716553,ILMN_2374425,ILMN_1802951,ILMN_1762407,ILMN_2141259,ILMN_1734909,ILMN_1741801,ILMN_1725529,ILMN_1781174,ILMN_2301083,ILMN_1652006,ILMN_1721129,ILMN_1747911,ILMN_1736816,ILMN_1785914,ILMN_2334205	1275	264	19235	1.71435	0.94099	0.0995104	7.22316
GOTERM_BP_FAT	GO:0048285~organelle fission	28	2.16886	0.0051244	ILMN_2051373,ILMN_1815716,ILMN_2053650,ILMN_1767414,ILMN_1771224,ILMN_1723822,ILMN_2374633,ILMN_1762281,ILMN_2401436,ILMN_2132161,ILMN_1761939,ILMN_1715905,ILMN_2202423,ILMN_1716553,ILMN_1802951,ILMN_2141259,ILMN_1677532,ILMN_1712513,ILMN_1781174,ILMN_2301083,ILMN_1725529,ILMN_1652006,ILMN_1721129,ILMN_1747911,ILMN_1736816,ILMN_1776577,ILMN_1785914,ILMN_2334205	945	229	13528	1.75035	1	0.271316	8.8795
UP_SEQ_FEATURE	binding site:ATP	53	4.10534	0.00513693	ILMN_2053650,ILMN_1714569,ILMN_1694582,ILMN_1689828,ILMN_1763491,ILMN_1806328,ILMN_1744560,ILMN_1667125,ILMN_2229379,ILMN_2135984,ILMN_1754858,ILMN_1776850,ILMN_1732066,ILMN_1662738,ILMN_2393296,ILMN_1708223,ILMN_1732318,ILMN_1657515,ILMN_1687442,ILMN_2095577,ILMN_2227011,ILMN_1686405,ILMN_1697729,ILMN_1764266,ILMN_2243308,ILMN_1721129,ILMN_1652472,ILMN_1692261,ILMN_1666314,ILMN_1681657,ILMN_2051…	1274	542	19113	1.46702	1	0.515677	8.8867
GOTERM_BP_FAT	GO:0001892~embryonic placenta development	7	0.542215	0.00514586	ILMN_1691641,ILMN_1715715,ILMN_1760509,ILMN_1724946,ILMN_1712537,ILMN_1737435,ILMN_1680987	945	24	13528	4.17531	1	0.267822	8.91507
SP_PIR_KEYWORDS	calcium	73	5.65453	0.00521095	ILMN_1665691,ILMN_2399523,ILMN_1738854,ILMN_1692674,ILMN_1682062,ILMN_1691290,ILMN_1694482,ILMN_2233050,ILMN_1768575,ILMN_2077952,ILMN_1815719,ILMN_1662932,ILMN_2101034,ILMN_2069224,ILMN_1794594,ILMN_1814221,ILMN_1720604,ILMN_1704294,ILMN_1745242,ILMN_174	1275	803	19235	1.37148	0.943795	0.0977036	7.34275
SP_PIR_KEYWORDS	zinc	175	13.5554	0.00526688	ILMN_1714461,ILMN_1721167,ILMN_1740490,ILMN_1707872,ILMN_1724054,ILMN_1747192,ILMN_1794594,ILMN_1675150,ILMN_1715540,ILMN_2373566,ILMN_1801464,ILMN_1766896,ILMN_1769721,ILMN_1652300,ILMN_1698668,ILMN_1696339,ILMN_1696682,ILMN_1681154,ILMN_1695157,ILMN_172	1275	2189	19235	1.20607	0.945509	0.0954659	7.41877
GOTERM_BP_FAT	GO:0035282~segmentation	10	0.774593	0.00535913	ILMN_1655572,ILMN_1724480,ILMN_2120762,ILMN_2213136,ILMN_2334121,ILMN_1753287,ILMN_1764709,ILMN_1743373,ILMN_1722898,ILMN_1694426	945	48	13528	2.98236	1	0.272805	9.26784
GOTERM_CC_FAT	GO:0000777~condensed chromosome kinetochore	11	0.852053	0.00546044	ILMN_2357471,ILMN_1715905,ILMN_1771224,ILMN_1652006,ILMN_2374633,ILMN_1736816,ILMN_1762281,ILMN_1679438,ILMN_1802951,ILMN_2334205,ILMN_2141259	874	58	12782	2.77365	0.919874	0.154881	7.49868
SP_PIR_KEYWORDS	kinase	64	4.9574	0.00551107	ILMN_2053650,ILMN_1714569,ILMN_1664439,ILMN_1689828,ILMN_1763491,ILMN_1806328,ILMN_1740292,ILMN_1700349,ILMN_1744560,ILMN_1667125,ILMN_2229379,ILMN_2135984,ILMN_1754858,ILMN_1776850,ILMN_1732066,ILMN_2091707,ILMN_1680434,ILMN_2393296,ILMN_1708223,ILMN_1732318,ILMN_1657515,ILMN_1687442,ILMN_2095577,ILMN_1686405,ILMN_1697729,ILMN_1674662,ILMN_1764266,ILMN_1721129,ILMN_2243308,ILMN_1772817,ILMN_1652…	1275	688	19235	1.40337	0.952404	0.0965188	7.74996
GOTERM_BP_FAT	GO:0009880~embryonic pattern specification	8	0.619675	0.00567478	ILMN_1655572,ILMN_1763657,ILMN_2120762,ILMN_1781416,ILMN_1743373,ILMN_1654563,ILMN_1712537,ILMN_1738657	945	32	13528	3.57884	1	0.281887	9.78758
SMART	SM00355:ZnF_C2H2	81	6.27421	0.00575894	ILMN_1757408,ILMN_1727107,ILMN_1740490,ILMN_1724054,ILMN_1747192,ILMN_1747943,ILMN_1675150,ILMN_1687827,ILMN_1695079,ILMN_1769721,ILMN_1652300,ILMN_1696339,ILMN_1685467,ILMN_1675007,ILMN_1721849,ILMN_1681154,ILMN_1724158,ILMN_1763328,ILMN_1654697,ILMN_173	694	797	9079	1.32955	0.820099	0.575853	7.41667
INTERPRO	IPR013098:Immunoglobulin I-set	19	1.47173	0.00589263	ILMN_2176502,ILMN_1809601,ILMN_1693941,ILMN_2367204,ILMN_1684755,ILMN_1692739,ILMN_1676709,ILMN_1744635,ILMN_1686405,ILMN_2139396,ILMN_1756755,ILMN_1694426,ILMN_1720511,ILMN_1712913,ILMN_2344221,ILMN_2382245,ILMN_2315789,ILMN_2139125,ILMN_1798379	1136	138	16659	2.01904	0.999867	0.672256	9.36019
SP_PIR_KEYWORDS	muscle contraction	5	0.387297	0.00616603	ILMN_2115991,ILMN_1693428,ILMN_1681857,ILMN_2125869,ILMN_1658660	1275	12	19235	6.28595	0.966893	0.104108	8.63284
UP_SEQ_FEATURE	domain:Tyrosine-protein phosphatase 1	5	0.387297	0.00628969	ILMN_1657128,ILMN_1762766,ILMN_1779674,ILMN_1676616,ILMN_2315789	1274	12	19113	6.25098	1	0.572412	10.7757
UP_SEQ_FEATURE	domain:Tyrosine-protein phosphatase 2	5	0.387297	0.00628969	ILMN_1657128,ILMN_1762766,ILMN_1779674,ILMN_1676616,ILMN_2315789	1274	12	19113	6.25098	1	0.572412	10.7757
GOTERM_BP_FAT	GO:0000904~cell morphogenesis involved in differentiation	29	2.24632	0.00640174	ILMN_2176502,ILMN_1691290,ILMN_1659086,ILMN_1654563,ILMN_1737484,ILMN_1744560,ILMN_1661161,ILMN_1753830,ILMN_1762561,ILMN_1737993,ILMN_1712913,ILMN_1813503,ILMN_1689111,ILMN_1676449,ILMN_1676616,ILMN_1783149,ILMN_1691641,ILMN_1740555,ILMN_2213136,ILMN_2367204,ILMN_2047460,ILMN_1712537,ILMN_1680320,ILMN_2212999,ILMN_1737935,ILMN_1760509,ILMN_2323465,ILMN_1692261,ILMN_1738552	945	244	13528	1.70141	1	0.307114	10.9739
GOTERM_MF_FAT	GO:0019198~transmembrane receptor protein phosphatase activity	6	0.464756	0.0065527	ILMN_1657128,ILMN_1762766,ILMN_1658576,ILMN_1779674,ILMN_1676616,ILMN_2315789	908	18	12983	4.76615	0.997983	0.644543	9.79708
UP_SEQ_FEATURE	DNA-binding region:Homeobox; TALE-type	6	0.464756	0.00688466	ILMN_1784678,ILMN_1700762,ILMN_1811468,ILMN_1782412,ILMN_2301677,ILMN_1754102	1274	19	19113	4.73759	1	0.589952	11.7362
GOTERM_BP_FAT	GO:0021915~neural tube development	12	0.929512	0.00705059	ILMN_1696339,ILMN_1680320,ILMN_1714216,ILMN_2120762,ILMN_1771962,ILMN_1717636,ILMN_1724540,ILMN_1800331,ILMN_1724832,ILMN_1694482,ILMN_1712537,ILMN_1754102	945	68	13528	2.52624	1	0.327659	12.0203
SP_PIR_KEYWORDS	transmembrane	368	28.505	0.00717185	ILMN_1795845,ILMN_1734707,ILMN_1685636,ILMN_1794095,ILMN_1666553,ILMN_1690223,ILMN_1733963,ILMN_2129563,ILMN_1697916,ILMN_2366212,ILMN_2373010,ILMN_1739521,ILMN_1713829,ILMN_1761946,ILMN_1688801,ILMN_1789463,ILMN_2377708,ILMN_1723480,ILMN_1745242,ILMN_204	1275	4973	19235	1.11638	0.98105	0.116563	9.97335
KEGG_PATHWAY	hsa00330:Arginine and proline metabolism	10	0.774593	0.00744735	ILMN_1677439,ILMN_1764266,ILMN_1775224,ILMN_1747442,ILMN_1707169,ILMN_1763491,ILMN_1729180,ILMN_1732066,ILMN_1792748,ILMN_1800898,ILMN_1671365	339	53	5085	2.83019	0.706517	0.26397	8.66563
GOTERM_MF_FAT	GO:0005216~ion channel activity	41	3.17583	0.00780786	ILMN_1682062,ILMN_1685636,ILMN_2368728,ILMN_1790810,ILMN_1699665,ILMN_1666776,ILMN_1789463,ILMN_1688633,ILMN_1669239,ILMN_2046611,ILMN_1673769,ILMN_1755796,ILMN_1711988,ILMN_1679595,ILMN_1740555,ILMN_1711650,ILMN_2365248,ILMN_1717702,ILMN_1796685,ILMN_1744897,ILMN_1766918,ILMN_2215730,ILMN_1809676,ILMN_1671392,ILMN_1731914,ILMN_1735062,ILMN_1798742,ILMN_1677815,ILMN_1664047,ILMN_1767503,ILMN_2351…	908	386	12983	1.51875	0.999388	0.65253	11.568
GOTERM_MF_FAT	GO:0022838~substrate specific channel activity	42	3.25329	0.00785172	ILMN_1682062,ILMN_1685636,ILMN_2368728,ILMN_1790810,ILMN_1699665,ILMN_1666776,ILMN_1789463,ILMN_1688633,ILMN_1669239,ILMN_2046611,ILMN_1673769,ILMN_1755796,ILMN_1711988,ILMN_1679595,ILMN_1740555,ILMN_1711650,ILMN_1717702,ILMN_2365248,ILMN_1796685,ILMN_1744897,ILMN_1766918,ILMN_2215730,ILMN_1786381,ILMN_1809676,ILMN_1671392,ILMN_1731914,ILMN_1735062,ILMN_1798742,ILMN_1677815,ILMN_1664047,ILMN_1767…	908	398	12983	1.50888	0.999413	0.605509	11.6293
SP_PIR_KEYWORDS	transferase	116	8.98528	0.00790062	ILMN_2053650,ILMN_1795845,ILMN_1734707,ILMN_1664439,ILMN_1689828,ILMN_1763491,ILMN_1806328,ILMN_1697916,ILMN_1740292,ILMN_2229379,ILMN_1674349,ILMN_1754858,ILMN_2135984,ILMN_1776850,ILMN_1766896,ILMN_1708223,ILMN_2393296,ILMN_1686405,ILMN_1794501,ILMN_170	1275	1394	19235	1.25539	0.987355	0.124045	10.9332
GOTERM_BP_FAT	GO:0060541~respiratory system development	16	1.23935	0.00790621	ILMN_1794333,ILMN_1668983,ILMN_1775224,ILMN_1685982,ILMN_1771962,ILMN_2095577,ILMN_1712537,ILMN_2219767,ILMN_1686405,ILMN_1768575,ILMN_1742929,ILMN_1701653,ILMN_1715715,ILMN_1772817,ILMN_1688633,ILMN_2177156	945	108	13528	2.12079	1	0.35438	13.3824
GOTERM_BP_FAT	GO:0001890~placenta development	11	0.852053	0.00808583	ILMN_1691641,ILMN_2213136,ILMN_1723822,ILMN_1715715,ILMN_1778374,ILMN_1740418,ILMN_1760509,ILMN_1724946,ILMN_1712537,ILMN_1737435,ILMN_1680987	945	60	13528	2.62448	1	0.355841	13.6658
GOTERM_MF_FAT	GO:0015267~channel activity	43	3.33075	0.00856155	ILMN_1682062,ILMN_1685636,ILMN_2368728,ILMN_1790810,ILMN_1699665,ILMN_1666776,ILMN_1789463,ILMN_1688633,ILMN_1669239,ILMN_2046611,ILMN_1673769,ILMN_1755796,ILMN_1711988,ILMN_1679595,ILMN_1740555,ILMN_1711650,ILMN_1717702,ILMN_2365248,ILMN_1796685,ILMN_1744897,ILMN_1766918,ILMN_2215730,ILMN_1786381,ILMN_1809676,ILMN_1671392,ILMN_1731914,ILMN_1735062,ILMN_1798742,ILMN_1677815,ILMN_1664047,ILMN_1767…	908	412	12983	1.49231	0.999702	0.594193	12.6157
SP_PIR_KEYWORDS	nucleotide-binding	137	10.6119	0.00859638	ILMN_2053650,ILMN_1664439,ILMN_1723607,ILMN_1689828,ILMN_1763491,ILMN_1806328,ILMN_2370910,ILMN_1740426,ILMN_1740292,ILMN_2132161,ILMN_1699772,ILMN_2229379,ILMN_1740083,ILMN_2202423,ILMN_1708588,ILMN_1754858,ILMN_2135984,ILMN_1776850,ILMN_2135258,ILMN_166	1275	1686	19235	1.22587	0.991409	0.130567	11.8406
SP_PIR_KEYWORDS	Signal-anchor	42	3.25329	0.00863047	ILMN_1700547,ILMN_2268156,ILMN_1795845,ILMN_1734707,ILMN_1761275,ILMN_1670881,ILMN_1697916,ILMN_2077952,ILMN_1696590,ILMN_1701557,ILMN_1738468,ILMN_1704376,ILMN_1735584,ILMN_1735157,ILMN_1713807,ILMN_2368585,ILMN_1785444,ILMN_1723480,ILMN_1791123,ILMN_1706344,ILMN_1740024,ILMN_1794072,ILMN_1700888,ILMN_1791896,ILMN_1730731,ILMN_1798433,ILMN_1723004,ILMN_1758461,ILMN_2203491,ILMN_1666665,ILMN_1794…	1275	421	19235	1.50504	0.991571	0.127557	11.8848
UP_SEQ_FEATURE	domain:Protein kinase	46	3.56313	0.00888361	ILMN_2051373,ILMN_2053650,ILMN_2059549,ILMN_1714569,ILMN_1767414,ILMN_1709085,ILMN_1689828,ILMN_1715832,ILMN_1806328,ILMN_1700349,ILMN_1734445,ILMN_2401436,ILMN_1744560,ILMN_2244699,ILMN_1694426,ILMN_1654370,ILMN_1737993,ILMN_2229379,ILMN_1667125,ILMN_1768506,ILMN_1665943,ILMN_1667381,ILMN_2135984,ILMN_1754858,ILMN_1708223,ILMN_1775931,ILMN_1732318,ILMN_1668983,ILMN_1765772,ILMN_1687442,ILMN_1741…	1274	469	19113	1.47145	1	0.668928	14.892
GOTERM_MF_FAT	GO:0022803~passive transmembrane transporter activity	43	3.33075	0.00893049	ILMN_1682062,ILMN_1685636,ILMN_2368728,ILMN_1790810,ILMN_1699665,ILMN_1666776,ILMN_1789463,ILMN_1688633,ILMN_1669239,ILMN_2046611,ILMN_1673769,ILMN_1755796,ILMN_1711988,ILMN_1679595,ILMN_1740555,ILMN_1711650,ILMN_1717702,ILMN_2365248,ILMN_1796685,ILMN_1744897,ILMN_1766918,ILMN_2215730,ILMN_1786381,ILMN_1809676,ILMN_1671392,ILMN_1731914,ILMN_1735062,ILMN_1798742,ILMN_1677815,ILMN_1664047,ILMN_1767…	908	413	12983	1.4887	0.99979	0.571226	13.1243
UP_SEQ_FEATURE	transmembrane region	364	28.1952	0.00973567	ILMN_1795845,ILMN_1734707,ILMN_1685636,ILMN_1794095,ILMN_1666553,ILMN_1690223,ILMN_1733963,ILMN_2129563,ILMN_1697916,ILMN_2366212,ILMN_2373010,ILMN_1739521,ILMN_1713829,ILMN_1761946,ILMN_1688801,ILMN_1789463,ILMN_2377708,ILMN_1723480,ILMN_1745242,ILMN_204	1274	4911	19113	1.11196	1	0.688186	16.2045
INTERPRO	IPR004031:PMP-22/EMP/MP20/Claudin	8	0.619675	0.00976432	ILMN_1725338,ILMN_1723042,ILMN_1685194,ILMN_2143685,ILMN_1740276,ILMN_1729639,ILMN_1804531,ILMN_1750097	1136	36	16659	3.2588	1	0.807236	15.055
SP_PIR_KEYWORDS	mitosis	22	1.70411	0.00983547	ILMN_2051373,ILMN_1815716,ILMN_1767414,ILMN_1771224,ILMN_2374633,ILMN_1762281,ILMN_1725529,ILMN_2301083,ILMN_1781174,ILMN_1761939,ILMN_2357471,ILMN_1715905,ILMN_1652006,ILMN_1721129,ILMN_1747911,ILMN_1736816,ILMN_2202423,ILMN_1785914,ILMN_1716553,ILMN_1802951,ILMN_2141259,ILMN_2334205	1275	183	19235	1.81365	0.995687	0.140395	13.4354
GOTERM_BP_FAT	GO:0007155~cell adhesion	66	5.11232	0.010225	ILMN_1720844,ILMN_1815716,ILMN_1665691,ILMN_1657128,ILMN_1691290,ILMN_1676709,ILMN_1690223,ILMN_1780485,ILMN_1654563,ILMN_1694482,ILMN_1741688,ILMN_1739521,ILMN_1704294,ILMN_1729639,ILMN_2382245,ILMN_1750097,ILMN_1740494,ILMN_2285951,ILMN_1753502,ILMN_1783149,ILMN_1734909,ILMN_1732318,ILMN_2367204,ILMN_1725338,ILMN_2175912,ILMN_1773125,ILMN_1688642,ILMN_1672350,ILMN_1770940,ILMN_1666314,ILMN_1798…	945	700	13528	1.34973	1	0.421506	16.9742
GOTERM_BP_FAT	GO:0021700~developmental maturation	15	1.16189	0.0102548	ILMN_1781256,ILMN_1651838,ILMN_1732318,ILMN_1686405,ILMN_1692967,ILMN_1713679,ILMN_1715189,ILMN_1736527,ILMN_1715715,ILMN_1795166,ILMN_2062687,ILMN_1789244,ILMN_1666314,ILMN_1798971,ILMN_2414135	945	101	13528	2.12604	1	0.417126	17.0196
GOTERM_BP_FAT	GO:0001825~blastocyst formation	6	0.464756	0.0105089	ILMN_1722824,ILMN_1760509,ILMN_1770940,ILMN_1712537,ILMN_1737435,ILMN_1680987	945	20	13528	4.2946	1	0.419672	17.4043
KEGG_PATHWAY	hsa04310:Wnt signaling pathway	19	1.47173	0.0106648	ILMN_1724480,ILMN_1731206,ILMN_2367141,ILMN_1763657,ILMN_1795846,ILMN_2213136,ILMN_1781416,ILMN_1692674,ILMN_1729368,ILMN_1724066,ILMN_1800976,ILMN_2386354,ILMN_2115143,ILMN_1815718,ILMN_1661161,ILMN_1692967,ILMN_1722898,ILMN_1712729,ILMN_1798971	339	151	5085	1.88742	0.827683	0.296497	12.1916
GOTERM_BP_FAT	GO:0022610~biological adhesion	66	5.11232	0.0107478	ILMN_1720844,ILMN_1815716,ILMN_1665691,ILMN_1657128,ILMN_1691290,ILMN_1676709,ILMN_1690223,ILMN_1780485,ILMN_1654563,ILMN_1694482,ILMN_1741688,ILMN_1739521,ILMN_1704294,ILMN_1729639,ILMN_2382245,ILMN_1750097,ILMN_1740494,ILMN_2285951,ILMN_1753502,ILMN_1783149,ILMN_1734909,ILMN_1732318,ILMN_2367204,ILMN_1725338,ILMN_2175912,ILMN_1773125,ILMN_1688642,ILMN_1672350,ILMN_1770940,ILMN_1666314,ILMN_1798…	945	701	13528	1.34781	1	0.421676	17.7645
KEGG_PATHWAY	hsa04360:Axon guidance	17	1.31681	0.0108961	ILMN_2176502,ILMN_1696682,ILMN_1708223,ILMN_1651838,ILMN_1702787,ILMN_1775931,ILMN_1800976,ILMN_1654563,ILMN_2115669,ILMN_1794370,ILMN_1712913,ILMN_1703826,ILMN_1813503,ILMN_1689111,ILMN_1676449,ILMN_1692261,ILMN_1722923	339	129	5085	1.97674	0.834167	0.258783	12.4403
GOTERM_BP_FAT	GO:0048667~cell morphogenesis involved in neuron differentiation	25	1.93648	0.0109453	ILMN_2176502,ILMN_1691290,ILMN_1659086,ILMN_1654563,ILMN_1737484,ILMN_1744560,ILMN_1661161,ILMN_1753830,ILMN_1762561,ILMN_1737993,ILMN_1712913,ILMN_1813503,ILMN_1689111,ILMN_1676449,ILMN_1676616,ILMN_1783149,ILMN_1740555,ILMN_2367204,ILMN_2047460,ILMN_1680320,ILMN_2212999,ILMN_1737935,ILMN_2323465,ILMN_1692261,ILMN_1738552	945	209	13528	1.71236	1	0.422406	18.0611
GOTERM_BP_FAT	GO:0045664~regulation of neuron differentiation	18	1.39427	0.0110791	ILMN_1784678,ILMN_1798076,ILMN_1727107,ILMN_1811468,ILMN_1655577,ILMN_1659086,ILMN_1743373,ILMN_1737484,ILMN_1756755,ILMN_1744560,ILMN_1739521,ILMN_2215989,ILMN_1701653,ILMN_1676449,ILMN_2177156,ILMN_2073184,ILMN_2154157,ILMN_1754102	945	133	13528	1.93741	1	0.421289	18.2616
GOTERM_MF_FAT	GO:0003677~DNA binding	190	14.7173	0.0116258	ILMN_1798076,ILMN_1782352,ILMN_1664439,ILMN_1721167,ILMN_1740490,ILMN_1811616,ILMN_2370910,ILMN_1724054,ILMN_2282282,ILMN_1700762,ILMN_1753830,ILMN_1675150,ILMN_1715715,ILMN_1740083,ILMN_2202423,ILMN_2055218,ILMN_1653055,ILMN_1769721,ILMN_1652300,ILMN_169	908	2331	12983	1.16547	0.999984	0.633425	16.7568
GOTERM_BP_FAT	GO:0050767~regulation of neurogenesis	21	1.62665	0.0117056	ILMN_1784678,ILMN_1798076,ILMN_1727107,ILMN_1811468,ILMN_1655577,ILMN_1659086,ILMN_1743373,ILMN_2095577,ILMN_1737484,ILMN_1756755,ILMN_1744560,ILMN_1739521,ILMN_2215989,ILMN_1701653,ILMN_2229379,ILMN_1676449,ILMN_2177156,ILMN_1753287,ILMN_2073184,ILMN_2154157,ILMN_1754102	945	166	13528	1.81098	1	0.434004	19.1937
SP_PIR_KEYWORDS	manganese	19	1.47173	0.0118541	ILMN_1668983,ILMN_2373632,ILMN_1707169,ILMN_1736412,ILMN_2095577,ILMN_1690077,ILMN_1800898,ILMN_2077952,ILMN_1701557,ILMN_2377210,ILMN_1654370,ILMN_2243308,ILMN_1708508,ILMN_1735157,ILMN_1673773,ILMN_1763852,ILMN_1794072,ILMN_1814661,ILMN_1706664	1275	152	19235	1.88578	0.998599	0.16271	15.976
GOTERM_BP_FAT	GO:0006836~neurotransmitter transport	13	1.00697	0.0122022	ILMN_1740555,ILMN_1810533,ILMN_1739521,ILMN_1723287,ILMN_1772482,ILMN_1746031,ILMN_1693604,ILMN_1757081,ILMN_1768705,ILMN_1752843,ILMN_1806293,ILMN_1738552,ILMN_1742382	945	83	13528	2.24216	1	0.4426	19.9255
GOTERM_BP_FAT	GO:0007218~neuropeptide signaling pathway	14	1.08443	0.012237	ILMN_1673553,ILMN_1691290,ILMN_2203491,ILMN_2353633,ILMN_2413323,ILMN_1694482,ILMN_1731062,ILMN_2406184,ILMN_2162253,ILMN_1682015,ILMN_2407564,ILMN_1751885,ILMN_1690621,ILMN_1666902,ILMN_1775257	945	93	13528	2.155	1	0.438645	19.9765
GOTERM_BP_FAT	GO:0010628~positive regulation of gene expression	56	4.33772	0.0123773	ILMN_1784678,ILMN_1714461,ILMN_1651364,ILMN_1664439,ILMN_1753830,ILMN_1715715,ILMN_2229379,ILMN_1690325,ILMN_1813955,ILMN_1794333,ILMN_2195703,ILMN_1799076,ILMN_1691641,ILMN_1750181,ILMN_2396948,ILMN_1722824,ILMN_1671028,ILMN_2405031,ILMN_1738657,ILMN_1708798,ILMN_1789018,ILMN_2086981,ILMN_1668726,ILMN_1815121,ILMN_2349006,ILMN_2177156,ILMN_2137789,ILMN_1724832,ILMN_2120762,ILMN_1711786,ILMN_1689…	945	581	13528	1.37979	1	0.437562	20.182
SP_PIR_KEYWORDS	serine/threonine-protein kinase	38	2.94345	0.0125833	ILMN_2051373,ILMN_2053650,ILMN_1714569,ILMN_1767414,ILMN_1709085,ILMN_1664439,ILMN_1689828,ILMN_1715832,ILMN_1806328,ILMN_1700349,ILMN_2401436,ILMN_1744560,ILMN_2244699,ILMN_1654370,ILMN_1667125,ILMN_1768506,ILMN_1665943,ILMN_2135984,ILMN_1754858,ILMN_1708223,ILMN_1668983,ILMN_2334121,ILMN_1765772,ILMN_1657515,ILMN_1687442,ILMN_1741801,ILMN_1736412,ILMN_2095577,ILMN_2386354,ILMN_1697729,ILMN_1721…	1275	381	19235	1.50467	0.999067	0.167745	16.8766
GOTERM_CC_FAT	GO:0005886~plasma membrane	289	22.3857	0.0127169	ILMN_1720844,ILMN_1723607,ILMN_1794095,ILMN_1733963,ILMN_1740426,ILMN_1679256,ILMN_2366212,ILMN_2132161,ILMN_1662932,ILMN_1794594,ILMN_1739521,ILMN_1761946,ILMN_1713139,ILMN_1688801,ILMN_1789463,ILMN_1727098,ILMN_1723480,ILMN_1745242,ILMN_2046611,ILMN_169	874	3777	12782	1.11902	0.997261	0.308405	16.6563
SMART	SM00408:IGc2	26	2.01394	0.0130079	ILMN_2176502,ILMN_1809601,ILMN_1693941,ILMN_1684755,ILMN_1778374,ILMN_1676709,ILMN_2139396,ILMN_1756755,ILMN_1694426,ILMN_2229379,ILMN_1703826,ILMN_2382245,ILMN_2315789,ILMN_1753502,ILMN_1657316,ILMN_2367204,ILMN_2406532,ILMN_1744635,ILMN_1790197,ILMN_1686405,ILMN_2165463,ILMN_1720511,ILMN_1664330,ILMN_1672350,ILMN_2139125,ILMN_1798379	694	205	9079	1.6592	0.979528	0.72644	16.0289
GOTERM_CC_FAT	GO:0042995~cell projection	64	4.9574	0.0130112	ILMN_1654112,ILMN_1665691,ILMN_1681087,ILMN_2343310,ILMN_1714216,ILMN_1731157,ILMN_1669833,ILMN_1659086,ILMN_1733963,ILMN_1723443,ILMN_1660718,ILMN_2132161,ILMN_1744560,ILMN_1660973,ILMN_1662932,ILMN_2069224,ILMN_1794594,ILMN_1761946,ILMN_1713139,ILMN_1688633,ILMN_1693604,ILMN_1672720,ILMN_1680434,ILMN_2352633,ILMN_1783149,ILMN_1746846,ILMN_1750181,ILMN_1717434,ILMN_1732318,ILMN_1712582,ILMN_1681…	874	697	12782	1.34287	0.997613	0.298931	17.0093
SP_PIR_KEYWORDS	dna replication	13	1.00697	0.0130386	ILMN_1659364,ILMN_1669842,ILMN_1779711,ILMN_1784860,ILMN_1694582,ILMN_1702221,ILMN_1661129,ILMN_1709484,ILMN_1740083,ILMN_2413899,ILMN_1776577,ILMN_1785914,ILMN_2191436	1275	88	19235	2.22865	0.999277	0.169248	17.4343
GOTERM_MF_FAT	GO:0003700~transcription factor activity	87	6.73896	0.0131983	ILMN_1784678,ILMN_1798076,ILMN_1757408,ILMN_1782352,ILMN_1721167,ILMN_2096784,ILMN_2120965,ILMN_1753830,ILMN_1700762,ILMN_1715715,ILMN_1690325,ILMN_1669046,ILMN_1698191,ILMN_1700413,ILMN_1668969,ILMN_1698668,ILMN_1794333,ILMN_1799076,ILMN_1685467,ILMN_169	908	975	12983	1.27586	0.999996	0.648372	18.8098
GOTERM_MF_FAT	GO:0008081~phosphoric diester hydrolase activity	13	1.00697	0.0134616	ILMN_1672176,ILMN_1726549,ILMN_1760088,ILMN_2131381,ILMN_2117613,ILMN_1724066,ILMN_1789913,ILMN_1737025,ILMN_1815719,ILMN_2373791,ILMN_1655974,ILMN_1700888,ILMN_1808395	908	84	12983	2.21286	0.999997	0.626247	19.1489
UP_SEQ_FEATURE	compositionally biased region:Poly-Ala	39	3.02091	0.0135147	ILMN_1784678,ILMN_1811468,ILMN_1685636,ILMN_2120624,ILMN_1727249,ILMN_1702229,ILMN_1736974,ILMN_1680987,ILMN_2139396,ILMN_2244699,ILMN_1701653,ILMN_1812273,ILMN_1688633,ILMN_1666082,ILMN_1681805,ILMN_1653055,ILMN_1762407,ILMN_1744614,ILMN_1666173,ILMN_1696339,ILMN_1799076,ILMN_1768491,ILMN_2277523,ILMN_1777397,ILMN_2405031,ILMN_1739601,ILMN_1802896,ILMN_1680320,ILMN_1677997,ILMN_2086981,ILMN_2142…	1274	393	19113	1.48878	1	0.790024	21.7987
GOTERM_MF_FAT	GO:0034190~apolipoprotein receptor binding	3	0.232378	0.0139467	ILMN_1688543,ILMN_1668850,ILMN_1690884	908	3	12983	14.2985	0.999998	0.612106	19.7701
SP_PIR_KEYWORDS	repressor	42	3.25329	0.0144458	ILMN_1784678,ILMN_1806757,ILMN_1757408,ILMN_1727107,ILMN_1692790,ILMN_1811468,ILMN_1676983,ILMN_1692107,ILMN_1700031,ILMN_1764709,ILMN_1698191,ILMN_1658173,ILMN_1700413,ILMN_1698668,ILMN_2396338,ILMN_1722073,ILMN_1804445,ILMN_1763207,ILMN_1677532,ILMN_2367141,ILMN_1685467,ILMN_1659800,ILMN_1682034,ILMN_2154950,ILMN_1657361,ILMN_1777397,ILMN_1674072,ILMN_2405031,ILMN_1738657,ILMN_1814917,ILMN_1815…	1275	435	19235	1.45661	0.99967	0.181631	19.1361
GOTERM_BP_FAT	GO:0051301~cell division	32	2.4787	0.0145029	ILMN_1815716,ILMN_2413615,ILMN_2051373,ILMN_1654112,ILMN_1767414,ILMN_1771224,ILMN_2374633,ILMN_1694582,ILMN_1762281,ILMN_1761939,ILMN_1659953,ILMN_1715905,ILMN_2229379,ILMN_2202423,ILMN_1716553,ILMN_2374425,ILMN_1802951,ILMN_1762407,ILMN_2141259,ILMN_1734909,ILMN_1741801,ILMN_1725529,ILMN_1781174,ILMN_2301083,ILMN_1652006,ILMN_1721129,ILMN_1661776,ILMN_1747911,ILMN_1736816,ILMN_1726805,ILMN_1785…	945	295	13528	1.55285	1	0.485852	23.2347
GOTERM_BP_FAT	GO:0043584~nose development	4	0.309837	0.0145418	ILMN_1794333,ILMN_1742929,ILMN_1701653,ILMN_2177156	945	8	13528	7.15767	1	0.481861	23.2895
GOTERM_BP_FAT	GO:0048545~response to steroid hormone stimulus	23	1.78156	0.0147537	ILMN_2053650,ILMN_1796461,ILMN_1701603,ILMN_2195703,ILMN_1691641,ILMN_1657128,ILMN_1688543,ILMN_1714461,ILMN_1775224,ILMN_1695157,ILMN_1685982,ILMN_1740418,ILMN_1813350,ILMN_1659086,ILMN_2125869,ILMN_2199439,ILMN_1682015,ILMN_1658576,ILMN_1768506,ILMN_1800331,ILMN_2374425,ILMN_1768820,ILMN_1792748	945	192	13528	1.71486	1	0.481994	23.5875
INTERPRO	IPR013320:Concanavalin A-like lectin/glucanase, subgroup	12	0.929512	0.014862	ILMN_1814221,ILMN_1654875,ILMN_1725417,ILMN_1691290,ILMN_1676449,ILMN_1685608,ILMN_1690223,ILMN_1673548,ILMN_1694482,ILMN_1717541,ILMN_1736078,ILMN_1788019	1136	77	16659	2.28539	1	0.895755	22.0414
GOTERM_CC_FAT	GO:0000776~kinetochore	12	0.929512	0.0150474	ILMN_2357471,ILMN_1715905,ILMN_1771224,ILMN_1652006,ILMN_1723822,ILMN_2374633,ILMN_1736816,ILMN_1762281,ILMN_1679438,ILMN_1802951,ILMN_2334205,ILMN_2141259	874	77	12782	2.27918	0.999079	0.321797	19.4137
UP_SEQ_FEATURE	zinc finger region:C2H2-type 10	34	2.63362	0.0152277	ILMN_1757408,ILMN_1716658,ILMN_1740490,ILMN_1653867,ILMN_2312149,ILMN_1676983,ILMN_1724054,ILMN_1747943,ILMN_1675150,ILMN_1687827,ILMN_1764854,ILMN_1711199,ILMN_1760294,ILMN_1666727,ILMN_1695079,ILMN_1658173,ILMN_1721849,ILMN_1724158,ILMN_2154950,ILMN_1690863,ILMN_1763328,ILMN_1730696,ILMN_1804820,ILMN_1685547,ILMN_2146968,ILMN_1741288,ILMN_1779341,ILMN_1790918,ILMN_2270900,ILMN_1744398,ILMN_1745…	1274	334	19113	1.52719	1	0.816813	24.2165
UP_SEQ_FEATURE	compositionally biased region:Poly-Gly	30	2.32378	0.0159167	ILMN_1798076,ILMN_1727107,ILMN_1729368,ILMN_1685636,ILMN_1764091,ILMN_1702229,ILMN_1737484,ILMN_2139396,ILMN_1748206,ILMN_1705733,ILMN_1715715,ILMN_1653055,ILMN_1680434,ILMN_1696339,ILMN_1799076,ILMN_2213136,ILMN_1768491,ILMN_1740161,ILMN_1735062,ILMN_1685547,ILMN_1677997,ILMN_1789018,ILMN_2086981,ILMN_2177156,ILMN_1652472,ILMN_1790508,ILMN_1760509,ILMN_1769195,ILMN_1661940,ILMN_1657888	1274	286	19113	1.57367	1	0.81976	25.1689
GOTERM_BP_FAT	GO:0048568~embryonic organ development	21	1.62665	0.0168056	ILMN_1784678,ILMN_1798076,ILMN_1783149,ILMN_1691641,ILMN_2120762,ILMN_1771962,ILMN_1724946,ILMN_1724540,ILMN_1712537,ILMN_1738657,ILMN_1680987,ILMN_1694426,ILMN_1680320,ILMN_1742929,ILMN_1715715,ILMN_2177156,ILMN_1760509,ILMN_1764709,ILMN_1674785,ILMN_1724832,ILMN_1737435	945	172	13528	1.7478	1	0.522701	26.4172
GOTERM_BP_FAT	GO:0042475~odontogenesis of dentine-containing tooth	8	0.619675	0.0169781	ILMN_2199439,ILMN_2399523,ILMN_2213136,ILMN_1715463,ILMN_1668983,ILMN_1778374,ILMN_1771962,ILMN_2095577	945	39	13528	2.93648	1	0.521468	26.6504
GOTERM_BP_FAT	GO:0001505~regulation of neurotransmitter levels	11	0.852053	0.0171689	ILMN_1739521,ILMN_1740555,ILMN_1740024,ILMN_1693604,ILMN_1780485,ILMN_1757081,ILMN_1752843,ILMN_1768705,ILMN_1806293,ILMN_1738552,ILMN_1660973	945	67	13528	2.35028	1	0.520645	26.9077
GOTERM_CC_FAT	GO:0044456~synapse part	27	2.0914	0.0174933	ILMN_1807969,ILMN_1723607,ILMN_1660718,ILMN_2115669,ILMN_1676215,ILMN_1810120,ILMN_1739521,ILMN_1661161,ILMN_1737993,ILMN_1713139,ILMN_1693604,ILMN_1768705,ILMN_1757081,ILMN_1672720,ILMN_1806293,ILMN_1729212,ILMN_1705210,ILMN_1679595,ILMN_1732318,ILMN_2215730,ILMN_1805807,ILMN_1696167,ILMN_1767503,ILMN_1685750,ILMN_1680300,ILMN_1733043,ILMN_2154157,ILMN_1769195,ILMN_1657760	874	246	12782	1.60515	0.999707	0.348318	22.2162
UP_SEQ_FEATURE	nucleotide phosphate-binding region:PAPS	7	0.542215	0.0175382	ILMN_1700547,ILMN_1795845,ILMN_1763520,ILMN_1734707,ILMN_1670881,ILMN_2228035,ILMN_1696590	1274	32	19113	3.28177	1	0.839039	27.366
GOTERM_BP_FAT	GO:0016337~cell-cell adhesion	30	2.32378	0.0176471	ILMN_2059549,ILMN_1657128,ILMN_1814710,ILMN_1691290,ILMN_1740276,ILMN_1805132,ILMN_1694482,ILMN_1694426,ILMN_1739521,ILMN_1704294,ILMN_2407564,ILMN_1685194,ILMN_2143685,ILMN_1729639,ILMN_1740494,ILMN_1750097,ILMN_1716758,ILMN_2285951,ILMN_1783149,ILMN_1725338,ILMN_1723042,ILMN_1781514,ILMN_1724540,ILMN_1664330,ILMN_2175912,ILMN_1804531,ILMN_1672350,ILMN_1690621,ILMN_1674785,ILMN_1770940,ILMN_1666…	945	276	13528	1.55602	1	0.525691	27.5487
INTERPRO	IPR017981:GPCR, family 2-like	10	0.774593	0.0176838	ILMN_2407564,ILMN_1729368,ILMN_1691290,ILMN_2199389,ILMN_1795166,ILMN_1751885,ILMN_1690621,ILMN_2353633,ILMN_1666902,ILMN_1694482,ILMN_1798971	1136	59	16659	2.48553	1	0.91364	25.6726
GOTERM_BP_FAT	GO:0006350~transcription	171	13.2455	0.0178863	ILMN_1798076,ILMN_1714461,ILMN_1664439,ILMN_1721167,ILMN_1740490,ILMN_1724054,ILMN_1700762,ILMN_1753830,ILMN_1675150,ILMN_1715715,ILMN_2202423,ILMN_1653055,ILMN_1813955,ILMN_1769721,ILMN_1652300,ILMN_1698191,ILMN_1700413,ILMN_1794333,ILMN_1698668,ILMN_219	945	2101	13528	1.16512	1	0.525811	27.8673
INTERPRO	IPR017441:Protein kinase, ATP binding site	44	3.40821	0.0184251	ILMN_2051373,ILMN_2053650,ILMN_2059549,ILMN_1714569,ILMN_1767414,ILMN_1709085,ILMN_1689828,ILMN_1715832,ILMN_1806328,ILMN_2401436,ILMN_1744560,ILMN_2244699,ILMN_1694426,ILMN_1654370,ILMN_1737993,ILMN_2229379,ILMN_1667125,ILMN_1768506,ILMN_1665943,ILMN_2135984,ILMN_1754858,ILMN_1708223,ILMN_1732318,ILMN_1775931,ILMN_1668983,ILMN_1765772,ILMN_1657515,ILMN_1687442,ILMN_1741801,ILMN_1736412,ILMN_2095…	1136	455	16659	1.41812	1	0.903684	26.5999
INTERPRO	IPR011992:EF-Hand type	26	2.01394	0.01875	ILMN_1731206,ILMN_1665691,ILMN_1692674,ILMN_1765274,ILMN_1682062,ILMN_1693428,ILMN_1663437,ILMN_1798819,ILMN_1662932,ILMN_1794594,ILMN_2069224,ILMN_2101034,ILMN_1717757,ILMN_1714489,ILMN_1716019,ILMN_2151114,ILMN_1750181,ILMN_1811729,ILMN_1681857,ILMN_1724066,ILMN_1737025,ILMN_1662086,ILMN_1737935,ILMN_1681467,ILMN_1785605,ILMN_1789094	1136	236	16659	1.61559	1	0.889038	27.0028
GOTERM_BP_FAT	GO:0001755~neural crest cell migration	6	0.464756	0.0191784	ILMN_1680320,ILMN_1760909,ILMN_1654563,ILMN_1724832,ILMN_1665319,ILMN_1666314	945	23	13528	3.73444	1	0.546236	29.5657
SP_PIR_KEYWORDS	surface antigen	8	0.619675	0.0193086	ILMN_1738468,ILMN_1723004,ILMN_1664330,ILMN_1779257,ILMN_1771333,ILMN_1681651,ILMN_2120695,ILMN_1782704	1275	42	19235	2.87358	0.999978	0.23051	24.7688
INTERPRO	IPR003961:Fibronectin, type III	22	1.70411	0.0193698	ILMN_1802653,ILMN_1657128,ILMN_1693941,ILMN_2367204,ILMN_1775931,ILMN_1765668,ILMN_2060115,ILMN_1676709,ILMN_1738773,ILMN_1744635,ILMN_1681515,ILMN_2376455,ILMN_2139396,ILMN_1720511,ILMN_1761084,ILMN_1779674,ILMN_2111229,ILMN_1676616,ILMN_2315789,ILMN_2139125,ILMN_1692261,ILMN_1763433	1136	190	16659	1.69801	1	0.878722	27.7657
INTERPRO	IPR007484:Peptidase M28	4	0.309837	0.0194168	ILMN_2113049,ILMN_1751425,ILMN_1681651,ILMN_1740024	1136	9	16659	6.51761	1	0.861079	27.8233
SP_PIR_KEYWORDS	Immunoglobulin domain	44	3.40821	0.0197182	ILMN_1809601,ILMN_2176502,ILMN_1657128,ILMN_1693941,ILMN_1702787,ILMN_1778374,ILMN_1684755,ILMN_1676709,ILMN_1730039,ILMN_1719433,ILMN_1783392,ILMN_1681515,ILMN_2366212,ILMN_1756755,ILMN_2139396,ILMN_2115669,ILMN_1694426,ILMN_1723984,ILMN_1703826,ILMN_1712913,ILMN_2229379,ILMN_2362858,ILMN_2344221,ILMN_1771333,ILMN_2382245,ILMN_2315789,ILMN_1782704,ILMN_2396546,ILMN_1753502,ILMN_1657316,ILMN_2328…	1275	470	19235	1.41233	0.999983	0.229926	25.2261
GOTERM_BP_FAT	GO:0006936~muscle contraction	19	1.47173	0.0202256	ILMN_1707791,ILMN_1682062,ILMN_1795119,ILMN_1687023,ILMN_1693428,ILMN_2199389,ILMN_1681857,ILMN_1738773,ILMN_2125869,ILMN_1731914,ILMN_1790810,ILMN_1800898,ILMN_2115991,ILMN_1697729,ILMN_1764266,ILMN_1747251,ILMN_1682015,ILMN_1789463,ILMN_1658660	945	153	13528	1.77772	1	0.560923	30.9145
GOTERM_BP_FAT	GO:0031175~neuron projection development	28	2.16886	0.0206893	ILMN_2176502,ILMN_1693941,ILMN_1691290,ILMN_1659086,ILMN_1654563,ILMN_1737484,ILMN_1756755,ILMN_1744560,ILMN_1661161,ILMN_1753830,ILMN_1762561,ILMN_1737993,ILMN_1712913,ILMN_1813503,ILMN_1689111,ILMN_1676449,ILMN_1676616,ILMN_1740555,ILMN_2367204,ILMN_1732318,ILMN_2047460,ILMN_1680320,ILMN_2212999,ILMN_1737935,ILMN_2323465,ILMN_1770940,ILMN_1692261,ILMN_1665319	945	256	13528	1.56574	1	0.564599	31.5039
GOTERM_BP_FAT	GO:0048839~inner ear development	12	0.929512	0.020788	ILMN_1783149,ILMN_1717434,ILMN_2399523,ILMN_1685982,ILMN_1743373,ILMN_1680320,ILMN_1742929,ILMN_2407564,ILMN_2177156,ILMN_1764709,ILMN_1690621,ILMN_2046611,ILMN_1674785	945	79	13528	2.17448	1	0.56179	31.6288
GOTERM_BP_FAT	GO:0043434~response to peptide hormone stimulus	19	1.47173	0.0214664	ILMN_1796461,ILMN_1762766,ILMN_1669833,ILMN_1775224,ILMN_2334121,ILMN_1778374,ILMN_2131381,ILMN_1813350,ILMN_1659086,ILMN_1729180,ILMN_1663399,ILMN_1811387,ILMN_1737993,ILMN_1682015,ILMN_1658576,ILMN_1728799,ILMN_1700888,ILMN_1668850,ILMN_1792748	945	154	13528	1.76618	1	0.569045	32.481
GOTERM_MF_FAT	GO:0030145~manganese ion binding	19	1.47173	0.0216579	ILMN_1668983,ILMN_2373632,ILMN_1707169,ILMN_1736412,ILMN_2095577,ILMN_1690077,ILMN_1800898,ILMN_2077952,ILMN_1701557,ILMN_2377210,ILMN_1654370,ILMN_2243308,ILMN_1708508,ILMN_1735157,ILMN_1673773,ILMN_1763852,ILMN_1794072,ILMN_1814661,ILMN_1706664	908	154	12983	1.7641	1	0.747914	29.0651
SP_PIR_KEYWORDS	differentiation	43	3.33075	0.0216585	ILMN_1784678,ILMN_2375786,ILMN_1657128,ILMN_1693941,ILMN_1702787,ILMN_2161971,ILMN_1721167,ILMN_1684755,ILMN_1743373,ILMN_1660995,ILMN_1654563,ILMN_2115669,ILMN_2244699,ILMN_1704376,ILMN_1661161,ILMN_1723412,ILMN_1701653,ILMN_1726597,ILMN_1700031,ILMN_1813503,ILMN_1676449,ILMN_1722898,ILMN_1752548,ILMN_1775926,ILMN_1668969,ILMN_2352633,ILMN_1696339,ILMN_1688184,ILMN_2154950,ILMN_1651498,ILMN_1686…	1275	460	19235	1.41024	0.999994	0.244655	27.3577
GOTERM_BP_FAT	GO:0006928~cell motion	46	3.56313	0.021999	ILMN_2059549,ILMN_2176502,ILMN_1775224,ILMN_1657679,ILMN_1654563,ILMN_1731062,ILMN_1768575,ILMN_1744560,ILMN_2373791,ILMN_1736078,ILMN_1696590,ILMN_1661161,ILMN_1753830,ILMN_1762561,ILMN_1701653,ILMN_2229379,ILMN_1712913,ILMN_1813503,ILMN_1676449,ILMN_1689111,ILMN_1668969,ILMN_1734909,ILMN_1732318,ILMN_2334121,ILMN_2047460,ILMN_1760909,ILMN_1686405,ILMN_1712537,ILMN_1690884,ILMN_1738657,ILMN_2115…	945	475	13528	1.38633	1	0.573587	33.1431
UP_SEQ_FEATURE	domain:EGF-like 6; calcium-binding	6	0.464756	0.0225934	ILMN_2399523,ILMN_1725417,ILMN_1691290,ILMN_1723443,ILMN_1694482,ILMN_1719755	1274	25	19113	3.60057	1	0.898026	33.8309
UP_SEQ_FEATURE	domain:KRAB	33	2.55616	0.022855	ILMN_1757408,ILMN_2162358,ILMN_1716658,ILMN_1740490,ILMN_1653867,ILMN_2312149,ILMN_1676983,ILMN_1724054,ILMN_1747943,ILMN_1675150,ILMN_1764854,ILMN_1711199,ILMN_1727183,ILMN_1760294,ILMN_1666727,ILMN_1695079,ILMN_1658173,ILMN_1724158,ILMN_1690863,ILMN_1730696,ILMN_1674072,ILMN_1749502,ILMN_1701464,ILMN_1804820,ILMN_2085446,ILMN_2146968,ILMN_1741288,ILMN_1799717,ILMN_1779341,ILMN_2270900,ILMN_1792…	1274	332	19113	1.4912	1	0.893286	34.1503
GOTERM_BP_FAT	GO:0045941~positive regulation of transcription	53	4.10534	0.0231759	ILMN_1784678,ILMN_1714461,ILMN_1651364,ILMN_1664439,ILMN_1753830,ILMN_1715715,ILMN_1690325,ILMN_1813955,ILMN_1794333,ILMN_2195703,ILMN_1799076,ILMN_1691641,ILMN_1750181,ILMN_2396948,ILMN_1722824,ILMN_1671028,ILMN_2405031,ILMN_1738657,ILMN_1708798,ILMN_1789018,ILMN_1668726,ILMN_1815121,ILMN_2349006,ILMN_2177156,ILMN_2137789,ILMN_1724832,ILMN_2120762,ILMN_1711786,ILMN_1689770,ILMN_1680987,ILMN_1698…	945	564	13528	1.34524	1	0.588382	34.5844
GOTERM_BP_FAT	GO:0014031~mesenchymal cell development	9	0.697134	0.0239111	ILMN_1680320,ILMN_2213136,ILMN_1760909,ILMN_1760509,ILMN_1654563,ILMN_1724540,ILMN_1724832,ILMN_1665319,ILMN_1666314	945	51	13528	2.52624	1	0.595561	35.4697
GOTERM_BP_FAT	GO:0048762~mesenchymal cell differentiation	9	0.697134	0.0239111	ILMN_1680320,ILMN_2213136,ILMN_1760909,ILMN_1760509,ILMN_1654563,ILMN_1724540,ILMN_1724832,ILMN_1665319,ILMN_1666314	945	51	13528	2.52624	1	0.595561	35.4697
INTERPRO	IPR000719:Protein kinase, core	45	3.48567	0.0241748	ILMN_2051373,ILMN_2053650,ILMN_2059549,ILMN_1714569,ILMN_1767414,ILMN_1709085,ILMN_1689828,ILMN_1715832,ILMN_1806328,ILMN_2401436,ILMN_1744560,ILMN_2244699,ILMN_1694426,ILMN_1654370,ILMN_1737993,ILMN_2229379,ILMN_1667125,ILMN_1768506,ILMN_1665943,ILMN_1667381,ILMN_2135984,ILMN_1754858,ILMN_1708223,ILMN_1732318,ILMN_1775931,ILMN_1668983,ILMN_1765772,ILMN_1657515,ILMN_1687442,ILMN_1741801,ILMN_1736…	1136	476	16659	1.38636	1	0.900692	33.4312
UP_SEQ_FEATURE	region of interest:Interaction with DCC	3	0.232378	0.0242972	ILMN_2176502,ILMN_1703826,ILMN_1712913	1274	4	19113	11.2518	1	0.900582	35.8846
UP_SEQ_FEATURE	active site:Proton acceptor	58	4.49264	0.0251513	ILMN_2053650,ILMN_1714569,ILMN_1689828,ILMN_1773395,ILMN_1806328,ILMN_1744560,ILMN_1667125,ILMN_2229379,ILMN_2135984,ILMN_1754858,ILMN_1776850,ILMN_1708223,ILMN_1732318,ILMN_1657515,ILMN_1687442,ILMN_1813350,ILMN_2095577,ILMN_1686405,ILMN_1795183,ILMN_1697729,ILMN_1721129,ILMN_2243308,ILMN_1652472,ILMN_1692261,ILMN_1666314,ILMN_1681657,ILMN_2051373,ILMN_2059549,ILMN_1763520,ILMN_1767414,ILMN_1709…	1274	658	19113	1.3224	1	0.901755	36.8912
GOTERM_BP_FAT	GO:0003012~muscle system process	20	1.54919	0.0252066	ILMN_1707791,ILMN_1775224,ILMN_1682062,ILMN_1795119,ILMN_1687023,ILMN_1693428,ILMN_2199389,ILMN_1681857,ILMN_1738773,ILMN_2125869,ILMN_1731914,ILMN_1790810,ILMN_1800898,ILMN_2115991,ILMN_1697729,ILMN_1764266,ILMN_1747251,ILMN_1682015,ILMN_1789463,ILMN_1658660	945	168	13528	1.70421	1	0.610814	37.0025
GOTERM_BP_FAT	GO:0010033~response to organic substance	65	5.03486	0.0253578	ILMN_2053650,ILMN_1746027,ILMN_1701603,ILMN_1657128,ILMN_1714461,ILMN_1682062,ILMN_1669833,ILMN_1778374,ILMN_2131381,ILMN_1659086,ILMN_2125869,ILMN_1815719,ILMN_1811387,ILMN_1728799,ILMN_1708588,ILMN_1693604,ILMN_1668850,ILMN_1768820,ILMN_1796461,ILMN_2195703,ILMN_1734909,ILMN_1691641,ILMN_1732318,ILMN_1807925,ILMN_1695157,ILMN_1813350,ILMN_1729180,ILMN_1739601,ILMN_1656310,ILMN_1682015,ILMN_1658…	945	721	13528	1.29056	1	0.608744	37.1791
SP_PIR_KEYWORDS	chloride	11	0.852053	0.0256804	ILMN_1767503,ILMN_2351269,ILMN_1796685,ILMN_1789463,ILMN_1762629,ILMN_2215730,ILMN_1688633,ILMN_1798742,ILMN_1755796,ILMN_1699665,ILMN_1699121	1275	75	19235	2.21265	0.999999	0.278044	31.597
INTERPRO	IPR008957:Fibronectin, type III-like fold	21	1.62665	0.025909	ILMN_1802653,ILMN_1657128,ILMN_1693941,ILMN_2367204,ILMN_1775931,ILMN_1765668,ILMN_2060115,ILMN_1676709,ILMN_1738773,ILMN_1744635,ILMN_1681515,ILMN_2376455,ILMN_2139396,ILMN_1761084,ILMN_1779674,ILMN_2111229,ILMN_1676616,ILMN_2315789,ILMN_2139125,ILMN_1692261,ILMN_1763433	1136	184	16659	1.67368	1	0.902866	35.3713
INTERPRO	IPR000910:High mobility group, HMG1/HMG2	9	0.697134	0.0260578	ILMN_2367141,ILMN_1812968,ILMN_2213136,ILMN_1723822,ILMN_2177156,ILMN_1653055,ILMN_1736974,ILMN_1789244,ILMN_1783185	1136	53	16659	2.49022	1	0.89084	35.5353
GOTERM_BP_FAT	GO:0006259~DNA metabolic process	48	3.71805	0.0264934	ILMN_2277537,ILMN_1675617,ILMN_1659364,ILMN_2246154,ILMN_1779711,ILMN_1707945,ILMN_1694582,ILMN_1658027,ILMN_2404112,ILMN_1811616,ILMN_2380967,ILMN_2370910,ILMN_1780485,ILMN_2282282,ILMN_1761939,ILMN_2235137,ILMN_2260058,ILMN_1684929,ILMN_1750102,ILMN_1692433,ILMN_1702221,ILMN_1740083,ILMN_1725696,ILMN_1709484,ILMN_2137084,ILMN_2202423,ILMN_2055218,ILMN_1774410,ILMN_1675656,ILMN_2334121,ILMN_1669…	945	506	13528	1.35798	1	0.620807	38.4907
GOTERM_CC_FAT	GO:0060053~neurofilament cytoskeleton	4	0.309837	0.0265137	ILMN_2215989,ILMN_1713139,ILMN_1737935,ILMN_1659086	874	10	12782	5.84989	0.999996	0.461726	31.7874
GOTERM_BP_FAT	GO:0000278~mitotic cell cycle	37	2.866	0.0265354	ILMN_2051373,ILMN_1815716,ILMN_2053650,ILMN_1660222,ILMN_1771224,ILMN_1767414,ILMN_1723822,ILMN_2374633,ILMN_1664439,ILMN_1762281,ILMN_2120965,ILMN_2401436,ILMN_1815718,ILMN_2132161,ILMN_1761939,ILMN_1715905,ILMN_1709484,ILMN_2202423,ILMN_1716553,ILMN_2374425,ILMN_1802951,ILMN_2141259,ILMN_1677532,ILMN_1741801,ILMN_1712513,ILMN_2301083,ILMN_1781174,ILMN_1725529,ILMN_1721129,ILMN_2243308,ILMN_1652…	945	370	13528	1.43153	1	0.617196	38.5388
GOTERM_BP_FAT	GO:0045746~negative regulation of Notch signaling pathway	3	0.232378	0.0265481	ILMN_1682034,ILMN_1753287,ILMN_1724832	945	4	13528	10.7365	1	0.613221	38.5533
GOTERM_BP_FAT	GO:0060235~lens induction in camera-type eye	3	0.232378	0.0265481	ILMN_1794333,ILMN_1799076,ILMN_2177156	945	4	13528	10.7365	1	0.613221	38.5533
GOTERM_BP_FAT	GO:0060485~mesenchyme development	9	0.697134	0.026592	ILMN_1680320,ILMN_2213136,ILMN_1760909,ILMN_1760509,ILMN_1654563,ILMN_1724540,ILMN_1724832,ILMN_1665319,ILMN_1666314	945	52	13528	2.47766	1	0.609733	38.6034
GOTERM_BP_FAT	GO:0007178~transmembrane receptor protein serine/threonine kinase signaling pathway	14	1.08443	0.0267317	ILMN_1781256,ILMN_1691641,ILMN_1660317,ILMN_1668983,ILMN_1685982,ILMN_1777397,ILMN_1736412,ILMN_2095577,ILMN_2115143,ILMN_2243308,ILMN_2233604,ILMN_1772817,ILMN_2166457,ILMN_2140999	945	103	13528	1.94577	1	0.607625	38.7627
GOTERM_BP_FAT	GO:0007507~heart development	24	1.85902	0.026804	ILMN_1668969,ILMN_1714216,ILMN_1707791,ILMN_1723822,ILMN_1668983,ILMN_2334121,ILMN_1687023,ILMN_1771962,ILMN_1760909,ILMN_1800976,ILMN_1777397,ILMN_2095577,ILMN_1712537,ILMN_1680987,ILMN_1737993,ILMN_1695687,ILMN_1772817,ILMN_1681805,ILMN_2154157,ILMN_1800331,ILMN_1674785,ILMN_1724832,ILMN_1658660,ILMN_1810283	945	215	13528	1.59799	1	0.604619	38.845
GOTERM_BP_FAT	GO:0051960~regulation of nervous system development	22	1.70411	0.0269123	ILMN_1784678,ILMN_1798076,ILMN_1740555,ILMN_1727107,ILMN_1811468,ILMN_1655577,ILMN_1659086,ILMN_1743373,ILMN_2095577,ILMN_1737484,ILMN_1756755,ILMN_1744560,ILMN_1739521,ILMN_2215989,ILMN_1701653,ILMN_2229379,ILMN_1676449,ILMN_2177156,ILMN_1753287,ILMN_2073184,ILMN_2154157,ILMN_1754102	945	192	13528	1.6403	1	0.602153	38.968
GOTERM_BP_FAT	GO:0019827~stem cell maintenance	6	0.464756	0.0269943	ILMN_1748903,ILMN_2229379,ILMN_2177156,ILMN_2095577,ILMN_2137789,ILMN_1712537	945	25	13528	3.43568	1	0.599363	39.0611
GOTERM_BP_FAT	GO:0021675~nerve development	6	0.464756	0.0269943	ILMN_1798076,ILMN_1737993,ILMN_1771962,ILMN_1692261,ILMN_1665319,ILMN_1738552	945	25	13528	3.43568	1	0.599363	39.0611
UP_SEQ_FEATURE	zinc finger region:C2H2-type 13	22	1.70411	0.0271659	ILMN_1757408,ILMN_1724158,ILMN_1716658,ILMN_1740490,ILMN_1690863,ILMN_2312149,ILMN_1730696,ILMN_1674072,ILMN_1804820,ILMN_1790460,ILMN_1747943,ILMN_1675150,ILMN_1741288,ILMN_1687827,ILMN_1764854,ILMN_1790918,ILMN_2270900,ILMN_1744398,ILMN_1760294,ILMN_1655167,ILMN_1658173,ILMN_1749809	1274	201	19113	1.64205	1	0.912581	39.2069
GOTERM_BP_FAT	GO:0060429~epithelium development	25	1.93648	0.0272556	ILMN_1784678,ILMN_1714216,ILMN_2399523,ILMN_2120762,ILMN_1694482,ILMN_1717636,ILMN_2051972,ILMN_1696339,ILMN_1691641,ILMN_1771962,ILMN_2406532,ILMN_1763328,ILMN_1724540,ILMN_1712537,ILMN_1686405,ILMN_1739601,ILMN_2086981,ILMN_2199439,ILMN_1736527,ILMN_1726805,ILMN_1800331,ILMN_1724832,ILMN_1666314,ILMN_1655637,ILMN_1754102	945	227	13528	1.57658	1	0.599065	39.3566
GOTERM_MF_FAT	GO:0005254~chloride channel activity	11	0.852053	0.0273771	ILMN_1767503,ILMN_2351269,ILMN_1796685,ILMN_1789463,ILMN_1762629,ILMN_2215730,ILMN_1688633,ILMN_1798742,ILMN_1755796,ILMN_1699665,ILMN_1699121	908	72	12983	2.18449	1	0.805587	35.2968
OMIM_DISEASE	Genome-wide association with bone mass and geometry in the Framingham Heart Study	4	0.309837	0.027579	ILMN_2407564,ILMN_1690223,ILMN_1736982,ILMN_1690621,ILMN_1769195	256	10	3671	5.73594	0.999997	0.999997	32.8176
GOTERM_CC_FAT	GO:0043005~neuron projection	34	2.63362	0.0276806	ILMN_1681087,ILMN_2126038,ILMN_1714216,ILMN_1693941,ILMN_1659086,ILMN_1733963,ILMN_1790810,ILMN_1656136,ILMN_1660718,ILMN_1744560,ILMN_1660973,ILMN_2069224,ILMN_2215989,ILMN_1713139,ILMN_1688633,ILMN_1693604,ILMN_1768705,ILMN_1672720,ILMN_1729212,ILMN_1680434,ILMN_1740555,ILMN_1717434,ILMN_1732318,ILMN_2179029,ILMN_1681857,ILMN_1690077,ILMN_1767503,ILMN_2212999,ILMN_2162253,ILMN_2199439,ILMN_2323…	874	342	12782	1.45392	0.999998	0.46002	32.9422
GOTERM_BP_FAT	GO:0042493~response to drug	24	1.85902	0.0280987	ILMN_1796461,ILMN_1688543,ILMN_1727855,ILMN_1732318,ILMN_1775224,ILMN_1695157,ILMN_2211739,ILMN_1658027,ILMN_1685982,ILMN_1813350,ILMN_1723443,ILMN_1697729,ILMN_1663399,ILMN_1737993,ILMN_1704294,ILMN_1682015,ILMN_1800331,ILMN_2154157,ILMN_1770940,ILMN_1670325,ILMN_2374425,ILMN_1658660,ILMN_1738552,ILMN_1792748	945	216	13528	1.59059	1	0.606555	40.3009
GOTERM_MF_FAT	GO:0030528~transcription regulator activity	125	9.68242	0.0282186	ILMN_1798076,ILMN_1782352,ILMN_1714461,ILMN_1721167,ILMN_1664439,ILMN_1753830,ILMN_1700762,ILMN_1715715,ILMN_1813955,ILMN_1698191,ILMN_1700413,ILMN_1794333,ILMN_1698668,ILMN_2195703,ILMN_2367141,ILMN_1775522,ILMN_1724158,ILMN_1722824,ILMN_1730696,ILMN_240	908	1512	12983	1.18208	1	0.795971	36.1692
UP_SEQ_FEATURE	domain:Cadherin 7	5	0.387297	0.0282638	ILMN_1783149,ILMN_1691290,ILMN_1694482,ILMN_1716758,ILMN_2285951	1274	18	19113	4.16732	1	0.915118	40.4348
GOTERM_BP_FAT	GO:0007409~axonogenesis	22	1.70411	0.028294	ILMN_2176502,ILMN_1740555,ILMN_1691290,ILMN_2047460,ILMN_1659086,ILMN_1654563,ILMN_1737484,ILMN_1744560,ILMN_1661161,ILMN_1680320,ILMN_2212999,ILMN_1753830,ILMN_1762561,ILMN_1737993,ILMN_1712913,ILMN_1813503,ILMN_1676449,ILMN_1689111,ILMN_1737935,ILMN_1676616,ILMN_2323465,ILMN_1692261	945	193	13528	1.6318	1	0.605331	40.5176
GOTERM_BP_FAT	GO:0007269~neurotransmitter secretion	7	0.542215	0.0284295	ILMN_1739521,ILMN_1740555,ILMN_1693604,ILMN_1757081,ILMN_1752843,ILMN_1768705,ILMN_1806293	945	34	13528	2.94728	1	0.603346	40.6676
GOTERM_MF_FAT	GO:0004620~phospholipase activity	12	0.929512	0.0291016	ILMN_1672176,ILMN_1654875,ILMN_1762561,ILMN_1746769,ILMN_1697654,ILMN_1760088,ILMN_1724066,ILMN_1789913,ILMN_2233050,ILMN_1737025,ILMN_1808395,ILMN_1815719	908	83	12983	2.06725	1	0.787511	37.0728
GOTERM_BP_FAT	GO:0016477~cell migration	29	2.24632	0.0292212	ILMN_2059549,ILMN_1775224,ILMN_1654563,ILMN_1657679,ILMN_1768575,ILMN_1744560,ILMN_1736078,ILMN_1701653,ILMN_2229379,ILMN_1689111,ILMN_1676449,ILMN_1668969,ILMN_1734909,ILMN_1732318,ILMN_2334121,ILMN_1760909,ILMN_1712537,ILMN_1686405,ILMN_1690884,ILMN_1738657,ILMN_2115143,ILMN_1680320,ILMN_1664330,ILMN_1715189,ILMN_2175912,ILMN_1794781,ILMN_1724832,ILMN_1665319,ILMN_1666314	945	276	13528	1.50415	1	0.60985	41.5366
UP_SEQ_FEATURE	zinc finger region:C2H2-type 12	26	2.01394	0.0300904	ILMN_1757408,ILMN_1716658,ILMN_1740490,ILMN_2312149,ILMN_1676983,ILMN_1790460,ILMN_1747943,ILMN_1675150,ILMN_1687827,ILMN_1711199,ILMN_1764854,ILMN_1760294,ILMN_1658173,ILMN_1724158,ILMN_2154950,ILMN_1690863,ILMN_1730696,ILMN_1674072,ILMN_1804820,ILMN_1741288,ILMN_1779341,ILMN_1790918,ILMN_2270900,ILMN_1744398,ILMN_1655167,ILMN_1749809	1274	252	19113	1.54786	1	0.922488	42.426
INTERPRO	IPR014045:Protein phosphatase 2C, N-terminal	5	0.387297	0.0304045	ILMN_1708508,ILMN_1772817,ILMN_1814661,ILMN_1690077,ILMN_2377210	1136	18	16659	4.0735	1	0.914039	40.1563
INTERPRO	IPR001148:Carbonic anhydrase, alpha-class, catalytic domain	5	0.387297	0.0304045	ILMN_2199439,ILMN_1695157,ILMN_1779674,ILMN_1676616,ILMN_1742358	1136	18	16659	4.0735	1	0.914039	40.1563
GOTERM_BP_FAT	GO:0043627~response to estrogen stimulus	14	1.08443	0.0307233	ILMN_2053650,ILMN_1691641,ILMN_1714461,ILMN_1688543,ILMN_1775224,ILMN_1685982,ILMN_1740418,ILMN_2199439,ILMN_1682015,ILMN_1658576,ILMN_1768506,ILMN_1800331,ILMN_2374425,ILMN_1768820	945	105	13528	1.90871	1	0.624864	43.1525
UP_SEQ_FEATURE	region of interest:Linker	6	0.464756	0.030773	ILMN_2059549,ILMN_1708223,ILMN_1679646,ILMN_1765274,ILMN_1811729,ILMN_2373119	1274	27	19113	3.33386	1	0.921715	43.1538
GOTERM_BP_FAT	GO:0001656~metanephros development	8	0.619675	0.0313401	ILMN_1784678,ILMN_1691641,ILMN_1676449,ILMN_1771962,ILMN_1763328,ILMN_2051972,ILMN_1657888,ILMN_1666314	945	44	13528	2.60279	1	0.628631	43.8036
GOTERM_BP_FAT	GO:0048864~stem cell development	6	0.464756	0.0315615	ILMN_1748903,ILMN_2229379,ILMN_2177156,ILMN_2095577,ILMN_2137789,ILMN_1712537	945	26	13528	3.30354	1	0.627639	44.0357
GOTERM_BP_FAT	GO:0000165~MAPKKK cascade	21	1.62665	0.0320625	ILMN_1680434,ILMN_2059549,ILMN_1732318,ILMN_1687442,ILMN_1733963,ILMN_1673521,ILMN_1651498,ILMN_1694426,ILMN_2244699,ILMN_1764361,ILMN_1697729,ILMN_1746819,ILMN_1709719,ILMN_1665943,ILMN_1772817,ILMN_1772466,ILMN_1652472,ILMN_1752843,ILMN_1665319,ILMN_1775257,ILMN_1666314	945	184	13528	1.63382	1	0.629939	44.5574
UP_SEQ_FEATURE	propeptide:Removed in mature form	24	1.85902	0.0321873	ILMN_1672114,ILMN_1701603,ILMN_1651838,ILMN_1695157,ILMN_1807925,ILMN_1712582,ILMN_1685982,ILMN_2060115,ILMN_2125869,ILMN_1740426,ILMN_1737484,ILMN_1804357,ILMN_1728107,ILMN_1712721,ILMN_1688899,ILMN_1791826,ILMN_2208903,ILMN_1723480,ILMN_1717636,ILMN_1655974,ILMN_1731275,ILMN_2051972,ILMN_1658660,ILMN_1798379	1274	229	19113	1.5723	1	0.925581	44.6342
GOTERM_BP_FAT	GO:0001657~ureteric bud development	7	0.542215	0.0323561	ILMN_1784678,ILMN_1676449,ILMN_1771962,ILMN_1763328,ILMN_2051972,ILMN_1657888,ILMN_1666314	945	35	13528	2.86307	1	0.629793	44.861
SP_PIR_KEYWORDS	neurogenesis	17	1.31681	0.0324797	ILMN_1696339,ILMN_1688184,ILMN_1693941,ILMN_1702787,ILMN_1721167,ILMN_1692739,ILMN_2154950,ILMN_1654563,ILMN_1735438,ILMN_2115669,ILMN_1794370,ILMN_1704376,ILMN_1723412,ILMN_1715189,ILMN_1701653,ILMN_1813503,ILMN_1676449	1275	146	19235	1.75662	1	0.332555	38.2438
GOTERM_BP_FAT	GO:0042476~odontogenesis	9	0.697134	0.0325656	ILMN_2199439,ILMN_2399523,ILMN_1737993,ILMN_2213136,ILMN_1715463,ILMN_1668983,ILMN_1778374,ILMN_1771962,ILMN_2095577	945	54	13528	2.38589	1	0.628686	45.0766
SP_PIR_KEYWORDS	potassium channel	11	0.852053	0.0326795	ILMN_1666776,ILMN_1717702,ILMN_1744897,ILMN_1766918,ILMN_1671392,ILMN_1790508,ILMN_1790810,ILMN_1735062,ILMN_1673769,ILMN_1711988,ILMN_1677815	1275	78	19235	2.12755	1	0.328326	38.4296
GOTERM_CC_FAT	GO:0005694~chromosome	43	3.33075	0.0327485	ILMN_2051373,ILMN_1678501,ILMN_1727107,ILMN_1771224,ILMN_1692790,ILMN_1659364,ILMN_1723822,ILMN_2374633,ILMN_1707945,ILMN_1762281,ILMN_1734827,ILMN_2282282,ILMN_1761939,ILMN_1692107,ILMN_2357471,ILMN_2235137,ILMN_2260058,ILMN_1700762,ILMN_1684929,ILMN_1715905,ILMN_1740083,ILMN_1709484,ILMN_2202423,ILMN_1802951,ILMN_1748241,ILMN_2141259,ILMN_1784860,ILMN_1657361,ILMN_1654001,ILMN_2386354,ILMN_2219…	874	460	12782	1.36709	1	0.50228	37.7499
GOTERM_BP_FAT	GO:0045165~cell fate commitment	17	1.31681	0.0328078	ILMN_1794333,ILMN_1799076,ILMN_1763333,ILMN_2399523,ILMN_2334121,ILMN_1771962,ILMN_1722824,ILMN_1743373,ILMN_1712537,ILMN_1686405,ILMN_1674386,ILMN_1715189,ILMN_1701653,ILMN_2177156,ILMN_2137789,ILMN_1789244,ILMN_1657888	945	139	13528	1.7508	1	0.627971	45.3249
SP_PIR_KEYWORDS	dna recombination	7	0.542215	0.0331931	ILMN_1750102,ILMN_2334121,ILMN_1694582,ILMN_2148796,ILMN_2396948,ILMN_2370910,ILMN_1654001	1275	37	19235	2.85416	1	0.326819	38.9051
UP_SEQ_FEATURE	compositionally biased region:Poly-Asp	12	0.929512	0.033972	ILMN_2351269,ILMN_1723822,ILMN_2145280,ILMN_1669842,ILMN_1709484,ILMN_1740161,ILMN_1778374,ILMN_2373566,ILMN_1752935,ILMN_2073592,ILMN_1727249,ILMN_1748206	1274	89	19113	2.02279	1	0.931162	46.4504
UP_SEQ_FEATURE	domain:EGF-like 5; calcium-binding	7	0.542215	0.0339839	ILMN_2399523,ILMN_1725417,ILMN_1691290,ILMN_1676449,ILMN_2353633,ILMN_1694482,ILMN_1719755	1274	37	19113	2.83828	1	0.926588	46.4624
GOTERM_CC_FAT	GO:0044427~chromosomal part	37	2.866	0.0346749	ILMN_1727107,ILMN_1692790,ILMN_1771224,ILMN_1659364,ILMN_1723822,ILMN_2374633,ILMN_1707945,ILMN_1762281,ILMN_1734827,ILMN_2282282,ILMN_1761939,ILMN_1692107,ILMN_2357471,ILMN_2260058,ILMN_1700762,ILMN_1715905,ILMN_1740083,ILMN_1709484,ILMN_2202423,ILMN_1802951,ILMN_2141259,ILMN_1748241,ILMN_1784860,ILMN_1657361,ILMN_2386354,ILMN_1725529,ILMN_2405031,ILMN_2219767,ILMN_2373119,ILMN_1695414,ILMN_1652…	874	386	12782	1.40185	1	0.507047	39.4917
UP_SEQ_FEATURE	zinc finger region:C2H2-type 11	29	2.24632	0.0347916	ILMN_1757408,ILMN_1716658,ILMN_1740490,ILMN_1653867,ILMN_2312149,ILMN_1676983,ILMN_1790460,ILMN_1747943,ILMN_1675150,ILMN_1687827,ILMN_1764854,ILMN_1711199,ILMN_1666727,ILMN_1760294,ILMN_1658173,ILMN_1724158,ILMN_2154950,ILMN_1690863,ILMN_1730696,ILMN_1674072,ILMN_1701464,ILMN_1804820,ILMN_1741288,ILMN_1779341,ILMN_1790918,ILMN_2270900,ILMN_1744398,ILMN_1655167,ILMN_1749809	1274	293	19113	1.48487	1	0.926551	47.2655
INTERPRO	IPR012287:Homeodomain-related	25	1.93648	0.0349881	ILMN_1784678,ILMN_1798076,ILMN_1782352,ILMN_1811468,ILMN_1700762,ILMN_2329309,ILMN_1794333,ILMN_1668969,ILMN_1799076,ILMN_1782412,ILMN_1705546,ILMN_1777397,ILMN_1724540,ILMN_1738657,ILMN_1674386,ILMN_1680320,ILMN_2068498,ILMN_2086981,ILMN_1742929,ILMN_1715189,ILMN_1711894,ILMN_2323465,ILMN_1659013,ILMN_2301677,ILMN_1754102	1136	238	16659	1.5404	1	0.932046	44.6907
GOTERM_BP_FAT	GO:0007411~axon guidance	14	1.08443	0.0351301	ILMN_2176502,ILMN_2047460,ILMN_1654563,ILMN_1661161,ILMN_2212999,ILMN_1753830,ILMN_1680320,ILMN_1762561,ILMN_1712913,ILMN_1813503,ILMN_1689111,ILMN_1676449,ILMN_2323465,ILMN_1692261	945	107	13528	1.87304	1	0.650109	47.6529
GOTERM_BP_FAT	GO:0009968~negative regulation of signal transduction	24	1.85902	0.0352981	ILMN_1680434,ILMN_1724480,ILMN_2375786,ILMN_1799076,ILMN_1763657,ILMN_1691641,ILMN_1714216,ILMN_1682034,ILMN_1811729,ILMN_2131381,ILMN_1808226,ILMN_2115143,ILMN_1692967,ILMN_1737993,ILMN_1715463,ILMN_1700031,ILMN_1716246,ILMN_2177156,ILMN_1753287,ILMN_1712729,ILMN_2413259,ILMN_1700888,ILMN_1724832,ILMN_1754102	945	221	13528	1.55461	1	0.648475	47.8176
GOTERM_BP_FAT	GO:0030900~forebrain development	18	1.39427	0.0361388	ILMN_1799076,ILMN_2343310,ILMN_2213136,ILMN_2047460,ILMN_1771962,ILMN_1777397,ILMN_1723443,ILMN_1674386,ILMN_1745299,ILMN_1742929,ILMN_1715189,ILMN_1701653,ILMN_1680300,ILMN_1707065,ILMN_2177156,ILMN_2323465,ILMN_1653055,ILMN_1770940	945	152	13528	1.69524	1	0.653896	48.6346
SP_PIR_KEYWORDS	cleavage on pair of basic residues	27	2.0914	0.0363088	ILMN_2375786,ILMN_1688543,ILMN_1673553,ILMN_1685982,ILMN_2060115,ILMN_2413323,ILMN_1731062,ILMN_2373791,ILMN_2406184,ILMN_1746819,ILMN_1762561,ILMN_1811767,ILMN_1704294,ILMN_1712721,ILMN_1712729,ILMN_1805543,ILMN_2210111,ILMN_2219437,ILMN_2197946,ILMN_1656171,ILMN_1712537,ILMN_1665994,ILMN_2162253,ILMN_1682015,ILMN_1670708,ILMN_1770940,ILMN_1669410	1275	271	19235	1.50306	1	0.345936	41.717
GOTERM_BP_FAT	GO:0032653~regulation of interleukin-10 production	4	0.309837	0.0366179	ILMN_2328666,ILMN_1656310,ILMN_1765668,ILMN_1774410	945	11	13528	5.20558	1	0.655469	49.0947
INTERPRO	IPR001839:Transforming growth factor beta	7	0.542215	0.0373577	ILMN_2210111,ILMN_1781256,ILMN_1660317,ILMN_1811767,ILMN_1660995,ILMN_1665319,ILMN_1712537	1136	37	16659	2.77439	1	0.935278	46.9063
INTERPRO	IPR017948:Transforming growth factor beta, conserved site	7	0.542215	0.0373577	ILMN_2210111,ILMN_1781256,ILMN_1660317,ILMN_1811767,ILMN_1660995,ILMN_1665319,ILMN_1712537	1136	37	16659	2.77439	1	0.935278	46.9063
UP_SEQ_FEATURE	zinc finger region:C2H2-type 1; atypical	7	0.542215	0.0381648	ILMN_1696339,ILMN_1747943,ILMN_1799717,ILMN_2329309,ILMN_1681805,ILMN_1797668,ILMN_2120624	1274	38	19113	2.76359	1	0.939347	50.4984
GOTERM_BP_FAT	GO:0001701~in utero embryonic development	20	1.54919	0.0382101	ILMN_1691641,ILMN_1771962,ILMN_1722824,ILMN_1777397,ILMN_1711787,ILMN_1724946,ILMN_1790810,ILMN_1712537,ILMN_1680987,ILMN_1723412,ILMN_1746819,ILMN_2243308,ILMN_1715715,ILMN_1695687,ILMN_1772817,ILMN_1760509,ILMN_1770940,ILMN_1737435,ILMN_1789244,ILMN_1700413	945	176	13528	1.62674	1	0.668057	50.5961
SP_PIR_KEYWORDS	heterotaxy	3	0.232378	0.0383205	ILMN_1668983,ILMN_1681805,ILMN_1712537	1275	5	19235	9.05176	1	0.355566	43.468
INTERPRO	IPR001173:Glycosyl transferase, family 2	6	0.464756	0.0385625	ILMN_1735157,ILMN_1673773,ILMN_1702817,ILMN_1794501,ILMN_2077952,ILMN_1701557	1136	28	16659	3.14242	1	0.932739	48.0005
UP_SEQ_FEATURE	domain:DSL	3	0.232378	0.0387207	ILMN_2399523,ILMN_1753287,ILMN_1743373	1274	5	19113	9.00141	1	0.937935	51.0128
GOTERM_BP_FAT	GO:0033273~response to vitamin	10	0.774593	0.038911	ILMN_1701603,ILMN_1769757,ILMN_1727855,ILMN_1685982,ILMN_1740418,ILMN_2177156,ILMN_1723443,ILMN_2137789,ILMN_1800331,ILMN_2374425	945	66	13528	2.16899	1	0.671558	51.2437
GOTERM_BP_FAT	GO:0021545~cranial nerve development	5	0.387297	0.0393423	ILMN_1798076,ILMN_1737993,ILMN_1771962,ILMN_1692261,ILMN_1738552	945	19	13528	3.7672	1	0.672421	51.6382
GOTERM_BP_FAT	GO:0007126~meiosis	13	1.00697	0.0397569	ILMN_2051373,ILMN_2268156,ILMN_2148796,ILMN_1694582,ILMN_1658027,ILMN_2396948,ILMN_2370910,ILMN_1734827,ILMN_2282282,ILMN_1751127,ILMN_2235137,ILMN_1652006,ILMN_2157240	945	98	13528	1.89897	1	0.673111	52.0146
GOTERM_BP_FAT	GO:0051327~M phase of meiotic cell cycle	13	1.00697	0.0397569	ILMN_2051373,ILMN_2268156,ILMN_2148796,ILMN_1694582,ILMN_1658027,ILMN_2396948,ILMN_2370910,ILMN_1734827,ILMN_2282282,ILMN_1751127,ILMN_2235137,ILMN_1652006,ILMN_2157240	945	98	13528	1.89897	1	0.673111	52.0146
SP_PIR_KEYWORDS	voltage-gated channel	17	1.31681	0.0401941	ILMN_2365248,ILMN_1717702,ILMN_1766918,ILMN_1809676,ILMN_1671392,ILMN_1731914,ILMN_1790810,ILMN_1735062,ILMN_1798742,ILMN_1699665,ILMN_1677815,ILMN_1664047,ILMN_1666776,ILMN_1688633,ILMN_1790508,ILMN_1673769,ILMN_1711988	1275	150	19235	1.70978	1	0.363701	45.0546
INTERPRO	IPR011651:Notch ligand, N-terminal	3	0.232378	0.0403869	ILMN_2399523,ILMN_1753287,ILMN_1743373	1136	5	16659	8.79877	1	0.933231	49.6172
GOTERM_CC_FAT	GO:0014701~junctional sarcoplasmic reticulum membrane	3	0.232378	0.0405648	ILMN_1682062,ILMN_1688801,ILMN_1693985	874	5	12782	8.77483	1	0.548611	44.5405
GOTERM_MF_FAT	GO:0031404~chloride ion binding	11	0.852053	0.0410988	ILMN_1767503,ILMN_2351269,ILMN_1796685,ILMN_1789463,ILMN_1762629,ILMN_2215730,ILMN_1688633,ILMN_1798742,ILMN_1755796,ILMN_1699665,ILMN_1699121	908	77	12983	2.04264	1	0.875707	48.2217
INTERPRO	IPR008271:Serine/threonine protein kinase, active site	34	2.63362	0.0416745	ILMN_2053650,ILMN_2051373,ILMN_1714569,ILMN_1767414,ILMN_1709085,ILMN_1689828,ILMN_1715832,ILMN_1806328,ILMN_2401436,ILMN_1744560,ILMN_2244699,ILMN_1667125,ILMN_1768506,ILMN_1665943,ILMN_2135984,ILMN_1754858,ILMN_1708223,ILMN_1668983,ILMN_1765772,ILMN_1657515,ILMN_1687442,ILMN_1741801,ILMN_1736412,ILMN_2095577,ILMN_2386354,ILMN_1697729,ILMN_2243308,ILMN_1721129,ILMN_1779800,ILMN_1733366,ILMN_1747…	1136	354	16659	1.40847	1	0.931315	50.7296
GOTERM_BP_FAT	GO:0048812~neuron projection morphogenesis	23	1.78156	0.0417323	ILMN_2176502,ILMN_1740555,ILMN_2367204,ILMN_1691290,ILMN_2047460,ILMN_1659086,ILMN_1654563,ILMN_1737484,ILMN_1744560,ILMN_1661161,ILMN_1680320,ILMN_2212999,ILMN_1753830,ILMN_1762561,ILMN_1737993,ILMN_1712913,ILMN_1813503,ILMN_1676449,ILMN_1689111,ILMN_1737935,ILMN_1676616,ILMN_2323465,ILMN_1692261	945	213	13528	1.54579	1	0.687975	53.7702
PIR_SUPERFAMILY	PIRSF800009:TGF-beta-like cysteine-knot cytokine	5	0.387297	0.0420343	ILMN_2210111,ILMN_1781256,ILMN_1660317,ILMN_1811767,ILMN_1660995	476	21	7396	3.69948	1	1	46.1754
GOTERM_BP_FAT	GO:0050821~protein stabilization	6	0.464756	0.0420693	ILMN_1807277,ILMN_1750062,ILMN_1746020,ILMN_1696512,ILMN_1774410,ILMN_1690884	945	28	13528	3.06757	1	0.687816	54.0636
GOTERM_BP_FAT	GO:0045747~positive regulation of Notch signaling pathway	3	0.232378	0.0422174	ILMN_1701653,ILMN_2229379,ILMN_2177156	945	5	13528	8.58921	1	0.686	54.192
GOTERM_BP_FAT	GO:0000185~activation of MAPKKK activity	3	0.232378	0.0422174	ILMN_1772817,ILMN_1665943,ILMN_1651498	945	5	13528	8.58921	1	0.686	54.192
GOTERM_BP_FAT	GO:0007386~compartment specification	3	0.232378	0.0422174	ILMN_2268156,ILMN_1753287,ILMN_1743373	945	5	13528	8.58921	1	0.686	54.192
GOTERM_BP_FAT	GO:0001880~Mullerian duct regression	3	0.232378	0.0422174	ILMN_1736412,ILMN_2095577,ILMN_1660995	945	5	13528	8.58921	1	0.686	54.192
GOTERM_MF_FAT	GO:0060228~phosphatidylcholine-sterol O-acyltransferase activator activity	3	0.232378	0.0423053	ILMN_1688543,ILMN_1789007,ILMN_1690884	908	5	12983	8.57907	1	0.870008	49.2341
GOTERM_MF_FAT	GO:0001537~N-acetylgalactosamine 4-O-sulfotransferase activity	3	0.232378	0.0423053	ILMN_1700547,ILMN_1795845,ILMN_1734707	908	5	12983	8.57907	1	0.870008	49.2341
GOTERM_BP_FAT	GO:0001655~urogenital system development	14	1.08443	0.0425614	ILMN_1784678,ILMN_1691641,ILMN_2213136,ILMN_1668983,ILMN_1771962,ILMN_1763328,ILMN_1660995,ILMN_2199439,ILMN_1676449,ILMN_2202423,ILMN_2051972,ILMN_1668850,ILMN_1657888,ILMN_1666314	945	110	13528	1.82195	1	0.685921	54.4889
INTERPRO	IPR017983:GPCR, family 2, secretin-like, conserved site	8	0.619675	0.0426366	ILMN_2407564,ILMN_1691290,ILMN_2199389,ILMN_1795166,ILMN_1751885,ILMN_1690621,ILMN_2353633,ILMN_1666902,ILMN_1694482	1136	48	16659	2.4441	1	0.928049	51.5458
INTERPRO	IPR001932:Protein phosphatase 2C-related	5	0.387297	0.043235	ILMN_1708508,ILMN_1772817,ILMN_1814661,ILMN_1690077,ILMN_2377210	1136	20	16659	3.66615	1	0.923223	52.0469
GOTERM_BP_FAT	GO:0032989~cellular component morphogenesis	38	2.94345	0.0432374	ILMN_2176502,ILMN_2343310,ILMN_1731157,ILMN_1691290,ILMN_1736911,ILMN_1777113,ILMN_1659086,ILMN_2125869,ILMN_1654563,ILMN_1737484,ILMN_1744560,ILMN_1661161,ILMN_1753830,ILMN_2357471,ILMN_1762561,ILMN_1737993,ILMN_1712913,ILMN_1813503,ILMN_1676449,ILMN_1689111,ILMN_1676616,ILMN_1783149,ILMN_1691641,ILMN_1740555,ILMN_2213136,ILMN_2367204,ILMN_2047460,ILMN_1712537,ILMN_1680320,ILMN_2212999,ILMN_2216…	945	397	13528	1.37023	1	0.688709	55.067
INTERPRO	IPR001433:Oxidoreductase FAD/NAD(P)-binding	4	0.309837	0.0436465	ILMN_1764770,ILMN_1702684,ILMN_1775224,ILMN_1739576	1136	12	16659	4.8882	1	0.917573	52.3888
GOTERM_BP_FAT	GO:0003006~reproductive developmental process	27	2.0914	0.0438042	ILMN_1784678,ILMN_2268156,ILMN_2399523,ILMN_1775224,ILMN_1778374,ILMN_1660995,ILMN_1694426,ILMN_2357471,ILMN_2229379,ILMN_1689111,ILMN_1653055,ILMN_2374425,ILMN_1781256,ILMN_1732318,ILMN_2334121,ILMN_1740418,ILMN_1736412,ILMN_2095577,ILMN_1686405,ILMN_1751127,ILMN_1692967,ILMN_2382083,ILMN_2127897,ILMN_1755354,ILMN_1751425,ILMN_2177156,ILMN_1768793	945	262	13528	1.47525	1	0.690507	55.5463
GOTERM_MF_FAT	GO:0005253~anion channel activity	11	0.852053	0.0443217	ILMN_1767503,ILMN_2351269,ILMN_1796685,ILMN_1789463,ILMN_1762629,ILMN_2215730,ILMN_1688633,ILMN_1798742,ILMN_1755796,ILMN_1699665,ILMN_1699121	908	78	12983	2.01645	1	0.869694	50.8847
GOTERM_MF_FAT	GO:0005267~potassium channel activity	16	1.23935	0.0445048	ILMN_1740555,ILMN_1717702,ILMN_1685636,ILMN_1744897,ILMN_1766918,ILMN_1671392,ILMN_1790810,ILMN_1735062,ILMN_1677815,ILMN_1666776,ILMN_1652065,ILMN_1727466,ILMN_1718900,ILMN_1790508,ILMN_1673769,ILMN_1711988	908	133	12983	1.72012	1	0.858217	51.0321
GOTERM_MF_FAT	GO:0016563~transcription activator activity	39	3.02091	0.0447463	ILMN_1659620,ILMN_1714461,ILMN_1664439,ILMN_1814657,ILMN_1711786,ILMN_2120965,ILMN_1680987,ILMN_1753830,ILMN_1700762,ILMN_1730329,ILMN_2366654,ILMN_2374425,ILMN_1813955,ILMN_1690325,ILMN_1794333,ILMN_1666173,ILMN_2195703,ILMN_1722073,ILMN_1775522,ILMN_2213136,ILMN_1750062,ILMN_2154950,ILMN_1722824,ILMN_2073592,ILMN_1671028,ILMN_2405031,ILMN_1708798,ILMN_1789018,ILMN_2086981,ILMN_1799717,ILMN_1711…	908	410	12983	1.3601	1	0.847242	51.2259
INTERPRO	IPR017970:Homeobox, conserved site	24	1.85902	0.045133	ILMN_1784678,ILMN_1668969,ILMN_1794333,ILMN_1798076,ILMN_1799076,ILMN_1782352,ILMN_1782412,ILMN_1811468,ILMN_1705546,ILMN_1777397,ILMN_1724540,ILMN_1738657,ILMN_1748057,ILMN_2068498,ILMN_1680320,ILMN_1700762,ILMN_1674386,ILMN_1742929,ILMN_2086981,ILMN_1715189,ILMN_2323465,ILMN_2301677,ILMN_1659013,ILMN_1754102	1136	232	16659	1.51703	1	0.917139	53.6045
GOTERM_MF_FAT	GO:0032559~adenyl ribonucleotide binding	122	9.45004	0.0451393	ILMN_2053650,ILMN_1664439,ILMN_1689828,ILMN_1763491,ILMN_1806328,ILMN_2370910,ILMN_1740292,ILMN_2282282,ILMN_2132161,ILMN_2229379,ILMN_1740083,ILMN_2202423,ILMN_1708588,ILMN_1754858,ILMN_2135984,ILMN_1776850,ILMN_2135258,ILMN_1662738,ILMN_1708223,ILMN_239	908	1497	12983	1.16527	1	0.837455	51.5396
GOTERM_BP_FAT	GO:0051321~meiotic cell cycle	13	1.00697	0.0453607	ILMN_2051373,ILMN_2268156,ILMN_2148796,ILMN_1694582,ILMN_1658027,ILMN_2396948,ILMN_2370910,ILMN_1734827,ILMN_2282282,ILMN_1751127,ILMN_2235137,ILMN_1652006,ILMN_2157240	945	100	13528	1.86099	1	0.700437	56.8379
GOTERM_BP_FAT	GO:0010557~positive regulation of macromolecule biosynthetic process	58	4.49264	0.0455929	ILMN_1784678,ILMN_1714461,ILMN_1651364,ILMN_1664439,ILMN_1753830,ILMN_1715715,ILMN_1690325,ILMN_1813955,ILMN_1794333,ILMN_1802653,ILMN_2195703,ILMN_1799076,ILMN_1691641,ILMN_1750181,ILMN_1732318,ILMN_2396948,ILMN_1722824,ILMN_1671028,ILMN_2405031,ILMN_1738657,ILMN_1708798,ILMN_1789018,ILMN_1668726,ILMN_1815121,ILMN_2349006,ILMN_2177156,ILMN_2137789,ILMN_1724832,ILMN_2059549,ILMN_1688543,ILMN_2120…	945	654	13528	1.26956	1	0.699351	57.0275
GOTERM_MF_FAT	GO:0016298~lipase activity	13	1.00697	0.0456619	ILMN_1672176,ILMN_1654875,ILMN_1746769,ILMN_1697654,ILMN_1760088,ILMN_1724066,ILMN_1789913,ILMN_1737025,ILMN_2233050,ILMN_1815719,ILMN_1762561,ILMN_1706344,ILMN_1808395	908	100	12983	1.8588	1	0.828779	51.954
SMART	SM00398:HMG	9	0.697134	0.0462495	ILMN_2367141,ILMN_1812968,ILMN_2213136,ILMN_1723822,ILMN_2177156,ILMN_1653055,ILMN_1736974,ILMN_1789244,ILMN_1783185	694	53	9079	2.22149	0.999999	0.970281	46.8372
OMIM_DISEASE	Newly identified loci that influence lipid concentrations and risk of coronary artery disease	6	0.464756	0.0467377	ILMN_1690682,ILMN_1722073,ILMN_1789007,ILMN_1668850,ILMN_1690884,ILMN_1689156	256	29	3671	2.96686	1	0.999983	49.3774
UP_SEQ_FEATURE	domain:LDL-receptor class A 3	5	0.387297	0.0472263	ILMN_1740759,ILMN_2060115,ILMN_1723443,ILMN_2129563,ILMN_1699887	1274	21	19113	3.57199	1	0.964188	58.281
GOTERM_CC_FAT	GO:0000794~condensed nuclear chromosome	8	0.619675	0.0473837	ILMN_1692107,ILMN_2051373,ILMN_1678501,ILMN_1684929,ILMN_1652006,ILMN_1709484,ILMN_1725529,ILMN_2282282	874	49	12782	2.38771	1	0.591447	49.8953
GOTERM_BP_FAT	GO:0042127~regulation of cell proliferation	68	5.26723	0.0481035	ILMN_1784678,ILMN_1724480,ILMN_1657128,ILMN_1660222,ILMN_2399523,ILMN_1714216,ILMN_1760088,ILMN_1765668,ILMN_1654563,ILMN_1768575,ILMN_1761939,ILMN_1713829,ILMN_1807277,ILMN_1715715,ILMN_2229379,ILMN_1746020,ILMN_2051972,ILMN_1769721,ILMN_1802653,ILMN_1750181,ILMN_1685978,ILMN_1775522,ILMN_1732318,ILMN_1712513,ILMN_1715669,ILMN_2095577,ILMN_1686405,ILMN_2219767,ILMN_2405031,ILMN_1656310,ILMN_1682…	945	787	13528	1.2369	1	0.716156	59.0282
KEGG_PATHWAY	hsa04010:MAPK signaling pathway	26	2.01394	0.0487822	ILMN_1697654,ILMN_1685982,ILMN_2233050,ILMN_2377210,ILMN_2244699,ILMN_1794594,ILMN_1762561,ILMN_1665943,ILMN_1810283,ILMN_1680434,ILMN_1746769,ILMN_1809676,ILMN_1657515,ILMN_1760909,ILMN_1651498,ILMN_1690077,ILMN_1764361,ILMN_1664047,ILMN_1697729,ILMN_2233604,ILMN_2243308,ILMN_1781390,ILMN_1812517,ILMN_1772817,ILMN_1652472,ILMN_1681657	339	267	5085	1.46067	0.999726	0.690165	45.471
INTERPRO	IPR017442:Serine/threonine protein kinase-related	34	2.63362	0.0490403	ILMN_2053650,ILMN_2051373,ILMN_1714569,ILMN_1767414,ILMN_1689828,ILMN_1806328,ILMN_2401436,ILMN_1744560,ILMN_2244699,ILMN_1654370,ILMN_1667125,ILMN_1768506,ILMN_1665943,ILMN_1667381,ILMN_2135984,ILMN_1754858,ILMN_1708223,ILMN_1668983,ILMN_1765772,ILMN_1657515,ILMN_1687442,ILMN_1741801,ILMN_1736412,ILMN_2095577,ILMN_2386354,ILMN_1697729,ILMN_2243308,ILMN_1721129,ILMN_1779800,ILMN_1733366,ILMN_1747…	1136	359	16659	1.38885	1	0.927067	56.6625
GOTERM_BP_FAT	GO:0060284~regulation of cell development	22	1.70411	0.0493267	ILMN_1784678,ILMN_1798076,ILMN_1727107,ILMN_1811468,ILMN_1655577,ILMN_1659086,ILMN_1743373,ILMN_2095577,ILMN_1737484,ILMN_1756755,ILMN_1744560,ILMN_1739521,ILMN_2215989,ILMN_1701653,ILMN_2229379,ILMN_1676449,ILMN_2177156,ILMN_1776850,ILMN_1753287,ILMN_2073184,ILMN_2154157,ILMN_1754102	945	205	13528	1.53628	1	0.72245	59.9707
GOTERM_BP_FAT	GO:0045893~positive regulation of transcription, DNA-dependent	44	3.40821	0.0493525	ILMN_1784678,ILMN_1714461,ILMN_2120762,ILMN_1651364,ILMN_1664439,ILMN_1689770,ILMN_1680987,ILMN_1698139,ILMN_1715715,ILMN_1701653,ILMN_1730329,ILMN_2366654,ILMN_1681805,ILMN_1764709,ILMN_2374425,ILMN_1690325,ILMN_1683133,ILMN_1794333,ILMN_2195703,ILMN_1722073,ILMN_1799076,ILMN_1750181,ILMN_2213136,ILMN_2334121,ILMN_1750062,ILMN_2396948,ILMN_1722824,ILMN_1800976,ILMN_1724540,ILMN_1671028,ILMN_1712…	945	477	13528	1.32049	1	0.71978	59.9903
PIR_SUPERFAMILY	PIRSF800007:secretin receptor-like G protein-coupled receptors	7	0.542215	0.0499113	ILMN_1691290,ILMN_2199389,ILMN_1795166,ILMN_1751885,ILMN_2353633,ILMN_1666902,ILMN_1694482	476	42	7396	2.58964	1	0.999998	52.2188
INTERPRO	IPR001356:Homeobox	24	1.85902	0.0508684	ILMN_1784678,ILMN_1668969,ILMN_1794333,ILMN_1798076,ILMN_1799076,ILMN_1782352,ILMN_1782412,ILMN_1811468,ILMN_1705546,ILMN_1777397,ILMN_1724540,ILMN_1738657,ILMN_1748057,ILMN_2068498,ILMN_1680320,ILMN_1700762,ILMN_1674386,ILMN_1742929,ILMN_2086981,ILMN_1715189,ILMN_2323465,ILMN_2301677,ILMN_1659013,ILMN_1754102	1136	235	16659	1.49766	1	0.927762	58.0272
UP_SEQ_FEATURE	metal ion-binding site:Manganese 1; via carbonyl oxygen	4	0.309837	0.0509933	ILMN_1708508,ILMN_1814661,ILMN_1690077,ILMN_2377210	1274	13	19113	4.61611	1	0.970513	61.1632
GOTERM_MF_FAT	GO:0008509~anion transmembrane transporter activity	17	1.31681	0.051068	ILMN_1672930,ILMN_1676192,ILMN_1691290,ILMN_1796685,ILMN_2215730,ILMN_1786381,ILMN_1798742,ILMN_1699665,ILMN_1767503,ILMN_2351269,ILMN_1789463,ILMN_1762629,ILMN_1688633,ILMN_2303669,ILMN_1755796,ILMN_1738552,ILMN_1699121	908	147	12983	1.65356	1	0.850907	56.0495
SP_PIR_KEYWORDS	tyrosine-specific phosphatase	6	0.464756	0.0510934	ILMN_1657128,ILMN_1762766,ILMN_1658576,ILMN_1779674,ILMN_1676616,ILMN_2315789	1275	31	19235	2.91992	1	0.432554	53.4916
GOTERM_MF_FAT	GO:0005524~ATP binding	120	9.29512	0.051221	ILMN_2053650,ILMN_1664439,ILMN_1689828,ILMN_1763491,ILMN_1806328,ILMN_2370910,ILMN_1740292,ILMN_2282282,ILMN_2132161,ILMN_2229379,ILMN_1740083,ILMN_2202423,ILMN_1708588,ILMN_1754858,ILMN_2135984,ILMN_1776850,ILMN_1662738,ILMN_1708223,ILMN_2393296,ILMN_167	908	1477	12983	1.16169	1	0.840917	56.1605
SP_PIR_KEYWORDS	Homeobox	24	1.85902	0.0517059	ILMN_1784678,ILMN_1668969,ILMN_1794333,ILMN_1798076,ILMN_1799076,ILMN_1782352,ILMN_1782412,ILMN_1811468,ILMN_1705546,ILMN_1777397,ILMN_1724540,ILMN_1738657,ILMN_1748057,ILMN_2068498,ILMN_1680320,ILMN_1700762,ILMN_1674386,ILMN_1742929,ILMN_2086981,ILMN_1715189,ILMN_2323465,ILMN_2301677,ILMN_1659013,ILMN_1754102	1275	242	19235	1.49616	1	0.430249	53.9279
PIR_SUPERFAMILY	PIRSF000046:cytochrome P450 CYP11B1	3	0.232378	0.0519463	ILMN_1704985,ILMN_1740418,ILMN_1768820	476	6	7396	7.76891	1	0.999876	53.674
PIR_SUPERFAMILY	PIRSF006067:retinol dehydrogenase	3	0.232378	0.0519463	ILMN_1773395,ILMN_1813350,ILMN_1810000	476	6	7396	7.76891	1	0.999876	53.674
PIR_SUPERFAMILY	PIRSF002367:apolipoprotein A-I	3	0.232378	0.0519463	ILMN_1688543,ILMN_1789007,ILMN_1690884	476	6	7396	7.76891	1	0.999876	53.674
INTERPRO	IPR000242:Protein-tyrosine phosphatase, receptor/non-receptor type	7	0.542215	0.0519959	ILMN_1657128,ILMN_1762766,ILMN_1658576,ILMN_1779674,ILMN_1769779,ILMN_1676616,ILMN_2315789	1136	40	16659	2.56631	1	0.925795	58.8487
SMART	SM00060:FN3	22	1.70411	0.0544364	ILMN_1802653,ILMN_1657128,ILMN_1693941,ILMN_2367204,ILMN_1775931,ILMN_1765668,ILMN_2060115,ILMN_1676709,ILMN_1738773,ILMN_1744635,ILMN_1681515,ILMN_2376455,ILMN_2139396,ILMN_1720511,ILMN_1761084,ILMN_1779674,ILMN_2111229,ILMN_1676616,ILMN_2315789,ILMN_2139125,ILMN_1692261,ILMN_1763433	694	190	9079	1.51477	1	0.964023	52.6137
GOTERM_BP_FAT	GO:0030239~myofibril assembly	5	0.387297	0.0544409	ILMN_1731157,ILMN_1736911,ILMN_1777113,ILMN_2125869,ILMN_1658660	945	21	13528	3.40842	1	0.752394	63.694
GOTERM_BP_FAT	GO:0055123~digestive system development	5	0.387297	0.0544409	ILMN_1668983,ILMN_1771962,ILMN_1726805,ILMN_1724832,ILMN_1712537	945	21	13528	3.40842	1	0.752394	63.694
GOTERM_BP_FAT	GO:0048546~digestive tract morphogenesis	5	0.387297	0.0544409	ILMN_1668983,ILMN_1771962,ILMN_1726805,ILMN_1724832,ILMN_1712537	945	21	13528	3.40842	1	0.752394	63.694
GOTERM_MF_FAT	GO:0008013~beta-catenin binding	6	0.464756	0.0546625	ILMN_1724480,ILMN_1692967,ILMN_1657128,ILMN_1661627,ILMN_1770940,ILMN_2386354	908	30	12983	2.85969	1	0.84971	58.5892
UP_SEQ_FEATURE	domain:NTR	5	0.387297	0.0547862	ILMN_1809601,ILMN_1746819,ILMN_1663399,ILMN_1716246,ILMN_1722898	1274	22	19113	3.40963	1	0.975589	63.8744
GOTERM_BP_FAT	GO:0051254~positive regulation of RNA metabolic process	44	3.40821	0.0557009	ILMN_1784678,ILMN_1714461,ILMN_2120762,ILMN_1651364,ILMN_1664439,ILMN_1689770,ILMN_1680987,ILMN_1698139,ILMN_1715715,ILMN_1701653,ILMN_1730329,ILMN_2366654,ILMN_1681805,ILMN_1764709,ILMN_2374425,ILMN_1690325,ILMN_1683133,ILMN_1794333,ILMN_2195703,ILMN_1722073,ILMN_1799076,ILMN_1750181,ILMN_2213136,ILMN_2334121,ILMN_1750062,ILMN_2396948,ILMN_1722824,ILMN_1800976,ILMN_1724540,ILMN_1671028,ILMN_1712…	945	481	13528	1.30951	1	0.757782	64.5598
SP_PIR_KEYWORDS	ubl conjugation	50	3.87297	0.0558146	ILMN_2053650,ILMN_1678501,ILMN_1714461,ILMN_2096784,ILMN_1743373,ILMN_2132161,ILMN_1691444,ILMN_2232478,ILMN_2373566,ILMN_1680434,ILMN_2215730,ILMN_1781174,ILMN_2301083,ILMN_1738657,ILMN_2373119,ILMN_1809582,ILMN_1711894,ILMN_2177156,ILMN_1790508,ILMN_2137789,ILMN_1789094,ILMN_1655165,ILMN_2059549,ILMN_2126038,ILMN_1807969,ILMN_1710092,ILMN_1711786,ILMN_1711787,ILMN_1707807,ILMN_1684929,ILMN_2235…	1275	588	19235	1.28285	1	0.449585	56.7574
GOTERM_BP_FAT	GO:0009991~response to extracellular stimulus	23	1.78156	0.0559843	ILMN_1701603,ILMN_1727855,ILMN_1750062,ILMN_1685982,ILMN_1740418,ILMN_2296290,ILMN_1813350,ILMN_2125869,ILMN_1723443,ILMN_1729180,ILMN_1731062,ILMN_1792733,ILMN_1769757,ILMN_2177156,ILMN_2134765,ILMN_2137789,ILMN_1800331,ILMN_1722898,ILMN_1668850,ILMN_2374425,ILMN_1769013,ILMN_1768820,ILMN_1792748	945	220	13528	1.4966	1	0.756882	64.7518
PIR_SUPERFAMILY	PIRSF002385:B/K protein/synaptotagmin	4	0.309837	0.0563959	ILMN_1696167,ILMN_1658499,ILMN_1768705,ILMN_1657760,ILMN_1810120	476	14	7396	4.43938	1	0.999353	56.7134
GOTERM_BP_FAT	GO:0045935~positive regulation of nucleobase, nucleoside, nucleotide and nucleic acid metabolic process	55	4.26026	0.0572193	ILMN_1784678,ILMN_1714461,ILMN_1651364,ILMN_1664439,ILMN_1753830,ILMN_1715715,ILMN_1690325,ILMN_1813955,ILMN_1794333,ILMN_2195703,ILMN_1799076,ILMN_1691641,ILMN_1750181,ILMN_2396948,ILMN_1722824,ILMN_1671028,ILMN_2405031,ILMN_1738657,ILMN_1708798,ILMN_1789018,ILMN_1668726,ILMN_1815121,ILMN_2349006,ILMN_2177156,ILMN_2137789,ILMN_1724832,ILMN_2120762,ILMN_1685982,ILMN_1779257,ILMN_1711786,ILMN_1689…	945	624	13528	1.26177	1	0.761915	65.5771
GOTERM_BP_FAT	GO:0008045~motor axon guidance	4	0.309837	0.0572217	ILMN_2212999,ILMN_1753830,ILMN_1676449,ILMN_1689111	945	13	13528	4.40472	1	0.759287	65.5788
GOTERM_CC_FAT	GO:0005884~actin filament	7	0.542215	0.0580449	ILMN_1665691,ILMN_1717434,ILMN_1669833,ILMN_1765772,ILMN_2125869,ILMN_1658660,ILMN_1662932	874	41	12782	2.4969	1	0.653634	57.3129
GOTERM_CC_FAT	GO:0005678~chromatin assembly complex	3	0.232378	0.0581319	ILMN_1785406,ILMN_1669842,ILMN_1705876	874	6	12782	7.31236	1	0.640329	57.369
GOTERM_CC_FAT	GO:0005883~neurofilament	3	0.232378	0.0581319	ILMN_2215989,ILMN_1713139,ILMN_1659086	874	6	12782	7.31236	1	0.640329	57.369
INTERPRO	IPR017979:GPCR, family 3, conserved site	5	0.387297	0.0586624	ILMN_1693604,ILMN_1752843,ILMN_1660718,ILMN_1786034,ILMN_1729212	1136	22	16659	3.33287	1	0.942309	63.4052
GOTERM_BP_FAT	GO:0048870~cell motility	30	2.32378	0.0587114	ILMN_2059549,ILMN_1775224,ILMN_1654563,ILMN_1657679,ILMN_1768575,ILMN_1744560,ILMN_1736078,ILMN_1701653,ILMN_2229379,ILMN_1689111,ILMN_1676449,ILMN_1668969,ILMN_1734909,ILMN_1732318,ILMN_2334121,ILMN_1760909,ILMN_1712537,ILMN_1686405,ILMN_1690884,ILMN_1738657,ILMN_2115143,ILMN_1680320,ILMN_1769757,ILMN_1664330,ILMN_1715189,ILMN_2175912,ILMN_1794781,ILMN_1724832,ILMN_1665319,ILMN_1666314	945	307	13528	1.39889	1	0.765713	66.55
GOTERM_BP_FAT	GO:0051674~localization of cell	30	2.32378	0.0587114	ILMN_2059549,ILMN_1775224,ILMN_1654563,ILMN_1657679,ILMN_1768575,ILMN_1744560,ILMN_1736078,ILMN_1701653,ILMN_2229379,ILMN_1689111,ILMN_1676449,ILMN_1668969,ILMN_1734909,ILMN_1732318,ILMN_2334121,ILMN_1760909,ILMN_1712537,ILMN_1686405,ILMN_1690884,ILMN_1738657,ILMN_2115143,ILMN_1680320,ILMN_1769757,ILMN_1664330,ILMN_1715189,ILMN_2175912,ILMN_1794781,ILMN_1724832,ILMN_1665319,ILMN_1666314	945	307	13528	1.39889	1	0.765713	66.55
SMART	SM00204:TGFB	7	0.542215	0.0591733	ILMN_2210111,ILMN_1781256,ILMN_1660317,ILMN_1811767,ILMN_1660995,ILMN_1665319,ILMN_1712537	694	37	9079	2.475	1	0.951165	55.6849
GOTERM_MF_FAT	GO:0008270~zinc ion binding	180	13.9427	0.0602732	ILMN_1714461,ILMN_1721167,ILMN_1740490,ILMN_1707872,ILMN_1724054,ILMN_1747192,ILMN_1794594,ILMN_1675150,ILMN_1715540,ILMN_2373566,ILMN_1801464,ILMN_1766896,ILMN_1769721,ILMN_1652300,ILMN_1698668,ILMN_1696339,ILMN_1696682,ILMN_1681154,ILMN_1695157,ILMN_172	908	2311	12983	1.11368	1	0.867823	62.2804
GOTERM_BP_FAT	GO:0001839~neural plate morphogenesis	3	0.232378	0.0604396	ILMN_2120762,ILMN_1724832,ILMN_1712537	945	6	13528	7.15767	1	0.773261	67.6443
GOTERM_BP_FAT	GO:0022616~DNA strand elongation	3	0.232378	0.0604396	ILMN_1784860,ILMN_2373119,ILMN_2191436	945	6	13528	7.15767	1	0.773261	67.6443
GOTERM_BP_FAT	GO:0032735~positive regulation of interleukin-12 production	3	0.232378	0.0604396	ILMN_1656310,ILMN_1779257,ILMN_1774410	945	6	13528	7.15767	1	0.773261	67.6443
INTERPRO	IPR018249:EF-HAND 2	22	1.70411	0.0609902	ILMN_1665691,ILMN_1731206,ILMN_1750181,ILMN_1692674,ILMN_1765274,ILMN_1693428,ILMN_1681857,ILMN_1663437,ILMN_1662932,ILMN_1664047,ILMN_2069224,ILMN_1794594,ILMN_2101034,ILMN_1717757,ILMN_1662086,ILMN_1714489,ILMN_1737935,ILMN_2151114,ILMN_1716019,ILMN_1681467,ILMN_1785605,ILMN_1789094	1136	215	16659	1.50057	1	0.943837	64.8812
SMART	SM00332:PP2Cc	5	0.387297	0.0611723	ILMN_1708508,ILMN_1772817,ILMN_1814661,ILMN_1690077,ILMN_2377210	694	20	9079	3.27053	1	0.931315	56.9249
SMART	SM00331:PP2C_SIG	5	0.387297	0.0611723	ILMN_1708508,ILMN_1772817,ILMN_1814661,ILMN_1690077,ILMN_2377210	694	20	9079	3.27053	1	0.931315	56.9249
KEGG_PATHWAY	hsa04350:TGF-beta signaling pathway	11	0.852053	0.0613869	ILMN_1781256,ILMN_1660317,ILMN_1811767,ILMN_2243308,ILMN_1668983,ILMN_1736412,ILMN_2095577,ILMN_1660995,ILMN_1712537,ILMN_1736078,ILMN_2140999	339	87	5085	1.89655	0.999969	0.727118	53.6149
GOTERM_BP_FAT	GO:0006310~DNA recombination	13	1.00697	0.061692	ILMN_2334121,ILMN_2148796,ILMN_1694582,ILMN_1658027,ILMN_2396948,ILMN_2370910,ILMN_1654001,ILMN_2282282,ILMN_1750102,ILMN_1692433,ILMN_1709484,ILMN_2055218,ILMN_1774410	945	105	13528	1.77238	1	0.777829	68.416
SP_PIR_KEYWORDS	Lectin	17	1.31681	0.0621887	ILMN_2113340,ILMN_1654875,ILMN_1723004,ILMN_2224657,ILMN_1778374,ILMN_2118129,ILMN_1673548,ILMN_1729314,ILMN_1768575,ILMN_2077952,ILMN_1701557,ILMN_1735157,ILMN_1673773,ILMN_1680300,ILMN_1685608,ILMN_1726575,ILMN_1769013,ILMN_1669557	1275	159	19235	1.613	1	0.480633	60.8285
KEGG_PATHWAY	hsa00910:Nitrogen metabolism	5	0.387297	0.062267	ILMN_1677439,ILMN_2199439,ILMN_1695157,ILMN_1742358,ILMN_1792748	339	23	5085	3.26087	0.999974	0.6901	54.1395
GOTERM_BP_FAT	GO:0001708~cell fate specification	8	0.619675	0.0624716	ILMN_1794333,ILMN_1763333,ILMN_1799076,ILMN_1701653,ILMN_1771962,ILMN_1722824,ILMN_2177156,ILMN_1657888	945	51	13528	2.24554	1	0.779658	68.8876
GOTERM_CC_FAT	GO:0016323~basolateral plasma membrane	21	1.62665	0.0625916	ILMN_2352633,ILMN_1665691,ILMN_1732318,ILMN_1676192,ILMN_1777113,ILMN_1711787,ILMN_1770824,ILMN_1782938,ILMN_2199439,ILMN_1737993,ILMN_2216815,ILMN_1737935,ILMN_1795166,ILMN_1791052,ILMN_1726805,ILMN_1750097,ILMN_1770940,ILMN_1700888,ILMN_1806293,ILMN_1791896,ILMN_1738552	874	203	12782	1.5129	1	0.654992	60.1543
UP_SEQ_FEATURE	domain:FZ	5	0.387297	0.0629578	ILMN_1729368,ILMN_1716246,ILMN_1722898,ILMN_1798971,ILMN_1694426	1274	23	19113	3.26138	1	0.984938	69.1204
BIOCARTA	h_hesPathway:Segmentation Clock	4	0.309837	0.0629979	ILMN_2268156,ILMN_1682034,ILMN_1753287,ILMN_1743373	98	14	1437	4.1895	0.999991	0.999991	55.0671
INTERPRO	IPR015615:Transforming growth factor-beta-related	6	0.464756	0.0633126	ILMN_2210111,ILMN_1781256,ILMN_1660317,ILMN_1811767,ILMN_1660995,ILMN_1712537	1136	32	16659	2.74961	1	0.945239	66.298
INTERPRO	IPR012680:Laminin G, subdomain 2	7	0.542215	0.0634484	ILMN_1725417,ILMN_1691290,ILMN_1676449,ILMN_1690223,ILMN_1694482,ILMN_1717541,ILMN_1788019	1136	42	16659	2.4441	1	0.940872	66.3791
GOTERM_BP_FAT	GO:0010648~negative regulation of cell communication	25	1.93648	0.0645864	ILMN_1724480,ILMN_2375786,ILMN_1714216,ILMN_2131381,ILMN_1780485,ILMN_1737993,ILMN_1715463,ILMN_1700031,ILMN_1700888,ILMN_1712729,ILMN_2413259,ILMN_1680434,ILMN_1763657,ILMN_1691641,ILMN_1799076,ILMN_1811729,ILMN_1682034,ILMN_2115143,ILMN_1808226,ILMN_1692967,ILMN_1716246,ILMN_2177156,ILMN_1753287,ILMN_1724832,ILMN_1754102	945	248	13528	1.44308	1	0.788584	70.1336
INTERPRO	IPR001909:Krueppel-associated box	33	2.55616	0.0645988	ILMN_2162358,ILMN_1716658,ILMN_1740490,ILMN_1653867,ILMN_2312149,ILMN_1676983,ILMN_1724054,ILMN_1747943,ILMN_1675150,ILMN_1687827,ILMN_1764854,ILMN_1711199,ILMN_1727183,ILMN_1760294,ILMN_1666727,ILMN_1695079,ILMN_1658173,ILMN_1724158,ILMN_1690863,ILMN_1730696,ILMN_1674072,ILMN_1749502,ILMN_1701464,ILMN_1804820,ILMN_2085446,ILMN_2146968,ILMN_1741288,ILMN_1799717,ILMN_1779341,ILMN_2270900,ILMN_1792…	1136	355	16659	1.36319	1	0.939253	67.0593
UP_SEQ_FEATURE	domain:Ig-like C2-type 4	10	0.774593	0.064992	ILMN_1657316,ILMN_2367204,ILMN_2229379,ILMN_2382245,ILMN_1676709,ILMN_1744635,ILMN_1686405,ILMN_1790197,ILMN_2396546,ILMN_2139396	1274	76	19113	1.97399	1	0.985698	70.3096
UP_SEQ_FEATURE	compositionally biased region:Poly-Val	6	0.464756	0.0653528	ILMN_1664047,ILMN_2365248,ILMN_2277523,ILMN_2370910,ILMN_1661940,ILMN_2085862	1274	33	19113	2.7277	1	0.984797	70.5159
INTERPRO	IPR000152:EGF-type aspartate/asparagine hydroxylation conserved site	12	0.929512	0.0654885	ILMN_1797519,ILMN_2399523,ILMN_1725417,ILMN_1691290,ILMN_1670708,ILMN_1676449,ILMN_1677198,ILMN_1743373,ILMN_2353633,ILMN_1723443,ILMN_1694482,ILMN_1719755	1136	97	16659	1.81418	1	0.936972	67.5765
GOTERM_MF_FAT	GO:0022836~gated channel activity	30	2.32378	0.0657672	ILMN_1682062,ILMN_1685636,ILMN_2368728,ILMN_1790810,ILMN_1699665,ILMN_1666776,ILMN_1688633,ILMN_1669239,ILMN_1673769,ILMN_1711988,ILMN_1679595,ILMN_1740555,ILMN_2365248,ILMN_1717702,ILMN_1744897,ILMN_1766918,ILMN_2215730,ILMN_1809676,ILMN_1671392,ILMN_1731914,ILMN_1735062,ILMN_1798742,ILMN_1677815,ILMN_1664047,ILMN_1767503,ILMN_1652065,ILMN_1727466,ILMN_1718900,ILMN_1790508,ILMN_2154157	908	310	12983	1.38372	1	0.882424	65.5945
GOTERM_BP_FAT	GO:0019637~organophosphate metabolic process	21	1.62665	0.0660137	ILMN_2103774,ILMN_1672176,ILMN_2393296,ILMN_1688543,ILMN_1746769,ILMN_1727855,ILMN_1707791,ILMN_1697654,ILMN_1810387,ILMN_1662144,ILMN_1724066,ILMN_1789913,ILMN_1690884,ILMN_2233050,ILMN_1815719,ILMN_1762561,ILMN_2185665,ILMN_2117323,ILMN_2178855,ILMN_1668850,ILMN_1691112	945	200	13528	1.50311	1	0.793567	70.9478
SP_PIR_KEYWORDS	cytoskeleton	53	4.10534	0.0660212	ILMN_2053650,ILMN_1678501,ILMN_2343310,ILMN_1679217,ILMN_1771224,ILMN_1760246,ILMN_1748178,ILMN_1723607,ILMN_1736911,ILMN_1754600,ILMN_2125869,ILMN_2132161,ILMN_1662932,ILMN_1810915,ILMN_2342437,ILMN_2352633,ILMN_1696682,ILMN_1746846,ILMN_1812353,ILMN_1781174,ILMN_2336146,ILMN_2175912,ILMN_1735594,ILMN_1736816,ILMN_1737935,ILMN_1809117,ILMN_1789094,ILMN_1775224,ILMN_1762281,ILMN_1799672,ILMN_1800…	1275	636	19235	1.25719	1	0.495535	63.1014
GOTERM_BP_FAT	GO:0043583~ear development	12	0.929512	0.0663729	ILMN_1783149,ILMN_1717434,ILMN_2399523,ILMN_1685982,ILMN_1743373,ILMN_1680320,ILMN_1742929,ILMN_2407564,ILMN_2177156,ILMN_1764709,ILMN_1690621,ILMN_2046611,ILMN_1674785	945	95	13528	1.80825	1	0.79301	71.1493
GOTERM_CC_FAT	GO:0034703~cation channel complex	15	1.16189	0.0665218	ILMN_1740555,ILMN_1711650,ILMN_1744897,ILMN_1809676,ILMN_1671392,ILMN_1731914,ILMN_1735062,ILMN_1690077,ILMN_1664047,ILMN_1666776,ILMN_1652065,ILMN_1727466,ILMN_1718900,ILMN_1790508,ILMN_1673769	874	132	12782	1.6619	1	0.66522	62.4676
GOTERM_BP_FAT	GO:0008285~negative regulation of cell proliferation	34	2.63362	0.0665345	ILMN_1724480,ILMN_1660222,ILMN_1657128,ILMN_1714216,ILMN_1727855,ILMN_1775224,ILMN_1765668,ILMN_1768575,ILMN_1713829,ILMN_1807277,ILMN_1715715,ILMN_1801205,ILMN_1746020,ILMN_2051972,ILMN_1750181,ILMN_1685978,ILMN_1775522,ILMN_1771962,ILMN_1740418,ILMN_1673521,ILMN_1715669,ILMN_1777397,ILMN_2405031,ILMN_2115143,ILMN_1745299,ILMN_1656310,ILMN_1682015,ILMN_1795166,ILMN_2137789,ILMN_1800331,ILMN_1785…	945	361	13528	1.34826	1	0.791458	71.2396
PIR_SUPERFAMILY	PIRSF006060:AA_transporter	4	0.309837	0.067247	ILMN_1681087,ILMN_1671355,ILMN_1676602,ILMN_1660730	476	15	7396	4.14342	1	0.999128	63.3649
INTERPRO	IPR013099:Ion transport 2	5	0.387297	0.0673352	ILMN_1717702,ILMN_1685636,ILMN_1744897,ILMN_1766918,ILMN_1711988	1136	23	16659	3.18796	1	0.93734	68.6256
INTERPRO	IPR001134:Netrin domain	5	0.387297	0.0673352	ILMN_1809601,ILMN_1746819,ILMN_1663399,ILMN_1716246,ILMN_1722898	1136	23	16659	3.18796	1	0.93734	68.6256
GOTERM_CC_FAT	GO:0034705~potassium channel complex	11	0.852053	0.0677373	ILMN_1666776,ILMN_1740555,ILMN_1711650,ILMN_1652065,ILMN_1727466,ILMN_1744897,ILMN_1718900,ILMN_1671392,ILMN_1790508,ILMN_1735062,ILMN_1673769	874	86	12782	1.8706	1	0.659666	63.1574
GOTERM_CC_FAT	GO:0008076~voltage-gated potassium channel complex	11	0.852053	0.0677373	ILMN_1666776,ILMN_1740555,ILMN_1711650,ILMN_1652065,ILMN_1727466,ILMN_1744897,ILMN_1718900,ILMN_1671392,ILMN_1790508,ILMN_1735062,ILMN_1673769	874	86	12782	1.8706	1	0.659666	63.1574
GOTERM_BP_FAT	GO:0030705~cytoskeleton-dependent intracellular transport	8	0.619675	0.0680528	ILMN_2215989,ILMN_1759330,ILMN_1795119,ILMN_1681857,ILMN_1737935,ILMN_1690397,ILMN_1659086,ILMN_1658660	945	52	13528	2.20236	1	0.796712	72.0746
GOTERM_BP_FAT	GO:0048863~stem cell differentiation	6	0.464756	0.0687219	ILMN_1748903,ILMN_2229379,ILMN_2177156,ILMN_2095577,ILMN_2137789,ILMN_1712537	945	32	13528	2.68413	1	0.797674	72.4353
GOTERM_BP_FAT	GO:0060021~palate development	6	0.464756	0.0687219	ILMN_2213136,ILMN_1668983,ILMN_2095577,ILMN_1724540,ILMN_1674785,ILMN_1738657	945	32	13528	2.68413	1	0.797674	72.4353
GOTERM_BP_FAT	GO:0006656~phosphatidylcholine biosynthetic process	4	0.309837	0.0691723	ILMN_1688543,ILMN_1727855,ILMN_1662144,ILMN_1690884	945	14	13528	4.0901	1	0.797561	72.6756
GOTERM_BP_FAT	GO:0045604~regulation of epidermal cell differentiation	4	0.309837	0.0691723	ILMN_1740418,ILMN_1711787,ILMN_1724832,ILMN_1700413	945	14	13528	4.0901	1	0.797561	72.6756
SP_PIR_KEYWORDS	Secreted	128	9.91479	0.0693385	ILMN_1809601,ILMN_1673553,ILMN_1707286,ILMN_1730039,ILMN_1780485,ILMN_1810844,ILMN_2415474,ILMN_1712461,ILMN_1672720,ILMN_1775926,ILMN_1796461,ILMN_2210111,ILMN_1796316,ILMN_2197946,ILMN_2047460,ILMN_2118129,ILMN_1682015,ILMN_1812517,ILMN_2169089,ILMN_171	1275	1689	19235	1.14331	1	0.506902	64.9689
GOTERM_MF_FAT	GO:0005154~epidermal growth factor receptor binding	4	0.309837	0.0693588	ILMN_1811729,ILMN_1794781,ILMN_1657679,ILMN_1756755	908	14	12983	4.08527	1	0.887961	67.6114
GOTERM_BP_FAT	GO:0007368~determination of left/right symmetry	7	0.542215	0.069568	ILMN_1655572,ILMN_2343310,ILMN_1668983,ILMN_1681805,ILMN_1743373,ILMN_1712537,ILMN_1754102	945	42	13528	2.38589	1	0.797188	72.8851
INTERPRO	IPR007110:Immunoglobulin-like	44	3.40821	0.069837	ILMN_1809601,ILMN_2176502,ILMN_1693941,ILMN_1778374,ILMN_1684755,ILMN_1676709,ILMN_1719433,ILMN_1730039,ILMN_1783392,ILMN_2366212,ILMN_1756755,ILMN_2139396,ILMN_2115669,ILMN_1694426,ILMN_1723984,ILMN_1703826,ILMN_1712913,ILMN_2229379,ILMN_2362858,ILMN_2344221,ILMN_1771333,ILMN_2382245,ILMN_2315789,ILMN_1782704,ILMN_2396546,ILMN_1753502,ILMN_1657316,ILMN_2328666,ILMN_2367204,ILMN_1692739,ILMN_2406…	1136	501	16659	1.28791	1	0.939372	69.9961
KEGG_PATHWAY	hsa05217:Basal cell carcinoma	8	0.619675	0.0699755	ILMN_1724480,ILMN_1692967,ILMN_2367141,ILMN_2213136,ILMN_1729368,ILMN_1771962,ILMN_1800331,ILMN_1798971	339	55	5085	2.18182	0.999993	0.695696	58.5075
GOTERM_BP_FAT	GO:0010604~positive regulation of macromolecule metabolic process	72	5.57707	0.0704424	ILMN_1784678,ILMN_1714461,ILMN_1651364,ILMN_1664439,ILMN_1815718,ILMN_1753830,ILMN_1715715,ILMN_2229379,ILMN_1668850,ILMN_1690325,ILMN_1813955,ILMN_1794333,ILMN_1802653,ILMN_2195703,ILMN_1799076,ILMN_1691641,ILMN_1750181,ILMN_1732318,ILMN_2396948,ILMN_172	945	857	13528	1.20269	1	0.799107	73.3426
GOTERM_BP_FAT	GO:0001822~kidney development	12	0.929512	0.0704772	ILMN_1784678,ILMN_1691641,ILMN_2199439,ILMN_2213136,ILMN_1668983,ILMN_1676449,ILMN_1771962,ILMN_1763328,ILMN_2051972,ILMN_1668850,ILMN_1657888,ILMN_1666314	945	96	13528	1.78942	1	0.797021	73.3607
GOTERM_BP_FAT	GO:0003001~generation of a signal involved in cell-cell signaling	11	0.852053	0.0712943	ILMN_1739521,ILMN_2059549,ILMN_1740555,ILMN_1682015,ILMN_1668983,ILMN_1723443,ILMN_1693604,ILMN_1757081,ILMN_1752843,ILMN_1768705,ILMN_1806293	945	85	13528	1.85257	1	0.79865	73.7813
GOTERM_BP_FAT	GO:0046777~protein amino acid autophosphorylation	11	0.852053	0.0712943	ILMN_2051373,ILMN_2059549,ILMN_2243308,ILMN_2229379,ILMN_1768506,ILMN_1765772,ILMN_1664439,ILMN_2405031,ILMN_2386354,ILMN_2244699,ILMN_1744560	945	85	13528	1.85257	1	0.79865	73.7813
UP_SEQ_FEATURE	compositionally biased region:Poly-His	8	0.619675	0.0713704	ILMN_1724480,ILMN_1696339,ILMN_2086981,ILMN_1681805,ILMN_1764709,ILMN_1769195,ILMN_1702229,ILMN_1680987	1274	55	19113	2.18216	1	0.988851	73.764
GOTERM_BP_FAT	GO:0051216~cartilage development	10	0.774593	0.0714187	ILMN_2375786,ILMN_1674386,ILMN_1798076,ILMN_1795166,ILMN_1777397,ILMN_2095577,ILMN_1724540,ILMN_1674785,ILMN_1738657,ILMN_1694426	945	74	13528	1.93451	1	0.797013	73.8448
UP_SEQ_FEATURE	site:Cleavage; by caspase-3	5	0.387297	0.0717306	ILMN_2176502,ILMN_2334121,ILMN_1703826,ILMN_1712913,ILMN_1770940	1274	24	19113	3.12549	1	0.988122	73.9473
GOTERM_BP_FAT	GO:0006260~DNA replication	20	1.54919	0.0717496	ILMN_1675617,ILMN_1659364,ILMN_1669842,ILMN_1784860,ILMN_1707945,ILMN_1779711,ILMN_1694582,ILMN_1741801,ILMN_1780485,ILMN_1705876,ILMN_2373119,ILMN_1761939,ILMN_1702221,ILMN_1709484,ILMN_1740083,ILMN_2137084,ILMN_1776577,ILMN_2413899,ILMN_1785914,ILMN_2191436	945	190	13528	1.50688	1	0.796357	74.013
GOTERM_BP_FAT	GO:0006644~phospholipid metabolic process	20	1.54919	0.0717496	ILMN_2103774,ILMN_1672176,ILMN_1688543,ILMN_1746769,ILMN_1727855,ILMN_1707791,ILMN_1697654,ILMN_1810387,ILMN_1662144,ILMN_1724066,ILMN_1789913,ILMN_1690884,ILMN_2233050,ILMN_1815719,ILMN_1762561,ILMN_2185665,ILMN_2117323,ILMN_2178855,ILMN_1668850,ILMN_1691112	945	190	13528	1.50688	1	0.796357	74.013
GOTERM_BP_FAT	GO:0042558~pteridine and derivative metabolic process	5	0.387297	0.0722323	ILMN_1651364,ILMN_1723607,ILMN_1712582,ILMN_1739050,ILMN_1663667	945	23	13528	3.11203	1	0.796416	74.2565
GOTERM_CC_FAT	GO:0030426~growth cone	8	0.619675	0.0731729	ILMN_1740555,ILMN_2126038,ILMN_1717434,ILMN_1714216,ILMN_1732318,ILMN_2179029,ILMN_2323465,ILMN_1769195	874	54	12782	2.16662	1	0.676973	66.1003
UP_SEQ_FEATURE	domain:F5/8 type C	4	0.309837	0.0735347	ILMN_1690223,ILMN_1741688,ILMN_1712046,ILMN_1717541	1274	15	19113	4.00063	1	0.988474	74.8473
GOTERM_MF_FAT	GO:0043565~sequence-specific DNA binding	53	4.10534	0.0741156	ILMN_1784678,ILMN_1798076,ILMN_1782352,ILMN_1664439,ILMN_2282282,ILMN_1700762,ILMN_1753830,ILMN_1715715,ILMN_1740083,ILMN_1669046,ILMN_1700413,ILMN_1698668,ILMN_1794333,ILMN_1668969,ILMN_1799076,ILMN_2405031,ILMN_1738657,ILMN_2373119,ILMN_1680320,ILMN_2086981,ILMN_1668726,ILMN_2177156,ILMN_2137789,ILMN_1724832,ILMN_1659013,ILMN_2301677,ILMN_1811468,ILMN_2120762,ILMN_1814657,ILMN_1711786,ILMN_1748…	908	607	12983	1.24847	1	0.89686	70.1126
UP_SEQ_FEATURE	domain:CSD	3	0.232378	0.0744035	ILMN_1748903,ILMN_1748697,ILMN_1755354	1274	7	19113	6.42958	1	0.988136	75.2701
UP_SEQ_FEATURE	region of interest:Interactions with TJP1, TJP2 and TJP3	3	0.232378	0.0744035	ILMN_1723042,ILMN_2143685,ILMN_1804531	1274	7	19113	6.42958	1	0.988136	75.2701
UP_SEQ_FEATURE	region of interest:Interaction with calmodulin	3	0.232378	0.0744035	ILMN_1678501,ILMN_2336146,ILMN_2120555	1274	7	19113	6.42958	1	0.988136	75.2701
GOTERM_BP_FAT	GO:0007605~sensory perception of sound	12	0.929512	0.0747406	ILMN_1783149,ILMN_1717434,ILMN_1765772,ILMN_2170930,ILMN_1806710,ILMN_2241187,ILMN_1692967,ILMN_2407564,ILMN_2177156,ILMN_1690621,ILMN_2046611,ILMN_1674785,ILMN_1738552	945	97	13528	1.77097	1	0.805648	75.4875
SP_PIR_KEYWORDS	glycosyltransferase	21	1.62665	0.0755598	ILMN_2268156,ILMN_2131293,ILMN_1758461,ILMN_1655565,ILMN_2133038,ILMN_1761275,ILMN_2397954,ILMN_1697916,ILMN_1794501,ILMN_2077952,ILMN_1701557,ILMN_2129877,ILMN_1690682,ILMN_1781560,ILMN_2155516,ILMN_1735584,ILMN_1735157,ILMN_1673773,ILMN_2338733,ILMN_1702817,ILMN_1764577	1275	214	19235	1.48043	1	0.532091	68.2361
UP_SEQ_FEATURE	domain:DH	9	0.697134	0.0761062	ILMN_1744614,ILMN_1655577,ILMN_1794781,ILMN_1669928,ILMN_2062687,ILMN_1657679,ILMN_1667405,ILMN_1689770,ILMN_2104141	1274	67	19113	2.01524	1	0.988407	76.0794
GOTERM_BP_FAT	GO:0009855~determination of bilateral symmetry	7	0.542215	0.0763123	ILMN_1655572,ILMN_2343310,ILMN_1668983,ILMN_1681805,ILMN_1743373,ILMN_1712537,ILMN_1754102	945	43	13528	2.3304	1	0.810388	76.2303
GOTERM_BP_FAT	GO:0009799~determination of symmetry	7	0.542215	0.0763123	ILMN_1655572,ILMN_2343310,ILMN_1668983,ILMN_1681805,ILMN_1743373,ILMN_1712537,ILMN_1754102	945	43	13528	2.3304	1	0.810388	76.2303
GOTERM_BP_FAT	GO:0006766~vitamin metabolic process	10	0.774593	0.0763949	ILMN_1716359,ILMN_1712582,ILMN_1740418,ILMN_1776850,ILMN_1673491,ILMN_1723443,ILMN_1663667,ILMN_1768820,ILMN_1707881,ILMN_1689156	945	75	13528	1.90871	1	0.808644	76.2687
UP_SEQ_FEATURE	metal ion-binding site:Calcium 1	7	0.542215	0.0764041	ILMN_1696167,ILMN_1814221,ILMN_1796316,ILMN_1685608,ILMN_1768705,ILMN_1657760,ILMN_1769013,ILMN_1810120	1274	45	19113	2.3337	1	0.987668	76.2184
GOTERM_BP_FAT	GO:0015914~phospholipid transport	6	0.464756	0.0765598	ILMN_1762561,ILMN_1688543,ILMN_1789007,ILMN_1653372,ILMN_1658684,ILMN_1690884	945	33	13528	2.60279	1	0.807264	76.3453
GOTERM_BP_FAT	GO:0014033~neural crest cell differentiation	6	0.464756	0.0765598	ILMN_1680320,ILMN_1760909,ILMN_1654563,ILMN_1724832,ILMN_1665319,ILMN_1666314	945	33	13528	2.60279	1	0.807264	76.3453
GOTERM_BP_FAT	GO:0032526~response to retinoic acid	6	0.464756	0.0765598	ILMN_1769757,ILMN_1685982,ILMN_2177156,ILMN_1723443,ILMN_2137789,ILMN_1800331	945	33	13528	2.60279	1	0.807264	76.3453
GOTERM_BP_FAT	GO:0014032~neural crest cell development	6	0.464756	0.0765598	ILMN_1680320,ILMN_1760909,ILMN_1654563,ILMN_1724832,ILMN_1665319,ILMN_1666314	945	33	13528	2.60279	1	0.807264	76.3453
INTERPRO	IPR017978:GPCR, family 3, C-terminal	5	0.387297	0.076631	ILMN_1693604,ILMN_1752843,ILMN_1660718,ILMN_1786034,ILMN_1729212	1136	24	16659	3.05513	1	0.950692	73.4395
GOTERM_BP_FAT	GO:0045596~negative regulation of cell differentiation	22	1.70411	0.0768122	ILMN_1784678,ILMN_1748903,ILMN_1724480,ILMN_1727107,ILMN_1811468,ILMN_1771962,ILMN_1743373,ILMN_2095577,ILMN_1712537,ILMN_1737484,ILMN_1756755,ILMN_1744560,ILMN_2407564,ILMN_2229379,ILMN_1700031,ILMN_2177156,ILMN_1776850,ILMN_1690621,ILMN_1764709,ILMN_1753287,ILMN_2137789,ILMN_1700888,ILMN_1724832	945	216	13528	1.45804	1	0.806269	76.4621
GOTERM_CC_FAT	GO:0031224~intrinsic to membrane	396	30.6739	0.0774309	ILMN_1734707,ILMN_1690223,ILMN_1666553,ILMN_1733963,ILMN_2129563,ILMN_2366212,ILMN_1739521,ILMN_1713829,ILMN_1688801,ILMN_2377708,ILMN_2046611,ILMN_1693604,ILMN_1766896,ILMN_1734909,ILMN_2215730,ILMN_2296290,ILMN_1696167,ILMN_1751425,ILMN_1807798,ILMN_230	874	5485	12782	1.05586	1	0.68684	68.2512
INTERPRO	IPR018011:Carbohydrate sulfotransferase-related	3	0.232378	0.0774483	ILMN_1700547,ILMN_1795845,ILMN_1734707	1136	7	16659	6.28483	1	0.948639	73.8278
INTERPRO	IPR005331:Carbohydrate sulfotransferase, 8-13	3	0.232378	0.0774483	ILMN_1700547,ILMN_1795845,ILMN_1734707	1136	7	16659	6.28483	1	0.948639	73.8278
INTERPRO	IPR002293:Amino acid/polyamine transporter I	4	0.309837	0.0776209	ILMN_1681087,ILMN_1671355,ILMN_1676602,ILMN_1660730	1136	15	16659	3.91056	1	0.945247	73.9091
UP_SEQ_FEATURE	compositionally biased region:Poly-Gln	16	1.23935	0.0784435	ILMN_1666173,ILMN_1760246,ILMN_1744897,ILMN_2405031,ILMN_1708798,ILMN_1705733,ILMN_1701653,ILMN_1725696,ILMN_1707065,ILMN_2323465,ILMN_1814661,ILMN_1657888,ILMN_1806293,ILMN_1661519,ILMN_1655809,ILMN_1717078	1274	151	19113	1.58965	1	0.988187	77.1497
SP_PIR_KEYWORDS	neuropeptide	6	0.464756	0.0788022	ILMN_2406184,ILMN_1673553,ILMN_2162253,ILMN_1682015,ILMN_1731062,ILMN_1775257	1275	35	19235	2.58622	1	0.541486	69.8241
GOTERM_MF_FAT	GO:0004674~protein serine/threonine kinase activity	39	3.02091	0.0789665	ILMN_2051373,ILMN_2053650,ILMN_1714569,ILMN_1767414,ILMN_1709085,ILMN_1664439,ILMN_1689828,ILMN_1715832,ILMN_1806328,ILMN_1700349,ILMN_2401436,ILMN_1744560,ILMN_2244699,ILMN_1654370,ILMN_1667125,ILMN_1768506,ILMN_1665943,ILMN_1667381,ILMN_2135984,ILMN_1754858,ILMN_1708223,ILMN_1668983,ILMN_2334121,ILMN_1765772,ILMN_1657515,ILMN_1687442,ILMN_1741801,ILMN_1736412,ILMN_2095577,ILMN_2386354,ILMN_1697…	908	430	12983	1.29684	1	0.904926	72.4762
GOTERM_CC_FAT	GO:0030427~site of polarized growth	8	0.619675	0.0791587	ILMN_1740555,ILMN_2126038,ILMN_1717434,ILMN_1714216,ILMN_1732318,ILMN_2179029,ILMN_2323465,ILMN_1769195	874	55	12782	2.12723	1	0.684011	69.0873
KEGG_PATHWAY	hsa00565:Ether lipid metabolism	6	0.464756	0.0792416	ILMN_1762561,ILMN_1746769,ILMN_1697654,ILMN_1701195,ILMN_2233050,ILMN_2373791	339	35	5085	2.57143	0.999999	0.707958	63.2516
KEGG_PATHWAY	hsa04115:p53 signaling pathway	9	0.697134	0.0797346	ILMN_1661161,ILMN_1665425,ILMN_1714216,ILMN_1751598,ILMN_1747911,ILMN_1661002,ILMN_1746020,ILMN_1651498,ILMN_2374425	339	68	5085	1.98529	0.999999	0.678773	63.4895
GOTERM_BP_FAT	GO:0032870~cellular response to hormone stimulus	15	1.16189	0.080258	ILMN_1734909,ILMN_1762766,ILMN_1669833,ILMN_1807925,ILMN_2334121,ILMN_2131381,ILMN_2120555,ILMN_1804357,ILMN_1728107,ILMN_1737993,ILMN_1728799,ILMN_1708588,ILMN_1700888,ILMN_1668850,ILMN_2115336	945	133	13528	1.61451	1	0.818577	78.0024
GOTERM_BP_FAT	GO:0031327~negative regulation of cellular biosynthetic process	49	3.79551	0.0806884	ILMN_1727107,ILMN_1657128,ILMN_1740426,ILMN_1768575,ILMN_1761939,ILMN_1715715,ILMN_2202423,ILMN_1746020,ILMN_1794333,ILMN_1799076,ILMN_1760909,ILMN_1763328,ILMN_2405031,ILMN_1738657,ILMN_1789018,ILMN_1741288,ILMN_1755354,ILMN_1792990,ILMN_2177156,ILMN_2137789,ILMN_1785914,ILMN_1724832,ILMN_1733807,ILMN_1685982,ILMN_1680987,ILMN_2267104,ILMN_1707807,ILMN_2241187,ILMN_1768506,ILMN_1812273,ILMN_1709…	945	561	13528	1.25036	1	0.8183	78.188
GOTERM_BP_FAT	GO:0060033~anatomical structure regression	3	0.232378	0.080783	ILMN_1736412,ILMN_2095577,ILMN_1660995	945	7	13528	6.13515	1	0.816683	78.2286
GOTERM_BP_FAT	GO:0042074~cell migration involved in gastrulation	3	0.232378	0.080783	ILMN_1668969,ILMN_1712537,ILMN_2115143	945	7	13528	6.13515	1	0.816683	78.2286
GOTERM_BP_FAT	GO:0001840~neural plate development	3	0.232378	0.080783	ILMN_2120762,ILMN_1724832,ILMN_1712537	945	7	13528	6.13515	1	0.816683	78.2286
GOTERM_BP_FAT	GO:0010873~positive regulation of cholesterol esterification	3	0.232378	0.080783	ILMN_1688543,ILMN_1789007,ILMN_1690884	945	7	13528	6.13515	1	0.816683	78.2286
GOTERM_BP_FAT	GO:0032733~positive regulation of interleukin-10 production	3	0.232378	0.080783	ILMN_2328666,ILMN_1765668,ILMN_1774410	945	7	13528	6.13515	1	0.816683	78.2286
SMART	SM00194:PTPc	7	0.542215	0.0807832	ILMN_1657128,ILMN_1762766,ILMN_1658576,ILMN_1779674,ILMN_1769779,ILMN_1676616,ILMN_2315789	694	40	9079	2.28937	1	0.956158	67.4986
GOTERM_MF_FAT	GO:0030554~adenyl nucleotide binding	125	9.68242	0.0810933	ILMN_2053650,ILMN_1664439,ILMN_1689828,ILMN_1763491,ILMN_1806328,ILMN_2370910,ILMN_1740292,ILMN_2282282,ILMN_2132161,ILMN_2229379,ILMN_1740083,ILMN_2202423,ILMN_1708588,ILMN_1754858,ILMN_2135984,ILMN_1776850,ILMN_2135258,ILMN_1662738,ILMN_1708223,ILMN_239	908	1577	12983	1.13336	1	0.904448	73.4563
GOTERM_CC_FAT	GO:0016021~integral to membrane	383	29.6669	0.0817755	ILMN_1734707,ILMN_1690223,ILMN_1666553,ILMN_1733963,ILMN_2129563,ILMN_2366212,ILMN_1739521,ILMN_1713829,ILMN_1688801,ILMN_2377708,ILMN_2046611,ILMN_1693604,ILMN_1766896,ILMN_1734909,ILMN_2215730,ILMN_2296290,ILMN_1696167,ILMN_1751425,ILMN_2303669,ILMN_180	874	5297	12782	1.05744	1	0.685493	70.3146
UP_SEQ_FEATURE	repeat:LRR 7	18	1.39427	0.081962	ILMN_1697561,ILMN_1746138,ILMN_2179029,ILMN_1664878,ILMN_1685472,ILMN_1737484,ILMN_1756755,ILMN_1777708,ILMN_1720511,ILMN_1700031,ILMN_1778755,ILMN_1676449,ILMN_1652366,ILMN_1781383,ILMN_1746148,ILMN_1814661,ILMN_2139125,ILMN_1745686	1274	177	19113	1.52566	1	0.989604	78.6759
GOTERM_BP_FAT	GO:0060113~inner ear receptor cell differentiation	5	0.387297	0.0821046	ILMN_1783149,ILMN_2399523,ILMN_1717434,ILMN_2407564,ILMN_2046611,ILMN_1690621	945	24	13528	2.98236	1	0.819951	78.7882
GOTERM_BP_FAT	GO:0000578~embryonic axis specification	4	0.309837	0.0821438	ILMN_1655572,ILMN_1763657,ILMN_2120762,ILMN_1781416	945	15	13528	3.81743	1	0.818141	78.8046
GOTERM_MF_FAT	GO:0015269~calcium-activated potassium channel activity	4	0.309837	0.082361	ILMN_1652065,ILMN_1727466,ILMN_1685636,ILMN_1744897	908	15	12983	3.81292	1	0.901552	74.0248
BIOCARTA	h_wntPathway:WNT Signaling Pathway	5	0.387297	0.0826649	ILMN_1692967,ILMN_1781416,ILMN_1772817,ILMN_2386354,ILMN_1815718	98	25	1437	2.93265	1	0.999538	65.3821
GOTERM_BP_FAT	GO:0006468~protein amino acid phosphorylation	57	4.41518	0.0828563	ILMN_2053650,ILMN_1714569,ILMN_1664439,ILMN_1689828,ILMN_1733963,ILMN_1806328,ILMN_1744560,ILMN_1746819,ILMN_1667125,ILMN_2229379,ILMN_2135984,ILMN_1754858,ILMN_1680434,ILMN_1708223,ILMN_1732318,ILMN_1657515,ILMN_1687442,ILMN_2095577,ILMN_1686405,ILMN_2405031,ILMN_1697729,ILMN_1721129,ILMN_2243308,ILMN_1652472,ILMN_1692261,ILMN_1666314,ILMN_1681657,ILMN_2051373,ILMN_2059549,ILMN_1762766,ILMN_1767…	945	667	13528	1.22335	1	0.818981	79.1005
INTERPRO	IPR001791:Laminin G	7	0.542215	0.0831878	ILMN_1725417,ILMN_1691290,ILMN_1676449,ILMN_1690223,ILMN_1694482,ILMN_1717541,ILMN_1788019	1136	45	16659	2.28116	1	0.952638	76.4076
GOTERM_BP_FAT	GO:0035108~limb morphogenesis	12	0.929512	0.0837475	ILMN_1784678,ILMN_1674386,ILMN_1699803,ILMN_2343310,ILMN_2213136,ILMN_1695687,ILMN_1771962,ILMN_1777397,ILMN_2095577,ILMN_1724540,ILMN_1800331,ILMN_1674785	945	99	13528	1.73519	1	0.820496	79.465
GOTERM_BP_FAT	GO:0035107~appendage morphogenesis	12	0.929512	0.0837475	ILMN_1784678,ILMN_1674386,ILMN_1699803,ILMN_2343310,ILMN_2213136,ILMN_1695687,ILMN_1771962,ILMN_1777397,ILMN_2095577,ILMN_1724540,ILMN_1800331,ILMN_1674785	945	99	13528	1.73519	1	0.820496	79.465
GOTERM_BP_FAT	GO:0030324~lung development	12	0.929512	0.0837475	ILMN_1715715,ILMN_1668983,ILMN_1775224,ILMN_1772817,ILMN_1685982,ILMN_1771962,ILMN_1688633,ILMN_2095577,ILMN_1686405,ILMN_2219767,ILMN_1712537,ILMN_1768575	945	99	13528	1.73519	1	0.820496	79.465
UP_SEQ_FEATURE	compositionally biased region:Pro-rich	76	5.88691	0.0841514	ILMN_1727107,ILMN_1682062,ILMN_1664439,ILMN_1741688,ILMN_1708508,ILMN_2111229,ILMN_2382245,ILMN_1685286,ILMN_2062687,ILMN_1672720,ILMN_1669046,ILMN_1762407,ILMN_1705210,ILMN_1746784,ILMN_1668969,ILMN_1697561,ILMN_1812353,ILMN_2224657,ILMN_1717434,ILMN_177	1274	960	19113	1.18769	1	0.99009	79.5764
GOTERM_CC_FAT	GO:0031410~cytoplasmic vesicle	54	4.1828	0.0841852	ILMN_1658499,ILMN_1754600,ILMN_1778374,ILMN_1743373,ILMN_1723443,ILMN_1679256,ILMN_1768575,ILMN_1744560,ILMN_1661161,ILMN_2357471,ILMN_1814221,ILMN_1811387,ILMN_1700183,ILMN_2229379,ILMN_1800172,ILMN_1672720,ILMN_1734909,ILMN_1688184,ILMN_2296290,ILMN_2227011,ILMN_1805807,ILMN_1678531,ILMN_1690884,ILMN_1692020,ILMN_1696167,ILMN_1692967,ILMN_1682015,ILMN_1706758,ILMN_1786034,ILMN_1751020,ILMN_1731…	874	642	12782	1.23012	1	0.685983	71.4045
SP_PIR_KEYWORDS	cell membrane	162	12.5484	0.084829	ILMN_1672930,ILMN_1657128,ILMN_1692674,ILMN_1760088,ILMN_2145280,ILMN_1691290,ILMN_1723607,ILMN_1794095,ILMN_1733963,ILMN_1740426,ILMN_1780485,ILMN_2366212,ILMN_1662932,ILMN_1676215,ILMN_1739521,ILMN_1794594,ILMN_1761946,ILMN_1700183,ILMN_1713139,ILMN_168	1275	2194	19235	1.11394	1	0.563011	72.5811
SP_PIR_KEYWORDS	phosphoric monoester hydrolase	9	0.697134	0.0849449	ILMN_1701603,ILMN_1657128,ILMN_1762766,ILMN_1661129,ILMN_1658576,ILMN_1728799,ILMN_1779674,ILMN_1676616,ILMN_2315789	1275	69	19235	1.96777	1	0.557455	72.6318
SP_PIR_KEYWORDS	phosphoric diester hydrolase	4	0.309837	0.0850692	ILMN_1724066,ILMN_1700888,ILMN_2373791,ILMN_1815719	1275	16	19235	3.77157	1	0.552051	72.686
UP_SEQ_FEATURE	domain:POU-specific	4	0.309837	0.0861923	ILMN_1794333,ILMN_2068498,ILMN_2086981,ILMN_1705546	1274	16	19113	3.75059	1	0.990462	80.3833
GOTERM_BP_FAT	GO:0007243~protein kinase cascade	34	2.63362	0.0862418	ILMN_2059549,ILMN_1714216,ILMN_1709085,ILMN_1733963,ILMN_1756755,ILMN_2244699,ILMN_1694426,ILMN_1746819,ILMN_1709719,ILMN_1737993,ILMN_2229379,ILMN_1665943,ILMN_1772466,ILMN_2117323,ILMN_1680434,ILMN_1672176,ILMN_1722073,ILMN_1732318,ILMN_1657515,ILMN_1687442,ILMN_1673521,ILMN_1651498,ILMN_1697729,ILMN_1764361,ILMN_1779800,ILMN_1733366,ILMN_1772817,ILMN_1791052,ILMN_1652472,ILMN_1665319,ILMN_1752…	945	370	13528	1.31546	1	0.827971	80.4536
GOTERM_BP_FAT	GO:0051173~positive regulation of nitrogen compound metabolic process	55	4.26026	0.0865932	ILMN_1784678,ILMN_1714461,ILMN_1651364,ILMN_1664439,ILMN_1753830,ILMN_1715715,ILMN_1690325,ILMN_1813955,ILMN_1794333,ILMN_2195703,ILMN_1799076,ILMN_1691641,ILMN_1750181,ILMN_2396948,ILMN_1722824,ILMN_1671028,ILMN_2405031,ILMN_1738657,ILMN_1708798,ILMN_1789018,ILMN_1668726,ILMN_1815121,ILMN_2349006,ILMN_2177156,ILMN_2137789,ILMN_1724832,ILMN_2120762,ILMN_1685982,ILMN_1779257,ILMN_1711786,ILMN_1689…	945	644	13528	1.22258	1	0.827384	80.5892
GOTERM_MF_FAT	GO:0003702~RNA polymerase II transcription factor activity	24	1.85902	0.0874136	ILMN_2195703,ILMN_1799076,ILMN_2367141,ILMN_1812968,ILMN_2213136,ILMN_1750062,ILMN_1814657,ILMN_1722824,ILMN_1736974,ILMN_1671028,ILMN_1698139,ILMN_1741288,ILMN_2233604,ILMN_1715715,ILMN_1730329,ILMN_2366654,ILMN_1792990,ILMN_2401352,ILMN_2223130,ILMN_1768793,ILMN_2137789,ILMN_1706839,ILMN_1789244,ILMN_1783185	908	244	12983	1.40641	1	0.909156	76.1795
GOTERM_MF_FAT	GO:0022832~voltage-gated channel activity	20	1.54919	0.0881435	ILMN_1740555,ILMN_2365248,ILMN_1717702,ILMN_1682062,ILMN_1766918,ILMN_1809676,ILMN_1671392,ILMN_1731914,ILMN_1790810,ILMN_1735062,ILMN_1798742,ILMN_1699665,ILMN_1677815,ILMN_1664047,ILMN_1666776,ILMN_1718900,ILMN_1688633,ILMN_1790508,ILMN_1673769,ILMN_1711988	908	195	12983	1.46651	1	0.90503	76.4765
GOTERM_MF_FAT	GO:0005244~voltage-gated ion channel activity	20	1.54919	0.0881435	ILMN_1740555,ILMN_2365248,ILMN_1717702,ILMN_1682062,ILMN_1766918,ILMN_1809676,ILMN_1671392,ILMN_1731914,ILMN_1790810,ILMN_1735062,ILMN_1798742,ILMN_1699665,ILMN_1677815,ILMN_1664047,ILMN_1666776,ILMN_1718900,ILMN_1688633,ILMN_1790508,ILMN_1673769,ILMN_1711988	908	195	12983	1.46651	1	0.90503	76.4765
UP_SEQ_FEATURE	domain:GPS	6	0.464756	0.0883824	ILMN_2407564,ILMN_1691290,ILMN_1751885,ILMN_1690621,ILMN_2353633,ILMN_1666902,ILMN_1694482	1274	36	19113	2.50039	1	0.990887	81.2158
SP_PIR_KEYWORDS	retinitis pigmentosa	7	0.542215	0.0884068	ILMN_1783149,ILMN_1674458,ILMN_1702787,ILMN_2407564,ILMN_2373632,ILMN_1695157,ILMN_1655974,ILMN_1690621	1275	47	19235	2.24689	1	0.560713	74.1049
OMIM_DISEASE	Common variants at 30 loci contribute to polygenic dyslipidemia	7	0.542215	0.0884166	ILMN_1722073,ILMN_1700762,ILMN_1789007,ILMN_1764709,ILMN_1668850,ILMN_1690884,ILMN_1689156	256	45	3671	2.23064	1	0.999999	73.1962
GOTERM_BP_FAT	GO:0045944~positive regulation of transcription from RNA polymerase II promoter	34	2.63362	0.0884798	ILMN_1784678,ILMN_2120762,ILMN_1664439,ILMN_1689770,ILMN_1680987,ILMN_1698139,ILMN_1715715,ILMN_1701653,ILMN_1730329,ILMN_2366654,ILMN_1681805,ILMN_1764709,ILMN_1690325,ILMN_1794333,ILMN_1722073,ILMN_2195703,ILMN_1799076,ILMN_2213136,ILMN_2334121,ILMN_1750062,ILMN_2396948,ILMN_1722824,ILMN_1800976,ILMN_1724540,ILMN_1671028,ILMN_1712537,ILMN_1738657,ILMN_1695687,ILMN_1815121,ILMN_2177156,ILMN_1768…	945	371	13528	1.31192	1	0.832331	81.3021
GOTERM_BP_FAT	GO:0000226~microtubule cytoskeleton organization	16	1.23935	0.0886467	ILMN_2053650,ILMN_2051373,ILMN_1659086,ILMN_2301083,ILMN_1799672,ILMN_2132161,ILMN_1800611,ILMN_2215989,ILMN_1652006,ILMN_1779800,ILMN_2216815,ILMN_1661776,ILMN_1737935,ILMN_1716553,ILMN_1666314,ILMN_2141259	945	147	13528	1.55813	1	0.831089	81.364
SP_PIR_KEYWORDS	Hearing	5	0.387297	0.0895887	ILMN_1783149,ILMN_1717434,ILMN_1765772,ILMN_1806710,ILMN_2170930	1275	26	19235	2.90121	1	0.559961	74.5907
GOTERM_BP_FAT	GO:0048858~cell projection morphogenesis	24	1.85902	0.0896728	ILMN_2176502,ILMN_1740555,ILMN_2343310,ILMN_2367204,ILMN_1691290,ILMN_2047460,ILMN_1659086,ILMN_1654563,ILMN_1737484,ILMN_1744560,ILMN_1661161,ILMN_1680320,ILMN_2212999,ILMN_1753830,ILMN_1762561,ILMN_1737993,ILMN_1712913,ILMN_1813503,ILMN_1676449,ILMN_1689111,ILMN_1737935,ILMN_1676616,ILMN_2323465,ILMN_1692261	945	245	13528	1.40232	1	0.832883	81.7402
GOTERM_BP_FAT	GO:0019216~regulation of lipid metabolic process	13	1.00697	0.090436	ILMN_1722073,ILMN_1688543,ILMN_1750062,ILMN_1662144,ILMN_1685982,ILMN_2131381,ILMN_1789007,ILMN_1760909,ILMN_1657679,ILMN_1690884,ILMN_1682015,ILMN_1763852,ILMN_1794781	945	112	13528	1.6616	1	0.833732	82.0153
INTERPRO	IPR000832:GPCR, family 2, secretin-like	7	0.542215	0.0904434	ILMN_1691290,ILMN_2199389,ILMN_1795166,ILMN_1751885,ILMN_2353633,ILMN_1666902,ILMN_1694482	1136	46	16659	2.23157	1	0.961353	79.3276
INTERPRO	IPR000327:POU-specific	4	0.309837	0.0908838	ILMN_1794333,ILMN_2068498,ILMN_2086981,ILMN_1705546	1136	16	16659	3.66615	1	0.959126	79.4934
INTERPRO	IPR000337:GPCR, family 3	4	0.309837	0.0908838	ILMN_1693604,ILMN_1752843,ILMN_1660718,ILMN_1729212	1136	16	16659	3.66615	1	0.959126	79.4934
UP_SEQ_FEATURE	domain:Ricin B-type lectin	5	0.387297	0.0910187	ILMN_2113340,ILMN_1735157,ILMN_1673773,ILMN_2077952,ILMN_1701557,ILMN_1669557	1274	26	19113	2.88507	1	0.991493	82.1735
GOTERM_CC_FAT	GO:0031228~intrinsic to Golgi membrane	7	0.542215	0.0911816	ILMN_1781560,ILMN_2268156,ILMN_1735584,ILMN_1713807,ILMN_1758461,ILMN_1696590,ILMN_1764577	874	46	12782	2.2255	1	0.706048	74.362
GOTERM_BP_FAT	GO:0031328~positive regulation of cellular biosynthetic process	58	4.49264	0.0918593	ILMN_1784678,ILMN_1714461,ILMN_1651364,ILMN_1664439,ILMN_1753830,ILMN_1715715,ILMN_1690325,ILMN_1813955,ILMN_1794333,ILMN_1802653,ILMN_2195703,ILMN_1799076,ILMN_1691641,ILMN_1750181,ILMN_1732318,ILMN_2396948,ILMN_1722824,ILMN_1671028,ILMN_2405031,ILMN_1738657,ILMN_1708798,ILMN_1789018,ILMN_1668726,ILMN_1815121,ILMN_2349006,ILMN_2177156,ILMN_2137789,ILMN_1724832,ILMN_2059549,ILMN_1688543,ILMN_2120…	945	685	13528	1.2121	1	0.836816	82.5179
INTERPRO	IPR006209:EGF	14	1.08443	0.0920218	ILMN_1797519,ILMN_2399523,ILMN_1691290,ILMN_1690223,ILMN_1743373,ILMN_1723443,ILMN_1730645,ILMN_1694482,ILMN_1719755,ILMN_1676449,ILMN_1680300,ILMN_1670708,ILMN_1753287,ILMN_1717541	1136	127	16659	1.61657	1	0.957949	79.9161
UP_SEQ_FEATURE	domain:Fibronectin type-III 2	14	1.08443	0.0926557	ILMN_1802653,ILMN_1657128,ILMN_1693941,ILMN_2367204,ILMN_1775931,ILMN_1765668,ILMN_2060115,ILMN_1676709,ILMN_1681515,ILMN_1744635,ILMN_2139396,ILMN_2111229,ILMN_2315789,ILMN_1692261	1274	130	19113	1.61564	1	0.991603	82.7448
GOTERM_BP_FAT	GO:0002764~immune response-regulating signal transduction	8	0.619675	0.0932647	ILMN_2059549,ILMN_1669833,ILMN_1765668,ILMN_1779257,ILMN_1774410,ILMN_2377669,ILMN_1782704,ILMN_1815719	945	56	13528	2.04505	1	0.839755	83.0011
GOTERM_BP_FAT	GO:0051339~regulation of lyase activity	12	0.929512	0.0933973	ILMN_1746027,ILMN_1662086,ILMN_1775224,ILMN_1774826,ILMN_2120555,ILMN_1708588,ILMN_1795166,ILMN_1693604,ILMN_1752843,ILMN_1725271,ILMN_1660718,ILMN_1729212	945	101	13528	1.70083	1	0.838449	83.0461
SP_PIR_KEYWORDS	dipeptidase	3	0.232378	0.094023	ILMN_1681651,ILMN_1731275,ILMN_1740024	1275	8	19235	5.65735	1	0.572628	76.3386
GOTERM_BP_FAT	GO:0031667~response to nutrient levels	20	1.54919	0.0943415	ILMN_1701603,ILMN_1727855,ILMN_1750062,ILMN_1685982,ILMN_1740418,ILMN_2296290,ILMN_1813350,ILMN_1723443,ILMN_1729180,ILMN_1731062,ILMN_1792733,ILMN_1769757,ILMN_2177156,ILMN_2134765,ILMN_1800331,ILMN_2137789,ILMN_1668850,ILMN_2374425,ILMN_1768820,ILMN_1792748	945	197	13528	1.45333	1	0.839822	83.3628
UP_SEQ_FEATURE	domain:BEN	3	0.232378	0.0949351	ILMN_2396338,ILMN_1675024,ILMN_2235086	1274	8	19113	5.62588	1	0.991989	83.5116
GOTERM_BP_FAT	GO:0009948~anterior/posterior axis specification	4	0.309837	0.0960687	ILMN_1655572,ILMN_2120762,ILMN_1712537,ILMN_2115143	945	16	13528	3.57884	1	0.843678	83.9278
INTERPRO	IPR000219:Dbl homology (DH) domain	9	0.697134	0.096151	ILMN_1744614,ILMN_1655577,ILMN_1794781,ILMN_1669928,ILMN_2062687,ILMN_1657679,ILMN_1667405,ILMN_1689770,ILMN_2104141	1136	69	16659	1.91278	1	0.961144	81.3821
COG_ONTOLOGY	Transcription / DNA replication, recombination, and repair	3	0.232378	0.0966689	ILMN_1692433,ILMN_2202423,ILMN_2334205	152	7	1950	5.49812	0.941962	0.941962	57.28
BIOCARTA	h_mcmPathway:CDK Regulation of DNA Replication	3	0.232378	0.0967335	ILMN_1740083,ILMN_1785914,ILMN_2374425	98	8	1437	5.49872	1	0.99761	71.3728
BIOCARTA	h_cdc25Pathway:cdc25 and chk1 Regulatory Pathway in response to DNA damage	3	0.232378	0.0967335	ILMN_1747911,ILMN_1721167,ILMN_2120965	98	8	1437	5.49872	1	0.99761	71.3728
UP_SEQ_FEATURE	domain:Fibronectin type-III 1	14	1.08443	0.096939	ILMN_1802653,ILMN_1657128,ILMN_1693941,ILMN_2367204,ILMN_1775931,ILMN_1765668,ILMN_2060115,ILMN_1676709,ILMN_1681515,ILMN_1744635,ILMN_2139396,ILMN_2111229,ILMN_2315789,ILMN_1692261	1274	131	19113	1.60331	1	0.992236	84.159
GOTERM_BP_FAT	GO:0030323~respiratory tube development	12	0.929512	0.0984633	ILMN_1715715,ILMN_1668983,ILMN_1775224,ILMN_1772817,ILMN_1685982,ILMN_1771962,ILMN_1688633,ILMN_2095577,ILMN_1686405,ILMN_2219767,ILMN_1712537,ILMN_1768575	945	102	13528	1.68416	1	0.849456	84.6812
GOTERM_BP_FAT	GO:0045834~positive regulation of lipid metabolic process	7	0.542215	0.0986694	ILMN_1722073,ILMN_1688543,ILMN_1750062,ILMN_1789007,ILMN_1794781,ILMN_1657679,ILMN_1690884	945	46	13528	2.17842	1	0.848431	84.7445
GOTERM_BP_FAT	GO:0006941~striated muscle contraction	7	0.542215	0.0986694	ILMN_2115991,ILMN_1697729,ILMN_1707791,ILMN_1795119,ILMN_1693428,ILMN_1658660,ILMN_1800898	945	46	13528	2.17842	1	0.848431	84.7445
INTERPRO	IPR002059:Cold-shock protein, DNA-binding	3	0.232378	0.0987223	ILMN_1748903,ILMN_1748697,ILMN_1755354	1136	8	16659	5.49923	1	0.961987	82.2435
INTERPRO	IPR000162:GPCR, family 3, metabotropic glutamate receptor	3	0.232378	0.0987223	ILMN_1693604,ILMN_1752843,ILMN_1729212	1136	8	16659	5.49923	1	0.961987	82.2435
INTERPRO	IPR011129:Cold shock protein	3	0.232378	0.0987223	ILMN_1748903,ILMN_1748697,ILMN_1755354	1136	8	16659	5.49923	1	0.961987	82.2435
UP_SEQ_FEATURE	domain:BAR	4	0.309837	0.099696	ILMN_1661491,ILMN_1718610,ILMN_1760990,ILMN_1808395	1274	17	19113	3.52997	1	0.99276	85.0105
GOTERM_MF_FAT	GO:0000287~magnesium ion binding	40	3.09837	0.0998925	ILMN_2051373,ILMN_1701603,ILMN_1675617,ILMN_1709085,ILMN_2373632,ILMN_1723607,ILMN_1694582,ILMN_1689828,ILMN_2377210,ILMN_1654370,ILMN_1708508,ILMN_1750102,ILMN_1728799,ILMN_1708588,ILMN_1776850,ILMN_1750097,ILMN_1662738,ILMN_1672176,ILMN_1750181,ILMN_1760335,ILMN_1668983,ILMN_1755075,ILMN_1657515,ILMN_2120555,ILMN_1741801,ILMN_1736412,ILMN_2095577,ILMN_1690077,ILMN_1736888,ILMN_1707881,ILMN_1721…	908	452	12983	1.26535	1	0.926789	80.8058

## Sheet: 1c
Figure 4C, Self-renewal signature, 1299 genes
Functional Annotation Clustering
Annotation Cluster 1	Enrichment Score: 3.8050253671729304
Category	Term	Count	%	PValue	Genes	List Total	Pop Hits	Pop Total	Fold Enrichment	Bonferroni	Benjamini	FDR
GOTERM_CC_FAT	GO:0044459~plasma membrane part	208	16.1115	2.81307e-07	ILMN_1720844,ILMN_1723607,ILMN_1794095,ILMN_1733963,ILMN_1740426,ILMN_1679256,ILMN_2366212,ILMN_2132161,ILMN_1662932,ILMN_1739521,ILMN_1794594,ILMN_1713139,ILMN_1789463,ILMN_1723480,ILMN_1693604,ILMN_1705210,ILMN_2393296,ILMN_2215730,ILMN_1659610,ILMN_169	874	2203	12782	1.38082	0.000129674	0.000129674	0.000400465
GOTERM_CC_FAT	GO:0005887~integral to plasma membrane	112	8.67545	0.000328141	ILMN_1681087,ILMN_1657128,ILMN_1760088,ILMN_1691290,ILMN_1794095,ILMN_1733963,ILMN_1654563,ILMN_2366212,ILMN_1739521,ILMN_1700183,ILMN_1723287,ILMN_1789463,ILMN_1723480,ILMN_1676616,ILMN_1740494,ILMN_1693604,ILMN_1672114,ILMN_1810533,ILMN_2215730,ILMN_180	874	1188	12782	1.37876	0.140409	0.0371181	0.466126
GOTERM_CC_FAT	GO:0031226~intrinsic to plasma membrane	113	8.7529	0.000513188	ILMN_1681087,ILMN_1657128,ILMN_1760088,ILMN_1691290,ILMN_1794095,ILMN_1733963,ILMN_1654563,ILMN_2366212,ILMN_1739521,ILMN_1700183,ILMN_1723287,ILMN_1789463,ILMN_1723480,ILMN_1676616,ILMN_1740494,ILMN_1693604,ILMN_1672114,ILMN_1810533,ILMN_2215730,ILMN_180	874	1215	12782	1.36016	0.210725	0.0332408	0.728094
GOTERM_CC_FAT	GO:0005886~plasma membrane	289	22.3857	0.0127169	ILMN_1720844,ILMN_1723607,ILMN_1794095,ILMN_1733963,ILMN_1740426,ILMN_1679256,ILMN_2366212,ILMN_2132161,ILMN_1662932,ILMN_1794594,ILMN_1739521,ILMN_1761946,ILMN_1713139,ILMN_1688801,ILMN_1789463,ILMN_1727098,ILMN_1723480,ILMN_1745242,ILMN_2046611,ILMN_169	874	3777	12782	1.11902	0.997261	0.308405	16.6563
Annotation Cluster 2	Enrichment Score: 3.235931929049648
Category	Term	Count	%	PValue	Genes	List Total	Pop Hits	Pop Total	Fold Enrichment	Bonferroni	Benjamini	FDR
GOTERM_BP_FAT	GO:0016055~Wnt receptor signaling pathway	23	1.78156	0.00012601	ILMN_1724480,ILMN_1731206,ILMN_2367141,ILMN_1657128,ILMN_1763657,ILMN_2213136,ILMN_1781416,ILMN_1692674,ILMN_1729368,ILMN_2386354,ILMN_1690077,ILMN_1815718,ILMN_1694426,ILMN_1692967,ILMN_1814917,ILMN_1715463,ILMN_1716246,ILMN_1737935,ILMN_1722898,ILMN_1712729,ILMN_2382290,ILMN_1798971,ILMN_1655165	945	133	13528	2.47559	0.326959	0.0761353	0.227826
SP_PIR_KEYWORDS	wnt signaling pathway	21	1.62665	0.00014583	ILMN_1724480,ILMN_1731206,ILMN_2367141,ILMN_1763657,ILMN_2213136,ILMN_1781416,ILMN_1692674,ILMN_1729368,ILMN_2047460,ILMN_1687442,ILMN_2386354,ILMN_1815718,ILMN_1692967,ILMN_1814917,ILMN_1715463,ILMN_1716246,ILMN_1722898,ILMN_1712729,ILMN_2382290,ILMN_1798971,ILMN_1655165	1275	122	19235	2.59682	0.0772143	0.0133038	0.212657
KEGG_PATHWAY	hsa04310:Wnt signaling pathway	19	1.47173	0.0106648	ILMN_1724480,ILMN_1731206,ILMN_2367141,ILMN_1763657,ILMN_1795846,ILMN_2213136,ILMN_1781416,ILMN_1692674,ILMN_1729368,ILMN_1724066,ILMN_1800976,ILMN_2386354,ILMN_2115143,ILMN_1815718,ILMN_1661161,ILMN_1692967,ILMN_1722898,ILMN_1712729,ILMN_1798971	339	151	5085	1.88742	0.827683	0.296497	12.1916
Annotation Cluster 3	Enrichment Score: 3.229328736756802
Category	Term	Count	%	PValue	Genes	List Total	Pop Hits	Pop Total	Fold Enrichment	Bonferroni	Benjamini	FDR
GOTERM_BP_FAT	GO:0048729~tissue morphogenesis	28	2.16886	0.000128331	ILMN_1784678,ILMN_1763333,ILMN_1714216,ILMN_2399523,ILMN_2120762,ILMN_1694482,ILMN_1680987,ILMN_1676449,ILMN_1717636,ILMN_2051972,ILMN_1669046,ILMN_1696339,ILMN_2213136,ILMN_1771962,ILMN_1763328,ILMN_2095577,ILMN_1724540,ILMN_1712537,ILMN_2233604,ILMN_2199439,ILMN_1737935,ILMN_1760509,ILMN_2137789,ILMN_1800331,ILMN_1724832,ILMN_1666314,ILMN_1658660,ILMN_1754102	945	180	13528	2.22683	0.331851	0.0649986	0.232019
GOTERM_BP_FAT	GO:0001704~formation of primary germ layer	11	0.852053	0.000322093	ILMN_1668969,ILMN_1763333,ILMN_2233604,ILMN_2213136,ILMN_1676449,ILMN_1737935,ILMN_1760509,ILMN_2095577,ILMN_2137789,ILMN_1712537,ILMN_1680987	945	40	13528	3.93672	0.636574	0.0879096	0.581368
GOTERM_BP_FAT	GO:0001707~mesoderm formation	10	0.774593	0.000638414	ILMN_1763333,ILMN_2233604,ILMN_2213136,ILMN_1676449,ILMN_1737935,ILMN_1760509,ILMN_2095577,ILMN_2137789,ILMN_1712537,ILMN_1680987	945	36	13528	3.97648	0.865547	0.0954583	1.14921
GOTERM_BP_FAT	GO:0048332~mesoderm morphogenesis	10	0.774593	0.000974594	ILMN_1763333,ILMN_2233604,ILMN_2213136,ILMN_1676449,ILMN_1737935,ILMN_1760509,ILMN_2095577,ILMN_2137789,ILMN_1712537,ILMN_1680987	945	38	13528	3.7672	0.953284	0.111156	1.74934
GOTERM_BP_FAT	GO:0007369~gastrulation	14	1.08443	0.000980142	ILMN_1668969,ILMN_1763333,ILMN_2213136,ILMN_1668983,ILMN_2095577,ILMN_1712537,ILMN_1680987,ILMN_2115143,ILMN_2233604,ILMN_1812517,ILMN_1676449,ILMN_1737935,ILMN_1760509,ILMN_2137789	945	70	13528	2.86307	0.954092	0.107845	1.75922
GOTERM_BP_FAT	GO:0007498~mesoderm development	14	1.08443	0.00166916	ILMN_1763333,ILMN_2213136,ILMN_2120762,ILMN_1668983,ILMN_1660995,ILMN_2095577,ILMN_1712537,ILMN_1680987,ILMN_2233604,ILMN_1676449,ILMN_1737935,ILMN_1760509,ILMN_1753287,ILMN_2137789	945	74	13528	2.70831	0.994747	0.139265	2.97836
Annotation Cluster 4	Enrichment Score: 3.094042421998703
Category	Term	Count	%	PValue	Genes	List Total	Pop Hits	Pop Total	Fold Enrichment	Bonferroni	Benjamini	FDR
SP_PIR_KEYWORDS	Tight junction	16	1.23935	7.44531e-06	ILMN_1654112,ILMN_1725338,ILMN_1723042,ILMN_1740276,ILMN_2406532,ILMN_1659610,ILMN_1773312,ILMN_1718610,ILMN_1685194,ILMN_2143685,ILMN_2344221,ILMN_1729639,ILMN_1804531,ILMN_1750097,ILMN_1672350,ILMN_1806293	1275	61	19235	3.95706	0.00409398	0.00136653	0.0108674
GOTERM_CC_FAT	GO:0070160~occluding junction	16	1.23935	0.000100434	ILMN_1654112,ILMN_1725338,ILMN_1723042,ILMN_1740276,ILMN_2406532,ILMN_1659610,ILMN_1773312,ILMN_1718610,ILMN_1685194,ILMN_2143685,ILMN_2344221,ILMN_1729639,ILMN_1804531,ILMN_1750097,ILMN_1672350,ILMN_1806293	874	73	12782	3.20542	0.0452466	0.0153156	0.142881
GOTERM_CC_FAT	GO:0005923~tight junction	16	1.23935	0.000100434	ILMN_1654112,ILMN_1725338,ILMN_1723042,ILMN_1740276,ILMN_2406532,ILMN_1659610,ILMN_1773312,ILMN_1718610,ILMN_1685194,ILMN_2143685,ILMN_2344221,ILMN_1729639,ILMN_1804531,ILMN_1750097,ILMN_1672350,ILMN_1806293	874	73	12782	3.20542	0.0452466	0.0153156	0.142881
INTERPRO	IPR006187:Claudin	8	0.619675	0.000235766	ILMN_1725338,ILMN_1723042,ILMN_1685194,ILMN_2143685,ILMN_1740276,ILMN_1729639,ILMN_1804531,ILMN_1750097	1136	20	16659	5.86585	0.299561	0.163078	0.391326
KEGG_PATHWAY	hsa04670:Leukocyte transendothelial migration	20	1.54919	0.000243036	ILMN_1665691,ILMN_1732318,ILMN_1725338,ILMN_1796316,ILMN_1723042,ILMN_1681857,ILMN_1740276,ILMN_2406532,ILMN_1657679,ILMN_1815719,ILMN_2175912,ILMN_1689111,ILMN_1685194,ILMN_2143685,ILMN_1794781,ILMN_1729639,ILMN_1804531,ILMN_1750097,ILMN_1672350,ILMN_2135258	339	118	5085	2.54237	0.0390786	0.0390786	0.294302
INTERPRO	IPR017974:Claudin, conserved site	8	0.619675	0.000332964	ILMN_1725338,ILMN_1723042,ILMN_1685194,ILMN_2143685,ILMN_1740276,ILMN_1729639,ILMN_1804531,ILMN_1750097	1136	21	16659	5.58652	0.395201	0.118134	0.552238
GOTERM_BP_FAT	GO:0016338~calcium-independent cell-cell adhesion	8	0.619675	0.000530241	ILMN_1725338,ILMN_1723042,ILMN_1685194,ILMN_2143685,ILMN_1740276,ILMN_1729639,ILMN_1804531,ILMN_1750097	945	22	13528	5.20558	0.811085	0.105148	0.955369
KEGG_PATHWAY	hsa04530:Tight junction	20	1.54919	0.00123541	ILMN_2413615,ILMN_1654112,ILMN_1665691,ILMN_1725338,ILMN_1795119,ILMN_1723042,ILMN_1681857,ILMN_1740276,ILMN_2406532,ILMN_2386354,ILMN_1659610,ILMN_1773312,ILMN_1661129,ILMN_1685194,ILMN_2143685,ILMN_2344221,ILMN_1729639,ILMN_1804531,ILMN_1750097,ILMN_1672350	339	134	5085	2.23881	0.183503	0.096398	1.48778
GOTERM_CC_FAT	GO:0005911~cell-cell junction	25	1.93648	0.00255604	ILMN_1678501,ILMN_1720844,ILMN_1654112,ILMN_1657128,ILMN_1687023,ILMN_1740276,ILMN_1711787,ILMN_1671106,ILMN_1704294,ILMN_1685194,ILMN_2143685,ILMN_2344221,ILMN_1729639,ILMN_1750097,ILMN_1716758,ILMN_1806293,ILMN_1725338,ILMN_1723042,ILMN_2406532,ILMN_1659610,ILMN_1773312,ILMN_1718610,ILMN_1672350,ILMN_1804531,ILMN_1770940	874	190	12782	1.9243	0.692674	0.122865	3.57785
KEGG_PATHWAY	hsa04514:Cell adhesion molecules (CAMs)	19	1.47173	0.0025741	ILMN_1725338,ILMN_1723042,ILMN_1779257,ILMN_1740276,ILMN_2406532,ILMN_1690223,ILMN_1772218,ILMN_1659075,ILMN_1739521,ILMN_1704294,ILMN_1656670,ILMN_2175912,ILMN_1685194,ILMN_2143685,ILMN_1729639,ILMN_1804531,ILMN_1750097,ILMN_1672350,ILMN_1770940	339	132	5085	2.15909	0.344722	0.131423	3.07699
GOTERM_CC_FAT	GO:0043296~apical junction complex	16	1.23935	0.00283333	ILMN_1654112,ILMN_1725338,ILMN_1723042,ILMN_1740276,ILMN_2406532,ILMN_1659610,ILMN_1773312,ILMN_1718610,ILMN_1685194,ILMN_2143685,ILMN_2344221,ILMN_1729639,ILMN_1804531,ILMN_1750097,ILMN_1672350,ILMN_1806293	874	99	12782	2.36359	0.729645	0.122608	3.95874
GOTERM_CC_FAT	GO:0016327~apicolateral plasma membrane	16	1.23935	0.00379497	ILMN_1654112,ILMN_1725338,ILMN_1723042,ILMN_1740276,ILMN_2406532,ILMN_1659610,ILMN_1773312,ILMN_1718610,ILMN_1685194,ILMN_2143685,ILMN_2344221,ILMN_1729639,ILMN_1804531,ILMN_1750097,ILMN_1672350,ILMN_1806293	874	102	12782	2.29407	0.826714	0.135901	5.26889
INTERPRO	IPR004031:PMP-22/EMP/MP20/Claudin	8	0.619675	0.00976432	ILMN_1725338,ILMN_1723042,ILMN_1685194,ILMN_2143685,ILMN_1740276,ILMN_1729639,ILMN_1804531,ILMN_1750097	1136	36	16659	3.2588	1	0.807236	15.055
UP_SEQ_FEATURE	region of interest:Interactions with TJP1, TJP2 and TJP3	3	0.232378	0.0744035	ILMN_1723042,ILMN_2143685,ILMN_1804531	1274	7	19113	6.42958	1	0.988136	75.2701
Annotation Cluster 5	Enrichment Score: 3.0628125781513282
Category	Term	Count	%	PValue	Genes	List Total	Pop Hits	Pop Total	Fold Enrichment	Bonferroni	Benjamini	FDR
GOTERM_BP_FAT	GO:0009792~embryonic development ending in birth or egg hatching	44	3.40821	6.90058e-05	ILMN_1797519,ILMN_1784678,ILMN_1798076,ILMN_1724480,ILMN_1714216,ILMN_2120762,ILMN_1774826,ILMN_1743373,ILMN_1711787,ILMN_1790810,ILMN_1694482,ILMN_1680987,ILMN_1694426,ILMN_1723412,ILMN_1746819,ILMN_1715715,ILMN_1717636,ILMN_1722898,ILMN_1700413,ILMN_1655572,ILMN_1696339,ILMN_1691641,ILMN_2213136,ILMN_2334121,ILMN_1771962,ILMN_1722824,ILMN_1777397,ILMN_1724540,ILMN_1724946,ILMN_1712537,ILMN_1738…	945	334	13528	1.88585	0.194928	0.194928	0.124823
GOTERM_BP_FAT	GO:0048598~embryonic morphogenesis	41	3.17583	9.42164e-05	ILMN_1784678,ILMN_1798076,ILMN_1763333,ILMN_1714216,ILMN_2343310,ILMN_2399523,ILMN_2120762,ILMN_1694482,ILMN_1680987,ILMN_1694426,ILMN_1676449,ILMN_1717636,ILMN_1764709,ILMN_1794333,ILMN_1668969,ILMN_1699803,ILMN_1783149,ILMN_1696339,ILMN_2213136,ILMN_1668983,ILMN_1771962,ILMN_1777397,ILMN_1724540,ILMN_2095577,ILMN_1712537,ILMN_1738657,ILMN_2115143,ILMN_1680320,ILMN_1742929,ILMN_2233604,ILMN_1695…	945	307	13528	1.91182	0.256244	0.137587	0.170389
GOTERM_BP_FAT	GO:0043009~chordate embryonic development	43	3.33075	0.000116223	ILMN_1797519,ILMN_1784678,ILMN_1798076,ILMN_1724480,ILMN_1714216,ILMN_2120762,ILMN_1743373,ILMN_1711787,ILMN_1790810,ILMN_1694482,ILMN_1680987,ILMN_1694426,ILMN_1723412,ILMN_1746819,ILMN_1715715,ILMN_1717636,ILMN_1722898,ILMN_1700413,ILMN_1655572,ILMN_1696339,ILMN_1691641,ILMN_2213136,ILMN_2334121,ILMN_1771962,ILMN_1722824,ILMN_1777397,ILMN_1724540,ILMN_1724946,ILMN_1712537,ILMN_1738657,ILMN_1680…	945	331	13528	1.8597	0.305938	0.0872548	0.210149
GOTERM_BP_FAT	GO:0048568~embryonic organ development	21	1.62665	0.0168056	ILMN_1784678,ILMN_1798076,ILMN_1783149,ILMN_1691641,ILMN_2120762,ILMN_1771962,ILMN_1724946,ILMN_1724540,ILMN_1712537,ILMN_1738657,ILMN_1680987,ILMN_1694426,ILMN_1680320,ILMN_1742929,ILMN_1715715,ILMN_2177156,ILMN_1760509,ILMN_1764709,ILMN_1674785,ILMN_1724832,ILMN_1737435	945	172	13528	1.7478	1	0.522701	26.4172
GOTERM_BP_FAT	GO:0001701~in utero embryonic development	20	1.54919	0.0382101	ILMN_1691641,ILMN_1771962,ILMN_1722824,ILMN_1777397,ILMN_1711787,ILMN_1724946,ILMN_1790810,ILMN_1712537,ILMN_1680987,ILMN_1723412,ILMN_1746819,ILMN_2243308,ILMN_1715715,ILMN_1695687,ILMN_1772817,ILMN_1760509,ILMN_1770940,ILMN_1737435,ILMN_1789244,ILMN_1700413	945	176	13528	1.62674	1	0.668057	50.5961
Annotation Cluster 6	Enrichment Score: 2.9976832197263272
Category	Term	Count	%	PValue	Genes	List Total	Pop Hits	Pop Total	Fold Enrichment	Bonferroni	Benjamini	FDR
GOTERM_BP_FAT	GO:0007389~pattern specification process	37	2.866	0.000102974	ILMN_1784678,ILMN_2268156,ILMN_1798076,ILMN_1724480,ILMN_2343310,ILMN_2120762,ILMN_1743373,ILMN_1654563,ILMN_1694426,ILMN_1701653,ILMN_1715463,ILMN_1689111,ILMN_1681805,ILMN_1764709,ILMN_1722898,ILMN_1781256,ILMN_1655572,ILMN_1699803,ILMN_1799076,ILMN_1763657,ILMN_2213136,ILMN_1781416,ILMN_1668983,ILMN_2334121,ILMN_1771962,ILMN_1724540,ILMN_2095577,ILMN_1712537,ILMN_1738657,ILMN_2115143,ILMN_1692…	945	267	13528	1.98377	0.276432	0.102241	0.186214
GOTERM_BP_FAT	GO:0003002~regionalization	28	2.16886	0.000566288	ILMN_1784678,ILMN_1724480,ILMN_2268156,ILMN_1798076,ILMN_2343310,ILMN_2120762,ILMN_1743373,ILMN_1694426,ILMN_1681805,ILMN_1764709,ILMN_1722898,ILMN_1655572,ILMN_1699803,ILMN_1799076,ILMN_1763657,ILMN_2213136,ILMN_1668983,ILMN_2334121,ILMN_1771962,ILMN_2095577,ILMN_1724540,ILMN_1712537,ILMN_2115143,ILMN_1680320,ILMN_1753287,ILMN_1800331,ILMN_1724832,ILMN_1754102	945	197	13528	2.03467	0.831325	0.0993991	1.02
GOTERM_BP_FAT	GO:0009952~anterior/posterior pattern formation	21	1.62665	0.00169556	ILMN_1784678,ILMN_1655572,ILMN_1724480,ILMN_1798076,ILMN_2268156,ILMN_1799076,ILMN_2120762,ILMN_2213136,ILMN_1668983,ILMN_2334121,ILMN_1771962,ILMN_1743373,ILMN_2095577,ILMN_1724540,ILMN_1712537,ILMN_2115143,ILMN_1694426,ILMN_1680320,ILMN_1681805,ILMN_1753287,ILMN_1722898	945	140	13528	2.1473	0.995166	0.137664	3.0248
GOTERM_BP_FAT	GO:0001756~somitogenesis	9	0.697134	0.00193825	ILMN_1655572,ILMN_1724480,ILMN_2120762,ILMN_2213136,ILMN_2334121,ILMN_1753287,ILMN_1743373,ILMN_1722898,ILMN_1694426	945	34	13528	3.78936	0.997748	0.148212	3.45059
GOTERM_BP_FAT	GO:0035282~segmentation	10	0.774593	0.00535913	ILMN_1655572,ILMN_1724480,ILMN_2120762,ILMN_2213136,ILMN_2334121,ILMN_1753287,ILMN_1764709,ILMN_1743373,ILMN_1722898,ILMN_1694426	945	48	13528	2.98236	1	0.272805	9.26784
Annotation Cluster 7	Enrichment Score: 2.899547568231806
Category	Term	Count	%	PValue	Genes	List Total	Pop Hits	Pop Total	Fold Enrichment	Bonferroni	Benjamini	FDR
GOTERM_BP_FAT	GO:0048729~tissue morphogenesis	28	2.16886	0.000128331	ILMN_1784678,ILMN_1763333,ILMN_1714216,ILMN_2399523,ILMN_2120762,ILMN_1694482,ILMN_1680987,ILMN_1676449,ILMN_1717636,ILMN_2051972,ILMN_1669046,ILMN_1696339,ILMN_2213136,ILMN_1771962,ILMN_1763328,ILMN_2095577,ILMN_1724540,ILMN_1712537,ILMN_2233604,ILMN_2199439,ILMN_1737935,ILMN_1760509,ILMN_2137789,ILMN_1800331,ILMN_1724832,ILMN_1666314,ILMN_1658660,ILMN_1754102	945	180	13528	2.22683	0.331851	0.0649986	0.232019
GOTERM_BP_FAT	GO:0060562~epithelial tube morphogenesis	15	1.16189	0.00017678	ILMN_1784678,ILMN_1696339,ILMN_1714216,ILMN_2120762,ILMN_1771962,ILMN_1763328,ILMN_1724540,ILMN_1712537,ILMN_1694482,ILMN_1717636,ILMN_2051972,ILMN_1800331,ILMN_1724832,ILMN_1666314,ILMN_1754102	945	67	13528	3.20493	0.42621	0.0762891	0.31948
GOTERM_BP_FAT	GO:0035295~tube development	31	2.40124	0.000313763	ILMN_1784678,ILMN_1714216,ILMN_2120762,ILMN_1775224,ILMN_1685982,ILMN_1694482,ILMN_1768575,ILMN_1680987,ILMN_1715715,ILMN_1676449,ILMN_1689111,ILMN_1688633,ILMN_1717636,ILMN_1681805,ILMN_2051972,ILMN_1696339,ILMN_1668983,ILMN_1771962,ILMN_1763328,ILMN_2095577,ILMN_1724540,ILMN_2219767,ILMN_1712537,ILMN_1686405,ILMN_1680320,ILMN_1772817,ILMN_1800331,ILMN_1724832,ILMN_1666314,ILMN_1657888,ILMN_1754…	945	220	13528	2.01716	0.626933	0.103767	0.566373
GOTERM_BP_FAT	GO:0014020~primary neural tube formation	10	0.774593	0.000316057	ILMN_1696339,ILMN_1714216,ILMN_2120762,ILMN_1717636,ILMN_1724540,ILMN_1800331,ILMN_1724832,ILMN_1694482,ILMN_1712537,ILMN_1754102	945	33	13528	4.33798	0.629614	0.0945479	0.570504
GOTERM_BP_FAT	GO:0035239~tube morphogenesis	21	1.62665	0.000488587	ILMN_1784678,ILMN_1696339,ILMN_1714216,ILMN_2120762,ILMN_1771962,ILMN_1763328,ILMN_1724540,ILMN_1712537,ILMN_2219767,ILMN_1694482,ILMN_1686405,ILMN_1680987,ILMN_1680320,ILMN_1689111,ILMN_1717636,ILMN_1681805,ILMN_2051972,ILMN_1800331,ILMN_1724832,ILMN_1666314,ILMN_1754102	945	127	13528	2.3671	0.784656	0.111408	0.880633
GOTERM_BP_FAT	GO:0001838~embryonic epithelial tube formation	11	0.852053	0.000601878	ILMN_1696339,ILMN_1714216,ILMN_2120762,ILMN_1717636,ILMN_1724540,ILMN_1800331,ILMN_1724832,ILMN_1694482,ILMN_1712537,ILMN_1666314,ILMN_1754102	945	43	13528	3.66206	0.84918	0.099759	1.08378
GOTERM_BP_FAT	GO:0035148~tube lumen formation	11	0.852053	0.000730925	ILMN_1696339,ILMN_1714216,ILMN_2120762,ILMN_1717636,ILMN_1724540,ILMN_1800331,ILMN_1724832,ILMN_1694482,ILMN_1712537,ILMN_1666314,ILMN_1754102	945	44	13528	3.57884	0.899481	0.09916	1.3147
GOTERM_BP_FAT	GO:0001841~neural tube formation	10	0.774593	0.00144162	ILMN_1696339,ILMN_1714216,ILMN_2120762,ILMN_1717636,ILMN_1724540,ILMN_1800331,ILMN_1724832,ILMN_1694482,ILMN_1712537,ILMN_1754102	945	40	13528	3.57884	0.98925	0.132076	2.57735
GOTERM_BP_FAT	GO:0002009~morphogenesis of an epithelium	17	1.31681	0.00162086	ILMN_1784678,ILMN_1696339,ILMN_2399523,ILMN_1714216,ILMN_2120762,ILMN_1771962,ILMN_1763328,ILMN_1724540,ILMN_1712537,ILMN_1694482,ILMN_2199439,ILMN_1717636,ILMN_2051972,ILMN_1800331,ILMN_1724832,ILMN_1666314,ILMN_1754102	945	101	13528	2.40951	0.993884	0.139213	2.89336
GOTERM_BP_FAT	GO:0016331~morphogenesis of embryonic epithelium	12	0.929512	0.00197605	ILMN_1696339,ILMN_2399523,ILMN_1714216,ILMN_2120762,ILMN_1717636,ILMN_1724540,ILMN_1800331,ILMN_1724832,ILMN_1694482,ILMN_1712537,ILMN_1666314,ILMN_1754102	945	58	13528	2.9618	0.998001	0.143904	3.51676
GOTERM_BP_FAT	GO:0001843~neural tube closure	8	0.619675	0.00387679	ILMN_1696339,ILMN_1714216,ILMN_2120762,ILMN_1717636,ILMN_1724540,ILMN_1800331,ILMN_1694482,ILMN_1754102	945	30	13528	3.81743	0.999995	0.220477	6.78898
GOTERM_BP_FAT	GO:0060606~tube closure	8	0.619675	0.00387679	ILMN_1696339,ILMN_1714216,ILMN_2120762,ILMN_1717636,ILMN_1724540,ILMN_1800331,ILMN_1694482,ILMN_1754102	945	30	13528	3.81743	0.999995	0.220477	6.78898
SP_PIR_KEYWORDS	holoprosencephaly	4	0.309837	0.00498089	ILMN_1696339,ILMN_1799076,ILMN_1800331,ILMN_1754102	1275	6	19235	10.0575	0.936157	0.104213	7.02946
GOTERM_BP_FAT	GO:0021915~neural tube development	12	0.929512	0.00705059	ILMN_1696339,ILMN_1680320,ILMN_1714216,ILMN_2120762,ILMN_1771962,ILMN_1717636,ILMN_1724540,ILMN_1800331,ILMN_1724832,ILMN_1694482,ILMN_1712537,ILMN_1754102	945	68	13528	2.52624	1	0.327659	12.0203
GOTERM_BP_FAT	GO:0060429~epithelium development	25	1.93648	0.0272556	ILMN_1784678,ILMN_1714216,ILMN_2399523,ILMN_2120762,ILMN_1694482,ILMN_1717636,ILMN_2051972,ILMN_1696339,ILMN_1691641,ILMN_1771962,ILMN_2406532,ILMN_1763328,ILMN_1724540,ILMN_1712537,ILMN_1686405,ILMN_1739601,ILMN_2086981,ILMN_2199439,ILMN_1736527,ILMN_1726805,ILMN_1800331,ILMN_1724832,ILMN_1666314,ILMN_1655637,ILMN_1754102	945	227	13528	1.57658	1	0.599065	39.3566
Annotation Cluster 8	Enrichment Score: 2.8342745828350964
Category	Term	Count	%	PValue	Genes	List Total	Pop Hits	Pop Total	Fold Enrichment	Bonferroni	Benjamini	FDR
SP_PIR_KEYWORDS	signal	277	21.4562	2.97747e-06	ILMN_1809601,ILMN_1707286,ILMN_1690223,ILMN_2129563,ILMN_2366212,ILMN_1739521,ILMN_1814221,ILMN_1761946,ILMN_1789463,ILMN_2415474,ILMN_1747442,ILMN_1693604,ILMN_1672720,ILMN_1734909,ILMN_1796316,ILMN_2047460,ILMN_1692739,ILMN_2215730,ILMN_1682015,ILMN_178	1275	3250	19235	1.28581	0.00163925	0.00163925	0.00434612
UP_SEQ_FEATURE	signal peptide	277	21.4562	4.58019e-06	ILMN_1809601,ILMN_1707286,ILMN_1690223,ILMN_2129563,ILMN_2366212,ILMN_1739521,ILMN_1814221,ILMN_1761946,ILMN_1789463,ILMN_2415474,ILMN_1747442,ILMN_1693604,ILMN_1672720,ILMN_1734909,ILMN_1796316,ILMN_2047460,ILMN_1692739,ILMN_2215730,ILMN_1682015,ILMN_178	1274	3250	19113	1.27866	0.0140847	0.0140847	0.00827632
SP_PIR_KEYWORDS	glycoprotein	332	25.7165	0.00120472	ILMN_1809601,ILMN_1795845,ILMN_1734707,ILMN_1707286,ILMN_1794095,ILMN_1690223,ILMN_1733963,ILMN_2129563,ILMN_1697916,ILMN_2366212,ILMN_2132161,ILMN_1739521,ILMN_1814221,ILMN_1761946,ILMN_1723480,ILMN_1747442,ILMN_2377708,ILMN_1730639,ILMN_1693604,ILMN_167	1275	4318	19235	1.15995	0.485317	0.0498093	1.7442
UP_SEQ_FEATURE	glycosylation site:N-linked (GlcNAc...)	318	24.6321	0.0019725	ILMN_1809601,ILMN_1795845,ILMN_1734707,ILMN_1707286,ILMN_1794095,ILMN_1690223,ILMN_1733963,ILMN_2129563,ILMN_1697916,ILMN_2366212,ILMN_1739521,ILMN_1814221,ILMN_1761946,ILMN_1723480,ILMN_1747442,ILMN_2377708,ILMN_1730639,ILMN_1693604,ILMN_1672720,ILMN_173	1274	4129	19113	1.15542	0.99779	0.302112	3.50503
SP_PIR_KEYWORDS	disulfide bond	194	15.0271	0.534318	ILMN_1809601,ILMN_1664439,ILMN_1794095,ILMN_1690223,ILMN_1733963,ILMN_2129563,ILMN_2366212,ILMN_1739521,ILMN_1814221,ILMN_1672720,ILMN_1734909,ILMN_1796316,ILMN_1692739,ILMN_2215730,ILMN_1664047,ILMN_1751425,ILMN_1787266,ILMN_2228035,ILMN_1798971,ILMN_169	1275	2924	19235	1.00094	1	0.932753	99.9986
UP_SEQ_FEATURE	disulfide bond	187	14.4849	0.570056	ILMN_1809601,ILMN_1657128,ILMN_1729368,ILMN_1760088,ILMN_1691290,ILMN_1664439,ILMN_1794095,ILMN_1676709,ILMN_1690223,ILMN_1733963,ILMN_1730039,ILMN_1654563,ILMN_1780485,ILMN_2129563,ILMN_2366212,ILMN_1739521,ILMN_1814221,ILMN_2229379,ILMN_1703826,ILMN_238	1274	2819	19113	0.99519	1	0.999997	100
Annotation Cluster 9	Enrichment Score: 2.7477849173763556
Category	Term	Count	%	PValue	Genes	List Total	Pop Hits	Pop Total	Fold Enrichment	Bonferroni	Benjamini	FDR
UP_SEQ_FEATURE	domain:SCAN box	12	0.929512	0.00118144	ILMN_1685467,ILMN_1675007,ILMN_2139351,ILMN_2246154,ILMN_1792990,ILMN_2057369,ILMN_2270900,ILMN_1806502,ILMN_1744398,ILMN_1653867,ILMN_1730696,ILMN_1749502	1274	57	19113	3.15839	0.974296	0.21657	2.11354
INTERPRO	IPR003309:Transcriptional regulator SCAN	12	0.929512	0.00141538	ILMN_1685467,ILMN_1675007,ILMN_2139351,ILMN_2246154,ILMN_1792990,ILMN_2057369,ILMN_2270900,ILMN_1806502,ILMN_1744398,ILMN_1653867,ILMN_1730696,ILMN_1749502	1136	57	16659	3.08729	0.882197	0.299847	2.32775
SMART	SM00431:SCAN	12	0.929512	0.00341474	ILMN_1685467,ILMN_1675007,ILMN_2139351,ILMN_2246154,ILMN_1792990,ILMN_2057369,ILMN_2270900,ILMN_1806502,ILMN_1744398,ILMN_1653867,ILMN_1730696,ILMN_1749502	694	57	9079	2.75413	0.637929	0.637929	4.46135
Annotation Cluster 10	Enrichment Score: 2.684442972940451
Category	Term	Count	%	PValue	Genes	List Total	Pop Hits	Pop Total	Fold Enrichment	Bonferroni	Benjamini	FDR
SP_PIR_KEYWORDS	signal	277	21.4562	2.97747e-06	ILMN_1809601,ILMN_1707286,ILMN_1690223,ILMN_2129563,ILMN_2366212,ILMN_1739521,ILMN_1814221,ILMN_1761946,ILMN_1789463,ILMN_2415474,ILMN_1747442,ILMN_1693604,ILMN_1672720,ILMN_1734909,ILMN_1796316,ILMN_2047460,ILMN_1692739,ILMN_2215730,ILMN_1682015,ILMN_178	1275	3250	19235	1.28581	0.00163925	0.00163925	0.00434612
UP_SEQ_FEATURE	signal peptide	277	21.4562	4.58019e-06	ILMN_1809601,ILMN_1707286,ILMN_1690223,ILMN_2129563,ILMN_2366212,ILMN_1739521,ILMN_1814221,ILMN_1761946,ILMN_1789463,ILMN_2415474,ILMN_1747442,ILMN_1693604,ILMN_1672720,ILMN_1734909,ILMN_1796316,ILMN_2047460,ILMN_1692739,ILMN_2215730,ILMN_1682015,ILMN_178	1274	3250	19113	1.27866	0.0140847	0.0140847	0.00827632
SP_PIR_KEYWORDS	Secreted	128	9.91479	0.0693385	ILMN_1809601,ILMN_1673553,ILMN_1707286,ILMN_1730039,ILMN_1780485,ILMN_1810844,ILMN_2415474,ILMN_1712461,ILMN_1672720,ILMN_1775926,ILMN_1796461,ILMN_2210111,ILMN_1796316,ILMN_2197946,ILMN_2047460,ILMN_2118129,ILMN_1682015,ILMN_1812517,ILMN_2169089,ILMN_171	1275	1689	19235	1.14331	1	0.506902	64.9689
GOTERM_CC_FAT	GO:0005576~extracellular region	152	11.7738	0.101396	ILMN_1809601,ILMN_1673553,ILMN_1707286,ILMN_1730039,ILMN_1780485,ILMN_1810844,ILMN_2229379,ILMN_2415474,ILMN_1676616,ILMN_1712461,ILMN_1672720,ILMN_1775926,ILMN_1796461,ILMN_2210111,ILMN_2219437,ILMN_1796316,ILMN_2197946,ILMN_2047460,ILMN_2118129,ILMN_168	874	2010	12782	1.10595	1	0.736071	78.1726
GOTERM_CC_FAT	GO:0044421~extracellular region part	69	5.34469	0.394511	ILMN_1723443,ILMN_1780485,ILMN_1731062,ILMN_1768575,ILMN_2198912,ILMN_2406184,ILMN_1746819,ILMN_1811387,ILMN_2229379,ILMN_1676449,ILMN_1676616,ILMN_2051972,ILMN_1668850,ILMN_1672720,ILMN_1810283,ILMN_2210111,ILMN_1802653,ILMN_1796461,ILMN_1660317,ILMN_1796316,ILMN_1789913,ILMN_1690884,ILMN_1774207,ILMN_1773125,ILMN_1688642,ILMN_1791052,ILMN_2399300,ILMN_1738552,ILMN_1797519,ILMN_1688543,ILMN_1684…	874	960	12782	1.05115	1	0.946483	99.9209
Annotation Cluster 11	Enrichment Score: 2.6577506253689047
Category	Term	Count	%	PValue	Genes	List Total	Pop Hits	Pop Total	Fold Enrichment	Bonferroni	Benjamini	FDR
SP_PIR_KEYWORDS	cell junction	51	3.95043	1.03447e-05	ILMN_1720844,ILMN_1654112,ILMN_1657128,ILMN_1760246,ILMN_2129234,ILMN_1723607,ILMN_1736982,ILMN_1780485,ILMN_1660718,ILMN_1662932,ILMN_1676215,ILMN_1739521,ILMN_1794594,ILMN_1713139,ILMN_2344221,ILMN_1729639,ILMN_1750097,ILMN_1712461,ILMN_1806293,ILMN_1705210,ILMN_2352633,ILMN_1725338,ILMN_2215730,ILMN_1805807,ILMN_1659610,ILMN_1696167,ILMN_1767503,ILMN_1733043,ILMN_1672350,ILMN_1746031,ILMN_2154…	1275	399	19235	1.92832	0.00568374	0.00142397	0.0150991
GOTERM_CC_FAT	GO:0030054~cell junction	61	4.72502	3.56831e-05	ILMN_1678501,ILMN_1720844,ILMN_1654112,ILMN_1665691,ILMN_1657128,ILMN_1760246,ILMN_2129234,ILMN_1723607,ILMN_1736982,ILMN_1780485,ILMN_1660718,ILMN_1676215,ILMN_1662932,ILMN_1739521,ILMN_1794594,ILMN_1704294,ILMN_1713139,ILMN_2344221,ILMN_1729639,ILMN_1750097,ILMN_1712461,ILMN_1806293,ILMN_1705210,ILMN_2352633,ILMN_1732318,ILMN_1725338,ILMN_2215730,ILMN_1805807,ILMN_1659610,ILMN_1696167,ILMN_1767…	874	518	12782	1.72222	0.0163157	0.00819138	0.0507862
GOTERM_CC_FAT	GO:0045202~synapse	43	3.33075	0.000333433	ILMN_1807969,ILMN_1693941,ILMN_1760246,ILMN_1723607,ILMN_1736982,ILMN_1798819,ILMN_1780485,ILMN_1654563,ILMN_1660718,ILMN_2115669,ILMN_1660973,ILMN_1810120,ILMN_1676215,ILMN_1739521,ILMN_1659953,ILMN_1661161,ILMN_2215989,ILMN_1794594,ILMN_1737993,ILMN_1713139,ILMN_1693604,ILMN_1757081,ILMN_1768705,ILMN_1712461,ILMN_1806293,ILMN_1672720,ILMN_1729212,ILMN_1705210,ILMN_1742382,ILMN_1679595,ILMN_1783…	874	355	12782	1.77144	0.142503	0.0302797	0.473626
SP_PIR_KEYWORDS	synapse	27	2.0914	0.00189659	ILMN_1693941,ILMN_1760246,ILMN_1723607,ILMN_1736982,ILMN_1780485,ILMN_1660718,ILMN_1676215,ILMN_1810120,ILMN_1739521,ILMN_1659953,ILMN_1794594,ILMN_1713139,ILMN_1712461,ILMN_1768705,ILMN_1757081,ILMN_1806293,ILMN_1705210,ILMN_1742382,ILMN_1679595,ILMN_1740555,ILMN_2215730,ILMN_1805807,ILMN_1696167,ILMN_1767503,ILMN_1733043,ILMN_2154157,ILMN_1746031,ILMN_1769195,ILMN_1657760	1275	213	19235	1.91234	0.648665	0.0673585	2.73304
GOTERM_CC_FAT	GO:0044456~synapse part	27	2.0914	0.0174933	ILMN_1807969,ILMN_1723607,ILMN_1660718,ILMN_2115669,ILMN_1676215,ILMN_1810120,ILMN_1739521,ILMN_1661161,ILMN_1737993,ILMN_1713139,ILMN_1693604,ILMN_1768705,ILMN_1757081,ILMN_1672720,ILMN_1806293,ILMN_1729212,ILMN_1705210,ILMN_1679595,ILMN_1732318,ILMN_2215730,ILMN_1805807,ILMN_1696167,ILMN_1767503,ILMN_1685750,ILMN_1680300,ILMN_1733043,ILMN_2154157,ILMN_1769195,ILMN_1657760	874	246	12782	1.60515	0.999707	0.348318	22.2162
SP_PIR_KEYWORDS	postsynaptic cell membrane	11	0.852053	0.192505	ILMN_1739521,ILMN_1767503,ILMN_1679595,ILMN_1713139,ILMN_1723607,ILMN_2215730,ILMN_1733043,ILMN_2154157,ILMN_1660718,ILMN_1806293,ILMN_1676215,ILMN_1705210	1275	110	19235	1.50863	1	0.754031	95.5892
GOTERM_CC_FAT	GO:0045211~postsynaptic membrane	12	0.929512	0.316424	ILMN_1679595,ILMN_1723607,ILMN_2215730,ILMN_1660718,ILMN_1676215,ILMN_1739521,ILMN_1767503,ILMN_1737993,ILMN_1713139,ILMN_1733043,ILMN_2154157,ILMN_1806293,ILMN_1705210	874	135	12782	1.29997	1	0.927015	99.5553
Annotation Cluster 12	Enrichment Score: 2.5775612155059795
Category	Term	Count	%	PValue	Genes	List Total	Pop Hits	Pop Total	Fold Enrichment	Bonferroni	Benjamini	FDR
SP_PIR_KEYWORDS	dna-binding	162	12.5484	0.000254949	ILMN_1798076,ILMN_1782352,ILMN_1664439,ILMN_1721167,ILMN_1740490,ILMN_2370910,ILMN_1724054,ILMN_1753830,ILMN_1700762,ILMN_1675150,ILMN_1715715,ILMN_1740083,ILMN_1653055,ILMN_1769721,ILMN_1652300,ILMN_1700413,ILMN_1794333,ILMN_1698668,ILMN_1696339,ILMN_236	1275	1868	19235	1.30834	0.131072	0.0198706	0.371504
INTERPRO	IPR015880:Zinc finger, C2H2-like	81	6.27421	0.00029355	ILMN_1757408,ILMN_1727107,ILMN_1740490,ILMN_1724054,ILMN_1747192,ILMN_1747943,ILMN_1675150,ILMN_1687827,ILMN_1695079,ILMN_1769721,ILMN_1652300,ILMN_1696339,ILMN_1685467,ILMN_1675007,ILMN_1721849,ILMN_1681154,ILMN_1724158,ILMN_1763328,ILMN_1654697,ILMN_173	1136	797	16659	1.49038	0.358102	0.137375	0.487018
INTERPRO	IPR007087:Zinc finger, C2H2-type	78	6.04183	0.00071996	ILMN_1757408,ILMN_1727107,ILMN_1740490,ILMN_1724054,ILMN_1747943,ILMN_1675150,ILMN_1687827,ILMN_1695079,ILMN_1769721,ILMN_1652300,ILMN_1696339,ILMN_1685467,ILMN_1675007,ILMN_1721849,ILMN_1681154,ILMN_1724158,ILMN_1763328,ILMN_1654697,ILMN_1730696,ILMN_174	1136	784	16659	1.45898	0.662953	0.195477	1.19049
SP_PIR_KEYWORDS	transcription regulation	170	13.1681	0.00082856	ILMN_1798076,ILMN_1714461,ILMN_1664439,ILMN_1721167,ILMN_1740490,ILMN_1724054,ILMN_1700762,ILMN_1753830,ILMN_1675150,ILMN_1715715,ILMN_2202423,ILMN_1653055,ILMN_1813955,ILMN_1769721,ILMN_1652300,ILMN_1698191,ILMN_1700413,ILMN_1794333,ILMN_1698668,ILMN_219	1275	2026	19235	1.26588	0.366646	0.0406704	1.20266
SP_PIR_KEYWORDS	Transcription	173	13.4005	0.000884805	ILMN_1798076,ILMN_1714461,ILMN_1664439,ILMN_1721167,ILMN_1740490,ILMN_1724054,ILMN_1700762,ILMN_1753830,ILMN_1675150,ILMN_1715715,ILMN_2202423,ILMN_1653055,ILMN_1813955,ILMN_1769721,ILMN_1652300,ILMN_1698191,ILMN_1700413,ILMN_1794333,ILMN_1698668,ILMN_219	1275	2071	19235	1.26022	0.38599	0.0398304	1.28381
GOTERM_BP_FAT	GO:0006355~regulation of transcription, DNA-dependent	156	12.0837	0.00140265	ILMN_1798076,ILMN_1782352,ILMN_1714461,ILMN_1664439,ILMN_1721167,ILMN_1740490,ILMN_1740426,ILMN_1724054,ILMN_1753830,ILMN_1700762,ILMN_1675150,ILMN_1715715,ILMN_2202423,ILMN_1754858,ILMN_1700413,ILMN_1794333,ILMN_1698668,ILMN_2195703,ILMN_2367141,ILMN_177	945	1773	13528	1.25956	0.987847	0.132608	2.5085
GOTERM_BP_FAT	GO:0051252~regulation of RNA metabolic process	157	12.1611	0.00252162	ILMN_1798076,ILMN_1782352,ILMN_1714461,ILMN_1664439,ILMN_1721167,ILMN_1740490,ILMN_1740426,ILMN_1724054,ILMN_1753830,ILMN_1700762,ILMN_1675150,ILMN_1715715,ILMN_2202423,ILMN_1754858,ILMN_1700413,ILMN_1794333,ILMN_1698668,ILMN_2195703,ILMN_2367141,ILMN_177	945	1813	13528	1.23966	0.999641	0.172113	4.46691
GOTERM_BP_FAT	GO:0045449~regulation of transcription	216	16.7312	0.00280849	ILMN_1798076,ILMN_1782352,ILMN_1664439,ILMN_1740426,ILMN_1724054,ILMN_1700762,ILMN_1753830,ILMN_2202423,ILMN_1754858,ILMN_1653055,ILMN_1813955,ILMN_1698191,ILMN_1652300,ILMN_1681154,ILMN_2219767,ILMN_2405031,ILMN_1695414,ILMN_1684789,ILMN_1804820,ILMN_170	945	2601	13528	1.18882	0.999855	0.185763	4.96298
SP_PIR_KEYWORDS	nucleus	323	25.0194	0.00468907	ILMN_1720844,ILMN_1798076,ILMN_1782352,ILMN_1795846,ILMN_2135798,ILMN_1664439,ILMN_2370910,ILMN_1740426,ILMN_1707872,ILMN_2132161,ILMN_2282282,ILMN_1724054,ILMN_1807515,ILMN_1761939,ILMN_1700762,ILMN_1753830,ILMN_2357471,ILMN_1708508,ILMN_2137084,ILMN_220	1275	4283	19235	1.13772	0.924962	0.102288	6.63067
SMART	SM00355:ZnF_C2H2	81	6.27421	0.00575894	ILMN_1757408,ILMN_1727107,ILMN_1740490,ILMN_1724054,ILMN_1747192,ILMN_1747943,ILMN_1675150,ILMN_1687827,ILMN_1695079,ILMN_1769721,ILMN_1652300,ILMN_1696339,ILMN_1685467,ILMN_1675007,ILMN_1721849,ILMN_1681154,ILMN_1724158,ILMN_1763328,ILMN_1654697,ILMN_173	694	797	9079	1.32955	0.820099	0.575853	7.41667
GOTERM_MF_FAT	GO:0003677~DNA binding	190	14.7173	0.0116258	ILMN_1798076,ILMN_1782352,ILMN_1664439,ILMN_1721167,ILMN_1740490,ILMN_1811616,ILMN_2370910,ILMN_1724054,ILMN_2282282,ILMN_1700762,ILMN_1753830,ILMN_1675150,ILMN_1715715,ILMN_1740083,ILMN_2202423,ILMN_2055218,ILMN_1653055,ILMN_1769721,ILMN_1652300,ILMN_169	908	2331	12983	1.16547	0.999984	0.633425	16.7568
GOTERM_MF_FAT	GO:0003700~transcription factor activity	87	6.73896	0.0131983	ILMN_1784678,ILMN_1798076,ILMN_1757408,ILMN_1782352,ILMN_1721167,ILMN_2096784,ILMN_2120965,ILMN_1753830,ILMN_1700762,ILMN_1715715,ILMN_1690325,ILMN_1669046,ILMN_1698191,ILMN_1700413,ILMN_1668969,ILMN_1698668,ILMN_1794333,ILMN_1799076,ILMN_1685467,ILMN_169	908	975	12983	1.27586	0.999996	0.648372	18.8098
GOTERM_BP_FAT	GO:0006350~transcription	171	13.2455	0.0178863	ILMN_1798076,ILMN_1714461,ILMN_1664439,ILMN_1721167,ILMN_1740490,ILMN_1724054,ILMN_1700762,ILMN_1753830,ILMN_1675150,ILMN_1715715,ILMN_2202423,ILMN_1653055,ILMN_1813955,ILMN_1769721,ILMN_1652300,ILMN_1698191,ILMN_1700413,ILMN_1794333,ILMN_1698668,ILMN_219	945	2101	13528	1.16512	1	0.525811	27.8673
GOTERM_MF_FAT	GO:0030528~transcription regulator activity	125	9.68242	0.0282186	ILMN_1798076,ILMN_1782352,ILMN_1714461,ILMN_1721167,ILMN_1664439,ILMN_1753830,ILMN_1700762,ILMN_1715715,ILMN_1813955,ILMN_1698191,ILMN_1700413,ILMN_1794333,ILMN_1698668,ILMN_2195703,ILMN_2367141,ILMN_1775522,ILMN_1724158,ILMN_1722824,ILMN_1730696,ILMN_240	908	1512	12983	1.18208	1	0.795971	36.1692
Annotation Cluster 13	Enrichment Score: 2.4578761078705544
Category	Term	Count	%	PValue	Genes	List Total	Pop Hits	Pop Total	Fold Enrichment	Bonferroni	Benjamini	FDR
GOTERM_BP_FAT	GO:0009725~response to hormone stimulus	44	3.40821	0.000553244	ILMN_2053650,ILMN_1701603,ILMN_1762766,ILMN_1657128,ILMN_1714461,ILMN_1688543,ILMN_1775224,ILMN_1669833,ILMN_1778374,ILMN_2131381,ILMN_1685982,ILMN_1659086,ILMN_2125869,ILMN_1804357,ILMN_1811387,ILMN_1737993,ILMN_1768506,ILMN_1728799,ILMN_1708588,ILMN_1668850,ILMN_1700888,ILMN_2374425,ILMN_1768820,ILMN_2115336,ILMN_1796461,ILMN_2195703,ILMN_1734909,ILMN_1691641,ILMN_1732318,ILMN_2334121,ILMN_1695…	945	367	13528	1.71628	0.824264	0.102977	0.99662
GOTERM_BP_FAT	GO:0009719~response to endogenous stimulus	47	3.64059	0.000712141	ILMN_2053650,ILMN_1701603,ILMN_1746027,ILMN_1762766,ILMN_1657128,ILMN_1714461,ILMN_1688543,ILMN_1727855,ILMN_1775224,ILMN_1669833,ILMN_1778374,ILMN_2131381,ILMN_1685982,ILMN_2404112,ILMN_1659086,ILMN_2125869,ILMN_1804357,ILMN_1811387,ILMN_1737993,ILMN_1768506,ILMN_1728799,ILMN_1708588,ILMN_1668850,ILMN_1700888,ILMN_2374425,ILMN_1768820,ILMN_2115336,ILMN_1796461,ILMN_2195703,ILMN_1734909,ILMN_1691…	945	405	13528	1.66129	0.893365	0.101104	1.28112
GOTERM_BP_FAT	GO:0048545~response to steroid hormone stimulus	23	1.78156	0.0147537	ILMN_2053650,ILMN_1796461,ILMN_1701603,ILMN_2195703,ILMN_1691641,ILMN_1657128,ILMN_1688543,ILMN_1714461,ILMN_1775224,ILMN_1695157,ILMN_1685982,ILMN_1740418,ILMN_1813350,ILMN_1659086,ILMN_2125869,ILMN_2199439,ILMN_1682015,ILMN_1658576,ILMN_1768506,ILMN_1800331,ILMN_2374425,ILMN_1768820,ILMN_1792748	945	192	13528	1.71486	1	0.481994	23.5875
GOTERM_BP_FAT	GO:0010033~response to organic substance	65	5.03486	0.0253578	ILMN_2053650,ILMN_1746027,ILMN_1701603,ILMN_1657128,ILMN_1714461,ILMN_1682062,ILMN_1669833,ILMN_1778374,ILMN_2131381,ILMN_1659086,ILMN_2125869,ILMN_1815719,ILMN_1811387,ILMN_1728799,ILMN_1708588,ILMN_1693604,ILMN_1668850,ILMN_1768820,ILMN_1796461,ILMN_2195703,ILMN_1734909,ILMN_1691641,ILMN_1732318,ILMN_1807925,ILMN_1695157,ILMN_1813350,ILMN_1729180,ILMN_1739601,ILMN_1656310,ILMN_1682015,ILMN_1658…	945	721	13528	1.29056	1	0.608744	37.1791
Annotation Cluster 14	Enrichment Score: 2.393694383874511
Category	Term	Count	%	PValue	Genes	List Total	Pop Hits	Pop Total	Fold Enrichment	Bonferroni	Benjamini	FDR
GOTERM_BP_FAT	GO:0019226~transmission of nerve impulse	44	3.40821	0.000199714	ILMN_1814710,ILMN_1760246,ILMN_1687023,ILMN_2199389,ILMN_1689828,ILMN_1794095,ILMN_1811363,ILMN_1690223,ILMN_1780485,ILMN_1731062,ILMN_1660718,ILMN_1660973,ILMN_1739521,ILMN_1666776,ILMN_1814221,ILMN_1709719,ILMN_1713139,ILMN_1725696,ILMN_1685608,ILMN_1740024,ILMN_1750097,ILMN_1693604,ILMN_1757081,ILMN_1768705,ILMN_1712461,ILMN_1806293,ILMN_1729212,ILMN_1679595,ILMN_1740555,ILMN_1717434,ILMN_1744…	945	350	13528	1.79964	0.46611	0.0754476	0.360856
GOTERM_BP_FAT	GO:0007268~synaptic transmission	38	2.94345	0.000438457	ILMN_1814710,ILMN_1760246,ILMN_1687023,ILMN_2199389,ILMN_1689828,ILMN_1794095,ILMN_1811363,ILMN_1780485,ILMN_1731062,ILMN_1660718,ILMN_1660973,ILMN_1739521,ILMN_1666776,ILMN_1814221,ILMN_1709719,ILMN_1713139,ILMN_1725696,ILMN_1685608,ILMN_1740024,ILMN_1693604,ILMN_1712461,ILMN_1768705,ILMN_1757081,ILMN_1806293,ILMN_1729212,ILMN_1679595,ILMN_1740555,ILMN_1717434,ILMN_1744897,ILMN_2215730,ILMN_1664…	945	298	13528	1.82545	0.747901	0.10848	0.790615
GOTERM_BP_FAT	GO:0007267~cell-cell signaling	60	4.64756	0.00450252	ILMN_1760246,ILMN_1689828,ILMN_1794095,ILMN_2096784,ILMN_1733963,ILMN_1723443,ILMN_1654563,ILMN_1780485,ILMN_1731062,ILMN_1660718,ILMN_1660973,ILMN_1739521,ILMN_1814221,ILMN_1713139,ILMN_1723480,ILMN_1693604,ILMN_1712461,ILMN_1806293,ILMN_1810283,ILMN_1794333,ILMN_1798433,ILMN_1799076,ILMN_1717434,ILMN_2215730,ILMN_1664047,ILMN_1767503,ILMN_1682015,ILMN_1652065,ILMN_2175912,ILMN_2177156,ILMN_2154…	945	600	13528	1.43153	0.999999	0.246915	7.84307
GOTERM_BP_FAT	GO:0050877~neurological system process	82	6.35167	0.675198	ILMN_1746027,ILMN_1760246,ILMN_2373632,ILMN_1760088,ILMN_2368728,ILMN_1689828,ILMN_1794095,ILMN_1773395,ILMN_1659086,ILMN_1690223,ILMN_1673491,ILMN_1780485,ILMN_1731062,ILMN_1660718,ILMN_1660973,ILMN_1739521,ILMN_1686362,ILMN_1814221,ILMN_1704294,ILMN_171	945	1210	13528	0.970131	1	0.998821	100
Annotation Cluster 15	Enrichment Score: 2.355401089563847
Category	Term	Count	%	PValue	Genes	List Total	Pop Hits	Pop Total	Fold Enrichment	Bonferroni	Benjamini	FDR
UP_SEQ_FEATURE	topological domain:Cytoplasmic	277	21.4562	8.40537e-05	ILMN_1795845,ILMN_1734707,ILMN_1794095,ILMN_1690223,ILMN_1733963,ILMN_2129563,ILMN_1697916,ILMN_2366212,ILMN_1739521,ILMN_1761946,ILMN_1688801,ILMN_1789463,ILMN_1723480,ILMN_2377708,ILMN_1745242,ILMN_1693604,ILMN_1730731,ILMN_1734909,ILMN_1692739,ILMN_221	1274	3374	19113	1.23167	0.229199	0.0424598	0.151781
SP_PIR_KEYWORDS	glycoprotein	332	25.7165	0.00120472	ILMN_1809601,ILMN_1795845,ILMN_1734707,ILMN_1707286,ILMN_1794095,ILMN_1690223,ILMN_1733963,ILMN_2129563,ILMN_1697916,ILMN_2366212,ILMN_2132161,ILMN_1739521,ILMN_1814221,ILMN_1761946,ILMN_1723480,ILMN_1747442,ILMN_2377708,ILMN_1730639,ILMN_1693604,ILMN_167	1275	4318	19235	1.15995	0.485317	0.0498093	1.7442
UP_SEQ_FEATURE	glycosylation site:N-linked (GlcNAc...)	318	24.6321	0.0019725	ILMN_1809601,ILMN_1795845,ILMN_1734707,ILMN_1707286,ILMN_1794095,ILMN_1690223,ILMN_1733963,ILMN_2129563,ILMN_1697916,ILMN_2366212,ILMN_1739521,ILMN_1814221,ILMN_1761946,ILMN_1723480,ILMN_1747442,ILMN_2377708,ILMN_1730639,ILMN_1693604,ILMN_1672720,ILMN_173	1274	4129	19113	1.15542	0.99779	0.302112	3.50503
UP_SEQ_FEATURE	topological domain:Extracellular	217	16.8087	0.00257433	ILMN_1794095,ILMN_1690223,ILMN_1733963,ILMN_2129563,ILMN_2366212,ILMN_1739521,ILMN_1761946,ILMN_1789463,ILMN_1723480,ILMN_2377708,ILMN_1745242,ILMN_1693604,ILMN_1734909,ILMN_1692739,ILMN_2215730,ILMN_1664047,ILMN_1751425,ILMN_2303669,ILMN_1658684,ILMN_180	1274	2719	19113	1.19732	0.999659	0.329109	4.55113
SP_PIR_KEYWORDS	membrane	461	35.7088	0.0027844	ILMN_1734707,ILMN_1723607,ILMN_1666553,ILMN_1690223,ILMN_1733963,ILMN_1740426,ILMN_2129563,ILMN_2366212,ILMN_1662932,ILMN_1739521,ILMN_1713829,ILMN_1713139,ILMN_1688801,ILMN_2377708,ILMN_2046611,ILMN_1693604,ILMN_1766896,ILMN_1705210,ILMN_2393296,ILMN_173	1275	6256	19235	1.1117	0.784834	0.0776773	3.98833
SP_PIR_KEYWORDS	transmembrane	368	28.505	0.00717185	ILMN_1795845,ILMN_1734707,ILMN_1685636,ILMN_1794095,ILMN_1666553,ILMN_1690223,ILMN_1733963,ILMN_2129563,ILMN_1697916,ILMN_2366212,ILMN_2373010,ILMN_1739521,ILMN_1713829,ILMN_1761946,ILMN_1688801,ILMN_1789463,ILMN_2377708,ILMN_1723480,ILMN_1745242,ILMN_204	1275	4973	19235	1.11638	0.98105	0.116563	9.97335
UP_SEQ_FEATURE	transmembrane region	364	28.1952	0.00973567	ILMN_1795845,ILMN_1734707,ILMN_1685636,ILMN_1794095,ILMN_1666553,ILMN_1690223,ILMN_1733963,ILMN_2129563,ILMN_1697916,ILMN_2366212,ILMN_2373010,ILMN_1739521,ILMN_1713829,ILMN_1761946,ILMN_1688801,ILMN_1789463,ILMN_2377708,ILMN_1723480,ILMN_1745242,ILMN_204	1274	4911	19113	1.11196	1	0.688186	16.2045
GOTERM_CC_FAT	GO:0031224~intrinsic to membrane	396	30.6739	0.0774309	ILMN_1734707,ILMN_1690223,ILMN_1666553,ILMN_1733963,ILMN_2129563,ILMN_2366212,ILMN_1739521,ILMN_1713829,ILMN_1688801,ILMN_2377708,ILMN_2046611,ILMN_1693604,ILMN_1766896,ILMN_1734909,ILMN_2215730,ILMN_2296290,ILMN_1696167,ILMN_1751425,ILMN_1807798,ILMN_230	874	5485	12782	1.05586	1	0.68684	68.2512
GOTERM_CC_FAT	GO:0016021~integral to membrane	383	29.6669	0.0817755	ILMN_1734707,ILMN_1690223,ILMN_1666553,ILMN_1733963,ILMN_2129563,ILMN_2366212,ILMN_1739521,ILMN_1713829,ILMN_1688801,ILMN_2377708,ILMN_2046611,ILMN_1693604,ILMN_1766896,ILMN_1734909,ILMN_2215730,ILMN_2296290,ILMN_1696167,ILMN_1751425,ILMN_2303669,ILMN_180	874	5297	12782	1.05744	1	0.685493	70.3146
Annotation Cluster 16	Enrichment Score: 2.3089656458012398
Category	Term	Count	%	PValue	Genes	List Total	Pop Hits	Pop Total	Fold Enrichment	Bonferroni	Benjamini	FDR
SP_PIR_KEYWORDS	cell cycle	51	3.95043	0.000404696	ILMN_2053650,ILMN_1815716,ILMN_1654112,ILMN_1660222,ILMN_1771224,ILMN_1664439,ILMN_1694582,ILMN_2120965,ILMN_1761939,ILMN_1691444,ILMN_1661161,ILMN_2357471,ILMN_2202423,ILMN_2137084,ILMN_1762407,ILMN_1802951,ILMN_2396338,ILMN_1734909,ILMN_1712513,ILMN_2301083,ILMN_1781174,ILMN_1721129,ILMN_1736816,ILMN_1776577,ILMN_1785914,ILMN_2334205,ILMN_2051373,ILMN_2413615,ILMN_1767414,ILMN_1709085,ILMN_2374…	1275	461	19235	1.66898	0.199911	0.0244769	0.589112
GOTERM_BP_FAT	GO:0022403~cell cycle phase	48	3.71805	0.000632446	ILMN_2051373,ILMN_2053650,ILMN_1815716,ILMN_2268156,ILMN_1660222,ILMN_1771224,ILMN_1767414,ILMN_1723822,ILMN_2374633,ILMN_1664439,ILMN_1694582,ILMN_1658027,ILMN_1762281,ILMN_2370910,ILMN_1734827,ILMN_2120965,ILMN_2401436,ILMN_2282282,ILMN_2132161,ILMN_1761939,ILMN_2235137,ILMN_1715905,ILMN_1709484,ILMN_2157240,ILMN_2202423,ILMN_1716553,ILMN_2374425,ILMN_1802951,ILMN_2141259,ILMN_1677532,ILMN_2148…	945	414	13528	1.65975	0.863	0.0993331	1.13853
GOTERM_BP_FAT	GO:0000279~M phase	40	3.09837	0.000787798	ILMN_2051373,ILMN_1815716,ILMN_2053650,ILMN_2268156,ILMN_1771224,ILMN_1767414,ILMN_1723822,ILMN_2374633,ILMN_1694582,ILMN_1658027,ILMN_1762281,ILMN_2370910,ILMN_1734827,ILMN_2401436,ILMN_2282282,ILMN_2132161,ILMN_1761939,ILMN_2235137,ILMN_1715905,ILMN_2157240,ILMN_2202423,ILMN_1716553,ILMN_1802951,ILMN_2141259,ILMN_1677532,ILMN_2148796,ILMN_2396948,ILMN_1712513,ILMN_2301083,ILMN_1781174,ILMN_1725…	945	329	13528	1.74047	0.915941	0.102069	1.41631
GOTERM_BP_FAT	GO:0022402~cell cycle process	60	4.64756	0.00114781	ILMN_2053650,ILMN_1815716,ILMN_2268156,ILMN_1665425,ILMN_1660222,ILMN_1771224,ILMN_1664439,ILMN_1694582,ILMN_1658027,ILMN_2370910,ILMN_2120965,ILMN_1815718,ILMN_2132161,ILMN_2282282,ILMN_1761939,ILMN_2157240,ILMN_2202423,ILMN_1746020,ILMN_1802951,ILMN_2396948,ILMN_1712513,ILMN_1781174,ILMN_2301083,ILMN_1751127,ILMN_1697729,ILMN_1789018,ILMN_1721129,ILMN_2243308,ILMN_1815121,ILMN_1736816,ILMN_1737…	945	565	13528	1.52021	0.972907	0.117	2.0572
GOTERM_BP_FAT	GO:0007049~cell cycle	77	5.96437	0.00147768	ILMN_1815716,ILMN_2053650,ILMN_1654112,ILMN_2268156,ILMN_1660222,ILMN_1665425,ILMN_1771224,ILMN_2399523,ILMN_1664439,ILMN_1694582,ILMN_1658027,ILMN_2370910,ILMN_2120965,ILMN_1815718,ILMN_2132161,ILMN_2282282,ILMN_1691444,ILMN_1761939,ILMN_1661161,ILMN_215	945	776	13528	1.42047	0.990403	0.131335	2.64101
GOTERM_BP_FAT	GO:0000280~nuclear division	28	2.16886	0.00295044	ILMN_2051373,ILMN_1815716,ILMN_2053650,ILMN_1767414,ILMN_1771224,ILMN_1723822,ILMN_2374633,ILMN_1762281,ILMN_2401436,ILMN_2132161,ILMN_1761939,ILMN_1715905,ILMN_2202423,ILMN_1716553,ILMN_1802951,ILMN_2141259,ILMN_1677532,ILMN_1712513,ILMN_1781174,ILMN_2301083,ILMN_1725529,ILMN_1652006,ILMN_1721129,ILMN_1747911,ILMN_1736816,ILMN_1776577,ILMN_1785914,ILMN_2334205	945	220	13528	1.82195	0.999907	0.18642	5.20755
GOTERM_BP_FAT	GO:0007067~mitosis	28	2.16886	0.00295044	ILMN_2051373,ILMN_1815716,ILMN_2053650,ILMN_1767414,ILMN_1771224,ILMN_1723822,ILMN_2374633,ILMN_1762281,ILMN_2401436,ILMN_2132161,ILMN_1761939,ILMN_1715905,ILMN_2202423,ILMN_1716553,ILMN_1802951,ILMN_2141259,ILMN_1677532,ILMN_1712513,ILMN_1781174,ILMN_2301083,ILMN_1725529,ILMN_1652006,ILMN_1721129,ILMN_1747911,ILMN_1736816,ILMN_1776577,ILMN_1785914,ILMN_2334205	945	220	13528	1.82195	0.999907	0.18642	5.20755
GOTERM_BP_FAT	GO:0000087~M phase of mitotic cell cycle	28	2.16886	0.00379333	ILMN_2051373,ILMN_1815716,ILMN_2053650,ILMN_1767414,ILMN_1771224,ILMN_1723822,ILMN_2374633,ILMN_1762281,ILMN_2401436,ILMN_2132161,ILMN_1761939,ILMN_1715905,ILMN_2202423,ILMN_1716553,ILMN_1802951,ILMN_2141259,ILMN_1677532,ILMN_1712513,ILMN_1781174,ILMN_2301083,ILMN_1725529,ILMN_1652006,ILMN_1721129,ILMN_1747911,ILMN_1736816,ILMN_1776577,ILMN_1785914,ILMN_2334205	945	224	13528	1.78942	0.999993	0.220246	6.64752
GOTERM_CC_FAT	GO:0000775~chromosome, centromeric region	18	1.39427	0.00449143	ILMN_1771224,ILMN_1692790,ILMN_2374633,ILMN_1723822,ILMN_1762281,ILMN_1734827,ILMN_1692107,ILMN_2357471,ILMN_1715905,ILMN_1652006,ILMN_1736816,ILMN_2202423,ILMN_1679438,ILMN_1776577,ILMN_1802951,ILMN_2141259,ILMN_1748241,ILMN_2334205	874	124	12782	2.12294	0.87447	0.147542	6.20735
SP_PIR_KEYWORDS	cell division	30	2.32378	0.00512304	ILMN_1815716,ILMN_2413615,ILMN_2051373,ILMN_1654112,ILMN_1767414,ILMN_1771224,ILMN_2374633,ILMN_1694582,ILMN_1762281,ILMN_1761939,ILMN_1659953,ILMN_2357471,ILMN_1715905,ILMN_2202423,ILMN_1716553,ILMN_2374425,ILMN_1802951,ILMN_1762407,ILMN_2141259,ILMN_1734909,ILMN_1741801,ILMN_1725529,ILMN_1781174,ILMN_2301083,ILMN_1652006,ILMN_1721129,ILMN_1747911,ILMN_1736816,ILMN_1785914,ILMN_2334205	1275	264	19235	1.71435	0.94099	0.0995104	7.22316
GOTERM_BP_FAT	GO:0048285~organelle fission	28	2.16886	0.0051244	ILMN_2051373,ILMN_1815716,ILMN_2053650,ILMN_1767414,ILMN_1771224,ILMN_1723822,ILMN_2374633,ILMN_1762281,ILMN_2401436,ILMN_2132161,ILMN_1761939,ILMN_1715905,ILMN_2202423,ILMN_1716553,ILMN_1802951,ILMN_2141259,ILMN_1677532,ILMN_1712513,ILMN_1781174,ILMN_2301083,ILMN_1725529,ILMN_1652006,ILMN_1721129,ILMN_1747911,ILMN_1736816,ILMN_1776577,ILMN_1785914,ILMN_2334205	945	229	13528	1.75035	1	0.271316	8.8795
SP_PIR_KEYWORDS	mitosis	22	1.70411	0.00983547	ILMN_2051373,ILMN_1815716,ILMN_1767414,ILMN_1771224,ILMN_2374633,ILMN_1762281,ILMN_1725529,ILMN_2301083,ILMN_1781174,ILMN_1761939,ILMN_2357471,ILMN_1715905,ILMN_1652006,ILMN_1721129,ILMN_1747911,ILMN_1736816,ILMN_2202423,ILMN_1785914,ILMN_1716553,ILMN_1802951,ILMN_2141259,ILMN_2334205	1275	183	19235	1.81365	0.995687	0.140395	13.4354
GOTERM_BP_FAT	GO:0051301~cell division	32	2.4787	0.0145029	ILMN_1815716,ILMN_2413615,ILMN_2051373,ILMN_1654112,ILMN_1767414,ILMN_1771224,ILMN_2374633,ILMN_1694582,ILMN_1762281,ILMN_1761939,ILMN_1659953,ILMN_1715905,ILMN_2229379,ILMN_2202423,ILMN_1716553,ILMN_2374425,ILMN_1802951,ILMN_1762407,ILMN_2141259,ILMN_1734909,ILMN_1741801,ILMN_1725529,ILMN_1781174,ILMN_2301083,ILMN_1652006,ILMN_1721129,ILMN_1661776,ILMN_1747911,ILMN_1736816,ILMN_1726805,ILMN_1785…	945	295	13528	1.55285	1	0.485852	23.2347
GOTERM_BP_FAT	GO:0000278~mitotic cell cycle	37	2.866	0.0265354	ILMN_2051373,ILMN_1815716,ILMN_2053650,ILMN_1660222,ILMN_1771224,ILMN_1767414,ILMN_1723822,ILMN_2374633,ILMN_1664439,ILMN_1762281,ILMN_2120965,ILMN_2401436,ILMN_1815718,ILMN_2132161,ILMN_1761939,ILMN_1715905,ILMN_1709484,ILMN_2202423,ILMN_1716553,ILMN_2374425,ILMN_1802951,ILMN_2141259,ILMN_1677532,ILMN_1741801,ILMN_1712513,ILMN_2301083,ILMN_1781174,ILMN_1725529,ILMN_1721129,ILMN_2243308,ILMN_1652…	945	370	13528	1.43153	1	0.617196	38.5388
GOTERM_BP_FAT	GO:0007059~chromosome segregation	10	0.774593	0.110589	ILMN_2051373,ILMN_1715905,ILMN_1771224,ILMN_1652006,ILMN_1736816,ILMN_1776577,ILMN_1712513,ILMN_1725529,ILMN_1802951,ILMN_2132161	945	81	13528	1.76733	1	0.872183	88.0111
GOTERM_CC_FAT	GO:0005819~spindle	14	1.08443	0.204358	ILMN_2053650,ILMN_1744614,ILMN_2051373,ILMN_1812353,ILMN_1771224,ILMN_1762281,ILMN_1781174,ILMN_2132161,ILMN_1747911,ILMN_1736816,ILMN_1809117,ILMN_1716553,ILMN_1785914,ILMN_2141259	874	147	12782	1.39283	1	0.857956	96.1396
Annotation Cluster 17	Enrichment Score: 2.181088582547086
Category	Term	Count	%	PValue	Genes	List Total	Pop Hits	Pop Total	Fold Enrichment	Bonferroni	Benjamini	FDR
GOTERM_CC_FAT	GO:0000793~condensed chromosome	21	1.62665	0.000455163	ILMN_1678501,ILMN_2051373,ILMN_1771224,ILMN_2374633,ILMN_1762281,ILMN_1734827,ILMN_1725529,ILMN_2282282,ILMN_1692107,ILMN_1684929,ILMN_2235137,ILMN_2357471,ILMN_1715905,ILMN_1652006,ILMN_1709484,ILMN_1736816,ILMN_1679438,ILMN_2223130,ILMN_1802951,ILMN_2141259,ILMN_2334205	874	129	12782	2.38077	0.189317	0.0343749	0.646018
SP_PIR_KEYWORDS	kinetochore	12	0.929512	0.00262078	ILMN_2051373,ILMN_2357471,ILMN_1715905,ILMN_1771224,ILMN_1652006,ILMN_2374633,ILMN_1736816,ILMN_1762281,ILMN_1679438,ILMN_1802951,ILMN_2334205,ILMN_2141259	1275	63	19235	2.87358	0.764476	0.0771884	3.75812
GOTERM_CC_FAT	GO:0000775~chromosome, centromeric region	18	1.39427	0.00449143	ILMN_1771224,ILMN_1692790,ILMN_2374633,ILMN_1723822,ILMN_1762281,ILMN_1734827,ILMN_1692107,ILMN_2357471,ILMN_1715905,ILMN_1652006,ILMN_1736816,ILMN_2202423,ILMN_1679438,ILMN_1776577,ILMN_1802951,ILMN_2141259,ILMN_1748241,ILMN_2334205	874	124	12782	2.12294	0.87447	0.147542	6.20735
GOTERM_CC_FAT	GO:0000779~condensed chromosome, centromeric region	12	0.929512	0.00477015	ILMN_1692107,ILMN_2357471,ILMN_1715905,ILMN_1771224,ILMN_1652006,ILMN_2374633,ILMN_1736816,ILMN_1762281,ILMN_1679438,ILMN_1802951,ILMN_2334205,ILMN_2141259	874	66	12782	2.65904	0.889672	0.14568	6.58048
GOTERM_CC_FAT	GO:0000777~condensed chromosome kinetochore	11	0.852053	0.00546044	ILMN_2357471,ILMN_1715905,ILMN_1771224,ILMN_1652006,ILMN_2374633,ILMN_1736816,ILMN_1762281,ILMN_1679438,ILMN_1802951,ILMN_2334205,ILMN_2141259	874	58	12782	2.77365	0.919874	0.154881	7.49868
SP_PIR_KEYWORDS	mitosis	22	1.70411	0.00983547	ILMN_2051373,ILMN_1815716,ILMN_1767414,ILMN_1771224,ILMN_2374633,ILMN_1762281,ILMN_1725529,ILMN_2301083,ILMN_1781174,ILMN_1761939,ILMN_2357471,ILMN_1715905,ILMN_1652006,ILMN_1721129,ILMN_1747911,ILMN_1736816,ILMN_2202423,ILMN_1785914,ILMN_1716553,ILMN_1802951,ILMN_2141259,ILMN_2334205	1275	183	19235	1.81365	0.995687	0.140395	13.4354
GOTERM_CC_FAT	GO:0000776~kinetochore	12	0.929512	0.0150474	ILMN_2357471,ILMN_1715905,ILMN_1771224,ILMN_1652006,ILMN_1723822,ILMN_2374633,ILMN_1736816,ILMN_1762281,ILMN_1679438,ILMN_1802951,ILMN_2334205,ILMN_2141259	874	77	12782	2.27918	0.999079	0.321797	19.4137
GOTERM_CC_FAT	GO:0005694~chromosome	43	3.33075	0.0327485	ILMN_2051373,ILMN_1678501,ILMN_1727107,ILMN_1771224,ILMN_1692790,ILMN_1659364,ILMN_1723822,ILMN_2374633,ILMN_1707945,ILMN_1762281,ILMN_1734827,ILMN_2282282,ILMN_1761939,ILMN_1692107,ILMN_2357471,ILMN_2235137,ILMN_2260058,ILMN_1700762,ILMN_1684929,ILMN_1715905,ILMN_1740083,ILMN_1709484,ILMN_2202423,ILMN_1802951,ILMN_1748241,ILMN_2141259,ILMN_1784860,ILMN_1657361,ILMN_1654001,ILMN_2386354,ILMN_2219…	874	460	12782	1.36709	1	0.50228	37.7499
GOTERM_CC_FAT	GO:0044427~chromosomal part	37	2.866	0.0346749	ILMN_1727107,ILMN_1692790,ILMN_1771224,ILMN_1659364,ILMN_1723822,ILMN_2374633,ILMN_1707945,ILMN_1762281,ILMN_1734827,ILMN_2282282,ILMN_1761939,ILMN_1692107,ILMN_2357471,ILMN_2260058,ILMN_1700762,ILMN_1715905,ILMN_1740083,ILMN_1709484,ILMN_2202423,ILMN_1802951,ILMN_2141259,ILMN_1748241,ILMN_1784860,ILMN_1657361,ILMN_2386354,ILMN_1725529,ILMN_2405031,ILMN_2219767,ILMN_2373119,ILMN_1695414,ILMN_1652…	874	386	12782	1.40185	1	0.507047	39.4917
Annotation Cluster 18	Enrichment Score: 2.17850106918196
Category	Term	Count	%	PValue	Genes	List Total	Pop Hits	Pop Total	Fold Enrichment	Bonferroni	Benjamini	FDR
GOTERM_BP_FAT	GO:0030178~negative regulation of Wnt receptor signaling pathway	9	0.697134	0.000801287	ILMN_1724480,ILMN_1692967,ILMN_1799076,ILMN_1763657,ILMN_1691641,ILMN_1714216,ILMN_1716246,ILMN_2177156,ILMN_1712729	945	30	13528	4.2946	0.919432	0.0958374	1.44039
GOTERM_BP_FAT	GO:0030111~regulation of Wnt receptor signaling pathway	11	0.852053	0.00105759	ILMN_1724480,ILMN_1692967,ILMN_1799076,ILMN_1763657,ILMN_1691641,ILMN_1714216,ILMN_2213136,ILMN_1716246,ILMN_2177156,ILMN_1712729,ILMN_1690077	945	46	13528	3.42323	0.964016	0.111961	1.89696
GOTERM_BP_FAT	GO:0009968~negative regulation of signal transduction	24	1.85902	0.0352981	ILMN_1680434,ILMN_1724480,ILMN_2375786,ILMN_1799076,ILMN_1763657,ILMN_1691641,ILMN_1714216,ILMN_1682034,ILMN_1811729,ILMN_2131381,ILMN_1808226,ILMN_2115143,ILMN_1692967,ILMN_1737993,ILMN_1715463,ILMN_1700031,ILMN_1716246,ILMN_2177156,ILMN_1753287,ILMN_1712729,ILMN_2413259,ILMN_1700888,ILMN_1724832,ILMN_1754102	945	221	13528	1.55461	1	0.648475	47.8176
GOTERM_BP_FAT	GO:0010648~negative regulation of cell communication	25	1.93648	0.0645864	ILMN_1724480,ILMN_2375786,ILMN_1714216,ILMN_2131381,ILMN_1780485,ILMN_1737993,ILMN_1715463,ILMN_1700031,ILMN_1700888,ILMN_1712729,ILMN_2413259,ILMN_1680434,ILMN_1763657,ILMN_1691641,ILMN_1799076,ILMN_1811729,ILMN_1682034,ILMN_2115143,ILMN_1808226,ILMN_1692967,ILMN_1716246,ILMN_2177156,ILMN_1753287,ILMN_1724832,ILMN_1754102	945	248	13528	1.44308	1	0.788584	70.1336
Annotation Cluster 19	Enrichment Score: 2.175858164770589
Category	Term	Count	%	PValue	Genes	List Total	Pop Hits	Pop Total	Fold Enrichment	Bonferroni	Benjamini	FDR
UP_SEQ_FEATURE	zinc finger region:C2H2-type 4	66	5.11232	1.97377e-05	ILMN_1757408,ILMN_1727107,ILMN_1740490,ILMN_1724054,ILMN_1675150,ILMN_1687827,ILMN_1695079,ILMN_1652300,ILMN_1696339,ILMN_1685467,ILMN_1675007,ILMN_1721849,ILMN_1681154,ILMN_1724158,ILMN_1654697,ILMN_1763328,ILMN_1730696,ILMN_1749502,ILMN_1804820,ILMN_1751127,ILMN_1677997,ILMN_2146968,ILMN_1741288,ILMN_1815121,ILMN_1779341,ILMN_1790918,ILMN_2270900,ILMN_1792990,ILMN_1707065,ILMN_1724832,ILMN_1657…	1274	575	19113	1.72201	0.0592974	0.0201699	0.0356611
UP_SEQ_FEATURE	zinc finger region:C2H2-type 5	61	4.72502	6.00159e-05	ILMN_1757408,ILMN_1727107,ILMN_1724054,ILMN_1747943,ILMN_1675150,ILMN_1687827,ILMN_1695079,ILMN_1652300,ILMN_1696339,ILMN_1685467,ILMN_1675007,ILMN_1721849,ILMN_1681154,ILMN_1724158,ILMN_1763328,ILMN_1730696,ILMN_1804820,ILMN_1677997,ILMN_2146968,ILMN_1741288,ILMN_1815121,ILMN_1779341,ILMN_1790918,ILMN_2270900,ILMN_1792990,ILMN_1707065,ILMN_1657888,ILMN_1655167,ILMN_2242998,ILMN_2162358,ILMN_1716…	1274	538	19113	1.70101	0.169622	0.0454056	0.108396
UP_SEQ_FEATURE	zinc finger region:C2H2-type 7	53	4.10534	7.82059e-05	ILMN_1757408,ILMN_1727107,ILMN_1740490,ILMN_1724054,ILMN_1747943,ILMN_1675150,ILMN_1687827,ILMN_1695079,ILMN_1652300,ILMN_1685467,ILMN_1721849,ILMN_1681154,ILMN_1724158,ILMN_1763328,ILMN_1730696,ILMN_1804820,ILMN_2146968,ILMN_1741288,ILMN_1815121,ILMN_1779341,ILMN_1790918,ILMN_2270900,ILMN_1792990,ILMN_1707065,ILMN_1655167,ILMN_2242998,ILMN_1657888,ILMN_2162358,ILMN_1716658,ILMN_1653867,ILMN_1676…	1274	451	19113	1.76303	0.215111	0.047288	0.141228
UP_SEQ_FEATURE	zinc finger region:C2H2-type 2	66	5.11232	0.000106329	ILMN_1757408,ILMN_1727107,ILMN_1740490,ILMN_1724054,ILMN_1675150,ILMN_1687827,ILMN_1695079,ILMN_1769721,ILMN_1652300,ILMN_1685467,ILMN_1675007,ILMN_1721849,ILMN_1724158,ILMN_1654697,ILMN_1763328,ILMN_1730696,ILMN_1749502,ILMN_1804820,ILMN_1751127,ILMN_1802896,ILMN_1677997,ILMN_2146968,ILMN_1741288,ILMN_1815121,ILMN_1779341,ILMN_1790918,ILMN_2270900,ILMN_2057369,ILMN_1792990,ILMN_1707065,ILMN_2137…	1274	608	19113	1.62855	0.280587	0.0459562	0.191969
UP_SEQ_FEATURE	zinc finger region:C2H2-type 3	67	5.18978	0.000118128	ILMN_1757408,ILMN_1727107,ILMN_1740490,ILMN_1724054,ILMN_1675150,ILMN_1687827,ILMN_1769721,ILMN_1652300,ILMN_1696339,ILMN_1685467,ILMN_1675007,ILMN_1721849,ILMN_1724158,ILMN_1763328,ILMN_1654697,ILMN_1730696,ILMN_1749502,ILMN_1804820,ILMN_1751127,ILMN_1677997,ILMN_2146968,ILMN_1741288,ILMN_1815121,ILMN_1790918,ILMN_2270900,ILMN_2057369,ILMN_1792990,ILMN_1707065,ILMN_2137789,ILMN_1724832,ILMN_1657…	1274	622	19113	1.61601	0.306402	0.0447028	0.213248
UP_SEQ_FEATURE	zinc finger region:C2H2-type 6	55	4.26026	0.000169351	ILMN_1757408,ILMN_1727107,ILMN_1740490,ILMN_1724054,ILMN_1747943,ILMN_1675150,ILMN_1687827,ILMN_1695079,ILMN_1652300,ILMN_1685467,ILMN_1721849,ILMN_1681154,ILMN_1724158,ILMN_1763328,ILMN_1730696,ILMN_1804820,ILMN_2146968,ILMN_1741288,ILMN_1815121,ILMN_1779341,ILMN_1790918,ILMN_2270900,ILMN_1792990,ILMN_1707065,ILMN_1655167,ILMN_2242998,ILMN_1657888,ILMN_2162358,ILMN_1716658,ILMN_1653867,ILMN_1676…	1274	488	19113	1.69084	0.408164	0.0511007	0.305585
INTERPRO	IPR013087:Zinc finger, C2H2-type/integrase, DNA-binding	67	5.18978	0.000205259	ILMN_1757408,ILMN_1727107,ILMN_1740490,ILMN_1724054,ILMN_1747943,ILMN_1675150,ILMN_1687827,ILMN_1695079,ILMN_1769721,ILMN_1696339,ILMN_1685467,ILMN_1675007,ILMN_1721849,ILMN_1724158,ILMN_1763328,ILMN_1730696,ILMN_1749502,ILMN_1804820,ILMN_1751127,ILMN_1677997,ILMN_2146968,ILMN_1741288,ILMN_1815121,ILMN_1779341,ILMN_1790918,ILMN_2270900,ILMN_2057369,ILMN_1792990,ILMN_1707065,ILMN_2137789,ILMN_1657…	1136	621	16659	1.58217	0.266533	0.266533	0.340773
UP_SEQ_FEATURE	zinc finger region:C2H2-type 8	48	3.71805	0.000285511	ILMN_1757408,ILMN_1727107,ILMN_1716658,ILMN_1740490,ILMN_1653867,ILMN_2312149,ILMN_1676983,ILMN_2101410,ILMN_1724054,ILMN_1790460,ILMN_1747943,ILMN_1675150,ILMN_1687827,ILMN_2329309,ILMN_1764854,ILMN_1711199,ILMN_1727183,ILMN_1760294,ILMN_1666727,ILMN_1695079,ILMN_1652300,ILMN_1658173,ILMN_1685467,ILMN_1721849,ILMN_1724158,ILMN_2154950,ILMN_1763328,ILMN_1690863,ILMN_1730696,ILMN_1674072,ILMN_1701…	1274	417	19113	1.72689	0.58702	0.0710462	0.514679
INTERPRO	IPR015880:Zinc finger, C2H2-like	81	6.27421	0.00029355	ILMN_1757408,ILMN_1727107,ILMN_1740490,ILMN_1724054,ILMN_1747192,ILMN_1747943,ILMN_1675150,ILMN_1687827,ILMN_1695079,ILMN_1769721,ILMN_1652300,ILMN_1696339,ILMN_1685467,ILMN_1675007,ILMN_1721849,ILMN_1681154,ILMN_1724158,ILMN_1763328,ILMN_1654697,ILMN_173	1136	797	16659	1.49038	0.358102	0.137375	0.487018
UP_SEQ_FEATURE	zinc finger region:C2H2-type 9	44	3.40821	0.000370289	ILMN_1757408,ILMN_1727107,ILMN_1716658,ILMN_1740490,ILMN_1653867,ILMN_2312149,ILMN_1676983,ILMN_2101410,ILMN_1724054,ILMN_1790460,ILMN_1747943,ILMN_1675150,ILMN_1687827,ILMN_2329309,ILMN_1764854,ILMN_1711199,ILMN_1760294,ILMN_1666727,ILMN_1695079,ILMN_1652300,ILMN_1658173,ILMN_1685467,ILMN_1721849,ILMN_1724158,ILMN_1690863,ILMN_1763328,ILMN_1730696,ILMN_1674072,ILMN_1701464,ILMN_1804820,ILMN_1685…	1274	376	19113	1.75559	0.682411	0.0844503	0.667022
GOTERM_MF_FAT	GO:0043167~ion binding	342	26.4911	0.000654095	ILMN_1723607,ILMN_1707872,ILMN_1800898,ILMN_1724054,ILMN_1662932,ILMN_1747192,ILMN_1794594,ILMN_1814221,ILMN_1708508,ILMN_1715540,ILMN_1789463,ILMN_1747442,ILMN_2373566,ILMN_1745242,ILMN_1776850,ILMN_1766896,ILMN_1652300,ILMN_1696682,ILMN_1681154,ILMN_179	908	4241	12983	1.15305	0.460799	0.460799	1.02095
INTERPRO	IPR007087:Zinc finger, C2H2-type	78	6.04183	0.00071996	ILMN_1757408,ILMN_1727107,ILMN_1740490,ILMN_1724054,ILMN_1747943,ILMN_1675150,ILMN_1687827,ILMN_1695079,ILMN_1769721,ILMN_1652300,ILMN_1696339,ILMN_1685467,ILMN_1675007,ILMN_1721849,ILMN_1681154,ILMN_1724158,ILMN_1763328,ILMN_1654697,ILMN_1730696,ILMN_174	1136	784	16659	1.45898	0.662953	0.195477	1.19049
GOTERM_MF_FAT	GO:0043169~cation binding	335	25.9489	0.00121366	ILMN_1723607,ILMN_1707872,ILMN_1800898,ILMN_1724054,ILMN_1662932,ILMN_1747192,ILMN_1794594,ILMN_1814221,ILMN_1708508,ILMN_1715540,ILMN_1747442,ILMN_2373566,ILMN_1745242,ILMN_1776850,ILMN_1766896,ILMN_1652300,ILMN_1696682,ILMN_1681154,ILMN_1796316,ILMN_240	908	4179	12983	1.1462	0.682219	0.436279	1.8866
GOTERM_MF_FAT	GO:0046872~metal ion binding	332	25.7165	0.00124412	ILMN_1723607,ILMN_1707872,ILMN_1800898,ILMN_1724054,ILMN_1662932,ILMN_1747192,ILMN_1794594,ILMN_1814221,ILMN_1708508,ILMN_1715540,ILMN_1747442,ILMN_2373566,ILMN_1745242,ILMN_1776850,ILMN_1766896,ILMN_1652300,ILMN_1696682,ILMN_1681154,ILMN_1796316,ILMN_240	908	4140	12983	1.14664	0.691237	0.324111	1.93351
SP_PIR_KEYWORDS	metal-binding	236	18.2804	0.00152106	ILMN_1723607,ILMN_1707872,ILMN_1800898,ILMN_1724054,ILMN_1747192,ILMN_1794594,ILMN_1814221,ILMN_1708508,ILMN_1715540,ILMN_2373566,ILMN_1747442,ILMN_1776850,ILMN_1766896,ILMN_1652300,ILMN_1696682,ILMN_1681154,ILMN_1796316,ILMN_2405031,ILMN_1804820,ILMN_169	1275	2972	19235	1.19797	0.567746	0.0581509	2.19748
UP_SEQ_FEATURE	zinc finger region:C2H2-type 1	55	4.26026	0.00199714	ILMN_1757408,ILMN_1727107,ILMN_1740490,ILMN_1675150,ILMN_1687827,ILMN_1695079,ILMN_1769721,ILMN_1652300,ILMN_1685467,ILMN_1721849,ILMN_1675007,ILMN_1681154,ILMN_1654697,ILMN_1763328,ILMN_1730696,ILMN_1749502,ILMN_1751127,ILMN_1802896,ILMN_1677997,ILMN_1815121,ILMN_1779341,ILMN_1790918,ILMN_2270900,ILMN_2057369,ILMN_1792990,ILMN_1707065,ILMN_2137789,ILMN_1724832,ILMN_1657888,ILMN_1655167,ILMN_2242…	1274	542	19113	1.52238	0.997953	0.291045	3.54808
SP_PIR_KEYWORDS	zinc-finger	142	10.9992	0.00407522	ILMN_1714461,ILMN_1721167,ILMN_1740490,ILMN_1707872,ILMN_1724054,ILMN_1747192,ILMN_1794594,ILMN_1675150,ILMN_1715540,ILMN_2373566,ILMN_1801464,ILMN_1766896,ILMN_1652300,ILMN_1769721,ILMN_1698668,ILMN_1696339,ILMN_1681154,ILMN_1724158,ILMN_1790154,ILMN_176	1275	1718	19235	1.24694	0.894604	0.0972181	5.78657
SP_PIR_KEYWORDS	zinc	175	13.5554	0.00526688	ILMN_1714461,ILMN_1721167,ILMN_1740490,ILMN_1707872,ILMN_1724054,ILMN_1747192,ILMN_1794594,ILMN_1675150,ILMN_1715540,ILMN_2373566,ILMN_1801464,ILMN_1766896,ILMN_1769721,ILMN_1652300,ILMN_1698668,ILMN_1696339,ILMN_1696682,ILMN_1681154,ILMN_1695157,ILMN_172	1275	2189	19235	1.20607	0.945509	0.0954659	7.41877
SMART	SM00355:ZnF_C2H2	81	6.27421	0.00575894	ILMN_1757408,ILMN_1727107,ILMN_1740490,ILMN_1724054,ILMN_1747192,ILMN_1747943,ILMN_1675150,ILMN_1687827,ILMN_1695079,ILMN_1769721,ILMN_1652300,ILMN_1696339,ILMN_1685467,ILMN_1675007,ILMN_1721849,ILMN_1681154,ILMN_1724158,ILMN_1763328,ILMN_1654697,ILMN_173	694	797	9079	1.32955	0.820099	0.575853	7.41667
UP_SEQ_FEATURE	zinc finger region:C2H2-type 10	34	2.63362	0.0152277	ILMN_1757408,ILMN_1716658,ILMN_1740490,ILMN_1653867,ILMN_2312149,ILMN_1676983,ILMN_1724054,ILMN_1747943,ILMN_1675150,ILMN_1687827,ILMN_1764854,ILMN_1711199,ILMN_1760294,ILMN_1666727,ILMN_1695079,ILMN_1658173,ILMN_1721849,ILMN_1724158,ILMN_2154950,ILMN_1690863,ILMN_1763328,ILMN_1730696,ILMN_1804820,ILMN_1685547,ILMN_2146968,ILMN_1741288,ILMN_1779341,ILMN_1790918,ILMN_2270900,ILMN_1744398,ILMN_1745…	1274	334	19113	1.52719	1	0.816813	24.2165
UP_SEQ_FEATURE	domain:KRAB	33	2.55616	0.022855	ILMN_1757408,ILMN_2162358,ILMN_1716658,ILMN_1740490,ILMN_1653867,ILMN_2312149,ILMN_1676983,ILMN_1724054,ILMN_1747943,ILMN_1675150,ILMN_1764854,ILMN_1711199,ILMN_1727183,ILMN_1760294,ILMN_1666727,ILMN_1695079,ILMN_1658173,ILMN_1724158,ILMN_1690863,ILMN_1730696,ILMN_1674072,ILMN_1749502,ILMN_1701464,ILMN_1804820,ILMN_2085446,ILMN_2146968,ILMN_1741288,ILMN_1799717,ILMN_1779341,ILMN_2270900,ILMN_1792…	1274	332	19113	1.4912	1	0.893286	34.1503
UP_SEQ_FEATURE	zinc finger region:C2H2-type 13	22	1.70411	0.0271659	ILMN_1757408,ILMN_1724158,ILMN_1716658,ILMN_1740490,ILMN_1690863,ILMN_2312149,ILMN_1730696,ILMN_1674072,ILMN_1804820,ILMN_1790460,ILMN_1747943,ILMN_1675150,ILMN_1741288,ILMN_1687827,ILMN_1764854,ILMN_1790918,ILMN_2270900,ILMN_1744398,ILMN_1760294,ILMN_1655167,ILMN_1658173,ILMN_1749809	1274	201	19113	1.64205	1	0.912581	39.2069
UP_SEQ_FEATURE	zinc finger region:C2H2-type 12	26	2.01394	0.0300904	ILMN_1757408,ILMN_1716658,ILMN_1740490,ILMN_2312149,ILMN_1676983,ILMN_1790460,ILMN_1747943,ILMN_1675150,ILMN_1687827,ILMN_1711199,ILMN_1764854,ILMN_1760294,ILMN_1658173,ILMN_1724158,ILMN_2154950,ILMN_1690863,ILMN_1730696,ILMN_1674072,ILMN_1804820,ILMN_1741288,ILMN_1779341,ILMN_1790918,ILMN_2270900,ILMN_1744398,ILMN_1655167,ILMN_1749809	1274	252	19113	1.54786	1	0.922488	42.426
UP_SEQ_FEATURE	zinc finger region:C2H2-type 11	29	2.24632	0.0347916	ILMN_1757408,ILMN_1716658,ILMN_1740490,ILMN_1653867,ILMN_2312149,ILMN_1676983,ILMN_1790460,ILMN_1747943,ILMN_1675150,ILMN_1687827,ILMN_1764854,ILMN_1711199,ILMN_1666727,ILMN_1760294,ILMN_1658173,ILMN_1724158,ILMN_2154950,ILMN_1690863,ILMN_1730696,ILMN_1674072,ILMN_1701464,ILMN_1804820,ILMN_1741288,ILMN_1779341,ILMN_1790918,ILMN_2270900,ILMN_1744398,ILMN_1655167,ILMN_1749809	1274	293	19113	1.48487	1	0.926551	47.2655
GOTERM_MF_FAT	GO:0008270~zinc ion binding	180	13.9427	0.0602732	ILMN_1714461,ILMN_1721167,ILMN_1740490,ILMN_1707872,ILMN_1724054,ILMN_1747192,ILMN_1794594,ILMN_1675150,ILMN_1715540,ILMN_2373566,ILMN_1801464,ILMN_1766896,ILMN_1769721,ILMN_1652300,ILMN_1698668,ILMN_1696339,ILMN_1696682,ILMN_1681154,ILMN_1695157,ILMN_172	908	2311	12983	1.11368	1	0.867823	62.2804
INTERPRO	IPR001909:Krueppel-associated box	33	2.55616	0.0645988	ILMN_2162358,ILMN_1716658,ILMN_1740490,ILMN_1653867,ILMN_2312149,ILMN_1676983,ILMN_1724054,ILMN_1747943,ILMN_1675150,ILMN_1687827,ILMN_1764854,ILMN_1711199,ILMN_1727183,ILMN_1760294,ILMN_1666727,ILMN_1695079,ILMN_1658173,ILMN_1724158,ILMN_1690863,ILMN_1730696,ILMN_1674072,ILMN_1749502,ILMN_1701464,ILMN_1804820,ILMN_2085446,ILMN_2146968,ILMN_1741288,ILMN_1799717,ILMN_1779341,ILMN_2270900,ILMN_1792…	1136	355	16659	1.36319	1	0.939253	67.0593
PIR_SUPERFAMILY	PIRSF005559:zinc finger protein ZFP-36	14	1.08443	0.100809	ILMN_1716658,ILMN_1724158,ILMN_1740490,ILMN_1676983,ILMN_1701464,ILMN_1724054,ILMN_1804820,ILMN_2146968,ILMN_1675150,ILMN_1741288,ILMN_1779341,ILMN_1760294,ILMN_2242998,ILMN_1749809	476	137	7396	1.58781	1	0.999872	78.406
GOTERM_MF_FAT	GO:0046914~transition metal ion binding	210	16.2665	0.128193	ILMN_1707872,ILMN_1800898,ILMN_1724054,ILMN_1747192,ILMN_1794594,ILMN_1708508,ILMN_1715540,ILMN_2373566,ILMN_1747442,ILMN_1766896,ILMN_1652300,ILMN_1696682,ILMN_1681154,ILMN_1796316,ILMN_2405031,ILMN_1664242,ILMN_1804820,ILMN_1802896,ILMN_1744676,ILMN_210	908	2785	12983	1.07816	1	0.924987	88.3701
UP_SEQ_FEATURE	zinc finger region:C2H2-type 14	15	1.16189	0.162846	ILMN_1757408,ILMN_1724158,ILMN_2154950,ILMN_1690863,ILMN_2312149,ILMN_1674072,ILMN_1790460,ILMN_1741288,ILMN_1687827,ILMN_1790918,ILMN_2270900,ILMN_1744398,ILMN_1655167,ILMN_1658173,ILMN_1749809	1274	157	19113	1.43335	1	0.996956	95.9724
SMART	SM00349:KRAB	33	2.55616	0.183178	ILMN_2162358,ILMN_1716658,ILMN_1740490,ILMN_1653867,ILMN_2312149,ILMN_1676983,ILMN_1724054,ILMN_1747943,ILMN_1675150,ILMN_1687827,ILMN_1764854,ILMN_1711199,ILMN_1727183,ILMN_1760294,ILMN_1666727,ILMN_1695079,ILMN_1658173,ILMN_1724158,ILMN_1690863,ILMN_1730696,ILMN_1674072,ILMN_1749502,ILMN_1701464,ILMN_1804820,ILMN_2085446,ILMN_2146968,ILMN_1741288,ILMN_1799717,ILMN_1779341,ILMN_2270900,ILMN_1792…	694	355	9079	1.21609	1	0.957693	93.2771
UP_SEQ_FEATURE	zinc finger region:C2H2-type 20	5	0.387297	0.21616	ILMN_1790460,ILMN_1790918,ILMN_2154950,ILMN_2270900,ILMN_2312149	1274	36	19113	2.08366	1	0.998811	98.7736
UP_SEQ_FEATURE	zinc finger region:C2H2-type 16	10	0.774593	0.2473	ILMN_1790460,ILMN_1724158,ILMN_1764854,ILMN_1790918,ILMN_2154950,ILMN_2270900,ILMN_1690863,ILMN_2312149,ILMN_1674072,ILMN_1658173	1274	103	19113	1.45654	1	0.999218	99.4105
UP_SEQ_FEATURE	zinc finger region:C2H2-type 19	6	0.464756	0.303218	ILMN_1790460,ILMN_1764854,ILMN_1790918,ILMN_2154950,ILMN_2270900,ILMN_2312149	1274	55	19113	1.63662	1	0.999792	99.8539
UP_SEQ_FEATURE	zinc finger region:C2H2-type 17	8	0.619675	0.315524	ILMN_1790460,ILMN_1724158,ILMN_1764854,ILMN_1790918,ILMN_2154950,ILMN_2270900,ILMN_1690863,ILMN_2312149	1274	83	19113	1.44601	1	0.999785	99.8941
UP_SEQ_FEATURE	zinc finger region:C2H2-type 18	6	0.464756	0.450725	ILMN_1790460,ILMN_1764854,ILMN_1790918,ILMN_2154950,ILMN_2270900,ILMN_2312149	1274	66	19113	1.36385	1	0.999969	99.998
UP_SEQ_FEATURE	zinc finger region:C2H2-type 22	3	0.232378	0.503187	ILMN_1790918,ILMN_2154950,ILMN_2270900	1274	25	19113	1.80028	1	0.999987	99.9997
UP_SEQ_FEATURE	zinc finger region:C2H2-type 15	10	0.774593	0.539081	ILMN_1757408,ILMN_1724158,ILMN_1764854,ILMN_1790918,ILMN_2154950,ILMN_2270900,ILMN_1690863,ILMN_2312149,ILMN_1674072,ILMN_1658173	1274	134	19113	1.11958	1	0.999994	99.9999
Annotation Cluster 20	Enrichment Score: 1.9222960164413088
Category	Term	Count	%	PValue	Genes	List Total	Pop Hits	Pop Total	Fold Enrichment	Bonferroni	Benjamini	FDR
GOTERM_BP_FAT	GO:0035295~tube development	31	2.40124	0.000313763	ILMN_1784678,ILMN_1714216,ILMN_2120762,ILMN_1775224,ILMN_1685982,ILMN_1694482,ILMN_1768575,ILMN_1680987,ILMN_1715715,ILMN_1676449,ILMN_1689111,ILMN_1688633,ILMN_1717636,ILMN_1681805,ILMN_2051972,ILMN_1696339,ILMN_1668983,ILMN_1771962,ILMN_1763328,ILMN_2095577,ILMN_1724540,ILMN_2219767,ILMN_1712537,ILMN_1686405,ILMN_1680320,ILMN_1772817,ILMN_1800331,ILMN_1724832,ILMN_1666314,ILMN_1657888,ILMN_1754…	945	220	13528	2.01716	0.626933	0.103767	0.566373
GOTERM_BP_FAT	GO:0060541~respiratory system development	16	1.23935	0.00790621	ILMN_1794333,ILMN_1668983,ILMN_1775224,ILMN_1685982,ILMN_1771962,ILMN_2095577,ILMN_1712537,ILMN_2219767,ILMN_1686405,ILMN_1768575,ILMN_1742929,ILMN_1701653,ILMN_1715715,ILMN_1772817,ILMN_1688633,ILMN_2177156	945	108	13528	2.12079	1	0.35438	13.3824
GOTERM_BP_FAT	GO:0030324~lung development	12	0.929512	0.0837475	ILMN_1715715,ILMN_1668983,ILMN_1775224,ILMN_1772817,ILMN_1685982,ILMN_1771962,ILMN_1688633,ILMN_2095577,ILMN_1686405,ILMN_2219767,ILMN_1712537,ILMN_1768575	945	99	13528	1.73519	1	0.820496	79.465
GOTERM_BP_FAT	GO:0030323~respiratory tube development	12	0.929512	0.0984633	ILMN_1715715,ILMN_1668983,ILMN_1775224,ILMN_1772817,ILMN_1685982,ILMN_1771962,ILMN_1688633,ILMN_2095577,ILMN_1686405,ILMN_2219767,ILMN_1712537,ILMN_1768575	945	102	13528	1.68416	1	0.849456	84.6812
Annotation Cluster 21	Enrichment Score: 1.863557358489738
Category	Term	Count	%	PValue	Genes	List Total	Pop Hits	Pop Total	Fold Enrichment	Bonferroni	Benjamini	FDR
UP_SEQ_FEATURE	DNA-binding region:HMG box	10	0.774593	0.00212953	ILMN_2367141,ILMN_1812968,ILMN_2213136,ILMN_1723822,ILMN_1664439,ILMN_2177156,ILMN_1653055,ILMN_1736974,ILMN_1789244,ILMN_1783185	1274	44	19113	3.40963	0.998643	0.293536	3.77902
INTERPRO	IPR000910:High mobility group, HMG1/HMG2	9	0.697134	0.0260578	ILMN_2367141,ILMN_1812968,ILMN_2213136,ILMN_1723822,ILMN_2177156,ILMN_1653055,ILMN_1736974,ILMN_1789244,ILMN_1783185	1136	53	16659	2.49022	1	0.89084	35.5353
SMART	SM00398:HMG	9	0.697134	0.0462495	ILMN_2367141,ILMN_1812968,ILMN_2213136,ILMN_1723822,ILMN_2177156,ILMN_1653055,ILMN_1736974,ILMN_1789244,ILMN_1783185	694	53	9079	2.22149	0.999999	0.970281	46.8372
Annotation Cluster 22	Enrichment Score: 1.8612766258837767
Category	Term	Count	%	PValue	Genes	List Total	Pop Hits	Pop Total	Fold Enrichment	Bonferroni	Benjamini	FDR
GOTERM_BP_FAT	GO:0009798~axis specification	9	0.697134	0.000801287	ILMN_1655572,ILMN_1781256,ILMN_1692967,ILMN_1763657,ILMN_2120762,ILMN_1781416,ILMN_2095577,ILMN_1712537,ILMN_2115143	945	30	13528	4.2946	0.919432	0.0958374	1.44039
GOTERM_BP_FAT	GO:0009880~embryonic pattern specification	8	0.619675	0.00567478	ILMN_1655572,ILMN_1763657,ILMN_2120762,ILMN_1781416,ILMN_1743373,ILMN_1654563,ILMN_1712537,ILMN_1738657	945	32	13528	3.57884	1	0.281887	9.78758
GOTERM_BP_FAT	GO:0000578~embryonic axis specification	4	0.309837	0.0821438	ILMN_1655572,ILMN_1763657,ILMN_2120762,ILMN_1781416	945	15	13528	3.81743	1	0.818141	78.8046
GOTERM_BP_FAT	GO:0009948~anterior/posterior axis specification	4	0.309837	0.0960687	ILMN_1655572,ILMN_2120762,ILMN_1712537,ILMN_2115143	945	16	13528	3.57884	1	0.843678	83.9278
Annotation Cluster 23	Enrichment Score: 1.860836424179012
Category	Term	Count	%	PValue	Genes	List Total	Pop Hits	Pop Total	Fold Enrichment	Bonferroni	Benjamini	FDR
GOTERM_BP_FAT	GO:0001829~trophectodermal cell differentiation	6	0.464756	0.00373693	ILMN_1722824,ILMN_1760509,ILMN_1770940,ILMN_1712537,ILMN_1737435,ILMN_1680987	945	16	13528	5.36825	0.999992	0.221422	6.55182
GOTERM_BP_FAT	GO:0001892~embryonic placenta development	7	0.542215	0.00514586	ILMN_1691641,ILMN_1715715,ILMN_1760509,ILMN_1724946,ILMN_1712537,ILMN_1737435,ILMN_1680987	945	24	13528	4.17531	1	0.267822	8.91507
GOTERM_BP_FAT	GO:0001825~blastocyst formation	6	0.464756	0.0105089	ILMN_1722824,ILMN_1760509,ILMN_1770940,ILMN_1712537,ILMN_1737435,ILMN_1680987	945	20	13528	4.2946	1	0.419672	17.4043
GOTERM_BP_FAT	GO:0001824~blastocyst development	6	0.464756	0.178288	ILMN_1722824,ILMN_1760509,ILMN_1770940,ILMN_1712537,ILMN_1737435,ILMN_1680987	945	43	13528	1.99749	1	0.935567	97.1393
Annotation Cluster 24	Enrichment Score: 1.7303171486228934
Category	Term	Count	%	PValue	Genes	List Total	Pop Hits	Pop Total	Fold Enrichment	Bonferroni	Benjamini	FDR
GOTERM_BP_FAT	GO:0048666~neuron development	40	3.09837	0.00138584	ILMN_2176502,ILMN_1693941,ILMN_1691290,ILMN_1659086,ILMN_1690223,ILMN_1654563,ILMN_1737484,ILMN_1756755,ILMN_1744560,ILMN_1661161,ILMN_1753830,ILMN_1762561,ILMN_1737993,ILMN_2407564,ILMN_1701653,ILMN_1712913,ILMN_1813503,ILMN_1676449,ILMN_1689111,ILMN_1676616,ILMN_2062687,ILMN_1783149,ILMN_1740555,ILMN_1717434,ILMN_1651838,ILMN_1732318,ILMN_2367204,ILMN_2047460,ILMN_1680320,ILMN_2212999,ILMN_1715…	945	339	13528	1.68913	0.987187	0.135189	2.4788
GOTERM_BP_FAT	GO:0030030~cell projection organization	42	3.25329	0.00195027	ILMN_2176502,ILMN_1714216,ILMN_2343310,ILMN_1693941,ILMN_1691290,ILMN_1685982,ILMN_1659086,ILMN_1657679,ILMN_1654563,ILMN_1737484,ILMN_1799672,ILMN_1756755,ILMN_1744560,ILMN_1736078,ILMN_1661161,ILMN_1753830,ILMN_1709719,ILMN_1762561,ILMN_1737993,ILMN_2407564,ILMN_1712913,ILMN_1813503,ILMN_1676449,ILMN_1689111,ILMN_1676616,ILMN_2104141,ILMN_1783149,ILMN_1740555,ILMN_1717434,ILMN_1732318,ILMN_2367…	945	368	13528	1.63382	0.997832	0.145531	3.47164
GOTERM_BP_FAT	GO:0030182~neuron differentiation	47	3.64059	0.00340849	ILMN_2176502,ILMN_2126038,ILMN_2399523,ILMN_1693941,ILMN_1691290,ILMN_1659086,ILMN_1690223,ILMN_1654563,ILMN_1737484,ILMN_1756755,ILMN_1744560,ILMN_1661161,ILMN_1753830,ILMN_1762561,ILMN_1737993,ILMN_2407564,ILMN_1701653,ILMN_1712913,ILMN_1813503,ILMN_1676449,ILMN_1689111,ILMN_1676616,ILMN_2046611,ILMN_2062687,ILMN_1668850,ILMN_1783149,ILMN_1740555,ILMN_1717434,ILMN_1651838,ILMN_1732318,ILMN_2367…	945	438	13528	1.53612	0.999978	0.208015	5.99265
GOTERM_BP_FAT	GO:0000904~cell morphogenesis involved in differentiation	29	2.24632	0.00640174	ILMN_2176502,ILMN_1691290,ILMN_1659086,ILMN_1654563,ILMN_1737484,ILMN_1744560,ILMN_1661161,ILMN_1753830,ILMN_1762561,ILMN_1737993,ILMN_1712913,ILMN_1813503,ILMN_1689111,ILMN_1676449,ILMN_1676616,ILMN_1783149,ILMN_1691641,ILMN_1740555,ILMN_2213136,ILMN_2367204,ILMN_2047460,ILMN_1712537,ILMN_1680320,ILMN_2212999,ILMN_1737935,ILMN_1760509,ILMN_2323465,ILMN_1692261,ILMN_1738552	945	244	13528	1.70141	1	0.307114	10.9739
GOTERM_BP_FAT	GO:0048667~cell morphogenesis involved in neuron differentiation	25	1.93648	0.0109453	ILMN_2176502,ILMN_1691290,ILMN_1659086,ILMN_1654563,ILMN_1737484,ILMN_1744560,ILMN_1661161,ILMN_1753830,ILMN_1762561,ILMN_1737993,ILMN_1712913,ILMN_1813503,ILMN_1689111,ILMN_1676449,ILMN_1676616,ILMN_1783149,ILMN_1740555,ILMN_2367204,ILMN_2047460,ILMN_1680320,ILMN_2212999,ILMN_1737935,ILMN_2323465,ILMN_1692261,ILMN_1738552	945	209	13528	1.71236	1	0.422406	18.0611
GOTERM_BP_FAT	GO:0031175~neuron projection development	28	2.16886	0.0206893	ILMN_2176502,ILMN_1693941,ILMN_1691290,ILMN_1659086,ILMN_1654563,ILMN_1737484,ILMN_1756755,ILMN_1744560,ILMN_1661161,ILMN_1753830,ILMN_1762561,ILMN_1737993,ILMN_1712913,ILMN_1813503,ILMN_1689111,ILMN_1676449,ILMN_1676616,ILMN_1740555,ILMN_2367204,ILMN_1732318,ILMN_2047460,ILMN_1680320,ILMN_2212999,ILMN_1737935,ILMN_2323465,ILMN_1770940,ILMN_1692261,ILMN_1665319	945	256	13528	1.56574	1	0.564599	31.5039
GOTERM_BP_FAT	GO:0007409~axonogenesis	22	1.70411	0.028294	ILMN_2176502,ILMN_1740555,ILMN_1691290,ILMN_2047460,ILMN_1659086,ILMN_1654563,ILMN_1737484,ILMN_1744560,ILMN_1661161,ILMN_1680320,ILMN_2212999,ILMN_1753830,ILMN_1762561,ILMN_1737993,ILMN_1712913,ILMN_1813503,ILMN_1676449,ILMN_1689111,ILMN_1737935,ILMN_1676616,ILMN_2323465,ILMN_1692261	945	193	13528	1.6318	1	0.605331	40.5176
GOTERM_BP_FAT	GO:0007411~axon guidance	14	1.08443	0.0351301	ILMN_2176502,ILMN_2047460,ILMN_1654563,ILMN_1661161,ILMN_2212999,ILMN_1753830,ILMN_1680320,ILMN_1762561,ILMN_1712913,ILMN_1813503,ILMN_1689111,ILMN_1676449,ILMN_2323465,ILMN_1692261	945	107	13528	1.87304	1	0.650109	47.6529
GOTERM_BP_FAT	GO:0048812~neuron projection morphogenesis	23	1.78156	0.0417323	ILMN_2176502,ILMN_1740555,ILMN_2367204,ILMN_1691290,ILMN_2047460,ILMN_1659086,ILMN_1654563,ILMN_1737484,ILMN_1744560,ILMN_1661161,ILMN_1680320,ILMN_2212999,ILMN_1753830,ILMN_1762561,ILMN_1737993,ILMN_1712913,ILMN_1813503,ILMN_1676449,ILMN_1689111,ILMN_1737935,ILMN_1676616,ILMN_2323465,ILMN_1692261	945	213	13528	1.54579	1	0.687975	53.7702
GOTERM_BP_FAT	GO:0032989~cellular component morphogenesis	38	2.94345	0.0432374	ILMN_2176502,ILMN_2343310,ILMN_1731157,ILMN_1691290,ILMN_1736911,ILMN_1777113,ILMN_1659086,ILMN_2125869,ILMN_1654563,ILMN_1737484,ILMN_1744560,ILMN_1661161,ILMN_1753830,ILMN_2357471,ILMN_1762561,ILMN_1737993,ILMN_1712913,ILMN_1813503,ILMN_1676449,ILMN_1689111,ILMN_1676616,ILMN_1783149,ILMN_1691641,ILMN_1740555,ILMN_2213136,ILMN_2367204,ILMN_2047460,ILMN_1712537,ILMN_1680320,ILMN_2212999,ILMN_2216…	945	397	13528	1.37023	1	0.688709	55.067
GOTERM_BP_FAT	GO:0048858~cell projection morphogenesis	24	1.85902	0.0896728	ILMN_2176502,ILMN_1740555,ILMN_2343310,ILMN_2367204,ILMN_1691290,ILMN_2047460,ILMN_1659086,ILMN_1654563,ILMN_1737484,ILMN_1744560,ILMN_1661161,ILMN_1680320,ILMN_2212999,ILMN_1753830,ILMN_1762561,ILMN_1737993,ILMN_1712913,ILMN_1813503,ILMN_1676449,ILMN_1689111,ILMN_1737935,ILMN_1676616,ILMN_2323465,ILMN_1692261	945	245	13528	1.40232	1	0.832883	81.7402
GOTERM_BP_FAT	GO:0000902~cell morphogenesis	32	2.4787	0.117425	ILMN_2176502,ILMN_2343310,ILMN_1691290,ILMN_1659086,ILMN_1654563,ILMN_1737484,ILMN_1744560,ILMN_1661161,ILMN_1753830,ILMN_1762561,ILMN_1737993,ILMN_1712913,ILMN_1813503,ILMN_1676449,ILMN_1689111,ILMN_1676616,ILMN_1783149,ILMN_1691641,ILMN_1740555,ILMN_2213136,ILMN_2367204,ILMN_2047460,ILMN_1712537,ILMN_1680320,ILMN_2212999,ILMN_2216815,ILMN_1736527,ILMN_1737935,ILMN_1760509,ILMN_2323465,ILMN_1692…	945	356	13528	1.28677	1	0.877393	89.5735
GOTERM_BP_FAT	GO:0032990~cell part morphogenesis	24	1.85902	0.12709	ILMN_2176502,ILMN_1740555,ILMN_2343310,ILMN_2367204,ILMN_1691290,ILMN_2047460,ILMN_1659086,ILMN_1654563,ILMN_1737484,ILMN_1744560,ILMN_1661161,ILMN_1680320,ILMN_2212999,ILMN_1753830,ILMN_1762561,ILMN_1737993,ILMN_1712913,ILMN_1813503,ILMN_1676449,ILMN_1689111,ILMN_1737935,ILMN_1676616,ILMN_2323465,ILMN_1692261	945	256	13528	1.34206	1	0.889351	91.4576
Annotation Cluster 25	Enrichment Score: 1.6954940438409363
Category	Term	Count	%	PValue	Genes	List Total	Pop Hits	Pop Total	Fold Enrichment	Bonferroni	Benjamini	FDR
GOTERM_BP_FAT	GO:0001667~ameboidal cell migration	10	0.774593	0.000792101	ILMN_1668969,ILMN_1680320,ILMN_1689111,ILMN_1760909,ILMN_1654563,ILMN_1724832,ILMN_1665319,ILMN_1712537,ILMN_1666314,ILMN_2115143	945	37	13528	3.86901	0.917071	0.0985406	1.42399
GOTERM_BP_FAT	GO:0001755~neural crest cell migration	6	0.464756	0.0191784	ILMN_1680320,ILMN_1760909,ILMN_1654563,ILMN_1724832,ILMN_1665319,ILMN_1666314	945	23	13528	3.73444	1	0.546236	29.5657
GOTERM_BP_FAT	GO:0014031~mesenchymal cell development	9	0.697134	0.0239111	ILMN_1680320,ILMN_2213136,ILMN_1760909,ILMN_1760509,ILMN_1654563,ILMN_1724540,ILMN_1724832,ILMN_1665319,ILMN_1666314	945	51	13528	2.52624	1	0.595561	35.4697
GOTERM_BP_FAT	GO:0048762~mesenchymal cell differentiation	9	0.697134	0.0239111	ILMN_1680320,ILMN_2213136,ILMN_1760909,ILMN_1760509,ILMN_1654563,ILMN_1724540,ILMN_1724832,ILMN_1665319,ILMN_1666314	945	51	13528	2.52624	1	0.595561	35.4697
GOTERM_BP_FAT	GO:0060485~mesenchyme development	9	0.697134	0.026592	ILMN_1680320,ILMN_2213136,ILMN_1760909,ILMN_1760509,ILMN_1654563,ILMN_1724540,ILMN_1724832,ILMN_1665319,ILMN_1666314	945	52	13528	2.47766	1	0.609733	38.6034
GOTERM_BP_FAT	GO:0014032~neural crest cell development	6	0.464756	0.0765598	ILMN_1680320,ILMN_1760909,ILMN_1654563,ILMN_1724832,ILMN_1665319,ILMN_1666314	945	33	13528	2.60279	1	0.807264	76.3453
GOTERM_BP_FAT	GO:0014033~neural crest cell differentiation	6	0.464756	0.0765598	ILMN_1680320,ILMN_1760909,ILMN_1654563,ILMN_1724832,ILMN_1665319,ILMN_1666314	945	33	13528	2.60279	1	0.807264	76.3453
Annotation Cluster 26	Enrichment Score: 1.52542035128888
Category	Term	Count	%	PValue	Genes	List Total	Pop Hits	Pop Total	Fold Enrichment	Bonferroni	Benjamini	FDR
GOTERM_BP_FAT	GO:0031647~regulation of protein stability	10	0.774593	0.00207351	ILMN_2053650,ILMN_1807277,ILMN_2260058,ILMN_1688543,ILMN_2334121,ILMN_1750062,ILMN_1746020,ILMN_1696512,ILMN_1774410,ILMN_1690884	945	42	13528	3.40842	0.998529	0.14706	3.68714
GOTERM_BP_FAT	GO:0050821~protein stabilization	6	0.464756	0.0420693	ILMN_1807277,ILMN_1750062,ILMN_1746020,ILMN_1696512,ILMN_1774410,ILMN_1690884	945	28	13528	3.06757	1	0.687816	54.0636
GOTERM_BP_FAT	GO:0010608~posttranscriptional regulation of gene expression	18	1.39427	0.304136	ILMN_1733807,ILMN_2053650,ILMN_1748903,ILMN_1688543,ILMN_1732318,ILMN_2334121,ILMN_1750062,ILMN_1696512,ILMN_1690884,ILMN_2267104,ILMN_2260058,ILMN_1807277,ILMN_2382083,ILMN_1748697,ILMN_1755354,ILMN_2127897,ILMN_1746020,ILMN_1774410	945	211	13528	1.22121	1	0.975843	99.8588
Annotation Cluster 27	Enrichment Score: 1.4701869424856695
Category	Term	Count	%	PValue	Genes	List Total	Pop Hits	Pop Total	Fold Enrichment	Bonferroni	Benjamini	FDR
GOTERM_BP_FAT	GO:0007155~cell adhesion	66	5.11232	0.010225	ILMN_1720844,ILMN_1815716,ILMN_1665691,ILMN_1657128,ILMN_1691290,ILMN_1676709,ILMN_1690223,ILMN_1780485,ILMN_1654563,ILMN_1694482,ILMN_1741688,ILMN_1739521,ILMN_1704294,ILMN_1729639,ILMN_2382245,ILMN_1750097,ILMN_1740494,ILMN_2285951,ILMN_1753502,ILMN_1783149,ILMN_1734909,ILMN_1732318,ILMN_2367204,ILMN_1725338,ILMN_2175912,ILMN_1773125,ILMN_1688642,ILMN_1672350,ILMN_1770940,ILMN_1666314,ILMN_1798…	945	700	13528	1.34973	1	0.421506	16.9742
GOTERM_BP_FAT	GO:0022610~biological adhesion	66	5.11232	0.0107478	ILMN_1720844,ILMN_1815716,ILMN_1665691,ILMN_1657128,ILMN_1691290,ILMN_1676709,ILMN_1690223,ILMN_1780485,ILMN_1654563,ILMN_1694482,ILMN_1741688,ILMN_1739521,ILMN_1704294,ILMN_1729639,ILMN_2382245,ILMN_1750097,ILMN_1740494,ILMN_2285951,ILMN_1753502,ILMN_1783149,ILMN_1734909,ILMN_1732318,ILMN_2367204,ILMN_1725338,ILMN_2175912,ILMN_1773125,ILMN_1688642,ILMN_1672350,ILMN_1770940,ILMN_1666314,ILMN_1798…	945	701	13528	1.34781	1	0.421676	17.7645
GOTERM_BP_FAT	GO:0016337~cell-cell adhesion	30	2.32378	0.0176471	ILMN_2059549,ILMN_1657128,ILMN_1814710,ILMN_1691290,ILMN_1740276,ILMN_1805132,ILMN_1694482,ILMN_1694426,ILMN_1739521,ILMN_1704294,ILMN_2407564,ILMN_1685194,ILMN_2143685,ILMN_1729639,ILMN_1740494,ILMN_1750097,ILMN_1716758,ILMN_2285951,ILMN_1783149,ILMN_1725338,ILMN_1723042,ILMN_1781514,ILMN_1724540,ILMN_1664330,ILMN_2175912,ILMN_1804531,ILMN_1672350,ILMN_1690621,ILMN_1674785,ILMN_1770940,ILMN_1666…	945	276	13528	1.55602	1	0.525691	27.5487
SP_PIR_KEYWORDS	cell adhesion	27	2.0914	0.678572	ILMN_1720844,ILMN_1814710,ILMN_1657128,ILMN_1690223,ILMN_1676709,ILMN_1805132,ILMN_1736078,ILMN_1739521,ILMN_1704294,ILMN_1771333,ILMN_2366334,ILMN_1740494,ILMN_1716758,ILMN_2285951,ILMN_1783149,ILMN_1753502,ILMN_1734909,ILMN_2367204,ILMN_1781514,ILMN_2098297,ILMN_1788019,ILMN_2351269,ILMN_2175912,ILMN_1688642,ILMN_1770940,ILMN_1798379,ILMN_1717541	1275	422	19235	0.965236	1	0.967201	100
Annotation Cluster 28	Enrichment Score: 1.4136135723832877
Category	Term	Count	%	PValue	Genes	List Total	Pop Hits	Pop Total	Fold Enrichment	Bonferroni	Benjamini	FDR
GOTERM_BP_FAT	GO:0006928~cell motion	46	3.56313	0.021999	ILMN_2059549,ILMN_2176502,ILMN_1775224,ILMN_1657679,ILMN_1654563,ILMN_1731062,ILMN_1768575,ILMN_1744560,ILMN_2373791,ILMN_1736078,ILMN_1696590,ILMN_1661161,ILMN_1753830,ILMN_1762561,ILMN_1701653,ILMN_2229379,ILMN_1712913,ILMN_1813503,ILMN_1676449,ILMN_1689111,ILMN_1668969,ILMN_1734909,ILMN_1732318,ILMN_2334121,ILMN_2047460,ILMN_1760909,ILMN_1686405,ILMN_1712537,ILMN_1690884,ILMN_1738657,ILMN_2115…	945	475	13528	1.38633	1	0.573587	33.1431
GOTERM_BP_FAT	GO:0016477~cell migration	29	2.24632	0.0292212	ILMN_2059549,ILMN_1775224,ILMN_1654563,ILMN_1657679,ILMN_1768575,ILMN_1744560,ILMN_1736078,ILMN_1701653,ILMN_2229379,ILMN_1689111,ILMN_1676449,ILMN_1668969,ILMN_1734909,ILMN_1732318,ILMN_2334121,ILMN_1760909,ILMN_1712537,ILMN_1686405,ILMN_1690884,ILMN_1738657,ILMN_2115143,ILMN_1680320,ILMN_1664330,ILMN_1715189,ILMN_2175912,ILMN_1794781,ILMN_1724832,ILMN_1665319,ILMN_1666314	945	276	13528	1.50415	1	0.60985	41.5366
GOTERM_BP_FAT	GO:0051674~localization of cell	30	2.32378	0.0587114	ILMN_2059549,ILMN_1775224,ILMN_1654563,ILMN_1657679,ILMN_1768575,ILMN_1744560,ILMN_1736078,ILMN_1701653,ILMN_2229379,ILMN_1689111,ILMN_1676449,ILMN_1668969,ILMN_1734909,ILMN_1732318,ILMN_2334121,ILMN_1760909,ILMN_1712537,ILMN_1686405,ILMN_1690884,ILMN_1738657,ILMN_2115143,ILMN_1680320,ILMN_1769757,ILMN_1664330,ILMN_1715189,ILMN_2175912,ILMN_1794781,ILMN_1724832,ILMN_1665319,ILMN_1666314	945	307	13528	1.39889	1	0.765713	66.55
GOTERM_BP_FAT	GO:0048870~cell motility	30	2.32378	0.0587114	ILMN_2059549,ILMN_1775224,ILMN_1654563,ILMN_1657679,ILMN_1768575,ILMN_1744560,ILMN_1736078,ILMN_1701653,ILMN_2229379,ILMN_1689111,ILMN_1676449,ILMN_1668969,ILMN_1734909,ILMN_1732318,ILMN_2334121,ILMN_1760909,ILMN_1712537,ILMN_1686405,ILMN_1690884,ILMN_1738657,ILMN_2115143,ILMN_1680320,ILMN_1769757,ILMN_1664330,ILMN_1715189,ILMN_2175912,ILMN_1794781,ILMN_1724832,ILMN_1665319,ILMN_1666314	945	307	13528	1.39889	1	0.765713	66.55
Annotation Cluster 29	Enrichment Score: 1.4108250019982145
Category	Term	Count	%	PValue	Genes	List Total	Pop Hits	Pop Total	Fold Enrichment	Bonferroni	Benjamini	FDR
GOTERM_BP_FAT	GO:0019827~stem cell maintenance	6	0.464756	0.0269943	ILMN_1748903,ILMN_2229379,ILMN_2177156,ILMN_2095577,ILMN_2137789,ILMN_1712537	945	25	13528	3.43568	1	0.599363	39.0611
GOTERM_BP_FAT	GO:0048864~stem cell development	6	0.464756	0.0315615	ILMN_1748903,ILMN_2229379,ILMN_2177156,ILMN_2095577,ILMN_2137789,ILMN_1712537	945	26	13528	3.30354	1	0.627639	44.0357
GOTERM_BP_FAT	GO:0048863~stem cell differentiation	6	0.464756	0.0687219	ILMN_1748903,ILMN_2229379,ILMN_2177156,ILMN_2095577,ILMN_2137789,ILMN_1712537	945	32	13528	2.68413	1	0.797674	72.4353
Annotation Cluster 30	Enrichment Score: 1.358077345566458
Category	Term	Count	%	PValue	Genes	List Total	Pop Hits	Pop Total	Fold Enrichment	Bonferroni	Benjamini	FDR
UP_SEQ_FEATURE	nucleotide phosphate-binding region:ATP	91	7.0488	0.000657761	ILMN_2053650,ILMN_1714569,ILMN_1759330,ILMN_2343310,ILMN_1689828,ILMN_1658027,ILMN_1763491,ILMN_1806328,ILMN_2370910,ILMN_2132161,ILMN_1744560,ILMN_2229379,ILMN_1667125,ILMN_1692433,ILMN_1740083,ILMN_2215862,ILMN_2202423,ILMN_2135984,ILMN_1754858,ILMN_177	1274	962	19113	1.41914	0.869679	0.135457	1.18196
SP_PIR_KEYWORDS	atp-binding	115	8.90782	0.00215767	ILMN_2053650,ILMN_1664439,ILMN_1689828,ILMN_1763491,ILMN_1806328,ILMN_2370910,ILMN_1740292,ILMN_2132161,ILMN_2229379,ILMN_1740083,ILMN_2202423,ILMN_1708588,ILMN_1754858,ILMN_2135984,ILMN_1776850,ILMN_1662738,ILMN_1708223,ILMN_2393296,ILMN_1676897,ILMN_232	1275	1326	19235	1.30839	0.695828	0.0676151	3.10377
UP_SEQ_FEATURE	binding site:ATP	53	4.10534	0.00513693	ILMN_2053650,ILMN_1714569,ILMN_1694582,ILMN_1689828,ILMN_1763491,ILMN_1806328,ILMN_1744560,ILMN_1667125,ILMN_2229379,ILMN_2135984,ILMN_1754858,ILMN_1776850,ILMN_1732066,ILMN_1662738,ILMN_2393296,ILMN_1708223,ILMN_1732318,ILMN_1657515,ILMN_1687442,ILMN_2095577,ILMN_2227011,ILMN_1686405,ILMN_1697729,ILMN_1764266,ILMN_2243308,ILMN_1721129,ILMN_1652472,ILMN_1692261,ILMN_1666314,ILMN_1681657,ILMN_2051…	1274	542	19113	1.46702	1	0.515677	8.8867
SP_PIR_KEYWORDS	kinase	64	4.9574	0.00551107	ILMN_2053650,ILMN_1714569,ILMN_1664439,ILMN_1689828,ILMN_1763491,ILMN_1806328,ILMN_1740292,ILMN_1700349,ILMN_1744560,ILMN_1667125,ILMN_2229379,ILMN_2135984,ILMN_1754858,ILMN_1776850,ILMN_1732066,ILMN_2091707,ILMN_1680434,ILMN_2393296,ILMN_1708223,ILMN_1732318,ILMN_1657515,ILMN_1687442,ILMN_2095577,ILMN_1686405,ILMN_1697729,ILMN_1674662,ILMN_1764266,ILMN_1721129,ILMN_2243308,ILMN_1772817,ILMN_1652…	1275	688	19235	1.40337	0.952404	0.0965188	7.74996
SP_PIR_KEYWORDS	transferase	116	8.98528	0.00790062	ILMN_2053650,ILMN_1795845,ILMN_1734707,ILMN_1664439,ILMN_1689828,ILMN_1763491,ILMN_1806328,ILMN_1697916,ILMN_1740292,ILMN_2229379,ILMN_1674349,ILMN_1754858,ILMN_2135984,ILMN_1776850,ILMN_1766896,ILMN_1708223,ILMN_2393296,ILMN_1686405,ILMN_1794501,ILMN_170	1275	1394	19235	1.25539	0.987355	0.124045	10.9332
SP_PIR_KEYWORDS	nucleotide-binding	137	10.6119	0.00859638	ILMN_2053650,ILMN_1664439,ILMN_1723607,ILMN_1689828,ILMN_1763491,ILMN_1806328,ILMN_2370910,ILMN_1740426,ILMN_1740292,ILMN_2132161,ILMN_1699772,ILMN_2229379,ILMN_1740083,ILMN_2202423,ILMN_1708588,ILMN_1754858,ILMN_2135984,ILMN_1776850,ILMN_2135258,ILMN_166	1275	1686	19235	1.22587	0.991409	0.130567	11.8406
UP_SEQ_FEATURE	domain:Protein kinase	46	3.56313	0.00888361	ILMN_2051373,ILMN_2053650,ILMN_2059549,ILMN_1714569,ILMN_1767414,ILMN_1709085,ILMN_1689828,ILMN_1715832,ILMN_1806328,ILMN_1700349,ILMN_1734445,ILMN_2401436,ILMN_1744560,ILMN_2244699,ILMN_1694426,ILMN_1654370,ILMN_1737993,ILMN_2229379,ILMN_1667125,ILMN_1768506,ILMN_1665943,ILMN_1667381,ILMN_2135984,ILMN_1754858,ILMN_1708223,ILMN_1775931,ILMN_1732318,ILMN_1668983,ILMN_1765772,ILMN_1687442,ILMN_1741…	1274	469	19113	1.47145	1	0.668928	14.892
SP_PIR_KEYWORDS	serine/threonine-protein kinase	38	2.94345	0.0125833	ILMN_2051373,ILMN_2053650,ILMN_1714569,ILMN_1767414,ILMN_1709085,ILMN_1664439,ILMN_1689828,ILMN_1715832,ILMN_1806328,ILMN_1700349,ILMN_2401436,ILMN_1744560,ILMN_2244699,ILMN_1654370,ILMN_1667125,ILMN_1768506,ILMN_1665943,ILMN_2135984,ILMN_1754858,ILMN_1708223,ILMN_1668983,ILMN_2334121,ILMN_1765772,ILMN_1657515,ILMN_1687442,ILMN_1741801,ILMN_1736412,ILMN_2095577,ILMN_2386354,ILMN_1697729,ILMN_1721…	1275	381	19235	1.50467	0.999067	0.167745	16.8766
INTERPRO	IPR017441:Protein kinase, ATP binding site	44	3.40821	0.0184251	ILMN_2051373,ILMN_2053650,ILMN_2059549,ILMN_1714569,ILMN_1767414,ILMN_1709085,ILMN_1689828,ILMN_1715832,ILMN_1806328,ILMN_2401436,ILMN_1744560,ILMN_2244699,ILMN_1694426,ILMN_1654370,ILMN_1737993,ILMN_2229379,ILMN_1667125,ILMN_1768506,ILMN_1665943,ILMN_2135984,ILMN_1754858,ILMN_1708223,ILMN_1732318,ILMN_1775931,ILMN_1668983,ILMN_1765772,ILMN_1657515,ILMN_1687442,ILMN_1741801,ILMN_1736412,ILMN_2095…	1136	455	16659	1.41812	1	0.903684	26.5999
INTERPRO	IPR000719:Protein kinase, core	45	3.48567	0.0241748	ILMN_2051373,ILMN_2053650,ILMN_2059549,ILMN_1714569,ILMN_1767414,ILMN_1709085,ILMN_1689828,ILMN_1715832,ILMN_1806328,ILMN_2401436,ILMN_1744560,ILMN_2244699,ILMN_1694426,ILMN_1654370,ILMN_1737993,ILMN_2229379,ILMN_1667125,ILMN_1768506,ILMN_1665943,ILMN_1667381,ILMN_2135984,ILMN_1754858,ILMN_1708223,ILMN_1732318,ILMN_1775931,ILMN_1668983,ILMN_1765772,ILMN_1657515,ILMN_1687442,ILMN_1741801,ILMN_1736…	1136	476	16659	1.38636	1	0.900692	33.4312
UP_SEQ_FEATURE	active site:Proton acceptor	58	4.49264	0.0251513	ILMN_2053650,ILMN_1714569,ILMN_1689828,ILMN_1773395,ILMN_1806328,ILMN_1744560,ILMN_1667125,ILMN_2229379,ILMN_2135984,ILMN_1754858,ILMN_1776850,ILMN_1708223,ILMN_1732318,ILMN_1657515,ILMN_1687442,ILMN_1813350,ILMN_2095577,ILMN_1686405,ILMN_1795183,ILMN_1697729,ILMN_1721129,ILMN_2243308,ILMN_1652472,ILMN_1692261,ILMN_1666314,ILMN_1681657,ILMN_2051373,ILMN_2059549,ILMN_1763520,ILMN_1767414,ILMN_1709…	1274	658	19113	1.3224	1	0.901755	36.8912
INTERPRO	IPR008271:Serine/threonine protein kinase, active site	34	2.63362	0.0416745	ILMN_2053650,ILMN_2051373,ILMN_1714569,ILMN_1767414,ILMN_1709085,ILMN_1689828,ILMN_1715832,ILMN_1806328,ILMN_2401436,ILMN_1744560,ILMN_2244699,ILMN_1667125,ILMN_1768506,ILMN_1665943,ILMN_2135984,ILMN_1754858,ILMN_1708223,ILMN_1668983,ILMN_1765772,ILMN_1657515,ILMN_1687442,ILMN_1741801,ILMN_1736412,ILMN_2095577,ILMN_2386354,ILMN_1697729,ILMN_2243308,ILMN_1721129,ILMN_1779800,ILMN_1733366,ILMN_1747…	1136	354	16659	1.40847	1	0.931315	50.7296
GOTERM_MF_FAT	GO:0032559~adenyl ribonucleotide binding	122	9.45004	0.0451393	ILMN_2053650,ILMN_1664439,ILMN_1689828,ILMN_1763491,ILMN_1806328,ILMN_2370910,ILMN_1740292,ILMN_2282282,ILMN_2132161,ILMN_2229379,ILMN_1740083,ILMN_2202423,ILMN_1708588,ILMN_1754858,ILMN_2135984,ILMN_1776850,ILMN_2135258,ILMN_1662738,ILMN_1708223,ILMN_239	908	1497	12983	1.16527	1	0.837455	51.5396
INTERPRO	IPR017442:Serine/threonine protein kinase-related	34	2.63362	0.0490403	ILMN_2053650,ILMN_2051373,ILMN_1714569,ILMN_1767414,ILMN_1689828,ILMN_1806328,ILMN_2401436,ILMN_1744560,ILMN_2244699,ILMN_1654370,ILMN_1667125,ILMN_1768506,ILMN_1665943,ILMN_1667381,ILMN_2135984,ILMN_1754858,ILMN_1708223,ILMN_1668983,ILMN_1765772,ILMN_1657515,ILMN_1687442,ILMN_1741801,ILMN_1736412,ILMN_2095577,ILMN_2386354,ILMN_1697729,ILMN_2243308,ILMN_1721129,ILMN_1779800,ILMN_1733366,ILMN_1747…	1136	359	16659	1.38885	1	0.927067	56.6625
GOTERM_MF_FAT	GO:0005524~ATP binding	120	9.29512	0.051221	ILMN_2053650,ILMN_1664439,ILMN_1689828,ILMN_1763491,ILMN_1806328,ILMN_2370910,ILMN_1740292,ILMN_2282282,ILMN_2132161,ILMN_2229379,ILMN_1740083,ILMN_2202423,ILMN_1708588,ILMN_1754858,ILMN_2135984,ILMN_1776850,ILMN_1662738,ILMN_1708223,ILMN_2393296,ILMN_167	908	1477	12983	1.16169	1	0.840917	56.1605
GOTERM_MF_FAT	GO:0004674~protein serine/threonine kinase activity	39	3.02091	0.0789665	ILMN_2051373,ILMN_2053650,ILMN_1714569,ILMN_1767414,ILMN_1709085,ILMN_1664439,ILMN_1689828,ILMN_1715832,ILMN_1806328,ILMN_1700349,ILMN_2401436,ILMN_1744560,ILMN_2244699,ILMN_1654370,ILMN_1667125,ILMN_1768506,ILMN_1665943,ILMN_1667381,ILMN_2135984,ILMN_1754858,ILMN_1708223,ILMN_1668983,ILMN_2334121,ILMN_1765772,ILMN_1657515,ILMN_1687442,ILMN_1741801,ILMN_1736412,ILMN_2095577,ILMN_2386354,ILMN_1697…	908	430	12983	1.29684	1	0.904926	72.4762
GOTERM_MF_FAT	GO:0030554~adenyl nucleotide binding	125	9.68242	0.0810933	ILMN_2053650,ILMN_1664439,ILMN_1689828,ILMN_1763491,ILMN_1806328,ILMN_2370910,ILMN_1740292,ILMN_2282282,ILMN_2132161,ILMN_2229379,ILMN_1740083,ILMN_2202423,ILMN_1708588,ILMN_1754858,ILMN_2135984,ILMN_1776850,ILMN_2135258,ILMN_1662738,ILMN_1708223,ILMN_239	908	1577	12983	1.13336	1	0.904448	73.4563
GOTERM_BP_FAT	GO:0006468~protein amino acid phosphorylation	57	4.41518	0.0828563	ILMN_2053650,ILMN_1714569,ILMN_1664439,ILMN_1689828,ILMN_1733963,ILMN_1806328,ILMN_1744560,ILMN_1746819,ILMN_1667125,ILMN_2229379,ILMN_2135984,ILMN_1754858,ILMN_1680434,ILMN_1708223,ILMN_1732318,ILMN_1657515,ILMN_1687442,ILMN_2095577,ILMN_1686405,ILMN_2405031,ILMN_1697729,ILMN_1721129,ILMN_2243308,ILMN_1652472,ILMN_1692261,ILMN_1666314,ILMN_1681657,ILMN_2051373,ILMN_2059549,ILMN_1762766,ILMN_1767…	945	667	13528	1.22335	1	0.818981	79.1005
GOTERM_MF_FAT	GO:0001882~nucleoside binding	126	9.75988	0.110395	ILMN_2053650,ILMN_1664439,ILMN_1689828,ILMN_1763491,ILMN_1806328,ILMN_2370910,ILMN_1740292,ILMN_2282282,ILMN_2132161,ILMN_2229379,ILMN_1740083,ILMN_2202423,ILMN_1708588,ILMN_1754858,ILMN_2135984,ILMN_1776850,ILMN_2135258,ILMN_1662738,ILMN_1708223,ILMN_239	908	1612	12983	1.11762	1	0.923316	84.0328
GOTERM_MF_FAT	GO:0001883~purine nucleoside binding	125	9.68242	0.112638	ILMN_2053650,ILMN_1664439,ILMN_1689828,ILMN_1763491,ILMN_1806328,ILMN_2370910,ILMN_1740292,ILMN_2282282,ILMN_2132161,ILMN_2229379,ILMN_1740083,ILMN_2202423,ILMN_1708588,ILMN_1754858,ILMN_2135984,ILMN_1776850,ILMN_2135258,ILMN_1662738,ILMN_1708223,ILMN_239	908	1601	12983	1.11637	1	0.913912	84.6527
GOTERM_MF_FAT	GO:0032555~purine ribonucleotide binding	141	10.9218	0.136988	ILMN_2053650,ILMN_1664439,ILMN_1689828,ILMN_1763491,ILMN_2370910,ILMN_1806328,ILMN_1740426,ILMN_1740292,ILMN_2282282,ILMN_2132161,ILMN_1699772,ILMN_2229379,ILMN_1740083,ILMN_2202423,ILMN_1708588,ILMN_1754858,ILMN_2135984,ILMN_1776850,ILMN_2135258,ILMN_166	908	1836	12983	1.09808	1	0.931062	90.08
GOTERM_MF_FAT	GO:0032553~ribonucleotide binding	141	10.9218	0.136988	ILMN_2053650,ILMN_1664439,ILMN_1689828,ILMN_1763491,ILMN_2370910,ILMN_1806328,ILMN_1740426,ILMN_1740292,ILMN_2282282,ILMN_2132161,ILMN_1699772,ILMN_2229379,ILMN_1740083,ILMN_2202423,ILMN_1708588,ILMN_1754858,ILMN_2135984,ILMN_1776850,ILMN_2135258,ILMN_166	908	1836	12983	1.09808	1	0.931062	90.08
GOTERM_MF_FAT	GO:0004672~protein kinase activity	50	3.87297	0.155825	ILMN_2053650,ILMN_1714569,ILMN_1664439,ILMN_1689828,ILMN_1806328,ILMN_1700349,ILMN_1744560,ILMN_1667125,ILMN_2229379,ILMN_1754858,ILMN_2135984,ILMN_1708223,ILMN_1732318,ILMN_1657515,ILMN_1687442,ILMN_2095577,ILMN_2405031,ILMN_1686405,ILMN_1697729,ILMN_2243308,ILMN_1721129,ILMN_1652472,ILMN_1692261,ILMN_1666314,ILMN_1751020,ILMN_1681657,ILMN_2051373,ILMN_2059549,ILMN_1767414,ILMN_1709085,ILMN_1715…	908	606	12983	1.17974	1	0.933485	92.9823
INTERPRO	IPR002290:Serine/threonine protein kinase	23	1.78156	0.167975	ILMN_2053650,ILMN_2051373,ILMN_1708223,ILMN_1714569,ILMN_1767414,ILMN_1765772,ILMN_1689828,ILMN_1657515,ILMN_1687442,ILMN_2386354,ILMN_1744560,ILMN_2244699,ILMN_1697729,ILMN_1721129,ILMN_1779800,ILMN_1768506,ILMN_1733366,ILMN_1665943,ILMN_1747911,ILMN_1667381,ILMN_1754858,ILMN_1755138,ILMN_1681657	1136	259	16659	1.30226	1	0.979979	95.3014
GOTERM_MF_FAT	GO:0017076~purine nucleotide binding	144	11.1541	0.207457	ILMN_2053650,ILMN_1664439,ILMN_1689828,ILMN_1763491,ILMN_2370910,ILMN_1806328,ILMN_1740426,ILMN_1740292,ILMN_2282282,ILMN_2132161,ILMN_1699772,ILMN_2229379,ILMN_1740083,ILMN_2202423,ILMN_1708588,ILMN_1754858,ILMN_2135984,ILMN_1776850,ILMN_2135258,ILMN_166	908	1918	12983	1.0735	1	0.964048	97.392
GOTERM_MF_FAT	GO:0000166~nucleotide binding	166	12.8582	0.237135	ILMN_2053650,ILMN_1664439,ILMN_1723607,ILMN_1689828,ILMN_1763491,ILMN_2370910,ILMN_1806328,ILMN_1740426,ILMN_1740292,ILMN_2282282,ILMN_2132161,ILMN_1807515,ILMN_1699772,ILMN_2229379,ILMN_1740083,ILMN_2202423,ILMN_1708588,ILMN_1754858,ILMN_2135984,ILMN_177	908	2245	12983	1.05726	1	0.969809	98.5666
GOTERM_BP_FAT	GO:0006793~phosphorus metabolic process	74	5.73199	0.270499	ILMN_2053650,ILMN_1714569,ILMN_1657128,ILMN_1664439,ILMN_1689828,ILMN_1806328,ILMN_1733963,ILMN_1744560,ILMN_2377210,ILMN_1746819,ILMN_1708508,ILMN_1667125,ILMN_2229379,ILMN_2135984,ILMN_1676616,ILMN_1754858,ILMN_1680434,ILMN_1708223,ILMN_2393296,ILMN_173	945	973	13528	1.08873	1	0.969479	99.6682
GOTERM_BP_FAT	GO:0006796~phosphate metabolic process	74	5.73199	0.270499	ILMN_2053650,ILMN_1714569,ILMN_1657128,ILMN_1664439,ILMN_1689828,ILMN_1806328,ILMN_1733963,ILMN_1744560,ILMN_2377210,ILMN_1746819,ILMN_1708508,ILMN_1667125,ILMN_2229379,ILMN_2135984,ILMN_1676616,ILMN_1754858,ILMN_1680434,ILMN_1708223,ILMN_2393296,ILMN_173	945	973	13528	1.08873	1	0.969479	99.6682
GOTERM_BP_FAT	GO:0016310~phosphorylation	61	4.72502	0.290245	ILMN_2053650,ILMN_1714569,ILMN_1664439,ILMN_1689828,ILMN_1733963,ILMN_1806328,ILMN_1744560,ILMN_1746819,ILMN_1667125,ILMN_2229379,ILMN_2135984,ILMN_1754858,ILMN_1680434,ILMN_1708223,ILMN_1732318,ILMN_1657515,ILMN_1687442,ILMN_2095577,ILMN_1686405,ILMN_2405031,ILMN_1697729,ILMN_1721129,ILMN_2243308,ILMN_1652472,ILMN_1807798,ILMN_1692261,ILMN_1666314,ILMN_1681657,ILMN_2051373,ILMN_2059549,ILMN_1762…	945	800	13528	1.09154	1	0.973401	99.7981
SMART	SM00220:S_TKc	23	1.78156	0.331065	ILMN_2053650,ILMN_2051373,ILMN_1708223,ILMN_1714569,ILMN_1767414,ILMN_1765772,ILMN_1689828,ILMN_1657515,ILMN_1687442,ILMN_2386354,ILMN_1744560,ILMN_2244699,ILMN_1697729,ILMN_1721129,ILMN_1779800,ILMN_1768506,ILMN_1733366,ILMN_1665943,ILMN_1747911,ILMN_1667381,ILMN_1754858,ILMN_1755138,ILMN_1681657	694	259	9079	1.16173	1	0.967019	99.5321
Annotation Cluster 31	Enrichment Score: 1.3404999969638722
Category	Term	Count	%	PValue	Genes	List Total	Pop Hits	Pop Total	Fold Enrichment	Bonferroni	Benjamini	FDR
UP_SEQ_FEATURE	metal ion-binding site:Manganese 1	8	0.619675	0.00155774	ILMN_1708508,ILMN_1763852,ILMN_1707169,ILMN_1814661,ILMN_1706664,ILMN_1690077,ILMN_1800898,ILMN_2377210	1274	27	19113	4.44514	0.991998	0.26048	2.7778
UP_SEQ_FEATURE	metal ion-binding site:Manganese 2	8	0.619675	0.00155774	ILMN_1708508,ILMN_1763852,ILMN_1707169,ILMN_1814661,ILMN_1706664,ILMN_1690077,ILMN_1800898,ILMN_2377210	1274	27	19113	4.44514	0.991998	0.26048	2.7778
SP_PIR_KEYWORDS	manganese	19	1.47173	0.0118541	ILMN_1668983,ILMN_2373632,ILMN_1707169,ILMN_1736412,ILMN_2095577,ILMN_1690077,ILMN_1800898,ILMN_2077952,ILMN_1701557,ILMN_2377210,ILMN_1654370,ILMN_2243308,ILMN_1708508,ILMN_1735157,ILMN_1673773,ILMN_1763852,ILMN_1794072,ILMN_1814661,ILMN_1706664	1275	152	19235	1.88578	0.998599	0.16271	15.976
GOTERM_MF_FAT	GO:0030145~manganese ion binding	19	1.47173	0.0216579	ILMN_1668983,ILMN_2373632,ILMN_1707169,ILMN_1736412,ILMN_2095577,ILMN_1690077,ILMN_1800898,ILMN_2077952,ILMN_1701557,ILMN_2377210,ILMN_1654370,ILMN_2243308,ILMN_1708508,ILMN_1735157,ILMN_1673773,ILMN_1763852,ILMN_1794072,ILMN_1814661,ILMN_1706664	908	154	12983	1.7641	1	0.747914	29.0651
INTERPRO	IPR014045:Protein phosphatase 2C, N-terminal	5	0.387297	0.0304045	ILMN_1708508,ILMN_1772817,ILMN_1814661,ILMN_1690077,ILMN_2377210	1136	18	16659	4.0735	1	0.914039	40.1563
INTERPRO	IPR001932:Protein phosphatase 2C-related	5	0.387297	0.043235	ILMN_1708508,ILMN_1772817,ILMN_1814661,ILMN_1690077,ILMN_2377210	1136	20	16659	3.66615	1	0.923223	52.0469
UP_SEQ_FEATURE	metal ion-binding site:Manganese 1; via carbonyl oxygen	4	0.309837	0.0509933	ILMN_1708508,ILMN_1814661,ILMN_1690077,ILMN_2377210	1274	13	19113	4.61611	1	0.970513	61.1632
SMART	SM00331:PP2C_SIG	5	0.387297	0.0611723	ILMN_1708508,ILMN_1772817,ILMN_1814661,ILMN_1690077,ILMN_2377210	694	20	9079	3.27053	1	0.931315	56.9249
SMART	SM00332:PP2Cc	5	0.387297	0.0611723	ILMN_1708508,ILMN_1772817,ILMN_1814661,ILMN_1690077,ILMN_2377210	694	20	9079	3.27053	1	0.931315	56.9249
INTERPRO	IPR015655:Protein phosphatase 2C	4	0.309837	0.10501	ILMN_1708508,ILMN_1772817,ILMN_1690077,ILMN_2377210	1136	17	16659	3.4505	1	0.964933	84.195
UP_SEQ_FEATURE	domain:PP2C-like	3	0.232378	0.213141	ILMN_1708508,ILMN_1772817,ILMN_1814661	1274	13	19113	3.46208	1	0.998754	98.6854
INTERPRO	IPR000222:Protein phosphatase 2C, manganese/magnesium aspartate binding site	3	0.232378	0.272456	ILMN_1708508,ILMN_1690077,ILMN_2377210	1136	15	16659	2.93292	1	0.992928	99.4955
GOTERM_CC_FAT	GO:0008287~protein serine/threonine phosphatase complex	5	0.387297	0.29061	ILMN_1795846,ILMN_1708508,ILMN_1661129,ILMN_1690077,ILMN_2377210	874	40	12782	1.82809	1	0.92215	99.2463
GOTERM_MF_FAT	GO:0004722~protein serine/threonine phosphatase activity	4	0.309837	0.617479	ILMN_1708508,ILMN_1814661,ILMN_1690077,ILMN_2377210	908	45	12983	1.27097	1	0.997441	100
Annotation Cluster 32	Enrichment Score: 1.3100002897291674
Category	Term	Count	%	PValue	Genes	List Total	Pop Hits	Pop Total	Fold Enrichment	Bonferroni	Benjamini	FDR
SP_PIR_KEYWORDS	activator	53	4.10534	0.00194091	ILMN_1784678,ILMN_1806757,ILMN_2096784,ILMN_2120965,ILMN_1700762,ILMN_1753830,ILMN_1715715,ILMN_1690325,ILMN_1813955,ILMN_1794333,ILMN_1804445,ILMN_2195703,ILMN_2367141,ILMN_1722824,ILMN_1671028,ILMN_1708798,ILMN_2382083,ILMN_1668726,ILMN_1711894,ILMN_1815121,ILMN_2349006,ILMN_2390162,ILMN_2177156,ILMN_1760509,ILMN_2137789,ILMN_1659013,ILMN_1661940,ILMN_1692790,ILMN_1812968,ILMN_2120762,ILMN_1814…	1275	520	19235	1.53764	0.657156	0.0647159	2.79606
GOTERM_BP_FAT	GO:0010628~positive regulation of gene expression	56	4.33772	0.0123773	ILMN_1784678,ILMN_1714461,ILMN_1651364,ILMN_1664439,ILMN_1753830,ILMN_1715715,ILMN_2229379,ILMN_1690325,ILMN_1813955,ILMN_1794333,ILMN_2195703,ILMN_1799076,ILMN_1691641,ILMN_1750181,ILMN_2396948,ILMN_1722824,ILMN_1671028,ILMN_2405031,ILMN_1738657,ILMN_1708798,ILMN_1789018,ILMN_2086981,ILMN_1668726,ILMN_1815121,ILMN_2349006,ILMN_2177156,ILMN_2137789,ILMN_1724832,ILMN_2120762,ILMN_1711786,ILMN_1689…	945	581	13528	1.37979	1	0.437562	20.182
GOTERM_BP_FAT	GO:0045941~positive regulation of transcription	53	4.10534	0.0231759	ILMN_1784678,ILMN_1714461,ILMN_1651364,ILMN_1664439,ILMN_1753830,ILMN_1715715,ILMN_1690325,ILMN_1813955,ILMN_1794333,ILMN_2195703,ILMN_1799076,ILMN_1691641,ILMN_1750181,ILMN_2396948,ILMN_1722824,ILMN_1671028,ILMN_2405031,ILMN_1738657,ILMN_1708798,ILMN_1789018,ILMN_1668726,ILMN_1815121,ILMN_2349006,ILMN_2177156,ILMN_2137789,ILMN_1724832,ILMN_2120762,ILMN_1711786,ILMN_1689770,ILMN_1680987,ILMN_1698…	945	564	13528	1.34524	1	0.588382	34.5844
GOTERM_MF_FAT	GO:0016563~transcription activator activity	39	3.02091	0.0447463	ILMN_1659620,ILMN_1714461,ILMN_1664439,ILMN_1814657,ILMN_1711786,ILMN_2120965,ILMN_1680987,ILMN_1753830,ILMN_1700762,ILMN_1730329,ILMN_2366654,ILMN_2374425,ILMN_1813955,ILMN_1690325,ILMN_1794333,ILMN_1666173,ILMN_2195703,ILMN_1722073,ILMN_1775522,ILMN_2213136,ILMN_1750062,ILMN_2154950,ILMN_1722824,ILMN_2073592,ILMN_1671028,ILMN_2405031,ILMN_1708798,ILMN_1789018,ILMN_2086981,ILMN_1799717,ILMN_1711…	908	410	12983	1.3601	1	0.847242	51.2259
GOTERM_BP_FAT	GO:0010557~positive regulation of macromolecule biosynthetic process	58	4.49264	0.0455929	ILMN_1784678,ILMN_1714461,ILMN_1651364,ILMN_1664439,ILMN_1753830,ILMN_1715715,ILMN_1690325,ILMN_1813955,ILMN_1794333,ILMN_1802653,ILMN_2195703,ILMN_1799076,ILMN_1691641,ILMN_1750181,ILMN_1732318,ILMN_2396948,ILMN_1722824,ILMN_1671028,ILMN_2405031,ILMN_1738657,ILMN_1708798,ILMN_1789018,ILMN_1668726,ILMN_1815121,ILMN_2349006,ILMN_2177156,ILMN_2137789,ILMN_1724832,ILMN_2059549,ILMN_1688543,ILMN_2120…	945	654	13528	1.26956	1	0.699351	57.0275
GOTERM_BP_FAT	GO:0045893~positive regulation of transcription, DNA-dependent	44	3.40821	0.0493525	ILMN_1784678,ILMN_1714461,ILMN_2120762,ILMN_1651364,ILMN_1664439,ILMN_1689770,ILMN_1680987,ILMN_1698139,ILMN_1715715,ILMN_1701653,ILMN_1730329,ILMN_2366654,ILMN_1681805,ILMN_1764709,ILMN_2374425,ILMN_1690325,ILMN_1683133,ILMN_1794333,ILMN_2195703,ILMN_1722073,ILMN_1799076,ILMN_1750181,ILMN_2213136,ILMN_2334121,ILMN_1750062,ILMN_2396948,ILMN_1722824,ILMN_1800976,ILMN_1724540,ILMN_1671028,ILMN_1712…	945	477	13528	1.32049	1	0.71978	59.9903
GOTERM_BP_FAT	GO:0051254~positive regulation of RNA metabolic process	44	3.40821	0.0557009	ILMN_1784678,ILMN_1714461,ILMN_2120762,ILMN_1651364,ILMN_1664439,ILMN_1689770,ILMN_1680987,ILMN_1698139,ILMN_1715715,ILMN_1701653,ILMN_1730329,ILMN_2366654,ILMN_1681805,ILMN_1764709,ILMN_2374425,ILMN_1690325,ILMN_1683133,ILMN_1794333,ILMN_2195703,ILMN_1722073,ILMN_1799076,ILMN_1750181,ILMN_2213136,ILMN_2334121,ILMN_1750062,ILMN_2396948,ILMN_1722824,ILMN_1800976,ILMN_1724540,ILMN_1671028,ILMN_1712…	945	481	13528	1.30951	1	0.757782	64.5598
GOTERM_BP_FAT	GO:0045935~positive regulation of nucleobase, nucleoside, nucleotide and nucleic acid metabolic process	55	4.26026	0.0572193	ILMN_1784678,ILMN_1714461,ILMN_1651364,ILMN_1664439,ILMN_1753830,ILMN_1715715,ILMN_1690325,ILMN_1813955,ILMN_1794333,ILMN_2195703,ILMN_1799076,ILMN_1691641,ILMN_1750181,ILMN_2396948,ILMN_1722824,ILMN_1671028,ILMN_2405031,ILMN_1738657,ILMN_1708798,ILMN_1789018,ILMN_1668726,ILMN_1815121,ILMN_2349006,ILMN_2177156,ILMN_2137789,ILMN_1724832,ILMN_2120762,ILMN_1685982,ILMN_1779257,ILMN_1711786,ILMN_1689…	945	624	13528	1.26177	1	0.761915	65.5771
GOTERM_BP_FAT	GO:0010604~positive regulation of macromolecule metabolic process	72	5.57707	0.0704424	ILMN_1784678,ILMN_1714461,ILMN_1651364,ILMN_1664439,ILMN_1815718,ILMN_1753830,ILMN_1715715,ILMN_2229379,ILMN_1668850,ILMN_1690325,ILMN_1813955,ILMN_1794333,ILMN_1802653,ILMN_2195703,ILMN_1799076,ILMN_1691641,ILMN_1750181,ILMN_1732318,ILMN_2396948,ILMN_172	945	857	13528	1.20269	1	0.799107	73.3426
GOTERM_BP_FAT	GO:0051173~positive regulation of nitrogen compound metabolic process	55	4.26026	0.0865932	ILMN_1784678,ILMN_1714461,ILMN_1651364,ILMN_1664439,ILMN_1753830,ILMN_1715715,ILMN_1690325,ILMN_1813955,ILMN_1794333,ILMN_2195703,ILMN_1799076,ILMN_1691641,ILMN_1750181,ILMN_2396948,ILMN_1722824,ILMN_1671028,ILMN_2405031,ILMN_1738657,ILMN_1708798,ILMN_1789018,ILMN_1668726,ILMN_1815121,ILMN_2349006,ILMN_2177156,ILMN_2137789,ILMN_1724832,ILMN_2120762,ILMN_1685982,ILMN_1779257,ILMN_1711786,ILMN_1689…	945	644	13528	1.22258	1	0.827384	80.5892
GOTERM_BP_FAT	GO:0045944~positive regulation of transcription from RNA polymerase II promoter	34	2.63362	0.0884798	ILMN_1784678,ILMN_2120762,ILMN_1664439,ILMN_1689770,ILMN_1680987,ILMN_1698139,ILMN_1715715,ILMN_1701653,ILMN_1730329,ILMN_2366654,ILMN_1681805,ILMN_1764709,ILMN_1690325,ILMN_1794333,ILMN_1722073,ILMN_2195703,ILMN_1799076,ILMN_2213136,ILMN_2334121,ILMN_1750062,ILMN_2396948,ILMN_1722824,ILMN_1800976,ILMN_1724540,ILMN_1671028,ILMN_1712537,ILMN_1738657,ILMN_1695687,ILMN_1815121,ILMN_2177156,ILMN_1768…	945	371	13528	1.31192	1	0.832331	81.3021
GOTERM_BP_FAT	GO:0031328~positive regulation of cellular biosynthetic process	58	4.49264	0.0918593	ILMN_1784678,ILMN_1714461,ILMN_1651364,ILMN_1664439,ILMN_1753830,ILMN_1715715,ILMN_1690325,ILMN_1813955,ILMN_1794333,ILMN_1802653,ILMN_2195703,ILMN_1799076,ILMN_1691641,ILMN_1750181,ILMN_1732318,ILMN_2396948,ILMN_1722824,ILMN_1671028,ILMN_2405031,ILMN_1738657,ILMN_1708798,ILMN_1789018,ILMN_1668726,ILMN_1815121,ILMN_2349006,ILMN_2177156,ILMN_2137789,ILMN_1724832,ILMN_2059549,ILMN_1688543,ILMN_2120…	945	685	13528	1.2121	1	0.836816	82.5179
GOTERM_BP_FAT	GO:0009891~positive regulation of biosynthetic process	58	4.49264	0.110934	ILMN_1784678,ILMN_1714461,ILMN_1651364,ILMN_1664439,ILMN_1753830,ILMN_1715715,ILMN_1690325,ILMN_1813955,ILMN_1794333,ILMN_1802653,ILMN_2195703,ILMN_1799076,ILMN_1691641,ILMN_1750181,ILMN_1732318,ILMN_2396948,ILMN_1722824,ILMN_1671028,ILMN_2405031,ILMN_1738657,ILMN_1708798,ILMN_1789018,ILMN_1668726,ILMN_1815121,ILMN_2349006,ILMN_2177156,ILMN_2137789,ILMN_1724832,ILMN_2059549,ILMN_1688543,ILMN_2120…	945	695	13528	1.19466	1	0.870121	88.0949
GOTERM_BP_FAT	GO:0006357~regulation of transcription from RNA polymerase II promoter	60	4.64756	0.120491	ILMN_1784678,ILMN_1714461,ILMN_1664439,ILMN_2096784,ILMN_2120965,ILMN_1715715,ILMN_1746020,ILMN_1690325,ILMN_1794333,ILMN_2195703,ILMN_1799076,ILMN_1691641,ILMN_2367141,ILMN_1775522,ILMN_2396948,ILMN_1722824,ILMN_1763328,ILMN_2219767,ILMN_1671028,ILMN_1738657,ILMN_1741288,ILMN_1815121,ILMN_1792990,ILMN_2177156,ILMN_2137789,ILMN_2120762,ILMN_1812968,ILMN_1814657,ILMN_1711786,ILMN_1736974,ILMN_1689…	945	727	13528	1.18146	1	0.883023	90.2101
GOTERM_CC_FAT	GO:0005667~transcription factor complex	19	1.47173	0.189084	ILMN_1794333,ILMN_1784678,ILMN_1722073,ILMN_2213136,ILMN_2334121,ILMN_1664439,ILMN_1722824,ILMN_1724540,ILMN_1738657,ILMN_1686832,ILMN_2086981,ILMN_1668726,ILMN_2233604,ILMN_1715715,ILMN_1730329,ILMN_2177156,ILMN_1764709,ILMN_2137789,ILMN_1690325	874	210	12782	1.32319	1	0.849612	94.9396
Annotation Cluster 33	Enrichment Score: 1.280983606853606
Category	Term	Count	%	PValue	Genes	List Total	Pop Hits	Pop Total	Fold Enrichment	Bonferroni	Benjamini	FDR
GOTERM_CC_FAT	GO:0034702~ion channel complex	27	2.0914	0.00163444	ILMN_1699665,ILMN_1666776,ILMN_1789463,ILMN_1688633,ILMN_1755796,ILMN_1673769,ILMN_1740555,ILMN_1711650,ILMN_1796685,ILMN_1744897,ILMN_1809676,ILMN_2215730,ILMN_1671392,ILMN_1731914,ILMN_1735062,ILMN_1690077,ILMN_1798742,ILMN_1664047,ILMN_1767503,ILMN_2351269,ILMN_1652065,ILMN_1727466,ILMN_1718900,ILMN_1762629,ILMN_1790508,ILMN_2154157,ILMN_1699121	874	205	12782	1.92618	0.529563	0.0899554	2.30177
SP_PIR_KEYWORDS	chloride channel	11	0.852053	0.00340973	ILMN_1767503,ILMN_2351269,ILMN_1796685,ILMN_1789463,ILMN_1762629,ILMN_2215730,ILMN_1688633,ILMN_1798742,ILMN_1755796,ILMN_1699665,ILMN_1699121	1275	56	19235	2.96338	0.847711	0.089807	4.86344
GOTERM_CC_FAT	GO:0034707~chloride channel complex	11	0.852053	0.00368162	ILMN_1767503,ILMN_2351269,ILMN_1796685,ILMN_1789463,ILMN_1762629,ILMN_2215730,ILMN_1688633,ILMN_1798742,ILMN_1755796,ILMN_1699665,ILMN_1699121	874	55	12782	2.92494	0.817382	0.143223	5.11532
SP_PIR_KEYWORDS	chloride	11	0.852053	0.0256804	ILMN_1767503,ILMN_2351269,ILMN_1796685,ILMN_1789463,ILMN_1762629,ILMN_2215730,ILMN_1688633,ILMN_1798742,ILMN_1755796,ILMN_1699665,ILMN_1699121	1275	75	19235	2.21265	0.999999	0.278044	31.597
GOTERM_MF_FAT	GO:0005254~chloride channel activity	11	0.852053	0.0273771	ILMN_1767503,ILMN_2351269,ILMN_1796685,ILMN_1789463,ILMN_1762629,ILMN_2215730,ILMN_1688633,ILMN_1798742,ILMN_1755796,ILMN_1699665,ILMN_1699121	908	72	12983	2.18449	1	0.805587	35.2968
GOTERM_MF_FAT	GO:0031404~chloride ion binding	11	0.852053	0.0410988	ILMN_1767503,ILMN_2351269,ILMN_1796685,ILMN_1789463,ILMN_1762629,ILMN_2215730,ILMN_1688633,ILMN_1798742,ILMN_1755796,ILMN_1699665,ILMN_1699121	908	77	12983	2.04264	1	0.875707	48.2217
GOTERM_MF_FAT	GO:0005253~anion channel activity	11	0.852053	0.0443217	ILMN_1767503,ILMN_2351269,ILMN_1796685,ILMN_1789463,ILMN_1762629,ILMN_2215730,ILMN_1688633,ILMN_1798742,ILMN_1755796,ILMN_1699665,ILMN_1699121	908	78	12983	2.01645	1	0.869694	50.8847
GOTERM_MF_FAT	GO:0008509~anion transmembrane transporter activity	17	1.31681	0.051068	ILMN_1672930,ILMN_1676192,ILMN_1691290,ILMN_1796685,ILMN_2215730,ILMN_1786381,ILMN_1798742,ILMN_1699665,ILMN_1767503,ILMN_2351269,ILMN_1789463,ILMN_1762629,ILMN_1688633,ILMN_2303669,ILMN_1755796,ILMN_1738552,ILMN_1699121	908	147	12983	1.65356	1	0.850907	56.0495
GOTERM_MF_FAT	GO:0043168~anion binding	11	0.852053	0.107855	ILMN_1767503,ILMN_2351269,ILMN_1796685,ILMN_1789463,ILMN_1762629,ILMN_2215730,ILMN_1688633,ILMN_1798742,ILMN_1755796,ILMN_1699665,ILMN_1699121	908	92	12983	1.7096	1	0.932348	83.3025
GOTERM_MF_FAT	GO:0005247~voltage-gated chloride channel activity	3	0.232378	0.308926	ILMN_1688633,ILMN_1798742,ILMN_1699665	908	16	12983	2.68096	1	0.982682	99.6958
GOTERM_BP_FAT	GO:0015698~inorganic anion transport	9	0.697134	0.322612	ILMN_1672930,ILMN_1691290,ILMN_1789463,ILMN_1786381,ILMN_2215730,ILMN_1688633,ILMN_1700888,ILMN_1798742,ILMN_1699665	945	93	13528	1.38536	1	0.97996	99.9133
GOTERM_BP_FAT	GO:0006820~anion transport	12	0.929512	0.41408	ILMN_1672930,ILMN_1676192,ILMN_1691290,ILMN_1789463,ILMN_1786381,ILMN_2215730,ILMN_1688633,ILMN_2303669,ILMN_1700888,ILMN_1798742,ILMN_1738552,ILMN_1699665	945	143	13528	1.20129	1	0.98919	99.9937
GOTERM_BP_FAT	GO:0006821~chloride transport	6	0.464756	0.423008	ILMN_1691290,ILMN_1789463,ILMN_2215730,ILMN_1688633,ILMN_1798742,ILMN_1699665	945	61	13528	1.40807	1	0.990147	99.9952
GOTERM_MF_FAT	GO:0008308~voltage-gated anion channel activity	3	0.232378	0.46101	ILMN_1688633,ILMN_1798742,ILMN_1699665	908	22	12983	1.94979	1	0.993739	99.9938
Annotation Cluster 34	Enrichment Score: 1.2425313716695652
Category	Term	Count	%	PValue	Genes	List Total	Pop Hits	Pop Total	Fold Enrichment	Bonferroni	Benjamini	FDR
[truncated: 2,761 more rows]

## Sheet: 2a
Figure 4C, ESC-specific genes, 257 genes
Gene list
Illumina ProbeID	Gene Symbol	Definition
[truncated: 257 more rows]

## Sheet: 2b
Figure 4C, ESC-specific genes, 257 genes
[truncated: 161 more rows]

## Sheet: 2c
Figure 4C, ESC-specific genes, 257 genes
[truncated: 926 more rows]

[truncated: 14 more sheets: 3a, 3b, 3c, 4a, 4b, 5a, 5b, 5c, 6a, 6b, 6c, 7a, 7b, 7c]
