# Supplementary material for: The LARGE Principle of Cellular Reprogramming: Lost, Acquired and Retained Gene Expression in Foreskin and Amniotic Fluid-Derived Human iPS Cells
Source: PLoS One. 2010 Oct 29;5(10):e13703. doi: 10.1371/journal.pone.0013703 (PMC2966395; doi:10.1371/journal.pone.0013703)
Supplement: Table S4 — Senescence-associated genes. List of 116 senescence-associated genes derived from the Gene Ontology database [35], including those described by Vaziri et al. [45]. These genes served as input for the differential gene expression analysis between AFCs (P17) and the group of all AFiPSC lines. (0.04 MB XLS) [file pone.0013703.s004.xls]

## Sheet: Supp Table 4
Figure 5,
Starting list of 116 senescence-associated genes derived from the Gene Ontology database (GO0007569, GO0010149, GO0001300, GO0001302, GO0001309), including those described by Vaziri H et al.
Illumina ProbeID	Gene Symbol	Definition
ILMN_1716480	ACD	Homo sapiens adrenocortical dysplasia homolog (mouse) (ACD), mRNA.
ILMN_2410909	AKT1	Homo sapiens v-akt murine thymoma viral oncogene homolog 1 (AKT1), transcript variant 3, mRNA.
ILMN_1713630	ATM	Homo sapiens ataxia telangiectasia mutated (includes complementation groups A, C and D) (ATM), transcript variant 1, mRNA.
ILMN_1810385	ATR	Homo sapiens ataxia telangiectasia and Rad3 related (ATR), mRNA.
ILMN_1701120	BCL2	Homo sapiens B-cell CLL/lymphoma 2 (BCL2), nuclear gene encoding mitochondrial protein, transcript variant beta, mRNA.
ILMN_1709484	BLM	Homo sapiens Bloom syndrome (BLM), mRNA.
ILMN_2311089	BRCA1	Homo sapiens breast cancer 1, early onset (BRCA1), transcript variant BRCA1-delta11b, mRNA.
ILMN_1677794	BRCA2	Homo sapiens breast cancer 2, early onset (BRCA2), mRNA.
ILMN_1801633	C20ORF52	Homo sapiens chromosome 20 open reading frame 52 (C20orf52), mRNA.
ILMN_1736256	CALR	Homo sapiens calreticulin (CALR), mRNA.
ILMN_1770244	CBX1	Homo sapiens chromobox homolog 1 (HP1 beta homolog Drosophila ) (CBX1), mRNA.
ILMN_1813028	CBX5	Homo sapiens chromobox homolog 5 (HP1 alpha homolog, Drosophila) (CBX5), mRNA.
ILMN_1691930	CBX6	Homo sapiens chromobox homolog 6 (CBX6), mRNA.
ILMN_1747911	CDC2	Homo sapiens cell division cycle 2, G1 to S and G2 to M (CDC2), transcript variant 2, mRNA.
ILMN_1787212	CDKN1A	Homo sapiens cyclin-dependent kinase inhibitor 1A (p21, Cip1) (CDKN1A), transcript variant 2, mRNA.
ILMN_1744295	CDKN2A	Homo sapiens cyclin-dependent kinase inhibitor 2A (melanoma, p16, inhibits CDK4) (CDKN2A), transcript variant 4, mRNA.
ILMN_1651237	CDT1	Homo sapiens chromatin licensing and DNA replication factor 1 (CDT1), mRNA.
ILMN_1664630	CHEK1	Homo sapiens CHK1 checkpoint homolog (S. pombe) (CHEK1), mRNA.
ILMN_2395236	CHEK2	Homo sapiens CHK2 checkpoint homolog (S. pombe) (CHEK2), transcript variant 1, mRNA.
ILMN_1678464	DCLRE1C	Homo sapiens DNA cross-link repair 1C (PSO2 homolog, S. cerevisiae) (DCLRE1C), transcript variant c, mRNA.
ILMN_1676984	DDIT3	Homo sapiens DNA-damage-inducible transcript 3 (DDIT3), mRNA.
ILMN_1671257	DKC1	Homo sapiens dyskeratosis congenita 1, dyskerin (DKC1), mRNA.
ILMN_1662334	DNAJA3	Homo sapiens DnaJ (Hsp40) homolog, subfamily A, member 3 (DNAJA3), mRNA.
ILMN_1760201	DNMT1	Homo sapiens DNA (cytosine-5-)-methyltransferase 1 (DNMT1), mRNA.
ILMN_1734285	DNMT3B	Homo sapiens DNA (cytosine-5-)-methyltransferase 3 beta (DNMT3B), transcript variant 6, mRNA.
ILMN_1693559	DOT1L	Homo sapiens DOT1-like, histone H3 methyltransferase (S. cerevisiae) (DOT1L), mRNA.
ILMN_1801421	EMD	Homo sapiens emerin (Emery-Dreifuss muscular dystrophy) (EMD), mRNA.
ILMN_1760778	ENG	Homo sapiens endoglin (Osler-Rendu-Weber syndrome 1) (ENG), mRNA.
ILMN_1673721	EXO1	Homo sapiens exonuclease 1 (EXO1), transcript variant 3, mRNA.
ILMN_1682724	FANCF	Homo sapiens Fanconi anemia, complementation group F (FANCF), mRNA.
ILMN_2160929	FEN1	Homo sapiens flap structure-specific endonuclease 1 (FEN1), mRNA.
ILMN_1716400	FOXM1	Homo sapiens forkhead box M1 (FOXM1), transcript variant 1, mRNA.
ILMN_2052208	GADD45A	Homo sapiens growth arrest and DNA-damage-inducible, alpha (GADD45A), mRNA.
ILMN_2188862	GDF15	Homo sapiens growth differentiation factor 15 (GDF15), mRNA.
ILMN_2194627	GMCL1	Homo sapiens germ cell-less homolog 1 (Drosophila) (GMCL1), mRNA.
ILMN_2200331	H2AFX	Homo sapiens H2A histone family, member X (H2AFX), mRNA.
ILMN_2355971	HADH2	Homo sapiens hydroxyacyl-Coenzyme A dehydrogenase, type II (HADH2), transcript variant 1, mRNA.
ILMN_2202423	HELLS	Homo sapiens helicase, lymphoid-specific (HELLS), mRNA.
ILMN_1768973	HIST2H2AC	Homo sapiens histone cluster 2, H2ac (HIST2H2AC), mRNA.
ILMN_1732071	HIST2H2BE	Homo sapiens histone cluster 2, H2be (HIST2H2BE), mRNA.
ILMN_1773751	HRAS	Homo sapiens v-Ha-ras Harvey rat sarcoma viral oncogene homolog (HRAS), transcript variant 2, mRNA.
ILMN_1669362	IGFBP6	Homo sapiens insulin-like growth factor binding protein 6 (IGFBP6), mRNA.
ILMN_2364376	ILK	Homo sapiens integrin-linked kinase (ILK), transcript variant 1, mRNA.
ILMN_1728071	KRAS	Homo sapiens v-Ki-ras2 Kirsten rat sarcoma viral oncogene homolog (KRAS), transcript variant b, mRNA.
ILMN_1768969	LBR	Homo sapiens lamin B receptor (LBR), transcript variant 1, mRNA.
ILMN_2381037	LIMS1	Homo sapiens LIM and senescent cell antigen-like domains 1 (LIMS1), mRNA.
ILMN_1696749	LMNA	Homo sapiens lamin A/C (LMNA), transcript variant 2, mRNA.
ILMN_2126706	LMNB1	Homo sapiens lamin B1 (LMNB1), mRNA.
ILMN_1669550	MAD2L2	Homo sapiens MAD2 mitotic arrest deficient-like 2 (yeast) (MAD2L2), mRNA.
ILMN_1694240	MAP2K1	Homo sapiens mitogen-activated protein kinase kinase 1 (MAP2K1), mRNA.
ILMN_1814122	MDC1	Homo sapiens mediator of DNA damage checkpoint 1 (MDC1), mRNA.
ILMN_1736829	MDM2	Homo sapiens Mdm2, transformed 3T3 cell double minute 2, p53 binding protein (mouse) (MDM2), transcript variant MDM2, mRNA.
ILMN_1792910	MNT	Homo sapiens MAX binding protein (MNT), mRNA.
ILMN_1783702	MORC3	Homo sapiens MORC family CW-type zinc finger 3 (MORC3), mRNA.
ILMN_1770553	MORF4	Homo sapiens mortality factor 4 (MORF4), mRNA.
ILMN_1709483	MRE11A	Homo sapiens MRE11 meiotic recombination 11 homolog A (S. cerevisiae) (MRE11A), transcript variant 1, mRNA.
ILMN_2203453	MSH2	Homo sapiens mutS homolog 2, colon cancer, nonpolyposis type 1 (E. coli) (MSH2), mRNA.
ILMN_1729051	MSH6	Homo sapiens mutS homolog 6 (E. coli) (MSH6), mRNA.
ILMN_2110908	MYC	Homo sapiens v-myc myelocytomatosis viral oncogene homolog (avian) (MYC), mRNA.
ILMN_2121437	NCL	Homo sapiens nucleolin (NCL), mRNA.
ILMN_1763460	NHP2L1	Homo sapiens NHP2 non-histone chromosome protein 2-like 1 (S. cerevisiae) (NHP2L1), transcript variant 1, mRNA.
ILMN_2412549	NOLA1	Homo sapiens nucleolar protein family A, member 1 (H/ACA small nucleolar RNPs) (NOLA1), transcript variant 2, mRNA.
ILMN_1735996	NOX4	Homo sapiens NADPH oxidase 4 (NOX4), mRNA.
ILMN_2379762	NPM1	Homo sapiens nucleophosmin (nucleolar phosphoprotein B23, numatrin) (NPM1), transcript variant 2, mRNA.
ILMN_1775759	NRAS	Homo sapiens neuroblastoma RAS viral (v-ras) oncogene homolog (NRAS), mRNA.
ILMN_1738681	NUP62	Homo sapiens nucleoporin 62kDa (NUP62), transcript variant 1, mRNA.
ILMN_1686871	PARP1	Homo sapiens poly (ADP-ribose) polymerase family, member 1 (PARP1), mRNA.
ILMN_1685682	PCNA	Homo sapiens proliferating cell nuclear antigen (PCNA), transcript variant 1, mRNA.
ILMN_2396272	PDCD4	Homo sapiens programmed cell death 4 (neoplastic transformation inhibitor) (PDCD4), transcript variant 2, mRNA.
ILMN_1776375	PIN1	Homo sapiens protein (peptidylprolyl cis/trans isomerase) NIMA-interacting 1 (PIN1), mRNA.
ILMN_1736176	PLK1	Homo sapiens polo-like kinase 1 (Drosophila) (PLK1), mRNA.
ILMN_2248192	PML	Homo sapiens promyelocytic leukemia (PML), transcript variant 2, mRNA.
ILMN_2287707	POT1	Homo sapiens POT1 protection of telomeres 1 homolog (S. pombe) (POT1), transcript variant 2, transcribed RNA.
ILMN_1794333	POU2F1	Homo sapiens POU class 2 homeobox 1 (POU2F1), mRNA.
ILMN_2395156	PRELP	Homo sapiens proline/arginine-rich end leucine-rich repeat protein (PRELP), transcript variant 2, mRNA.
ILMN_1801105	PRKCD	Homo sapiens protein kinase C, delta (PRKCD), transcript variant 2, mRNA.
ILMN_2334121	PRKDC	Homo sapiens protein kinase, DNA-activated, catalytic polypeptide (PRKDC), transcript variant 1, mRNA.
ILMN_1684183	RAD9A	Homo sapiens RAD9 homolog A (S. pombe) (RAD9A), mRNA.
ILMN_1771627	RAI17	Homo sapiens zinc finger, MIZ-type containing 1 (ZMIZ1), mRNA.
ILMN_1696591	RB1	Homo sapiens retinoblastoma 1 (including osteosarcoma) (RB1), mRNA.
ILMN_1782745	RBL1	Homo sapiens retinoblastoma-like 1 (p107) (RBL1), transcript variant 1, mRNA.
ILMN_1756999	RBL2	Homo sapiens retinoblastoma-like 2 (p130) (RBL2), mRNA.
ILMN_1655733	RFC2	Homo sapiens replication factor C (activator 1) 2, 40kDa (RFC2), transcript variant 1, mRNA.
ILMN_1763558	RGN	PREDICTED: Homo sapiens regucalcin (senescence marker protein-30), transcript variant 1 (RGN), mRNA.
ILMN_2149053	RIF1	Homo sapiens RAP1 interacting factor homolog (yeast) (RIF1), mRNA.
ILMN_2049642	RPA1	Homo sapiens replication protein A1, 70kDa (RPA1), mRNA.
ILMN_1753582	RPA2	Homo sapiens replication protein A2, 32kDa (RPA2), mRNA.
ILMN_1716895	RPA3	Homo sapiens replication protein A3, 14kDa (RPA3), mRNA.
ILMN_1744381	SERPINE1	Homo sapiens serpin peptidase inhibitor, clade E (nexin, plasminogen activator inhibitor type 1), member 1 (SERPINE1), mRNA.
ILMN_1739083	SIRT1	Homo sapiens sirtuin (silent mating type information regulation 2 homolog) 1 (S. cerevisiae) (SIRT1), mRNA.
ILMN_1654246	SIRT6	Homo sapiens sirtuin (silent mating type information regulation 2 homolog) 6 (S. cerevisiae) (SIRT6), mRNA.
ILMN_1801383	SMG1	Homo sapiens PI-3-kinase-related kinase SMG-1 (SMG1), mRNA.
ILMN_1695280	SMG6	Homo sapiens Smg-6 homolog, nonsense mediated mRNA decay factor (C. elegans) (SMG6), mRNA.
ILMN_1656537	SNURF	Homo sapiens SNRPN upstream reading frame (SNURF), transcript variant 1, mRNA.
ILMN_1662438	SOD1	Homo sapiens superoxide dismutase 1, soluble (amyotrophic lateral sclerosis 1 (adult)) (SOD1), mRNA.
ILMN_1803398	SRF	Homo sapiens serum response factor (c-fos serum response element-binding transcription factor) (SRF), mRNA.
ILMN_1781479	SUV39H1	Homo sapiens suppressor of variegation 3-9 homolog 1 (Drosophila) (SUV39H1), mRNA.
ILMN_1789351	SUV39H2	Homo sapiens suppressor of variegation 3-9 homolog 2 (Drosophila) (SUV39H2), mRNA.
ILMN_1692107	SUV420H1	Homo sapiens suppressor of variegation 4-20 homolog 1 (Drosophila) (SUV420H1), transcript variant 1, mRNA.
ILMN_1735168	SUV420H2	Homo sapiens suppressor of variegation 4-20 homolog 2 (Drosophila) (SUV420H2), mRNA.
ILMN_1687558	SYNE1	Homo sapiens spectrin repeat containing, nuclear envelope 1 (SYNE1), transcript variant alpha, mRNA.
ILMN_1792256	TBX2	Homo sapiens T-box 2 (TBX2), mRNA.
ILMN_1701393	TBX3	Homo sapiens T-box 3 (ulnar mammary syndrome) (TBX3), transcript variant 2, mRNA.
ILMN_1694847	TERF1	Homo sapiens telomeric repeat binding factor (NIMA-interacting) 1 (TERF1), transcript variant 1, mRNA.
ILMN_1768488	TERF2	Homo sapiens telomeric repeat binding factor 2 (TERF2), mRNA.
ILMN_2373119	TERT	Homo sapiens telomerase reverse transcriptase (TERT), transcript variant 1, mRNA.
ILMN_1697420	TINF2	Homo sapiens TERF1 (TRF1)-interacting nuclear factor 2 (TINF2), mRNA.
ILMN_1690826	TNKS1BP1	Homo sapiens tankyrase 1 binding protein 1, 182kDa (TNKS1BP1), mRNA.
ILMN_1763269	TNKS2	Homo sapiens tankyrase, TRF1-interacting ankyrin-related ADP-ribose polymerase 2 (TNKS2), mRNA.
ILMN_1779356	TP53	Homo sapiens tumor protein p53 (Li-Fraumeni syndrome) (TP53), mRNA.
ILMN_2138801	TP73L	Homo sapiens tumor protein p73-like (TP73L), mRNA.
ILMN_1729234	TPP1	Homo sapiens tripeptidyl peptidase I (TPP1), mRNA.
ILMN_2370588	TRIOBP	Homo sapiens TRIO and F-actin binding protein (TRIOBP), transcript variant 1, mRNA.
ILMN_1679881	WRN	Homo sapiens Werner syndrome (WRN), mRNA.
ILMN_1787591	XPA	Homo sapiens xeroderma pigmentosum, complementation group A (XPA), mRNA.
ILMN_2054442	ZNF146	Homo sapiens zinc finger protein 146 (ZNF146), mRNA.
