# Supplementary material for: The LARGE Principle of Cellular Reprogramming: Lost, Acquired and Retained Gene Expression in Foreskin and Amniotic Fluid-Derived Human iPS Cells
Source: PLoS One. 2010 Oct 29;5(10):e13703. doi: 10.1371/journal.pone.0013703 (PMC2966395; doi:10.1371/journal.pone.0013703)
Supplement: Table S5 — Complete gene lists reported in the ESC/FiPSC/Fibs-Venn diagram (Figure 6A). Spreadsheet 1 a–c: Self-renewal signature, 922 genes, (a) GL, (b) DFACha, (c) DFAClu. Spreadsheet 2 a–c: ESC-specific genes, 645 genes, (a) GL, (b) DFACha, (c) DFAClu. Spreadsheet 3 a–c: FiPSC-specific genes, 572 genes, (a) GL, (b) DFACha, (c) DFAClu. Spreadsheet 4 a–b: Housekeeping genes, 6766 genes, (a) GL, (b) DFACha. Spreadsheet 5 a–c: Overlap ESCs and Fibs, 282 genes, (a) GL, (b) DFACha, (c) DFAClu. Spreadsheet 6 a–c: Donor cell memory, 728 genes, (a) GL, (b) DFACha, (c) DFAClu. Spreadsheet 7 a–c: Donor cell-specific genes, 668 genes, (a) GL, (b) DFACha, (c) DFAClu. (6.57 MB XLS) [file pone.0013703.s005.xls]

## Sheet: 1a
Figure 6A, self-renewal signature, 922 genes
Gene list
Illumina ProbeID	Gene Symbol	Definition
ILMN_1755321	AAAS	Homo sapiens achalasia, adrenocortical insufficiency, alacrimia (Allgrove, triple-A) (AAAS), mRNA.
ILMN_2157219	AASS	Homo sapiens aminoadipate-semialdehyde synthase (AASS), mRNA.
ILMN_2343047	ABCB9	Homo sapiens ATP-binding cassette, sub-family B (MDR/TAP), member 9 (ABCB9), transcript variant 2, mRNA.
ILMN_1779685	ACCN1	Homo sapiens amiloride-sensitive cation channel 1, neuronal (degenerin) (ACCN1), transcript variant 1, mRNA.
ILMN_1654468	ACRV1	Homo sapiens acrosomal vesicle protein 1 (ACRV1), transcript variant 1, mRNA.
ILMN_2227011	ACSBG1	Homo sapiens acyl-CoA synthetase bubblegum family member 1 (ACSBG1), mRNA.
ILMN_2125869	ACTA1	Homo sapiens actin, alpha 1, skeletal muscle (ACTA1), mRNA.
ILMN_1665691	ACTN3	Homo sapiens actinin, alpha 3 (ACTN3), mRNA.
ILMN_1656171	ADAMTS19	Homo sapiens ADAM metallopeptidase with thrombospondin type 1 motif, 19 (ADAMTS19), mRNA.
ILMN_1805543	ADAMTS9	Homo sapiens ADAM metallopeptidase with thrombospondin type 1 motif, 9 (ADAMTS9), mRNA.
ILMN_1721495	ADAMTSL2	Homo sapiens ADAMTS-like 2 (ADAMTSL2), mRNA.
ILMN_1700349	ADCK4	Homo sapiens aarF domain containing kinase 4 (ADCK4), mRNA.
ILMN_2120555	ADCY1	Homo sapiens adenylate cyclase 1 (brain) (ADCY1), mRNA.
ILMN_1657993	ADNP	Homo sapiens activity-dependent neuroprotector homeobox (ADNP), transcript variant 2, mRNA.
ILMN_1807372	ADORA2A	Homo sapiens adenosine A2a receptor (ADORA2A), mRNA.
ILMN_1733963	ADRA2C	Homo sapiens adrenergic, alpha-2C-, receptor (ADRA2C), mRNA.
ILMN_1749804	ADSSL1	Homo sapiens adenylosuccinate synthase like 1 (ADSSL1), transcript variant 1, mRNA.
ILMN_1782204	AFP	Homo sapiens alpha-fetoprotein (AFP), mRNA.
ILMN_1707169	AGMAT	Homo sapiens agmatine ureohydrolase (agmatinase) (AGMAT), mRNA.
ILMN_1674759	AGPAT7	Homo sapiens 1-acylglycerol-3-phosphate O-acyltransferase 7 (lysophosphatidic acid acyltransferase, eta) (AGPAT7), mRNA.
ILMN_1700183	AGTRL1	Homo sapiens angiotensin II receptor-like 1 (AGTRL1), mRNA.
ILMN_1680111	AHDC1	Homo sapiens AT hook, DNA binding motif, containing 1 (AHDC1), mRNA.
ILMN_1712530	AKAP1	Homo sapiens A kinase (PRKA) anchor protein 1 (AKAP1), nuclear gene encoding mitochondrial protein, transcript variant 1, mRNA.
ILMN_2372398	ALDH5A1	Homo sapiens aldehyde dehydrogenase 5 family, member A1 (succinate-semialdehyde dehydrogenase) (ALDH5A1), nuclear gene encoding mitochondrial protein, transcript variant 2, mRNA.
ILMN_1774207	ANGPT2	Homo sapiens angiopoietin 2 (ANGPT2), mRNA.
ILMN_1659156	ANKRD16	Homo sapiens ankyrin repeat domain 16 (ANKRD16), transcript variant 2, mRNA.
ILMN_2215824	ANKRD20A1	Homo sapiens ankyrin repeat domain 20 family, member A1 (ANKRD20A1), mRNA.
ILMN_1776936	ANKRD38	Homo sapiens ankyrin repeat domain 38 (ANKRD38), mRNA.
ILMN_2178587	ANKRD6	Homo sapiens ankyrin repeat domain 6 (ANKRD6), mRNA.
ILMN_1781983	AP1B1	Homo sapiens adaptor-related protein complex 1, beta 1 subunit (AP1B1), transcript variant 1, mRNA.
ILMN_1679256	AP3B2	Homo sapiens adaptor-related protein complex 3, beta 2 subunit (AP3B2), mRNA.
ILMN_2270491	APBA2BP	Homo sapiens amyloid beta (A4) precursor protein-binding, family A, member 2 binding protein (APBA2BP), transcript variant 2, mRNA.
ILMN_1690884	APOA1	Homo sapiens apolipoprotein A-I (APOA1), mRNA.
ILMN_1688543	APOA2	Homo sapiens apolipoprotein A-II (APOA2), mRNA.
ILMN_1789007	APOC1	Homo sapiens apolipoprotein C-I (APOC1), mRNA.
ILMN_1669833	APS	Homo sapiens adaptor protein with pleckstrin homology and src homology 2 domains (APS), mRNA.
ILMN_1786381	AQP6	Homo sapiens aquaporin 6, kidney specific (AQP6), transcript variant 1, mRNA.
ILMN_2290204	ARHGAP28	Homo sapiens Rho GTPase activating protein 28 (ARHGAP28), transcript variant 1, mRNA.
ILMN_1770824	ARHGAP4	Homo sapiens Rho GTPase activating protein 4 (ARHGAP4), mRNA.
ILMN_2382657	ARHGAP9	Homo sapiens Rho GTPase activating protein 9 (ARHGAP9), transcript variant 3, mRNA.
ILMN_1669928	ARHGEF16	Homo sapiens Rho guanine exchange factor (GEF) 16 (ARHGEF16), mRNA.
ILMN_1777691	ARL9	Homo sapiens ADP-ribosylation factor-like 9 (ARL9), mRNA.
ILMN_1741156	ARMCX5	Homo sapiens armadillo repeat containing, X-linked 5 (ARMCX5), mRNA.
ILMN_1720604	ARSG	Homo sapiens arylsulfatase G (ARSG), mRNA.
ILMN_1701653	ASCL1	Homo sapiens achaete-scute complex homolog 1 (Drosophila) (ASCL1), mRNA.
ILMN_1695414	ASF1B	Homo sapiens ASF1 anti-silencing function 1 homolog B (S. cerevisiae) (ASF1B), mRNA.
ILMN_2167426	ASPHD2	Homo sapiens aspartate beta-hydroxylase domain containing 2 (ASPHD2), mRNA.
ILMN_2131936	ATAD3B	Homo sapiens ATPase family, AAA domain containing 3B (ATAD3B), mRNA.
ILMN_1804445	ATF7IP2	Homo sapiens activating transcription factor 7 interacting protein 2 (ATF7IP2), mRNA.
ILMN_1664644	ATG16L2	Homo sapiens ATG16 autophagy related 16-like 2 (S. cerevisiae) (ATG16L2), mRNA.
ILMN_1704164	ATP13A2	Homo sapiens ATPase type 13A2 (ATP13A2), mRNA.
ILMN_2403730	ATP6V1H	Homo sapiens ATPase, H+ transporting, lysosomal 50/57kDa, V1 subunit H (ATP6V1H), transcript variant 2, mRNA.
ILMN_1658684	ATP9B	Homo sapiens ATPase, Class II, type 9B (ATP9B), mRNA.
ILMN_2271627	ATXN2L	Homo sapiens ataxin 2-like (ATXN2L), transcript variant A, mRNA.
ILMN_1692967	AXIN1	Homo sapiens axin 1 (AXIN1), transcript variant 1, mRNA.
ILMN_1794072	B3GAT1	Homo sapiens beta-1,3-glucuronyltransferase 1 (glucuronosyltransferase P) (B3GAT1), transcript variant 2, mRNA.
ILMN_1702817	B3GNTL1	Homo sapiens UDP-GlcNAc:betaGal beta-1,3-N-acetylglucosaminyltransferase-like 1 (B3GNTL1), mRNA.
ILMN_1796663	B4GALNT4	Homo sapiens beta-1,4-N-acetyl-galactosaminyl transferase 4 (B4GALNT4), mRNA.
ILMN_1806508	B4GALT2	Homo sapiens UDP-Gal:betaGlcNAc beta 1,4- galactosyltransferase, polypeptide 2 (B4GALT2), transcript variant 2, mRNA.
ILMN_2396338	BANP	Homo sapiens BTG3 associated nuclear protein (BANP), transcript variant 1, mRNA.
ILMN_1703111	BBS7	Homo sapiens Bardet-Biedl syndrome 7 (BBS7), transcript variant 2, mRNA.
ILMN_2054510	BCAS3	Homo sapiens breast carcinoma amplified sequence 3 (BCAS3), mRNA.
ILMN_1659800	BCL11A	Homo sapiens B-cell CLL/lymphoma 11A (zinc finger protein) (BCL11A), transcript variant 3, mRNA.
ILMN_1712161	BCOR	Homo sapiens BCL6 co-repressor (BCOR), transcript variant 2, mRNA.
ILMN_2181892	BEX2	Homo sapiens brain expressed X-linked 2 (BEX2), mRNA.
ILMN_1692973	BICD1	Homo sapiens bicaudal D homolog 1 (Drosophila) (BICD1), transcript variant 1, mRNA.
ILMN_1709484	BLM	Homo sapiens Bloom syndrome (BLM), mRNA.
ILMN_2106656	BLZF1	Homo sapiens basic leucine zipper nuclear factor 1 (JEM-1) (BLZF1), mRNA.
ILMN_1722718	BMP2	Homo sapiens bone morphogenetic protein 2 (BMP2), mRNA.
ILMN_1741566	BMP7	Homo sapiens bone morphogenetic protein 7 (osteogenic protein 1) (BMP7), mRNA.
ILMN_1760246	BSN	Homo sapiens bassoon (presynaptic cytomatrix protein) (BSN), mRNA.
ILMN_1723480	BST2	Homo sapiens bone marrow stromal cell antigen 2 (BST2), mRNA.
ILMN_1710092	BTBD4	Homo sapiens zinc finger and BTB domain containing 46 (ZBTB46), mRNA.
ILMN_2111229	BZRAP1	Homo sapiens benzodiazapine receptor (peripheral) associated protein 1 (BZRAP1), mRNA.
ILMN_1761411	C10orf119	Homo sapiens chromosome 10 open reading frame 119 (C10orf119), mRNA.
ILMN_2128639	C10orf47	Homo sapiens chromosome 10 open reading frame 47 (C10orf47), mRNA.
ILMN_1808566	C10orf77	Homo sapiens transmembrane protein 180 (TMEM180), mRNA.
ILMN_1717707	C10orf89	Homo sapiens phosphoseryl-tRNA kinase (PSTK), mRNA.
ILMN_2049693	C11orf71	Homo sapiens chromosome 11 open reading frame 71 (C11orf71), mRNA.
ILMN_1736816	C13orf3	Homo sapiens chromosome 13 open reading frame 3 (C13orf3), mRNA.
ILMN_2394193	C14orf138	Homo sapiens chromosome 14 open reading frame 138 (C14orf138), mRNA.
ILMN_1698311	C14orf29	Homo sapiens abhydrolase domain containing 12B (ABHD12B), transcript variant 2, mRNA.
ILMN_1674662	C15orf42	Homo sapiens chromosome 15 open reading frame 42 (C15orf42), mRNA.
ILMN_1815812	C16orf5	Homo sapiens chromosome 16 open reading frame 5 (C16orf5), mRNA.
ILMN_2056687	C17orf56	Homo sapiens chromosome 17 open reading frame 56 (C17orf56), mRNA.
ILMN_1743621	C17orf69	Homo sapiens chromosome 17 open reading frame 69 (C17orf69), mRNA.
ILMN_1683905	C19orf21	Homo sapiens chromosome 19 open reading frame 21 (C19orf21), mRNA.
ILMN_1717793	C19orf33	Homo sapiens chromosome 19 open reading frame 33 (C19orf33), mRNA.
ILMN_1730945	C19orf4	Homo sapiens chromosome 19 open reading frame 4 (C19orf4), mRNA.
ILMN_1713952	C1orf106	Homo sapiens chromosome 1 open reading frame 106 (C1orf106), mRNA.
ILMN_1675024	C1orf165	Homo sapiens chromosome 1 open reading frame 165 (C1orf165), mRNA.
ILMN_1797301	C1orf183	Homo sapiens chromosome 1 open reading frame 183 (C1orf183), transcript variant 1, mRNA.
ILMN_2047460	C1orf187	Homo sapiens chromosome 1 open reading frame 187 (C1orf187), mRNA.
ILMN_1780268	C1orf56	Homo sapiens chromosome 1 open reading frame 56 (C1orf56), mRNA.
ILMN_1759652	C1orf61	Homo sapiens chromosome 1 open reading frame 61 (C1orf61), mRNA.
ILMN_1657913	C1orf84	Homo sapiens chromosome 1 open reading frame 84 (C1orf84), transcript variant 1, mRNA.
ILMN_1716957	C1QL1	Homo sapiens complement component 1, q subcomponent-like 1 (C1QL1), mRNA.
ILMN_1713561	C20orf103	Homo sapiens chromosome 20 open reading frame 103 (C20orf103), mRNA.
ILMN_1664242	C20orf12	Homo sapiens chromosome 20 open reading frame 12 (C20orf12), mRNA.
ILMN_2206474	C20orf39	Homo sapiens chromosome 20 open reading frame 39 (C20orf39), mRNA.
ILMN_1696585	C20orf42	Homo sapiens chromosome 20 open reading frame 42 (C20orf42), mRNA.
ILMN_1751228	C20orf46	Homo sapiens chromosome 20 open reading frame 46 (C20orf46), mRNA.
ILMN_2232368	C20orf67	Homo sapiens chromosome 20 open reading frame 67 (C20orf67), mRNA.
ILMN_1764885	C20orf75	Homo sapiens chromosome 20 open reading frame 75 (C20orf75), mRNA.
ILMN_2174711	C21orf129	Homo sapiens chromosome 21 open reading frame 129 (C21orf129), mRNA.
ILMN_1809147	C22orf8	Homo sapiens family with sequence similarity 118, member A (FAM118A), mRNA.
ILMN_2275560	C3orf60	Homo sapiens chromosome 3 open reading frame 60 (C3orf60), transcript variant 3, mRNA.
ILMN_1652540	C5orf16	Homo sapiens RELT-like 2 (RELL2), mRNA.
ILMN_1794829	C6orf117	Homo sapiens chromosome 6 open reading frame 117 (C6orf117), mRNA.
ILMN_1715096	C6orf168	Homo sapiens chromosome 6 open reading frame 168 (C6orf168), mRNA.
ILMN_2134765	C6orf26	Homo sapiens chromosome 6 open reading frame 26 (C6orf26), mRNA.
ILMN_1655572	C6orf59	Homo sapiens chromosome 6 open reading frame 59 (C6orf59), mRNA.
ILMN_1696699	C6orf60	Homo sapiens chromosome 6 open reading frame 60 (C6orf60), mRNA.
ILMN_1679241	C8orf42	Homo sapiens chromosome 8 open reading frame 42 (C8orf42), mRNA.
ILMN_1684576	C8orf61	Homo sapiens chromosome 8 open reading frame 61 (C8orf61), mRNA.
ILMN_1667405	C9orf100	Homo sapiens chromosome 9 open reading frame 100 (C9orf100), transcript variant 1, mRNA.
ILMN_1689932	C9orf112	Homo sapiens WD repeat domain 85 (WDR85), mRNA.
ILMN_1708029	C9orf127	Homo sapiens chromosome 9 open reading frame 127 (C9orf127), mRNA.
ILMN_1782618	C9orf16	Homo sapiens chromosome 9 open reading frame 16 (C9orf16), mRNA.
ILMN_1746633	C9orf25	Homo sapiens chromosome 9 open reading frame 25 (C9orf25), mRNA.
ILMN_1719998	C9orf45	Homo sapiens chromosome 9 open reading frame 45 (C9orf45), mRNA.
ILMN_2323508	C9orf58	Homo sapiens chromosome 9 open reading frame 58 (C9orf58), transcript variant 2, mRNA.
ILMN_2179717	C9orf61	Homo sapiens chromosome 9 open reading frame 61 (C9orf61), mRNA.
ILMN_1664283	C9orf75	Homo sapiens chromosome 9 open reading frame 75 (C9orf75), mRNA.
ILMN_1764188	C9orf93	Homo sapiens chromosome 9 open reading frame 93 (C9orf93), mRNA.
ILMN_1743219	CA11	Homo sapiens carbonic anhydrase XI (CA11), mRNA.
ILMN_1742358	CA14	Homo sapiens carbonic anhydrase XIV (CA14), mRNA.
ILMN_2199439	CA2	Homo sapiens carbonic anhydrase II (CA2), mRNA.
ILMN_1695157	CA4	Homo sapiens carbonic anhydrase IV (CA4), mRNA.
ILMN_1664047	CACNA1E	Homo sapiens calcium channel, voltage-dependent, R type, alpha 1E subunit (CACNA1E), mRNA.
ILMN_1667381	CAMKV	Homo sapiens CaM kinase-like vesicle-associated (CAMKV), mRNA.
ILMN_1661940	CAMTA1	Homo sapiens calmodulin binding transcription activator 1 (CAMTA1), mRNA.
ILMN_2073592	CAND2	Homo sapiens cullin-associated and neddylation-dissociated 2 (putative) (CAND2), mRNA.
ILMN_2357471	CASC5	Homo sapiens cancer susceptibility candidate 5 (CASC5), transcript variant 2, mRNA.
ILMN_1769195	CAST1	Homo sapiens ELKS/RAB6-interacting/CAST family member 2 (ERC2), mRNA.
ILMN_1712461	CBLN1	Homo sapiens cerebellin 1 precursor (CBLN1), mRNA.
ILMN_1701127	CC2D1A	Homo sapiens coiled-coil and C2 domain containing 1A (CC2D1A), mRNA.
ILMN_1787441	CCDC17	Homo sapiens coiled-coil domain containing 17 (CCDC17), mRNA.
ILMN_1671295	CCDC3	Homo sapiens coiled-coil domain containing 3 (CCDC3), mRNA.
ILMN_2235086	CCDC4	Homo sapiens coiled-coil domain containing 4 (CCDC4), mRNA.
ILMN_2140342	CCDC57	Homo sapiens coiled-coil domain containing 57 (CCDC57), mRNA.
ILMN_1760088	CCKBR	Homo sapiens cholecystokinin B receptor (CCKBR), mRNA.
ILMN_2157099	CCNA1	Homo sapiens cyclin A1 (CCNA1), mRNA.
ILMN_1711459	CCNDBP1	Homo sapiens cyclin D-type binding-protein 1 (CCNDBP1), transcript variant 2, mRNA.
ILMN_1692390	CCNT1	Homo sapiens cyclin T1 (CCNT1), mRNA.
ILMN_1787750	CD200	Homo sapiens CD200 antigen (CD200), transcript variant 2, mRNA.
ILMN_2377669	CD247	Homo sapiens CD247 molecule (CD247), transcript variant 1, mRNA.
ILMN_1747870	CD3EAP	Homo sapiens CD3E antigen, epsilon polypeptide associated protein (CD3EAP), mRNA.
ILMN_1785914	CDC6	Homo sapiens CDC6 cell division cycle 6 homolog (S. cerevisiae) (CDC6), mRNA.
ILMN_1741801	CDC7	Homo sapiens cell division cycle 7 homolog (S. cerevisiae) (CDC7), mRNA.
ILMN_1770940	CDH1	Homo sapiens cadherin 1, type 1, E-cadherin (epithelial) (CDH1), mRNA.
ILMN_1783149	CDH23	Homo sapiens cadherin-like 23 (CDH23), transcript variant 1, mRNA.
ILMN_1704294	CDH3	Homo sapiens cadherin 3, type 1, P-cadherin (placental) (CDH3), mRNA.
ILMN_1769891	CDH4	Homo sapiens cadherin 4, type 1, R-cadherin (retinal) (CDH4), mRNA.
ILMN_1767414	CDK3	Homo sapiens cyclin-dependent kinase 3 (CDK3), mRNA.
ILMN_1801476	CDS1	Homo sapiens CDP-diacylglycerol synthase (phosphatidate cytidylyltransferase) 1 (CDS1), mRNA.
ILMN_1664330	CEACAM1	Homo sapiens carcinoembryonic antigen-related cell adhesion molecule 1 (biliary glycoprotein) (CEACAM1), transcript variant 1, mRNA.
ILMN_1702229	CECR6	Homo sapiens cat eye syndrome chromosome region, candidate 6 (CECR6), mRNA.
ILMN_1723418	CEL	Homo sapiens carboxyl ester lipase (bile salt-stimulated lipase) (CEL), mRNA.
ILMN_1711208	CELSR2	Homo sapiens cadherin, EGF LAG seven-pass G-type receptor 2 (flamingo homolog, Drosophila) (CELSR2), mRNA.
ILMN_2225718	CENPE	Homo sapiens centromere protein E, 312kDa (CENPE), mRNA.
ILMN_1661776	CENPJ	Homo sapiens centromere protein J (CENPJ), mRNA.
ILMN_1758778	CEP1	Homo sapiens centrosomal protein 1 (CEP1), mRNA.
ILMN_2199676	CEP152	Homo sapiens centrosomal protein 152kDa (CEP152), mRNA.
ILMN_1800611	CEP72	Homo sapiens centrosomal protein 72kDa (CEP72), mRNA.
ILMN_1746801	CGN	Homo sapiens cingulin (CGN), mRNA.
ILMN_1669842	CHAF1A	Homo sapiens chromatin assembly factor 1, subunit A (p150) (CHAF1A), mRNA.
ILMN_1677376	CHD7	Homo sapiens chromodomain helicase DNA binding protein 7 (CHD7), mRNA.
ILMN_1669410	CHGA	Homo sapiens chromogranin A (parathyroid secretory protein 1) (CHGA), mRNA.
ILMN_2154157	CHRNA3	Homo sapiens cholinergic receptor, nicotinic, alpha 3 (CHRNA3), mRNA.
ILMN_1734707	CHST13	Homo sapiens carbohydrate (chondroitin 4) sulfotransferase 13 (CHST13), mRNA.
ILMN_1670881	CHST6	Homo sapiens carbohydrate (N-acetylglucosamine 6-O) sulfotransferase 6 (CHST6), mRNA.
ILMN_1756705	CHTF18	Homo sapiens CTF18, chromosome transmission fidelity factor 18 homolog (S. cerevisiae) (CHTF18), mRNA.
ILMN_1691641	CITED1	Homo sapiens Cbp/p300-interacting transactivator, with Glu/Asp-rich carboxy-terminal domain, 1 (CITED1), mRNA.
ILMN_1787691	CITED4	Homo sapiens Cbp/p300-interacting transactivator, with Glu/Asp-rich carboxy-terminal domain, 4 (CITED4), mRNA.
ILMN_1732066	CKMT1A	Homo sapiens creatine kinase, mitochondrial 1A (CKMT1A), nuclear gene encoding mitochondrial protein, mRNA.
ILMN_1688633	CLCN2	Homo sapiens chloride channel 2 (CLCN2), mRNA.
ILMN_1724686	CLDN1	Homo sapiens claudin 1 (CLDN1), mRNA.
ILMN_1682226	CLDN15	Homo sapiens claudin 15 (CLDN15), mRNA.
ILMN_1699665	CLIC6	Homo sapiens chloride intracellular channel 6 (CLIC6), mRNA.
ILMN_1776267	CLN6	Homo sapiens ceroid-lipofuscinosis, neuronal 6, late infantile, variant (CLN6), mRNA.
ILMN_1734021	CLSTN3	Homo sapiens calsyntenin 3 (CLSTN3), mRNA.
ILMN_1710124	CMTM8	Homo sapiens CKLF-like MARVEL transmembrane domain containing 8 (CMTM8), mRNA.
ILMN_1749071	CNIH3	Homo sapiens cornichon homolog 3 (Drosophila) (CNIH3), mRNA.
ILMN_1655720	CNNM4	Homo sapiens cyclin M4 (CNNM4), mRNA.
ILMN_1690223	CNTNAP2	Homo sapiens contactin associated protein-like 2 (CNTNAP2), mRNA.
ILMN_1711888	COBL	Homo sapiens cordon-bleu homolog (mouse) (COBL), mRNA.
ILMN_1784532	COL22A1	Homo sapiens collagen, type XXII, alpha 1 (COL22A1), mRNA.
ILMN_1666665	COL23A1	Homo sapiens collagen, type XXIII, alpha 1 (COL23A1), mRNA.
ILMN_1788377	COL27A1	Homo sapiens collagen, type XXVII, alpha 1 (COL27A1), mRNA.
ILMN_1685122	COL9A2	Homo sapiens collagen, type IX, alpha 2 (COL9A2), mRNA.
ILMN_1795949	CORO7	Homo sapiens coronin 7 (CORO7), mRNA.
ILMN_1795454	CPSF6	Homo sapiens cleavage and polyadenylation specific factor 6, 68kDa (CPSF6), mRNA.
ILMN_1658040	CRABP1	Homo sapiens cellular retinoic acid binding protein 1 (CRABP1), mRNA.
ILMN_1730329	CRSP6	Homo sapiens cofactor required for Sp1 transcriptional activation, subunit 6, 77kDa (CRSP6), mRNA.
ILMN_1699843	CRTC1	Homo sapiens CREB regulated transcription coactivator 1 (CRTC1), transcript variant 1, mRNA.
ILMN_2241187	CRYM	Homo sapiens crystallin, mu (CRYM), transcript variant 2, mRNA.
ILMN_1688184	CSPG5	Homo sapiens chondroitin sulfate proteoglycan 5 (neuroglycan C) (CSPG5), mRNA.
ILMN_1753449	CST1	Homo sapiens cystatin SN (CST1), mRNA.
ILMN_1702372	CST9	Homo sapiens cystatin 9 (testatin) (CST9), mRNA.
ILMN_2381168	CTNNBIP1	Homo sapiens catenin, beta interacting protein 1 (CTNNBIP1), transcript variant 1, mRNA.
ILMN_2390853	CTSH	Homo sapiens cathepsin H (CTSH), transcript variant 1, mRNA.
ILMN_1748352	CTSL2	Homo sapiens cathepsin L2 (CTSL2), mRNA.
ILMN_1796925	CXADR	Homo sapiens coxsackie virus and adenovirus receptor (CXADR), mRNA.
ILMN_2134176	CXorf15	Homo sapiens chromosome X open reading frame 15 (CXorf15), mRNA.
ILMN_1763657	CXXC4	Homo sapiens CXXC finger 4 (CXXC4), mRNA.
ILMN_1741056	CXXC6	Homo sapiens CXXC finger 6 (CXXC6), mRNA.
ILMN_1677200	CYFIP2	Homo sapiens cytoplasmic FMR1 interacting protein 2 (CYFIP2), mRNA.
ILMN_1740418	CYP27B1	Homo sapiens cytochrome P450, family 27, subfamily B, polypeptide 1 (CYP27B1), nuclear gene encoding mitochondrial protein, mRNA.
ILMN_1758731	CYP2J2	Homo sapiens cytochrome P450, family 2, subfamily J, polypeptide 2 (CYP2J2), mRNA.
ILMN_1787193	CYP2S1	Homo sapiens cytochrome P450, family 2, subfamily S, polypeptide 1 (CYP2S1), mRNA.
ILMN_2175317	CYP4X1	Homo sapiens cytochrome P450, family 4, subfamily X, polypeptide 1 (CYP4X1), mRNA.
ILMN_2201596	CYTL1	Homo sapiens cytokine-like 1 (CYTL1), mRNA.
ILMN_1772627	D4S234E	Homo sapiens DNA segment on chromosome 4 (unique) 234 expressed sequence (D4S234E), mRNA.
ILMN_1691790	DACT2	Homo sapiens dapper, antagonist of beta-catenin, homolog 2 (Xenopus laevis) (DACT2), mRNA.
ILMN_1776577	DCC1	Homo sapiens defective in sister chromatid cohesion homolog 1 (S. cerevisiae) (DCC1), mRNA.
ILMN_1762281	DCTN3	Homo sapiens dynactin 3 (p22) (DCTN3), transcript variant 2, mRNA.
ILMN_2360054	DDR1	Homo sapiens discoidin domain receptor family, member 1 (DDR1), transcript variant 3, mRNA.
ILMN_2103685	DEPDC1B	Homo sapiens DEP domain containing 1B (DEPDC1B), mRNA.
ILMN_1717434	DFNB31	Homo sapiens deafness, autosomal recessive 31 (DFNB31), mRNA.
ILMN_2221808	DGCR5	Homo sapiens DiGeorge syndrome critical region gene 5 (non-coding) (DGCR5) on chromosome 22.
ILMN_2381206	DHODH	Homo sapiens dihydroorotate dehydrogenase (DHODH), nuclear gene encoding mitochondrial protein, transcript variant 2, mRNA.
ILMN_1809483	DHRS10	Homo sapiens hydroxysteroid (17-beta) dehydrogenase 14 (HSD17B14), mRNA.
ILMN_2124790	dJ222E13.2	Homo sapiens similar to CGI-96 (dJ222E13.2) on chromosome 22.
ILMN_1767651	DKFZP434B0335	Homo sapiens DKFZP434B0335 protein (DKFZP434B0335), mRNA.
ILMN_1786278	DKFZP564J102	Homo sapiens DKFZP564J102 protein (DKFZP564J102), transcript variant 1, mRNA.
ILMN_1656560	DKFZP564O0823	Homo sapiens DKFZP564O0823 protein (DKFZP564O0823), mRNA.
ILMN_2216838	DKFZp586I1420	Homo sapiens hypothetical protein DKFZp586I1420 (DKFZp586I1420) on chromosome 7.
ILMN_2138622	DKFZp686I15217	Homo sapiens hypothetical protein DKFZp686I15217 (DKFZp686I15217), mRNA.
ILMN_1797519	DLK1	Homo sapiens delta-like 1 homolog (Drosophila) (DLK1), mRNA.
ILMN_1753287	DLL3	Homo sapiens delta-like 3 (Drosophila) (DLL3), transcript variant 1, mRNA.
ILMN_1747903	DNAJC11	Homo sapiens DnaJ (Hsp40) homolog, subfamily C, member 11 (DNAJC11), mRNA.
ILMN_2269256	DNAJC12	Homo sapiens DnaJ (Hsp40) homolog, subfamily C, member 12 (DNAJC12), transcript variant 1, mRNA.
ILMN_2380967	DNASE1L1	Homo sapiens deoxyribonuclease I-like 1 (DNASE1L1), transcript variant 4, mRNA.
ILMN_1734285	DNMT3B	Homo sapiens DNA (cytosine-5-)-methyltransferase 3 beta (DNMT3B), transcript variant 6, mRNA.
ILMN_1773413	DOCK9	Homo sapiens dedicator of cytokinesis 9 (DOCK9), mRNA.
ILMN_1769961	DPF1	Homo sapiens D4, zinc and double PHD fingers family 1 (DPF1), mRNA.
ILMN_1768721	DPPA4	Homo sapiens developmental pluripotency associated 4 (DPPA4), mRNA.
ILMN_1771622	DRD1IP	Homo sapiens dopamine receptor D1 interacting protein (DRD1IP), mRNA.
ILMN_2112915	DRD4	Homo sapiens dopamine receptor D4 (DRD4), mRNA.
ILMN_1709257	DSCR6	Homo sapiens Down syndrome critical region gene 6 (DSCR6), mRNA.
ILMN_1704196	DSG2	Homo sapiens desmoglein 2 (DSG2), mRNA.
ILMN_1798819	DTNB	Homo sapiens dystrobrevin, beta (DTNB), transcript variant 3, mRNA.
ILMN_1653342	DUS1L	Homo sapiens dihydrouridine synthase 1-like (S. cerevisiae) (DUS1L), mRNA.
ILMN_1764361	DUSP16	Homo sapiens dual specificity phosphatase 16 (DUSP16), mRNA.
ILMN_2283398	DUSP4	Homo sapiens dual specificity phosphatase 4 (DUSP4), transcript variant 2, mRNA.
ILMN_1677466	DUSP6	Homo sapiens dual specificity phosphatase 6 (DUSP6), transcript variant 1, mRNA.
ILMN_1783444	DVL1	Homo sapiens dishevelled, dsh homolog 1 (Drosophila) (DVL1), transcript variant 2, mRNA.
ILMN_1690397	DYNC1I1	Homo sapiens dynein, cytoplasmic 1, intermediate chain 1 (DYNC1I1), mRNA.
ILMN_1810420	DYSF	Homo sapiens dysferlin, limb girdle muscular dystrophy 2B (autosomal recessive) (DYSF), mRNA.
ILMN_1708798	EAF2	Homo sapiens ELL associated factor 2 (EAF2), mRNA.
ILMN_1769839	ECAT11	Homo sapiens LINE-1 type transposase domain containing 1 (L1TD1), mRNA.
ILMN_2203491	ECEL1	Homo sapiens endothelin converting enzyme-like 1 (ECEL1), mRNA.
ILMN_1663437	EFCBP2	Homo sapiens EF-hand calcium binding protein 2 (EFCBP2), mRNA.
ILMN_1654563	EFNB1	Homo sapiens ephrin-B1 (EFNB1), mRNA.
ILMN_1752665	ELMO3	Homo sapiens engulfment and cell motility 3 (ced-12 homolog, C. elegans) (ELMO3), mRNA.
ILMN_1750102	EME1	Homo sapiens essential meiotic endonuclease 1 homolog 1 (S. pombe) (EME1), mRNA.
ILMN_1700888	ENPP1	Homo sapiens ectonucleotide pyrophosphatase/phosphodiesterase 1 (ENPP1), mRNA.
ILMN_1760509	EOMES	Homo sapiens eomesodermin homolog (Xenopus laevis) (EOMES), mRNA.
ILMN_1664265	EPHA1	Homo sapiens EPH receptor A1 (EPHA1), mRNA.
ILMN_1699354	EPHA2	Homo sapiens EPH receptor A2 (EPHA2), mRNA.
ILMN_1775931	EPHA3	Homo sapiens EPH receptor A3 (EPHA3), transcript variant 1, mRNA.
ILMN_1692261	EPHB1	Homo sapiens EPH receptor B1 (EPHB1), mRNA.
ILMN_1785061	EPHB2	Homo sapiens EPH receptor B2 (EPHB2), transcript variant 1, mRNA.
ILMN_1708369	EPS15L1	Homo sapiens epidermal growth factor receptor pathway substrate 15-like 1 (EPS15L1), mRNA.
ILMN_1651499	ERGIC1	Homo sapiens endoplasmic reticulum-golgi intermediate compartment (ERGIC) 1 (ERGIC1), transcript variant 2, mRNA.
ILMN_1800130	ETNK2	Homo sapiens ethanolamine kinase 2 (ETNK2), mRNA.
ILMN_1703180	ETV3	Homo sapiens ets variant gene 3 (ETV3), mRNA.
ILMN_1753830	ETV4	Homo sapiens ets variant gene 4 (E1A enhancer binding protein, E1AF) (ETV4), mRNA.
ILMN_2406532	F11R	Homo sapiens F11 receptor (F11R), transcript variant 1, mRNA.
ILMN_1671766	F12	Homo sapiens coagulation factor XII (Hageman factor) (F12), mRNA.
ILMN_2041190	F2RL1	Homo sapiens coagulation factor II (thrombin) receptor-like 1 (F2RL1), mRNA.
ILMN_1810915	FAAH	Homo sapiens fatty acid amide hydrolase (FAAH), mRNA.
ILMN_1745299	FABP7	Homo sapiens fatty acid binding protein 7, brain (FABP7), mRNA.
ILMN_2078995	FAM130A2	Homo sapiens family with sequence similarity 130, member A2 (FAM130A2), mRNA.
ILMN_1754921	FAM43B	Homo sapiens family with sequence similarity 43, member B (FAM43B), mRNA.
ILMN_2215881	FAM7A2	Homo sapiens Rho GTPase activating protein 11B (ARHGAP11B), mRNA. XM_931045 XM_931050
ILMN_1681757	FAM80B	Homo sapiens family with sequence similarity 80, member B (FAM80B), mRNA.
ILMN_1670807	FAM84B	Homo sapiens family with sequence similarity 84, member B (FAM84B), mRNA.
ILMN_2055930	FARSB	Homo sapiens phenylalanyl-tRNA synthetase, beta subunit (FARSB), mRNA.
ILMN_1719755	FBN3	Homo sapiens fibrillin 3 (FBN3), mRNA.
ILMN_1728799	FBP1	Homo sapiens fructose-1,6-bisphosphatase 1 (FBP1), mRNA.
ILMN_1697561	FBXL16	Homo sapiens F-box and leucine-rich repeat protein 16 (FBXL16), mRNA.
ILMN_1755281	FBXO15	Homo sapiens F-box protein 15 (FBXO15), mRNA.
ILMN_1654571	FCHO1	Homo sapiens FCH domain only 1 (FCHO1), mRNA.
ILMN_2104141	FGD5	Homo sapiens FYVE, RhoGEF and PH domain containing 5 (FGD5), mRNA.
ILMN_2190598	FGD6	Homo sapiens FYVE, RhoGEF and PH domain containing 6 (FGD6), mRNA.
ILMN_1703279	FLJ10178	Homo sapiens chromosome X open reading frame 57 (CXorf57), mRNA.
ILMN_1676058	FLJ10292	Homo sapiens mago-nashi homolog 2 (FLJ10292), mRNA.
ILMN_2098297	FLJ10324	Homo sapiens hypothetical protein FLJ10324 (FLJ10324), mRNA.
ILMN_1705743	FLJ10357	Homo sapiens hypothetical protein FLJ10357 (FLJ10357), mRNA.
ILMN_1670325	FLJ10847	Homo sapiens solute carrier family 47, member 1 (SLC47A1), mRNA.
ILMN_1732187	FLJ10922	Homo sapiens transmembrane protein 143 (TMEM143), mRNA.
ILMN_1708110	FLJ11155	Homo sapiens transmembrane protein 144 (TMEM144), mRNA.
ILMN_1692698	FLJ12505	Homo sapiens vasohibin 2 (VASH2), mRNA.
ILMN_2120072	FLJ13305	Homo sapiens hypothetical protein FLJ13305 (FLJ13305), mRNA. XM_934538 XM_934541 XM_934544 XM_942148 XM_945748 XM_945749 XM_945750 XM_945751 XM_945752 XM_945754 XM_945756
ILMN_1656452	FLJ13909	Homo sapiens hypothetical protein FLJ13909 (FLJ13909), mRNA.
ILMN_1714093	FLJ13910	Homo sapiens required for meiotic nuclear division 5 homolog A (S. cerevisiae) (RMND5A), mRNA.
ILMN_1749809	FLJ16542	Homo sapiens FLJ16542 protein (FLJ16542), mRNA.
ILMN_2334205	FLJ20105	Homo sapiens excision repair cross-complementing rodent repair deficiency, complementation group 6-like (ERCC6L), mRNA.
ILMN_1756550	FLJ20130	Homo sapiens nucleoporin 62kDa C-terminal like (NUP62CL), mRNA.
ILMN_1708900	FLJ20422	Homo sapiens transmembrane protein 161A (TMEM161A), mRNA.
ILMN_1666082	FLJ20718	Homo sapiens hypothetical protein FLJ20718 (FLJ20718), transcript variant 2, mRNA.
ILMN_1761963	FLJ21106	Homo sapiens hypothetical protein FLJ21106 (FLJ21106), mRNA.
ILMN_1765636	FLJ22184	PREDICTED: Homo sapiens hypothetical protein FLJ22184 (FLJ22184), mRNA.
ILMN_1809883	FLJ22349	Homo sapiens coiled-coil domain containing 134 (CCDC134), mRNA.
ILMN_1707286	FLJ22662	Homo sapiens hypothetical protein FLJ22662 (FLJ22662), mRNA.
ILMN_1794534	FLJ23514	Homo sapiens coiled-coil domain containing 81 (CCDC81), mRNA.
ILMN_1793002	FLJ25067	Homo sapiens chromosome 20 open reading frame 196 (C20orf196), mRNA.
ILMN_1666893	FLJ25801	Homo sapiens hypothetical protein FLJ25801 (FLJ25801), mRNA.
ILMN_1746784	FLJ30046	Homo sapiens hypothetical protein FLJ30046 (FLJ30046), mRNA.
ILMN_2225956	FLJ31659	Homo sapiens chromosome 4 open reading frame 39 (C4orf39), mRNA.
ILMN_1676215	FLJ37266	Homo sapiens hypothetical protein LOC283225 (FLJ37266), mRNA.
ILMN_1701464	FLJ38288	Homo sapiens zinc finger protein 776 (ZNF776), mRNA.
ILMN_1772482	FLJ43855	Homo sapiens similar to sodium- and chloride-dependent creatine transporter (FLJ43855), mRNA.
ILMN_1680388	FLJ45337	Homo sapiens FLJ45337 protein (FLJ45337), mRNA.
ILMN_1790962	FLJ45909	Homo sapiens FLJ45909 protein (FLJ45909), mRNA.
ILMN_1754600	FNBP1L	Homo sapiens formin binding protein 1-like (FNBP1L), transcript variant 2, mRNA.
ILMN_1681651	FOLH1	Homo sapiens folate hydrolase (prostate-specific membrane antigen) 1 (FOLH1), transcript variant 1, mRNA.
ILMN_1712582	FOLR1	Homo sapiens folate receptor 1 (adult) (FOLR1), transcript variant 3, mRNA.
ILMN_1781416	FRAT1	Homo sapiens frequently rearranged in advanced T-cell lymphomas (FRAT1), transcript variant 2, mRNA.
ILMN_1716246	FRZB	Homo sapiens frizzled-related protein (FRZB), mRNA.
ILMN_1790228	FURIN	Homo sapiens furin (paired basic amino acid cleaving enzyme) (FURIN), mRNA.
ILMN_1761275	FUT6	Homo sapiens fucosyltransferase 6 (alpha (1,3) fucosyltransferase) (FUT6), mRNA.
ILMN_1679640	FXR1	Homo sapiens fragile X mental retardation, autosomal homolog 1 (FXR1), transcript variant 2, mRNA.
ILMN_1703408	FZD3	Homo sapiens frizzled homolog 3 (Drosophila) (FZD3), mRNA.
ILMN_1798971	FZD5	Homo sapiens frizzled homolog 5 (Drosophila) (FZD5), mRNA.
ILMN_1729368	FZD8	Homo sapiens frizzled homolog 8 (Drosophila) (FZD8), mRNA.
ILMN_1660973	GAD1	Homo sapiens glutamate decarboxylase 1 (brain, 67kDa) (GAD1), transcript variant GAD25, mRNA.
ILMN_1651498	GADD45G	Homo sapiens growth arrest and DNA-damage-inducible, gamma (GADD45G), mRNA.
ILMN_1682015	GAL	Homo sapiens galanin (GAL), mRNA.
ILMN_1697081	GAL3ST3	Homo sapiens galactose-3-O-sulfotransferase 3 (GAL3ST3), mRNA.
ILMN_1671039	GALNT3	Homo sapiens UDP-N-acetyl-alpha-D-galactosamine:polypeptide N-acetylgalactosaminyltransferase 3 (GalNAc-T3) (GALNT3), mRNA.
ILMN_1673773	GALNTL4	Homo sapiens UDP-N-acetyl-alpha-D-galactosamine:polypeptide N-acetylgalactosaminyltransferase-like 4 (GALNTL4), mRNA.
ILMN_1794552	GAP43	Homo sapiens growth associated protein 43 (GAP43), mRNA.
ILMN_2041236	GARNL4	Homo sapiens GTPase activating Rap/RanGAP domain-like 4 (GARNL4), mRNA.
ILMN_1729180	GATM	Homo sapiens glycine amidinotransferase (L-arginine:glycine amidinotransferase) (GATM), mRNA.
ILMN_1680320	GBX2	Homo sapiens gastrulation brain homeobox 2 (GBX2), mRNA.
ILMN_2210111	GDF3	Homo sapiens growth differentiation factor 3 (GDF3), mRNA.
ILMN_2368585	GGT1	Homo sapiens gamma-glutamyltransferase 1 (GGT1), transcript variant 1, mRNA.
ILMN_1737036	GGTL3	Homo sapiens gamma-glutamyltransferase-like 3 (GGTL3), transcript variant 2, mRNA.
ILMN_1733155	GIT1	Homo sapiens G protein-coupled receptor kinase interactor 1 (GIT1), mRNA.
ILMN_2397721	GLB1	Homo sapiens galactosidase, beta 1 (GLB1), transcript variant 2, mRNA.
ILMN_1806754	GLDC	Homo sapiens glycine dehydrogenase (decarboxylating; glycine decarboxylase, glycine cleavage system protein P) (GLDC), mRNA.
ILMN_1736742	GLT25D2	Homo sapiens glycosyltransferase 25 domain containing 2 (GLT25D2), mRNA.
ILMN_1805693	GMIP	Homo sapiens GEM interacting protein (GMIP), mRNA.
ILMN_1686227	GNA14	Homo sapiens guanine nucleotide binding protein (G protein), alpha 14 (GNA14), mRNA.
ILMN_2115336	GNB3	Homo sapiens guanine nucleotide binding protein (G protein), beta polypeptide 3 (GNB3), mRNA.
ILMN_2129545	GNB4	Homo sapiens guanine nucleotide binding protein (G protein), beta polypeptide 4 (GNB4), mRNA.
ILMN_1804357	GNG4	Homo sapiens guanine nucleotide binding protein (G protein), gamma 4 (GNG4), mRNA.
ILMN_1728107	GNG7	Homo sapiens guanine nucleotide binding protein (G protein), gamma 7 (GNG7), mRNA.
ILMN_1651642	GPC2	Homo sapiens glypican 2 (GPC2), mRNA.
ILMN_2051972	GPC3	Homo sapiens glypican 3 (GPC3), mRNA.
ILMN_1789502	GPC4	Homo sapiens glypican 4 (GPC4), mRNA.
ILMN_2397646	GPM6A	Homo sapiens glycoprotein M6A (GPM6A), transcript variant 1, mRNA.
ILMN_1735438	GPM6B	Homo sapiens glycoprotein M6B (GPM6B), transcript variant 4, mRNA.
ILMN_1725271	GPR3	Homo sapiens G protein-coupled receptor 3 (GPR3), mRNA.
ILMN_2407564	GPR98	Homo sapiens G protein-coupled receptor 98 (GPR98), transcript variant 2, transcribed RNA.
ILMN_1786034	GPRC5B	Homo sapiens G protein-coupled receptor, family C, group 5, member B (GPRC5B), mRNA.
ILMN_1726666	GPX3	Homo sapiens glutathione peroxidase 3 (plasma) (GPX3), mRNA.
ILMN_1679595	GRIK5	Homo sapiens glutamate receptor, ionotropic, kainate 5 (GRIK5), mRNA.
ILMN_1729212	GRM8	Homo sapiens glutamate receptor, metabotropic 8 (GRM8), mRNA.
ILMN_2119123	GRPR	Homo sapiens gastrin-releasing peptide receptor (GRPR), mRNA.
ILMN_2116299	GRRP1	Homo sapiens glycine/arginine rich protein 1 (GRRP1), mRNA.
ILMN_1709085	GSG2	Homo sapiens germ cell associated 2 (haspin) (GSG2), mRNA.
ILMN_1730054	GSTT1	Homo sapiens glutathione S-transferase theta 1 (GSTT1), mRNA.
ILMN_2383754	GTPBP10	Homo sapiens GTP-binding protein 10 (putative) (GTPBP10), transcript variant 1, mRNA.
ILMN_2148527	H19	Homo sapiens H19, imprinted maternally expressed untranslated mRNA (H19) on chromosome 11.
ILMN_1680987	HAND1	Homo sapiens heart and neural crest derivatives expressed 1 (HAND1), mRNA.
ILMN_2165463	HAPLN4	Homo sapiens hyaluronan and proteoglycan link protein 4 (HAPLN4), mRNA.
ILMN_1696183	HBQ1	Homo sapiens hemoglobin, theta 1 (HBQ1), mRNA.
ILMN_1673681	HCP1	Homo sapiens heme carrier protein 1 (HCP1), mRNA.
ILMN_1707945	HELB	Homo sapiens helicase (DNA) B (HELB), mRNA.
ILMN_1729749	HERC5	Homo sapiens hect domain and RLD 5 (HERC5), mRNA.
ILMN_1742929	HESX1	Homo sapiens HESX homeobox 1 (HESX1), mRNA.
ILMN_1788203	HEY1	Homo sapiens hairy/enhancer-of-split related with YRPW motif 1 (HEY1), mRNA.
ILMN_1682034	HEY2	Homo sapiens hairy/enhancer-of-split related with YRPW motif 2 (HEY2), mRNA.
ILMN_1758333	HMG2L1	Homo sapiens high-mobility group protein 2-like 1 (HMG2L1), transcript variant 1, mRNA.
ILMN_1671486	HOMER2	Homo sapiens homer homolog 2 (Drosophila) (HOMER2), transcript variant 1, mRNA.
ILMN_1741406	HOOK1	Homo sapiens hook homolog 1 (Drosophila) (HOOK1), mRNA.
ILMN_1717381	HOXD1	Homo sapiens homeobox D1 (HOXD1), mRNA.
ILMN_1798076	HOXD3	Homo sapiens homeobox D3 (HOXD3), mRNA.
ILMN_2166457	HPGD	Homo sapiens hydroxyprostaglandin dehydrogenase 15-(NAD) (HPGD), mRNA.
ILMN_1655867	HRASLS	Homo sapiens HRAS-like suppressor (HRASLS), mRNA.
ILMN_2228035	HS3ST1	Homo sapiens heparan sulfate (glucosamine) 3-O-sulfotransferase 1 (HS3ST1), mRNA.
ILMN_1673548	HSPC159	Homo sapiens galectin-related protein (HSPC159), mRNA.
ILMN_1794095	HTR1E	Homo sapiens 5-hydroxytryptamine (serotonin) receptor 1E (HTR1E), mRNA.
ILMN_1682081	IBRDC3	Homo sapiens IBR domain containing 3 (IBRDC3), mRNA.
ILMN_1786823	ICAM2	Homo sapiens intercellular adhesion molecule 2 (ICAM2), mRNA.
ILMN_1802706	IDH3G	Homo sapiens isocitrate dehydrogenase 3 (NAD+) gamma (IDH3G), nuclear gene encoding mitochondrial protein, transcript variant 1, mRNA.
ILMN_1687037	IFT140	Homo sapiens intraflagellar transport 140 homolog (Chlamydomonas) (IFT140), mRNA.
ILMN_1801909	IGHMBP2	Homo sapiens immunoglobulin mu binding protein 2 (IGHMBP2), mRNA.
ILMN_1657316	IGSF1	Homo sapiens immunoglobulin superfamily, member 1 (IGSF1), transcript variant 2, mRNA.
ILMN_1730039	IGSF21	Homo sapiens immunoglobin superfamily, member 21 (IGSF21), mRNA.
ILMN_2396546	IGSF3	Homo sapiens immunoglobulin superfamily, member 3 (IGSF3), transcript variant 1, mRNA.
ILMN_1803911	IIP45	Homo sapiens invasion inhibitory protein 45 (IIP45), transcript variant 2, mRNA.
ILMN_2160428	IL1RAPL1	Homo sapiens interleukin 1 receptor accessory protein-like 1 (IL1RAPL1), mRNA.
ILMN_1671355	IMAA	PREDICTED: Homo sapiens SLC7A5 pseudogene, transcript variant 2 (IMAA), misc RNA.
ILMN_2237746	ING3	Homo sapiens inhibitor of growth family, member 3 (ING3), transcript variant 1, mRNA.
ILMN_1797668	INSM1	Homo sapiens insulinoma-associated 1 (INSM1), mRNA.
ILMN_2080684	IQCA	Homo sapiens IQ motif containing with AAA domain (IQCA), mRNA.
ILMN_1769433	IQGAP2	Homo sapiens IQ motif containing GTPase activating protein 2 (IQGAP2), mRNA.
ILMN_1674646	IRF7	Homo sapiens interferon regulatory factor 7 (IRF7), transcript variant d, mRNA.
ILMN_1692739	ISLR2	Homo sapiens immunoglobulin superfamily containing leucine-rich repeat 2 (ISLR2), mRNA.
ILMN_1722151	ITGB4BP	Homo sapiens integrin beta 4 binding protein (ITGB4BP), transcript variant 4, mRNA.
ILMN_2118129	ITLN2	Homo sapiens intelectin 2 (ITLN2), mRNA.
ILMN_1693985	JPH1	Homo sapiens junctophilin 1 (JPH1), mRNA.
ILMN_1688801	JPH3	Homo sapiens junctophilin 3 (JPH3), mRNA.
ILMN_1741970	JUP	Homo sapiens junction plakoglobin (JUP), transcript variant 1, mRNA.
ILMN_1750373	KAL1	Homo sapiens Kallmann syndrome 1 sequence (KAL1), mRNA.
ILMN_1716272	KBTBD8	Homo sapiens kelch repeat and BTB (POZ) domain containing 8 (KBTBD8), mRNA.
ILMN_1671392	KCNF1	Homo sapiens potassium voltage-gated channel, subfamily F, member 1 (KCNF1), mRNA.
ILMN_1735062	KCNG2	Homo sapiens potassium voltage-gated channel, subfamily G, member 2 (KCNG2), mRNA.
ILMN_1711988	KCNK12	Homo sapiens potassium channel, subfamily K, member 12 (KCNK12), mRNA.
ILMN_1652065	KCNMB1	Homo sapiens potassium large conductance calcium-activated channel, subfamily M, beta member 1 (KCNMB1), mRNA.
ILMN_1744897	KCNN3	Homo sapiens potassium intermediate/small conductance calcium-activated channel, subfamily N, member 3 (KCNN3), transcript variant 2, mRNA.
ILMN_1666776	KCNQ2	Homo sapiens potassium voltage-gated channel, KQT-like subfamily, member 2 (KCNQ2), transcript variant 5, mRNA.
ILMN_1686405	KDR	Homo sapiens kinase insert domain receptor (a type III receptor tyrosine kinase) (KDR), mRNA.
ILMN_1661519	KIAA0408	Homo sapiens KIAA0408 (KIAA0408), mRNA.
ILMN_2083559	KIAA0415	Homo sapiens KIAA0415 (KIAA0415), mRNA.
ILMN_1705733	KIAA0460	Homo sapiens KIAA0460 (KIAA0460), mRNA.
ILMN_1774330	KIAA0523	Homo sapiens WSC domain containing 1 (WSCD1), mRNA.
ILMN_1778755	KIAA0644	Homo sapiens KIAA0644 gene product (KIAA0644), mRNA.
ILMN_1789094	KIAA0980	Homo sapiens KIAA0980 protein (KIAA0980), mRNA.
ILMN_1652371	KIAA1324L	Homo sapiens KIAA1324-like (KIAA1324L), mRNA.
ILMN_1695061	KIAA1409	Homo sapiens KIAA1409 (KIAA1409), mRNA.
ILMN_2189614	KIAA1641	Homo sapiens KIAA1641 (KIAA1641), mRNA.
ILMN_1730995	KIAA1914	Homo sapiens KIAA1914 (KIAA1914), transcript variant 1, mRNA.
ILMN_1759330	KIF1A	Homo sapiens kinesin family member 1A (KIF1A), mRNA.
ILMN_1716553	KIF23	Homo sapiens kinesin family member 23 (KIF23), transcript variant 1, mRNA.
ILMN_1799667	KIF4A	Homo sapiens kinesin family member 4A (KIF4A), mRNA.
ILMN_2212999	KIF5C	Homo sapiens kinesin family member 5C (KIF5C), mRNA.
ILMN_1762801	KLF12	Homo sapiens Kruppel-like factor 12 (KLF12), transcript variant 2, mRNA.
ILMN_1683133	KLF15	Homo sapiens Kruppel-like factor 15 (KLF15), mRNA.
ILMN_1732550	KLHL23	Homo sapiens kelch-like 23 (Drosophila) (KLHL23), mRNA.
ILMN_1805330	KLHL26	Homo sapiens kelch-like 26 (Drosophila) (KLHL26), mRNA.
ILMN_1758978	KLHL4	Homo sapiens kelch-like 4 (Drosophila) (KLHL4), transcript variant 2, mRNA.
ILMN_2224657	KLRG2	Homo sapiens killer cell lectin-like receptor subfamily G, member 2 (KLRG2), mRNA.
ILMN_1753584	KRT8	Homo sapiens keratin 8 (KRT8), mRNA.
ILMN_1813338	LAG3	Homo sapiens lymphocyte-activation gene 3 (LAG3), mRNA.
ILMN_1768598	LAIR1	Homo sapiens leukocyte-associated Ig-like receptor 1 (LAIR1), transcript variant c, mRNA.
ILMN_1688642	LAMC3	Homo sapiens laminin, gamma 3 (LAMC3), mRNA.
ILMN_1662932	LCP1	Homo sapiens lymphocyte cytosolic protein 1 (L-plastin) (LCP1), mRNA.
ILMN_2129563	LDLRAD3	Homo sapiens low density lipoprotein receptor class A domain containing 3 (LDLRAD3), mRNA.
ILMN_2375786	LECT1	Homo sapiens leukocyte cell derived chemotaxin 1 (LECT1), transcript variant 1, mRNA.
ILMN_2213136	LEF1	Homo sapiens lymphoid enhancer-binding factor 1 (LEF1), mRNA.
ILMN_1660317	LEFTY1	Homo sapiens left-right determination factor 1 (LEFTY1), mRNA.
ILMN_1781256	LEFTY2	Homo sapiens left-right determination factor 2 (LEFTY2), mRNA.
ILMN_1785444	LEMD1	Homo sapiens LEM domain containing 1 (LEMD1), mRNA.
ILMN_1683405	LHX1	Homo sapiens LIM homeobox 1 (LHX1), mRNA.
ILMN_1715189	LHX6	Homo sapiens LIM homeobox 6 (LHX6), transcript variant 2, mRNA.
ILMN_1694582	LIG3	Homo sapiens ligase III, DNA, ATP-dependent (LIG3), nuclear gene encoding mitochondrial protein, transcript variant beta, mRNA.
ILMN_2270443	LIMK2	Homo sapiens LIM domain kinase 2 (LIMK2), transcript variant 2a, mRNA.
ILMN_1748903	LIN28	Homo sapiens lin-28 homolog (C. elegans) (LIN28), mRNA.
ILMN_1748697	LIN28B	Homo sapiens lin-28 homolog B (C. elegans) (LIN28B), mRNA.
ILMN_2137084	LIN9	Homo sapiens lin-9 homolog (C. elegans) (LIN9), mRNA.
ILMN_2189027	LIPG	Homo sapiens lipase, endothelial (LIPG), mRNA.
ILMN_1757165	LMBR1L	Homo sapiens limb region 1 homolog (mouse)-like (LMBR1L), mRNA.
ILMN_1732717	LOC112703	Homo sapiens hypothetical protein BC004941 (LOC112703), mRNA.
ILMN_2091707	LOC123688	Homo sapiens similar to RIKEN cDNA C630028N24 gene (LOC123688), mRNA.
ILMN_1699537	LOC138255	Homo sapiens chromosome 9 open reading frame 135 (C9orf135), mRNA.
ILMN_2108493	LOC144404	Homo sapiens transmembrane protein 120B (TMEM120B), mRNA.
ILMN_2344221	LOC150084	Homo sapiens immunoglobulin superfamily, member 5 (IGSF5), mRNA.
ILMN_2287543	LOC152573	Homo sapiens hypothetical protein BC012029 (LOC152573), mRNA.
ILMN_1667298	LOC201229	PREDICTED: Homo sapiens hypothetical protein LOC201229, transcript variant 3 (LOC201229), mRNA.
ILMN_1682463	LOC283174	Homo sapiens hypothetical protein LOC283174 (LOC283174), mRNA.
ILMN_2057566	LOC283871	Homo sapiens hypothetical protein LOC283871 (LOC283871), mRNA.
ILMN_2089752	LOC285016	Homo sapiens hypothetical protein LOC285016 (LOC285016), mRNA.
ILMN_1733103	LOC285908	Homo sapiens hypothetical protein LOC285908 (LOC285908), mRNA.
ILMN_2098947	LOC338799	Homo sapiens hypothetical locus LOC338799 (LOC338799) on chromosome 12.
ILMN_1809173	LOC349114	Homo sapiens hypothetical protein LOC349114 (LOC349114), mRNA.
ILMN_1700248	LOC349136	Homo sapiens WD repeat domain 86 (WDR86), mRNA.
ILMN_2286987	LOC388419	Homo sapiens galectin-3-binding protein-like (LOC388419), mRNA.
ILMN_1680757	LOC389816	PREDICTED: Homo sapiens similar to CDNA sequence BC004853 (LOC389816), mRNA.
ILMN_1724822	LOC399744	Homo sapiens hypothetical LOC399744 (LOC399744), mRNA.
ILMN_2402936	LOC440926	Homo sapiens H3 histone, family 3A pseudogene (LOC440926) on chromosome 2.
ILMN_1675258	LOC441268	Homo sapiens hypothetical gene supported by BC044942 (LOC441268), mRNA.
ILMN_1742467	LOC442213	Homo sapiens similar to dJ402H5.2 (novel protein similar to worm and fly proteins) (LOC442213), mRNA.
ILMN_1717565	LOC497190	Homo sapiens secretory protein LOC497190 (LOC497190), mRNA.
ILMN_1756573	LOC56901	Homo sapiens NADH dehydrogenase (ubiquinone) 1 alpha subcomplex, 4-like 2 (NDUFA4L2), mRNA.
ILMN_1662483	LOC652924	PREDICTED: Homo sapiens SMA4 (LOC652924), mRNA.
ILMN_1797596	LOC653170	PREDICTED: Homo sapiens similar to sprouty homolog 4 (Drosophila) (LOC653170), mRNA.
ILMN_2144401	LOC89944	Homo sapiens hypothetical protein BC008326 (LOC89944), mRNA.
ILMN_1733859	LOC90379	PREDICTED: Homo sapiens hypothetical protein BC002926, transcript variant 13 (LOC90379), mRNA.
ILMN_1740960	LRP16	Homo sapiens MACRO domain containing 1 (MACROD1), mRNA.
ILMN_1675268	LRP4	Homo sapiens low density lipoprotein receptor-related protein 4 (LRP4), mRNA.
ILMN_1720511	LRRN1	Homo sapiens leucine rich repeat neuronal 1 (LRRN1), mRNA.
ILMN_1756755	LRRN6A	Homo sapiens leucine rich repeat and Ig domain containing 1 (LINGO1), mRNA.
ILMN_1695978	LRRN6C	Homo sapiens leucine rich repeat and Ig domain containing 2 (LINGO2), mRNA.
ILMN_1747251	LTB4R	Homo sapiens leukotriene B4 receptor (LTB4R), mRNA.
ILMN_1668863	LYPD1	Homo sapiens LY6/PLAUR domain containing 1 (LYPD1), mRNA.
ILMN_1677261	LZTS1	Homo sapiens leucine zipper, putative tumor suppressor 1 (LZTS1), mRNA.
ILMN_1764709	MAFB	Homo sapiens v-maf musculoaponeurotic fibrosarcoma oncogene homolog B (avian) (MAFB), mRNA.
ILMN_1700413	MAFF	Homo sapiens v-maf musculoaponeurotic fibrosarcoma oncogene homolog F (avian) (MAFF), transcript variant 1, mRNA.
ILMN_2320330	MAL	Homo sapiens mal, T-cell differentiation protein (MAL), transcript variant a, mRNA.
ILMN_1770653	MAL2	Homo sapiens mal, T-cell differentiation protein 2 (MAL2), mRNA.
ILMN_1740759	MAMDC4	Homo sapiens MAM domain containing 4 (MAMDC4), mRNA.
ILMN_1772817	MAP3K7IP1	Homo sapiens mitogen-activated protein kinase kinase kinase 7 interacting protein 1 (MAP3K7IP1), transcript variant beta, mRNA.
ILMN_1681657	MAP4K4	Homo sapiens mitogen-activated protein kinase kinase kinase kinase 4 (MAP4K4), transcript variant 2, mRNA.
ILMN_1768506	MAPK15	Homo sapiens mitogen-activated protein kinase 15 (MAPK15), mRNA.
ILMN_1680434	MAPK8IP1	Homo sapiens mitogen-activated protein kinase 8 interacting protein 1 (MAPK8IP1), mRNA.
ILMN_1779800	MARK1	Homo sapiens MAP/microtubule affinity-regulating kinase 1 (MARK1), mRNA.
ILMN_1690621	MASS1	Homo sapiens monogenic, audiogenic seizure susceptibility 1 homolog (mouse) (MASS1), mRNA.
ILMN_2135984	MASTL	Homo sapiens microtubule associated serine/threonine kinase-like (MASTL), mRNA.
ILMN_1663171	MATN3	Homo sapiens matrilin 3 (MATN3), mRNA.
ILMN_2347424	MBOAT2	Homo sapiens membrane bound O-acyltransferase domain containing 2 (MBOAT2), mRNA.
ILMN_2065822	MCM3APAS	Homo sapiens MCM3 minichromosome maintenance deficient 3 (S. cerevisiae) associated protein antisense (MCM3APAS) on chromosome 21.
ILMN_1706440	MDK	Homo sapiens midkine (neurite growth-promoting factor 2) (MDK), transcript variant 3, mRNA.
ILMN_1741260	MDN1	Homo sapiens MDN1, midasin homolog (yeast) (MDN1), mRNA.
ILMN_2146389	MEGF10	Homo sapiens multiple EGF-like-domains 10 (MEGF10), mRNA.
ILMN_2138589	MERTK	Homo sapiens c-mer proto-oncogene tyrosine kinase (MERTK), mRNA.
ILMN_1781565	MESDC1	Homo sapiens mesoderm development candidate 1 (MESDC1), mRNA.
ILMN_1806603	MESP1	Homo sapiens mesoderm posterior 1 homolog (mouse) (MESP1), mRNA.
ILMN_1745699	METTL2A	Homo sapiens methyltransferase like 2A (METTL2A), mRNA.
ILMN_2064725	METTL7B	Homo sapiens methyltransferase like 7B (METTL7B), mRNA.
ILMN_1745686	MFHAS1	Homo sapiens malignant fibrous histiocytoma amplified sequence 1 (MFHAS1), mRNA.
ILMN_1764577	MFNG	Homo sapiens MFNG O-fucosylpeptide 3-beta-N-acetylglucosaminyltransferase (MFNG), mRNA.
ILMN_1759184	MGC13170	Homo sapiens chromosome 19 open reading frame 48 (C19orf48), mRNA.
ILMN_1759411	MGC21830	Homo sapiens chromosome 16 open reading frame 79 (C16orf79), mRNA.
ILMN_1660965	MGC24975	Homo sapiens hypothetical protein MGC24975 (MGC24975), mRNA.
ILMN_1768975	MGC26856	Homo sapiens GLI pathogenesis-related 1 like 1 (GLIPR1L1), mRNA.
ILMN_1757631	MGC3101	Homo sapiens dysbindin (dystrobrevin binding protein 1) domain containing 1 (DBNDD1), transcript variant 2, mRNA.
ILMN_1735502	MGC33846	Homo sapiens hypothetical protein MGC33846 (MGC33846), mRNA.
ILMN_1814106	MGC59937	Homo sapiens Similar to RIKEN cDNA 2310002J15 gene (MGC59937), mRNA.
ILMN_1688637	MGC99813	Homo sapiens similar to RIKEN cDNA A230078I05 gene (MGC99813), mRNA.
ILMN_1734827	MKI67	Homo sapiens antigen identified by monoclonal antibody Ki-67 (MKI67), mRNA.
ILMN_1718646	MMP15	Homo sapiens matrix metallopeptidase 15 (membrane-inserted) (MMP15), mRNA.
ILMN_1717046	MOBKL2B	Homo sapiens MOB1, Mps One Binder kinase activator-like 2B (yeast) (MOBKL2B), mRNA.
ILMN_2193214	MPND	Homo sapiens MPN domain containing (MPND), mRNA.
ILMN_1654217	MPP2	Homo sapiens membrane protein, palmitoylated 2 (MAGUK p55 subfamily member 2) (MPP2), mRNA.
ILMN_1724754	MPP3	Homo sapiens membrane protein, palmitoylated 3 (MAGUK p55 subfamily member 3) (MPP3), mRNA.
ILMN_1739601	MSI1	Homo sapiens musashi homolog 1 (Drosophila) (MSI1), mRNA.
ILMN_1713088	MSI2	Homo sapiens musashi homolog 2 (Drosophila) (MSI2), transcript variant 1, mRNA.
ILMN_2353161	MSLN	Homo sapiens mesothelin (MSLN), transcript variant 2, mRNA.
ILMN_2124802	MT1H	Homo sapiens metallothionein 1H (MT1H), mRNA.
ILMN_1660222	MTBP	Homo sapiens Mdm2, transformed 3T3 cell double minute 2, p53 binding protein (mouse) binding protein, 104kDa (MTBP), mRNA.
ILMN_2380740	MTO1	Homo sapiens mitochondrial translation optimization 1 homolog (S. cerevisiae) (MTO1), transcript variant 2, mRNA.
ILMN_2372040	MTP18	Homo sapiens mitochondrial protein 18 kDa (MTP18), nuclear gene encoding mitochondrial protein, transcript variant 2, mRNA.
ILMN_2277537	MUTYH	Homo sapiens mutY homolog (E. coli) (MUTYH), transcript variant beta3, mRNA.
ILMN_1675345	MYADM	Homo sapiens myeloid-associated differentiation marker (MYADM), transcript variant 5, mRNA.
ILMN_1711894	MYB	Homo sapiens v-myb myeloblastosis viral oncogene homolog (avian) (MYB), mRNA.
ILMN_1806757	MYBBP1A	Homo sapiens MYB binding protein (P160) 1a (MYBBP1A), mRNA.
ILMN_2219767	MYCN	Homo sapiens v-myc myelocytomatosis viral related oncogene, neuroblastoma derived (avian) (MYCN), mRNA.
ILMN_1795119	MYH3	Homo sapiens myosin, heavy polypeptide 3, skeletal muscle, embryonic (MYH3), mRNA.
ILMN_1681857	MYL7	Homo sapiens myosin, light chain 7, regulatory (MYL7), mRNA.
ILMN_2096970	MYO3B	Homo sapiens myosin IIIB (MYO3B), mRNA.
ILMN_1808789	MYO5C	Homo sapiens myosin VC (MYO5C), mRNA.
ILMN_1685645	MYOHD1	Homo sapiens myosin head domain containing 1 (MYOHD1), transcript variant 2, mRNA.
ILMN_1716733	MYOM2	Homo sapiens myomesin (M-protein) 2, 165kDa (MYOM2), mRNA.
ILMN_1774350	MYOZ3	Homo sapiens myozenin 3 (MYOZ3), mRNA.
ILMN_1721167	MYT1	Homo sapiens myelin transcription factor 1 (MYT1), mRNA.
ILMN_1678531	N4BP3	Homo sapiens Nedd4 binding protein 3 (N4BP3), mRNA.
ILMN_1655961	NAG8	Homo sapiens nasopharyngeal carcinoma associated gene protein-8 (NAG8), mRNA.
ILMN_1659013	NANOG	Homo sapiens Nanog homeobox (NANOG), mRNA.
ILMN_1785406	NAP1L3	Homo sapiens nucleosome assembly protein 1-like 3 (NAP1L3), mRNA.
ILMN_2178244	NAT11	Homo sapiens N-acetyltransferase 11 (NAT11), mRNA.
ILMN_1689097	NAT5	Homo sapiens N-acetyltransferase 5 (ARD1 homolog, S. cerevisiae) (NAT5), transcript variant 3, mRNA.
ILMN_2305225	NDRG4	Homo sapiens NDRG family member 4 (NDRG4), mRNA.
ILMN_1724367	NDUFB1	Homo sapiens NADH dehydrogenase (ubiquinone) 1 beta subcomplex, 1, 7kDa (NDUFB1), mRNA.
ILMN_1705153	NEFH	Homo sapiens neurofilament, heavy polypeptide 200kDa (NEFH), mRNA.
ILMN_1659086	NEFL	Homo sapiens neurofilament, light polypeptide 68kDa (NEFL), mRNA.
ILMN_2215989	NEFM	Homo sapiens neurofilament, medium polypeptide 150kDa (NEFM), mRNA.
ILMN_1725417	NELL2	Homo sapiens NEL-like 2 (chicken) (NELL2), mRNA.
ILMN_1718990	NFRKB	Homo sapiens nuclear factor related to kappaB binding protein (NFRKB), mRNA.
ILMN_1806473	NGFRAP1L1	Homo sapiens NGFRAP1-like 1 (NGFRAP1L1), mRNA.
ILMN_1658834	NHN1	Homo sapiens conserved nuclear protein NHN1 (NHN1), mRNA.
ILMN_1692674	NKD1	Homo sapiens naked cuticle homolog 1 (Drosophila) (NKD1), mRNA.
ILMN_1731206	NKD2	Homo sapiens naked cuticle homolog 2 (Drosophila) (NKD2), mRNA.
ILMN_1707881	NMNAT2	Homo sapiens nicotinamide nucleotide adenylyltransferase 2 (NMNAT2), transcript variant 2, mRNA.
ILMN_2162253	NMU	Homo sapiens neuromedin U (NMU), mRNA.
ILMN_1792820	NOC2L	Homo sapiens nucleolar complex associated 2 homolog (S. cerevisiae) (NOC2L), mRNA.
ILMN_1712537	NODAL	Homo sapiens nodal homolog (mouse) (NODAL), mRNA.
ILMN_1775224	NOS3	Homo sapiens nitric oxide synthase 3 (endothelial cell) (NOS3), mRNA.
ILMN_1799589	NOXA1	Homo sapiens NADPH oxidase activator 1 (NOXA1), mRNA.
ILMN_2120965	NPAT	Homo sapiens nuclear protein, ataxia-telangiectasia locus (NPAT), mRNA.
ILMN_2219512	NPHP4	Homo sapiens nephronophthisis 4 (NPHP4), mRNA.
ILMN_1763382	NPPB	Homo sapiens natriuretic peptide precursor B (NPPB), mRNA.
ILMN_1685608	NPTX2	Homo sapiens neuronal pentraxin II (NPTX2), mRNA.
ILMN_1731062	NPY	Homo sapiens neuropeptide Y (NPY), mRNA.
ILMN_1670809	NRM	Homo sapiens nurim (nuclear envelope membrane protein) (NRM), mRNA.
ILMN_1707175	NSD1	Homo sapiens nuclear receptor binding SET domain protein 1 (NSD1), transcript variant 2, mRNA.
ILMN_2205882	NSUN7	Homo sapiens NOL1/NOP2/Sun domain family, member 7 (NSUN7), mRNA.
ILMN_1675617	NT5M	Homo sapiens 5',3'-nucleotidase, mitochondrial (NT5M), nuclear gene encoding mitochondrial protein, mRNA.
ILMN_1784467	NUP210	Homo sapiens nucleoporin 210kDa (NUP210), mRNA.
ILMN_1714577	OGDHL	Homo sapiens oxoglutarate dehydrogenase-like (OGDHL), mRNA.
ILMN_1727459	ORC1L	Homo sapiens origin recognition complex, subunit 1-like (yeast) (ORC1L), mRNA.
ILMN_1740083	ORC4L	Homo sapiens origin recognition complex, subunit 4-like (yeast) (ORC4L), transcript variant 3, mRNA.
ILMN_2323465	OTX2	Homo sapiens orthodenticle homeobox 2 (OTX2), transcript variant 2, mRNA.
ILMN_1751020	PACSIN1	Homo sapiens protein kinase C and casein kinase substrate in neurons 1 (PACSIN1), mRNA.
ILMN_1654112	PARD6A	Homo sapiens par-6 partitioning defective 6 homolog alpha (C.elegans) (PARD6A), mRNA.
ILMN_1812080	PARP16	Homo sapiens poly (ADP-ribose) polymerase family, member 16 (PARP16), mRNA.
ILMN_1754858	PASK	Homo sapiens PAS domain containing serine/threonine kinase (PASK), mRNA.
ILMN_1700762	PBX4	Homo sapiens pre-B-cell leukemia homeobox 4 (PBX4), mRNA.
ILMN_1781514	PCDH17	Homo sapiens protocadherin 17 (PCDH17), mRNA.
ILMN_1805132	PCDH19	Homo sapiens protocadherin 19 (PCDH19), mRNA.
ILMN_1703572	PCDH20	Homo sapiens protocadherin 20 (PCDH20), mRNA.
ILMN_1791833	PCDHAC1	Homo sapiens protocadherin alpha subfamily C, 1 (PCDHAC1), transcript variant 2, mRNA.
ILMN_1814710	PCDHB5	Homo sapiens protocadherin beta 5 (PCDHB5), mRNA.
ILMN_1682326	PCP4	Homo sapiens Purkinje cell protein 4 (PCP4), mRNA.
ILMN_1755582	PCSK1N	Homo sapiens proprotein convertase subtilisin/kexin type 1 inhibitor (PCSK1N), mRNA.
ILMN_2131381	PDE3B	Homo sapiens phosphodiesterase 3B, cGMP-inhibited (PDE3B), mRNA.
ILMN_1655974	PDE6B	Homo sapiens phosphodiesterase 6B, cGMP-specific, rod, beta (congenital stationary night blindness 3, autosomal dominant) (PDE6B), mRNA.
ILMN_1776582	PDK3	Homo sapiens pyruvate dehydrogenase kinase, isozyme 3 (PDK3), mRNA.
ILMN_1708916	PDZD4	Homo sapiens PDZ domain containing 4 (PDZD4), mRNA.
ILMN_1727855	PEMT	Homo sapiens phosphatidylethanolamine N-methyltransferase (PEMT), nuclear gene encoding mitochondrial protein, transcript variant 1, mRNA.
ILMN_2385298	PFKFB2	Homo sapiens 6-phosphofructo-2-kinase/fructose-2,6-biphosphatase 2 (PFKFB2), transcript variant 2, mRNA.
ILMN_2185665	PGAP1	Homo sapiens GPI deacylase (PGAP1), mRNA.
ILMN_1733831	PGBD5	Homo sapiens piggyBac transposable element derived 5 (PGBD5), mRNA.
ILMN_1790154	PHF21B	Homo sapiens PHD finger protein 21B (PHF21B), mRNA.
ILMN_1812503	PHKA1	Homo sapiens phosphorylase kinase, alpha 1 (muscle) (PHKA1), mRNA.
ILMN_1814661	PHLPP	Homo sapiens PH domain and leucine rich repeat protein phosphatase (PHLPP), mRNA.
ILMN_1760332	PIGL	Homo sapiens phosphatidylinositol glycan, class L (PIGL), mRNA.
ILMN_2103774	PIP5KL1	Homo sapiens phosphatidylinositol-4-phosphate 5-kinase-like 1 (PIP5KL1), mRNA.
ILMN_1739050	PIPOX	Homo sapiens pipecolic acid oxidase (PIPOX), mRNA.
ILMN_1797184	PKN3	Homo sapiens protein kinase N3 (PKN3), mRNA.
ILMN_2386973	PKP2	Homo sapiens plakophilin 2 (PKP2), transcript variant 2a, mRNA.
ILMN_1746769	PLA2G3	Homo sapiens phospholipase A2, group III (PLA2G3), mRNA.
ILMN_1697654	PLA2G6	Homo sapiens phospholipase A2, group VI (cytosolic, calcium-independent) (PLA2G6), transcript variant 1, mRNA.
ILMN_1655341	PLAC8L1	Homo sapiens PLAC8-like 1 (PLAC8L1), mRNA.
ILMN_1783231	PLEKHB1	Homo sapiens pleckstrin homology domain containing, family B (evectins) member 1 (PLEKHB1), mRNA.
ILMN_1699254	PLEKHH1	Homo sapiens pleckstrin homology domain containing, family H (with MyTH4 domain) member 1 (PLEKHH1), mRNA.
ILMN_2414135	PLP1	Homo sapiens proteolipid protein 1 (Pelizaeus-Merzbacher disease, spastic paraplegia 2, uncomplicated) (PLP1), transcript variant 2, mRNA.
ILMN_2074044	PLS1	Homo sapiens plastin 1 (I isoform) (PLS1), mRNA.
ILMN_1753312	PLXDC2	Homo sapiens plexin domain containing 2 (PLXDC2), mRNA.
ILMN_1697189	PNCK	Homo sapiens pregnancy upregulated non-ubiquitously expressed CaM kinase (PNCK), mRNA.
ILMN_1783805	PNMA3	Homo sapiens paraneoplastic antigen MA3 (PNMA3), mRNA.
ILMN_1657347	PODXL2	Homo sapiens podocalyxin-like 2 (PODXL2), mRNA.
ILMN_2276758	POFUT1	Homo sapiens protein O-fucosyltransferase 1 (POFUT1), transcript variant 1, mRNA.
ILMN_2070349	POLR3G	Homo sapiens polymerase (RNA) III (DNA directed) polypeptide G (32kD) (POLR3G), mRNA.
ILMN_1794333	POU2F1	Homo sapiens POU class 2 homeobox 1 (POU2F1), mRNA.
ILMN_1705546	POU5F1	Homo sapiens POU domain, class 5, transcription factor 1 (POU5F1), transcript variant 1, mRNA.
ILMN_2068498	POU5F1P1	Homo sapiens POU class 5 homeobox 1 pseudogene 1 (POU5F1P1) on chromosome 8.
ILMN_1750062	PPARGC1A	Homo sapiens peroxisome proliferative activated receptor, gamma, coactivator 1, alpha (PPARGC1A), mRNA.
ILMN_2195703	PPARGC1B	Homo sapiens peroxisome proliferator-activated receptor gamma, coactivator 1 beta (PPARGC1B), mRNA.
ILMN_1708508	PPM1E	Homo sapiens protein phosphatase 1E (PP2C domain containing) (PPM1E), mRNA.
ILMN_2056606	PPP1R1A	Homo sapiens protein phosphatase 1, regulatory (inhibitor) subunit 1A (PPP1R1A), mRNA.
ILMN_1784822	PPP1R3F	Homo sapiens protein phosphatase 1, regulatory (inhibitor) subunit 3F (PPP1R3F), mRNA.
ILMN_1661129	PPP2R2C	Homo sapiens protein phosphatase 2 (formerly 2A), regulatory subunit B (PR 52), gamma isoform (PPP2R2C), transcript variant 1, mRNA.
ILMN_1801832	PRAC	Homo sapiens small nuclear protein PRAC (PRAC), mRNA.
ILMN_1797531	PRKAG2	Homo sapiens protein kinase, AMP-activated, gamma 2 non-catalytic subunit (PRKAG2), mRNA.
ILMN_1708159	PRKCABP	Homo sapiens protein kinase C, alpha binding protein (PRKCABP), mRNA.
ILMN_1700204	PRKCBP1	Homo sapiens zinc finger, MYND-type containing 8 (ZMYND8), transcript variant 1, mRNA.
ILMN_1780898	PRKCH	Homo sapiens protein kinase C, eta (PRKCH), mRNA.
ILMN_2213834	PRO0628	Homo sapiens PRO0628 protein (PRO0628) on chromosome 20.
ILMN_1671365	PRODH	Homo sapiens proline dehydrogenase (oxidase) 1 (PRODH), nuclear gene encoding mitochondrial protein, mRNA.
ILMN_1786720	PROM1	Homo sapiens prominin 1 (PROM1), mRNA.
ILMN_1723678	PRPH	Homo sapiens peripherin (PRPH), mRNA.
ILMN_1782403	PRR11	Homo sapiens proline rich 11 (PRR11), mRNA.
ILMN_1753665	PRR4	Homo sapiens proline rich 4 (lacrimal) (PRR4), mRNA.
ILMN_1677509	PRR7	Homo sapiens proline rich 7 (synaptic) (PRR7), mRNA.
ILMN_1796461	PRSS8	Homo sapiens protease, serine, 8 (prostasin) (PRSS8), mRNA.
ILMN_1679319	PSIP1	Homo sapiens PC4 and SFRS1 interacting protein 1 (PSIP1), transcript variant 1, mRNA.
ILMN_1800952	PSMD11	Homo sapiens proteasome (prosome, macropain) 26S subunit, non-ATPase, 11 (PSMD11), mRNA.
ILMN_1800331	PTCH	Homo sapiens patched homolog 1 (Drosophila) (PTCH1), mRNA.
ILMN_1717393	PTCHD1	Homo sapiens patched domain containing 1 (PTCHD1), mRNA.
ILMN_1769779	PTP4A3	Homo sapiens protein tyrosine phosphatase type IVA, member 3 (PTP4A3), transcript variant 2, mRNA.
ILMN_1789504	PTPN9	Homo sapiens protein tyrosine phosphatase, non-receptor type 9 (PTPN9), mRNA.
ILMN_1762766	PTPRA	Homo sapiens protein tyrosine phosphatase, receptor type, A (PTPRA), transcript variant 3, mRNA.
ILMN_2315789	PTPRD	Homo sapiens protein tyrosine phosphatase, receptor type, D (PTPRD), transcript variant 2, mRNA.
ILMN_1669172	PTPRR	Homo sapiens protein tyrosine phosphatase, receptor type, R (PTPRR), transcript variant 2, mRNA.
ILMN_1676616	PTPRZ1	Homo sapiens protein tyrosine phosphatase, receptor-type, Z polypeptide 1 (PTPRZ1), mRNA.
ILMN_1744635	PUNC	Homo sapiens putative neuronal cell adhesion molecule (PUNC), mRNA.
ILMN_1695334	PYGO2	Homo sapiens pygopus homolog 2 (Drosophila) (PYGO2), mRNA.
ILMN_2052373	RAB17	Homo sapiens RAB17, member RAS oncogene family (RAB17), mRNA.
ILMN_1791826	RAB25	Homo sapiens RAB25, member RAS oncogene family (RAB25), mRNA.
ILMN_1790317	RAB26	Homo sapiens RAB26, member RAS oncogene family (RAB26), mRNA.
ILMN_1658027	RAD54L	Homo sapiens RAD54-like (S. cerevisiae) (RAD54L), mRNA.
ILMN_2149782	RAMP2	Homo sapiens receptor (G protein-coupled) activity modifying protein 2 (RAMP2), mRNA.
ILMN_1758613	RAPGEFL1	Homo sapiens Rap guanine nucleotide exchange factor (GEF)-like 1 (RAPGEFL1), mRNA.
ILMN_2170209	RASD2	Homo sapiens RASD family, member 2 (RASD2), mRNA.
ILMN_2148469	RASL11B	Homo sapiens RAS-like, family 11, member B (RASL11B), mRNA.
ILMN_1668065	RBED1	Homo sapiens RNA binding motif and ELMO/CED-12 domain 1 (RBED1), mRNA.
ILMN_2404049	RBM38	Homo sapiens RNA binding motif protein 38 (RBM38), transcript variant 2, mRNA.
ILMN_1656837	RBP1	Homo sapiens retinol binding protein 1, cellular (RBP1), mRNA.
ILMN_2354211	RCC1	Homo sapiens regulator of chromosome condensation 1 (RCC1), transcript variant 3, mRNA.
ILMN_2309534	RDM1	Homo sapiens RAD52 motif 1 (RDM1), transcript variant 2, mRNA.
ILMN_1703092	RECQL4	Homo sapiens RecQ protein-like 4 (RECQL4), mRNA.
ILMN_1692433	RECQL5	Homo sapiens RecQ protein-like 5 (RECQL5), transcript variant 3, mRNA.
ILMN_1733746	REEP1	Homo sapiens receptor accessory protein 1 (REEP1), mRNA.
ILMN_1697460	REEP6	Homo sapiens receptor accessory protein 6 (REEP6), mRNA.
ILMN_1780057	RENBP	Homo sapiens renin binding protein (RENBP), mRNA.
ILMN_1784860	RFC3	Homo sapiens replication factor C (activator 1) 3, 38kDa (RFC3), transcript variant 1, mRNA.
ILMN_1661002	RFWD2	Homo sapiens ring finger and WD repeat domain 2 (RFWD2), transcript variant 1, mRNA.
ILMN_2116827	RGPD1	Homo sapiens RANBP2-like and GRIP domain containing 1 (RGPD1), mRNA.
ILMN_1808226	RGS16	Homo sapiens regulator of G-protein signalling 16 (RGS16), mRNA.
ILMN_1660864	RHBDL1	Homo sapiens rhomboid, veinlet-like 1 (Drosophila) (RHBDL1), mRNA.
ILMN_1716019	RHBDL3	Homo sapiens rhomboid, veinlet-like 3 (Drosophila) (RHBDL3), mRNA.
ILMN_1742382	RIMS3	Homo sapiens regulating synaptic membrane exocytosis 3 (RIMS3), mRNA.
ILMN_1651838	RND1	Homo sapiens Rho family GTPase 1 (RND1), mRNA.
ILMN_1792389	RNF165	Homo sapiens ring finger protein 165 (RNF165), mRNA.
ILMN_1741281	RNF175	Homo sapiens ring finger protein 175 (RNF175), mRNA.
ILMN_1704079	RNPC1	Homo sapiens RNA binding motif protein 38 (RBM38), transcript variant 1, mRNA.
ILMN_1689972	RNU3IP2	Homo sapiens RNA, U3 small nucleolar interacting protein 2 (RNU3IP2), mRNA.
ILMN_2190779	RNUXA	Homo sapiens RNA U, small nuclear RNA export adaptor (phosphorylation regulated) (RNUXA), mRNA.
ILMN_1748241	RP11-19J3.3	Homo sapiens centromere protein P (CENPP), mRNA.
ILMN_1695271	RPP25	Homo sapiens ribonuclease P 25kDa subunit (RPP25), mRNA.
ILMN_1665425	RPRM	Homo sapiens reprimo, TP53 dependent G2 arrest mediator candidate (RPRM), mRNA.
ILMN_1676504	RPRML	Homo sapiens reprimo-like (RPRML), mRNA.
ILMN_1772459	RPS23	Homo sapiens ribosomal protein S23 (RPS23), mRNA.
ILMN_1667125	RPS6KL1	Homo sapiens ribosomal protein S6 kinase-like 1 (RPS6KL1), mRNA.
ILMN_1699772	RRAGD	Homo sapiens Ras-related GTP binding D (RRAGD), mRNA.
ILMN_1768357	RTN1	Homo sapiens reticulon 1 (RTN1), transcript variant 1, mRNA.
ILMN_1737484	RTN4R	Homo sapiens reticulon 4 receptor (RTN4R), mRNA.
ILMN_1657888	SALL1	Homo sapiens sal-like 1 (Drosophila) (SALL1), mRNA.
ILMN_1695687	SALL4	Homo sapiens sal-like 4 (Drosophila) (SALL4), mRNA.
ILMN_1658821	SAMD1	Homo sapiens sterile alpha motif domain containing 1 (SAMD1), mRNA.
ILMN_1714896	SART3	Homo sapiens squamous cell carcinoma antigen recognised by T cells 3 (SART3), mRNA.
ILMN_2197946	SCG3	Homo sapiens secretogranin III (SCG3), mRNA.
ILMN_1670306	SCGB3A2	Homo sapiens secretoglobin, family 3A, member 2 (SCGB3A2), mRNA.
ILMN_1722742	SCLY	Homo sapiens selenocysteine lyase (SCLY), mRNA.
ILMN_1698191	SCML2	Homo sapiens sex comb on midleg-like 2 (Drosophila) (SCML2), mRNA.
ILMN_1713995	SCNN1A	Homo sapiens sodium channel, nonvoltage-gated 1 alpha (SCNN1A), mRNA.
ILMN_2405353	SDK1	Homo sapiens sidekick homolog 1 (chicken) (SDK1), mRNA.
ILMN_1676709	SDK2	Homo sapiens sidekick homolog 2 (chicken) (SDK2), mRNA.
ILMN_1702787	SEMA4A	Homo sapiens sema domain, immunoglobulin domain (Ig), transmembrane domain (TM) and short cytoplasmic domain, (semaphorin) 4A (SEMA4A), mRNA.
ILMN_1687533	SEMA4D	Homo sapiens sema domain, immunoglobulin domain (Ig), transmembrane domain (TM) and short cytoplasmic domain, (semaphorin) 4D (SEMA4D), mRNA.
ILMN_1794370	SEMA5B	Homo sapiens sema domain, seven thrombospondin repeats (type 1 and type 1-like), transmembrane domain (TM) and short cytoplasmic domain, (semaphorin) 5B (SEMA5B), transcript variant 1, mRNA.
ILMN_1659953	SEPT3	Homo sapiens septin 3 (SEPT3), transcript variant B, mRNA.
ILMN_1759910	SERPINA5	Homo sapiens serpin peptidase inhibitor, clade A (alpha-1 antiproteinase, antitrypsin), member 5 (SERPINA5), mRNA.
ILMN_1722898	SFRP2	Homo sapiens secreted frizzled-related protein 2 (SFRP2), mRNA.
ILMN_1727017	SFTPB	Homo sapiens surfactant, pulmonary-associated protein B (SFTPB), transcript variant 2, mRNA.
ILMN_1795976	SFXN2	Homo sapiens sideroflexin 2 (SFXN2), mRNA.
ILMN_2404906	SGOL1	Homo sapiens shugoshin-like 1 (S. pombe) (SGOL1), transcript variant C1, mRNA.
ILMN_1692539	SH3BP1	Homo sapiens SH3-domain binding protein 1 (SH3BP1), mRNA.
ILMN_1661491	SH3GL2	Homo sapiens SH3-domain GRB2-like 2 (SH3GL2), mRNA.
ILMN_1760990	SH3GL3	Homo sapiens SH3-domain GRB2-like 3 (SH3GL3), mRNA.
ILMN_2317580	SHANK3	Homo sapiens SH3 and multiple ankyrin repeat domains 3 (SHANK3), mRNA.
ILMN_1665994	SILV	Homo sapiens silver homolog (mouse) (SILV), mRNA.
ILMN_1712423	SKIP	Homo sapiens skeletal muscle and kidney enriched inositol phosphatase (SKIP), transcript variant 2, mRNA.
ILMN_1676192	SLC13A5	Homo sapiens solute carrier family 13 (sodium-dependent citrate transporter), member 5 (SLC13A5), mRNA.
ILMN_2211739	SLC15A2	Homo sapiens solute carrier family 15 (H+/peptide transporter), member 2 (SLC15A2), mRNA.
ILMN_1732410	SLC16A9	Homo sapiens solute carrier family 16, member 9 (monocarboxylic acid transporter 9) (SLC16A9), mRNA.
ILMN_1698996	SLC19A1	Homo sapiens solute carrier family 19 (folate transporter), member 1 (SLC19A1), transcript variant 1, mRNA.
ILMN_1754864	SLC25A18	Homo sapiens solute carrier family 25 (mitochondrial carrier), member 18 (SLC25A18), mRNA.
ILMN_1780417	SLC25A21	Homo sapiens solute carrier family 25 (mitochondrial oxodicarboxylate carrier), member 21 (SLC25A21), mRNA.
ILMN_1724612	SLC25A35	Homo sapiens solute carrier family 25, member 35 (SLC25A35), mRNA.
ILMN_1700831	SLC27A2	Homo sapiens solute carrier family 27 (fatty acid transporter), member 2 (SLC27A2), mRNA.
ILMN_1723971	SLC29A1	Homo sapiens solute carrier family 29 (nucleoside transporters), member 1 (SLC29A1), mRNA.
ILMN_1730809	SLC29A2	Homo sapiens solute carrier family 29 (nucleoside transporters), member 2 (SLC29A2), mRNA.
ILMN_1668865	SLC2A14	Homo sapiens solute carrier family 2 (facilitated glucose transporter), member 14 (SLC2A14), mRNA.
ILMN_1805807	SLC30A3	Homo sapiens solute carrier family 30 (zinc transporter), member 3 (SLC30A3), mRNA.
ILMN_1749848	SLC35F1	Homo sapiens solute carrier family 35, member F1 (SLC35F1), mRNA.
ILMN_1687495	SLC37A1	Homo sapiens solute carrier family 37 (glycerol-3-phosphate transporter), member 1 (SLC37A1), mRNA.
ILMN_1726114	SLC45A3	Homo sapiens solute carrier family 45, member 3 (SLC45A3), mRNA.
ILMN_1810533	SLC6A15	Homo sapiens solute carrier family 6, member 15 (SLC6A15), transcript variant 1, mRNA.
ILMN_1660730	SLC7A3	Homo sapiens solute carrier family 7 (cationic amino acid transporter, y+ system), member 3 (SLC7A3), mRNA.
ILMN_1698846	SLC8A2	Homo sapiens solute carrier family 8 (sodium-calcium exchanger), member 2 (SLC8A2), mRNA.
ILMN_1690625	SLC9A8	Homo sapiens solute carrier family 9 (sodium/hydrogen exchanger), member 8 (SLC9A8), mRNA.
ILMN_1705231	SLCO2A1	Homo sapiens solute carrier organic anion transporter family, member 2A1 (SLCO2A1), mRNA.
ILMN_1727200	SLCO4A1	Homo sapiens solute carrier organic anion transporter family, member 4A1 (SLCO4A1), mRNA.
ILMN_2215862	SLFN13	Homo sapiens schlafen family member 13 (SLFN13), mRNA.
ILMN_2133534	SMA4	Homo sapiens SMA4 (SMA4), mRNA.
ILMN_1695280	SMG6	Homo sapiens Smg-6 homolog, nonsense mediated mRNA decay factor (C. elegans) (SMG6), mRNA.
ILMN_2336393	SMN2	Homo sapiens survival of motor neuron 2, centromeric (SMN2), transcript variant a, mRNA.
ILMN_1782098	SMO	Homo sapiens smoothened homolog (Drosophila) (SMO), mRNA.
ILMN_2280707	SMOX	Homo sapiens spermine oxidase (SMOX), transcript variant 4, mRNA.
ILMN_1788251	SNN	Homo sapiens stannin (SNN), mRNA.
ILMN_2157020	SNORD48	Homo sapiens small nucleolar RNA, C/D box 48 (SNORD48) on chromosome 6.
ILMN_2041780	SNTG2	Homo sapiens syntrophin, gamma 2 (SNTG2), mRNA.
ILMN_1763739	SOLH	Homo sapiens small optic lobes homolog (Drosophila) (SOLH), mRNA.
ILMN_2060115	SORL1	Homo sapiens sortilin-related receptor, L(DLR class) A repeats-containing (SORL1), mRNA.
ILMN_1715463	SOSTDC1	Homo sapiens sclerostin domain containing 1 (SOSTDC1), mRNA.
ILMN_1784217	SOX15	Homo sapiens SRY (sex determining region Y)-box 15 (SOX15), mRNA.
ILMN_2177156	SOX2	Homo sapiens SRY (sex determining region Y)-box 2 (SOX2), mRNA.
ILMN_1783185	SOX21	Homo sapiens SRY (sex determining region Y)-box 21 (SOX21), mRNA.
ILMN_1789244	SOX8	Homo sapiens SRY (sex determining region Y)-box 8 (SOX8), mRNA.
ILMN_2141259	SPAG5	Homo sapiens sperm associated antigen 5 (SPAG5), mRNA.
ILMN_1775926	SPATA6	Homo sapiens spermatogenesis associated 6 (SPATA6), mRNA.
ILMN_2168421	SPATA8	Homo sapiens spermatogenesis associated 8 (SPATA8), mRNA.
ILMN_1787266	SPINK1	Homo sapiens serine peptidase inhibitor, Kazal type 1 (SPINK1), mRNA.
ILMN_1703284	SPIRE2	Homo sapiens spire homolog 2 (Drosophila) (SPIRE2), mRNA.
ILMN_1656287	SPOCK2	Homo sapiens sparc/osteonectin, cwcv and kazal-like domains proteoglycan (testican) 2 (SPOCK2), mRNA.
ILMN_1791890	SPON1	Homo sapiens spondin 1, extracellular matrix protein (SPON1), mRNA.
ILMN_1667079	SPTBN2	Homo sapiens spectrin, beta, non-erythrocytic 2 (SPTBN2), mRNA.
ILMN_1722923	SRGAP3	Homo sapiens SLIT-ROBO Rho GTPase activating protein 3 (SRGAP3), transcript variant 1, mRNA.
ILMN_1775345	SRrp35	Homo sapiens serine-arginine repressor protein (35 kDa) (SRrp35), mRNA.
ILMN_2152257	SSTR2	Homo sapiens somatostatin receptor 2 (SSTR2), mRNA.
ILMN_1781560	ST3GAL6	Homo sapiens ST3 beta-galactoside alpha-2,3-sialyltransferase 6 (ST3GAL6), mRNA.
ILMN_1758461	ST8SIA2	Homo sapiens ST8 alpha-N-acetyl-neuraminide alpha-2,8-sialyltransferase 2 (ST8SIA2), mRNA.
ILMN_1735584	ST8SIA5	Homo sapiens ST8 alpha-N-acetyl-neuraminide alpha-2,8-sialyltransferase 5 (ST8SIA5), mRNA.
ILMN_1778213	STK33	Homo sapiens serine/threonine kinase 33 (STK33), mRNA.
ILMN_1807652	STRA6	Homo sapiens stimulated by retinoic acid gene 6 homolog (mouse) (STRA6), mRNA.
ILMN_2170930	STRC	Homo sapiens stereocilin (STRC), mRNA.
ILMN_1781628	SURF2	Homo sapiens surfeit 2 (SURF2), mRNA.
ILMN_1785570	SUSD3	Homo sapiens sushi domain containing 3 (SUSD3), mRNA.
ILMN_1702009	SV2A	Homo sapiens synaptic vesicle glycoprotein 2A (SV2A), mRNA.
ILMN_2059549	SYK	Homo sapiens spleen tyrosine kinase (SYK), mRNA.
ILMN_1757081	SYN2	Homo sapiens synapsin II (SYN2), transcript variant IIb, mRNA.
ILMN_2391419	SYNE2	Homo sapiens spectrin repeat containing, nuclear envelope 2 (SYNE2), transcript variant 1, mRNA.
ILMN_1742881	SYT1	Homo sapiens synaptotagmin I (SYT1), mRNA.
ILMN_1658499	SYT13	Homo sapiens synaptotagmin XIII (SYT13), mRNA.
ILMN_1768705	SYT4	Homo sapiens synaptotagmin IV (SYT4), mRNA.
ILMN_1696167	SYT6	Homo sapiens synaptotagmin VI (SYT6), mRNA.
ILMN_1750785	SYTL1	Homo sapiens synaptotagmin-like 1 (SYTL1), mRNA.
ILMN_1724407	TACC3	Homo sapiens transforming, acidic coiled-coil containing protein 3 (TACC3), mRNA.
ILMN_1698179	TAGLN3	Homo sapiens transgelin 3 (TAGLN3), transcript variant 3, mRNA.
ILMN_1758087	TAOK1	Homo sapiens TAO kinase 1 (TAOK1), mRNA.
ILMN_2060212	TBC1D24	Homo sapiens TBC1 domain family, member 24 (TBC1D24), mRNA. XM_945422
ILMN_1795400	TBCD	Homo sapiens tubulin-specific chaperone d (TBCD), transcript variant 1, mRNA.
ILMN_2177413	TBL3	Homo sapiens transducin (beta)-like 3 (TBL3), mRNA.
ILMN_1765310	TCEAL2	Homo sapiens transcription elongation factor A (SII)-like 2 (TCEAL2), mRNA.
ILMN_1733841	TCF7L1	Homo sapiens transcription factor 7-like 1 (T-cell specific, HMG-box) (TCF7L1), mRNA.
ILMN_1740572	TCN2	Homo sapiens transcobalamin II; macrocytic anemia (TCN2), mRNA.
ILMN_1814657	TFAP4	Homo sapiens transcription factor AP-4 (activating enhancer binding protein 4) (TFAP4), mRNA.
ILMN_1811387	TFF3	Homo sapiens trefoil factor 3 (intestinal) (TFF3), mRNA.
ILMN_1736078	THBS4	Homo sapiens thrombospondin 4 (THBS4), mRNA.
ILMN_1655577	TIAM1	Homo sapiens T-cell lymphoma invasion and metastasis 1 (TIAM1), mRNA.
ILMN_1663399	TIMP4	Homo sapiens TIMP metallopeptidase inhibitor 4 (TIMP4), mRNA.
ILMN_1814917	TLE2	Homo sapiens transducin-like enhancer of split 2 (E(sp1) homolog, Drosophila) (TLE2), mRNA.
ILMN_2234412	TLE3	Homo sapiens transducin-like enhancer of split 3 (E(sp1) homolog, Drosophila) (TLE3), mRNA.
ILMN_2082865	TM4SF11	Homo sapiens plasma membrane proteolipid (plasmolipin) (PLLP), mRNA.
ILMN_2169966	TM4SF18	Homo sapiens transmembrane 4 L six family member 18 (TM4SF18), mRNA.
ILMN_1794677	TMC6	Homo sapiens transmembrane channel-like 6 (TMC6), mRNA.
ILMN_1689306	TMC7	Homo sapiens transmembrane channel-like 7 (TMC7), mRNA.
ILMN_2180624	TMCO6	Homo sapiens transmembrane and coiled-coil domains 6 (TMCO6), mRNA.
ILMN_1730645	TMEFF2	Homo sapiens transmembrane protein with EGF-like and two follistatin-like domains 2 (TMEFF2), mRNA.
ILMN_1669709	TMEM108	Homo sapiens transmembrane protein 108 (TMEM108), mRNA.
ILMN_1699121	TMEM16B	Homo sapiens transmembrane protein 16B (TMEM16B), mRNA.
ILMN_1709124	TMEM16H	Homo sapiens transmembrane protein 16H (TMEM16H), mRNA.
ILMN_2230998	TMEM186	Homo sapiens transmembrane protein 186 (TMEM186), mRNA.
ILMN_1772894	TMEM27	Homo sapiens transmembrane protein 27 (TMEM27), mRNA.
ILMN_1710312	TMEM31	Homo sapiens transmembrane protein 31 (TMEM31), mRNA.
ILMN_1760412	TMEM46	Homo sapiens transmembrane protein 46 (TMEM46), mRNA.
ILMN_1757129	TMEM88	Homo sapiens transmembrane protein 88 (TMEM88), mRNA.
ILMN_1762095	TMTC4	Homo sapiens transmembrane and tetratricopeptide repeat containing 4 (TMTC4), mRNA.
ILMN_1721316	TNFRSF10A	Homo sapiens tumor necrosis factor receptor superfamily, member 10a (TNFRSF10A), mRNA.
ILMN_1672114	TNFRSF10C	Homo sapiens tumor necrosis factor receptor superfamily, member 10c, decoy without an intracellular domain (TNFRSF10C), mRNA.
ILMN_2331231	TNFRSF6B	Homo sapiens tumor necrosis factor receptor superfamily, member 6b, decoy (TNFRSF6B), transcript variant M68C, mRNA.
ILMN_2106380	TNFSF15	Homo sapiens tumor necrosis factor (ligand) superfamily, member 15 (TNFSF15), mRNA.
ILMN_1760247	TNFSF7	Homo sapiens tumor necrosis factor (ligand) superfamily, member 7 (TNFSF7), mRNA.
ILMN_1763587	TNMD	Homo sapiens tenomodulin (TNMD), mRNA.
ILMN_1660938	TOE1	Homo sapiens target of EGR1, member 1 (nuclear) (TOE1), mRNA.
ILMN_1691487	TRAF2	Homo sapiens TNF receptor-associated factor 2 (TRAF2), mRNA.
ILMN_1715540	TRAIP	Homo sapiens TRAF interacting protein (TRAIP), mRNA.
ILMN_2404112	TRDMT1	Homo sapiens tRNA aspartic acid methyltransferase 1 (TRDMT1), transcript variant b, mRNA.
ILMN_1698237	TRIM17	Homo sapiens tripartite motif-containing 17 (TRIM17), transcript variant 1, mRNA.
ILMN_1671765	TRIM35	Homo sapiens tripartite motif-containing 35 (TRIM35), transcript variant 2, mRNA.
ILMN_2361737	TRIM36	Homo sapiens tripartite motif-containing 36 (TRIM36), transcript variant 2, mRNA.
ILMN_1813027	TRIM41	Homo sapiens tripartite motif-containing 41 (TRIM41), transcript variant 1, mRNA.
ILMN_1754130	TRIM52	Homo sapiens tripartite motif-containing 52 (TRIM52), mRNA.
ILMN_1763433	TRIM9	Homo sapiens tripartite motif-containing 9 (TRIM9), transcript variant 1, mRNA.
ILMN_1721636	TSC22D4	Homo sapiens TSC22 domain family, member 4 (TSC22D4), mRNA.
ILMN_1785060	TSPAN14	Homo sapiens tetraspanin 14 (TSPAN14), mRNA.
ILMN_1749403	TSPAN33	Homo sapiens tetraspanin 33 (TSPAN33), mRNA.
ILMN_2120695	TSPAN7	Homo sapiens tetraspanin 7 (TSPAN7), mRNA.
ILMN_1746846	TTLL4	Homo sapiens tubulin tyrosine ligase-like family, member 4 (TTLL4), mRNA.
ILMN_2198912	TTR	Homo sapiens transthyretin (prealbumin, amyloidosis type I) (TTR), mRNA.
ILMN_2351269	TTYH1	Homo sapiens tweety homolog 1 (Drosophila) (TTYH1), transcript variant 2, mRNA.
ILMN_1695829	TTYH2	Homo sapiens tweety homolog 2 (Drosophila) (TTYH2), transcript variant 2, mRNA.
ILMN_1682459	TUBB4	Homo sapiens tubulin, beta 4 (TUBB4), mRNA.
ILMN_2412571	TUBGCP6	Homo sapiens tubulin, gamma complex associated protein 6 (TUBGCP6), mRNA.
ILMN_1790218	TXNL4A	Homo sapiens thioredoxin-like 4A (TXNL4A), mRNA.
ILMN_1716157	UBAP2	Homo sapiens ubiquitin associated protein 2 (UBAP2), mRNA.
ILMN_1719785	UCK1	Homo sapiens uridine-cytidine kinase 1 (UCK1), mRNA.
ILMN_1685625	UCP2	Homo sapiens uncoupling protein 2 (mitochondrial, proton carrier) (UCP2), nuclear gene encoding mitochondrial protein, mRNA.
ILMN_1655565	UGT3A2	Homo sapiens UDP glycosyltransferase 3 family, polypeptide A2 (UGT3A2), mRNA.
ILMN_2401352	UHRF1	Homo sapiens ubiquitin-like, containing PHD and RING finger domains, 1 (UHRF1), transcript variant 2, mRNA.
ILMN_1679495	ULK3	Homo sapiens unc-51-like kinase 3 (C. elegans) (ULK3), mRNA.
ILMN_1757437	UMPS	Homo sapiens uridine monophosphate synthetase (orotate phosphoribosyl transferase and orotidine-5'-decarboxylase) (UMPS), mRNA.
ILMN_1669747	UNC13B	Homo sapiens unc-13 homolog B (C. elegans) (UNC13B), mRNA.
ILMN_2054121	UNQ3045	Homo sapiens chromosome 6 open reading frame 126 (C6orf126), mRNA.
ILMN_1774265	UNQ830	Homo sapiens ASCL830 (UNQ830), mRNA.
ILMN_1718679	USP19	Homo sapiens ubiquitin specific peptidase 19 (USP19), mRNA.
ILMN_2349006	USP21	Homo sapiens ubiquitin specific peptidase 21 (USP21), transcript variant 1, mRNA.
ILMN_1752575	USP42	PREDICTED: Homo sapiens ubiquitin specific peptidase 42, transcript variant 2 (USP42), mRNA.
ILMN_2364819	USP44	Homo sapiens ubiquitin specific peptidase 44 (USP44), transcript variant 2, mRNA.
ILMN_2380453	USP45	Homo sapiens ubiquitin specific peptidase 45 (USP45), mRNA.
ILMN_1768793	UTF1	Homo sapiens undifferentiated embryonic cell transcription factor 1 (UTF1), mRNA.
ILMN_1750792	VAC14	Homo sapiens Vac14 homolog (S. cerevisiae) (VAC14), mRNA.
ILMN_1715647	VANGL2	Homo sapiens vang-like 2 (van gogh, Drosophila) (VANGL2), mRNA.
ILMN_1794781	VAV2	Homo sapiens vav 2 guanine nucleotide exchange factor (VAV2), mRNA.
ILMN_2166716	VCX-C	Homo sapiens variably charged X-C (VCX-C), mRNA.
ILMN_1782352	VENTX	Homo sapiens VENT homeobox homolog (Xenopus laevis) (VENTX), mRNA.
ILMN_1757497	VGF	Homo sapiens VGF nerve growth factor inducible (VGF), mRNA.
ILMN_1734736	VPS16	Homo sapiens vacuolar protein sorting 16 homolog (S. cerevisiae) (VPS16), transcript variant 1, mRNA.
ILMN_1752755	VWF	Homo sapiens von Willebrand factor (VWF), mRNA.
ILMN_1760027	WAS	Homo sapiens Wiskott-Aldrich syndrome (eczema-thrombocytopenia) (WAS), mRNA.
ILMN_1673073	WDR62	Homo sapiens WD repeat domain 62 (WDR62), mRNA.
ILMN_1815083	WHSC2	Homo sapiens Wolf-Hirschhorn syndrome candidate 2 (WHSC2), mRNA.
ILMN_1658619	WWC1	Homo sapiens WW, C2 and coiled-coil domain containing 1 (WWC1), mRNA.
ILMN_1696266	XRCC3	Homo sapiens X-ray repair complementing defective repair in Chinese hamster cells 3 (XRCC3), mRNA.
ILMN_1795338	YPEL1	Homo sapiens yippee-like 1 (Drosophila) (YPEL1), mRNA.
ILMN_2105253	ZADH1	Homo sapiens zinc binding alcohol dehydrogenase, domain containing 1 (ZADH1), mRNA.
ILMN_1681154	ZBTB39	Homo sapiens zinc finger and BTB domain containing 39 (ZBTB39), mRNA.
ILMN_1679984	ZCCHC12	Homo sapiens zinc finger, CCHC domain containing 12 (ZCCHC12), mRNA.
ILMN_1774020	ZDHHC11	PREDICTED: Homo sapiens zinc finger, DHHC-type containing 11 (ZDHHC11), mRNA.
ILMN_1696339	ZIC2	Homo sapiens Zic family member 2 (odd-paired homolog, Drosophila) (ZIC2), mRNA.
ILMN_1681805	ZIC3	Homo sapiens Zic family member 3 heterotaxy 1 (odd-paired homolog, Drosophila) (ZIC3), mRNA.
ILMN_2120624	ZIC4	Homo sapiens Zic family member 4 (ZIC4), mRNA.
ILMN_1695079	ZNF101	Homo sapiens zinc finger protein 101 (ZNF101), mRNA.
ILMN_1806502	ZNF165	Homo sapiens zinc finger protein 165 (ZNF165), mRNA.
ILMN_1792990	ZNF202	Homo sapiens zinc finger protein 202 (ZNF202), mRNA.
ILMN_2404033	ZNF205	Homo sapiens zinc finger protein 205 (ZNF205), transcript variant 2, mRNA.
ILMN_1744398	ZNF206	Homo sapiens zinc finger and SCAN domain containing 10 (ZSCAN10), mRNA.
ILMN_2350357	ZNF254	Homo sapiens zinc finger protein 254 (ZNF254), transcript variant 2, mRNA.
ILMN_1676983	ZNF300	Homo sapiens zinc finger protein 300 (ZNF300), mRNA.
ILMN_1750967	ZNF306	Homo sapiens zinc finger with KRAB and SCAN domains 3 (ZKSCAN3), mRNA.
ILMN_1687827	ZNF311	Homo sapiens zinc finger protein 311 (ZNF311), mRNA.
ILMN_1763328	ZNF336	Homo sapiens zinc finger protein 336 (ZNF336), mRNA.
ILMN_1814619	ZNF33A	Homo sapiens zinc finger protein 33A (ZNF33A), mRNA.
ILMN_1693242	ZNF342	Homo sapiens zinc finger protein 342 (ZNF342), mRNA.
ILMN_1685467	ZNF397	Homo sapiens zinc finger protein 397 (ZNF397), mRNA.
ILMN_1739618	ZNF408	Homo sapiens zinc finger protein 408 (ZNF408), mRNA.
ILMN_1771093	ZNF414	Homo sapiens zinc finger protein 414 (ZNF414), mRNA.
ILMN_1760294	ZNF417	Homo sapiens zinc finger protein 417 (ZNF417), mRNA.
ILMN_1658173	ZNF418	Homo sapiens zinc finger protein 418 (ZNF418), mRNA.
ILMN_2154950	ZNF423	Homo sapiens zinc finger protein 423 (ZNF423), mRNA.
ILMN_1727183	ZNF440L	Homo sapiens zinc finger protein 763 (ZNF763), mRNA.
ILMN_2246154	ZNF452	Homo sapiens zinc finger protein 452 (ZNF452), mRNA.
ILMN_1653867	ZNF483	Homo sapiens zinc finger protein 483 (ZNF483), transcript variant 2, mRNA.
ILMN_1655167	ZNF502	Homo sapiens zinc finger protein 502 (ZNF502), mRNA.
ILMN_1652300	ZNF507	Homo sapiens zinc finger protein 507 (ZNF507), mRNA.
ILMN_2146968	ZNF510	Homo sapiens zinc finger protein 510 (ZNF510), mRNA.
ILMN_1791069	ZNF513	Homo sapiens zinc finger protein 513 (ZNF513), mRNA.
ILMN_2101410	ZNF625	Homo sapiens zinc finger protein 625 (ZNF625), mRNA.
ILMN_1657665	ZNF644	Homo sapiens zinc finger protein 644 (ZNF644), transcript variant 2, mRNA.
ILMN_1721849	ZNF660	Homo sapiens zinc finger protein 660 (ZNF660), mRNA.
ILMN_1804263	ZNF76	Homo sapiens zinc finger protein 76 (expressed in testis) (ZNF76), mRNA.
ILMN_1734608	ZNF77	Homo sapiens zinc finger protein 77 (ZNF77), mRNA.
ILMN_1802053	ZNF91	Homo sapiens zinc finger protein 91 (HPF7, HTF10) (ZNF91), mRNA.
ILMN_1786281	ZNF96	Homo sapiens zinc finger protein 96 (ZNF96), mRNA.
ILMN_1726512	ZSCAN2	Homo sapiens zinc finger and SCAN domain containing 2 (ZSCAN2), transcript variant 1, mRNA.

## Sheet: 1b
Figure 6A, self-renewal signature, 922 genes
Functional Annotation Chart
Category	Term	Count	%	PValue	Genes	List Total	Pop Hits	Pop Total	Fold Enrichment	Bonferroni	Benjamini	FDR
SP_PIR_KEYWORDS	wnt signaling pathway	20	2.17391	3.96164e-06	ILMN_1731206,ILMN_1763657,ILMN_1733841,ILMN_2213136,ILMN_1781416,ILMN_1692674,ILMN_1729368,ILMN_2047460,ILMN_1695334,ILMN_1758333,ILMN_2234412,ILMN_1692967,ILMN_1814917,ILMN_2381168,ILMN_1715463,ILMN_1716246,ILMN_1783444,ILMN_1722898,ILMN_1703408,ILMN_1798971	903	122	19235	3.492	0.00200654	0.00200654	0.00571593
GOTERM_BP_FAT	GO:0016055~Wnt receptor signaling pathway	20	2.17391	1.48853e-05	ILMN_1731206,ILMN_1763657,ILMN_1733841,ILMN_2213136,ILMN_1692674,ILMN_1781416,ILMN_1729368,ILMN_1711208,ILMN_1695334,ILMN_1758333,ILMN_2234412,ILMN_1692967,ILMN_1814917,ILMN_2381168,ILMN_1715463,ILMN_1716246,ILMN_1783444,ILMN_1722898,ILMN_1703408,ILMN_1798971	639	133	13528	3.18355	0.0392936	0.0392936	0.0264779
GOTERM_BP_FAT	GO:0009798~axis specification	9	0.978261	5.44286e-05	ILMN_1655572,ILMN_1781256,ILMN_1692967,ILMN_1763657,ILMN_1733841,ILMN_1781416,ILMN_1712161,ILMN_1712537,ILMN_1683405	639	30	13528	6.35117	0.136343	0.0706688	0.0967854
SP_PIR_KEYWORDS	developmental protein	62	6.73913	6.05662e-05	ILMN_1798076,ILMN_1782352,ILMN_1729368,ILMN_1721167,ILMN_1706440,ILMN_1794552,ILMN_1654563,ILMN_1806603,ILMN_1717381,ILMN_1783444,ILMN_2225718,ILMN_1775926,ILMN_2396338,ILMN_1696339,ILMN_1660317,ILMN_1688184,ILMN_2047460,ILMN_1760412,ILMN_1692739,ILMN_1686405,ILMN_1695414,ILMN_1794370,ILMN_1774207,ILMN_1687533,ILMN_1692967,ILMN_1797596,ILMN_1716246,ILMN_1760509,ILMN_1668865,ILMN_1703408,ILMN_1659…	903	779	19235	1.69535	0.0302413	0.0152367	0.0873528
GOTERM_CC_FAT	GO:0044459~plasma membrane part	146	15.8696	0.000109488	ILMN_1760088,ILMN_1713995,ILMN_1794095,ILMN_1704196,ILMN_1733963,ILMN_1699354,ILMN_1654563,ILMN_1657347,ILMN_1679256,ILMN_1662932,ILMN_1676215,ILMN_2391419,ILMN_1700183,ILMN_1677200,ILMN_1723480,ILMN_1676616,ILMN_1698996,ILMN_1712461,ILMN_1672114,ILMN_178	634	2203	12782	1.33613	0.0460958	0.0460958	0.154262
GOTERM_BP_FAT	GO:0030111~regulation of Wnt receptor signaling pathway	10	1.08696	0.000250456	ILMN_2381168,ILMN_1692967,ILMN_1763657,ILMN_1691641,ILMN_1733841,ILMN_2213136,ILMN_1783444,ILMN_1716246,ILMN_2177156,ILMN_1758333	639	46	13528	4.6023	0.49062	0.201367	0.444631
GOTERM_BP_FAT	GO:0043584~nose development	5	0.543478	0.000294648	ILMN_1794333,ILMN_1742929,ILMN_1701653,ILMN_1677376,ILMN_2177156	639	8	13528	13.2316	0.547788	0.179959	0.52289
GOTERM_BP_FAT	GO:0007389~pattern specification process	27	2.93478	0.000374378	ILMN_1798076,ILMN_1733841,ILMN_1654563,ILMN_1701653,ILMN_1715463,ILMN_1681805,ILMN_1764709,ILMN_1741566,ILMN_1722898,ILMN_1712161,ILMN_1781256,ILMN_1655572,ILMN_1782098,ILMN_1763657,ILMN_1781416,ILMN_2213136,ILMN_2276758,ILMN_1711208,ILMN_1712537,ILMN_1680320,ILMN_2381168,ILMN_1692967,ILMN_1703111,ILMN_1753287,ILMN_1800331,ILMN_1683405,ILMN_1764577	639	267	13528	2.14085	0.635193	0.182642	0.663937
SP_PIR_KEYWORDS	signal	191	20.7609	0.00049345	ILMN_1702372,ILMN_1743621,ILMN_1753312,ILMN_1729368,ILMN_1707286,ILMN_2146389,ILMN_1706440,ILMN_1676709,ILMN_1690223,ILMN_1704196,ILMN_1730039,ILMN_1657347,ILMN_1654563,ILMN_2129563,ILMN_1699354,ILMN_1695978,ILMN_1676616,ILMN_1703572,ILMN_1712461,ILMN_180	903	3250	19235	1.25186	0.221387	0.0800294	0.709623
KEGG_PATHWAY	hsa05217:Basal cell carcinoma	10	1.08696	0.000574916	ILMN_1692967,ILMN_1782098,ILMN_1733841,ILMN_2213136,ILMN_1729368,ILMN_1783444,ILMN_1722718,ILMN_1703408,ILMN_1800331,ILMN_1798971	225	55	5085	4.10909	0.0784161	0.0784161	0.677918
SP_PIR_KEYWORDS	cell junction	35	3.80435	0.000597958	ILMN_1654112,ILMN_1760246,ILMN_1704196,ILMN_1794552,ILMN_1676215,ILMN_1662932,ILMN_1659953,ILMN_1708159,ILMN_1677261,ILMN_1671486,ILMN_1677200,ILMN_2344221,ILMN_1702009,ILMN_1712461,ILMN_1768705,ILMN_1757081,ILMN_1742382,ILMN_1679595,ILMN_1669747,ILMN_2317580,ILMN_1741970,ILMN_2406532,ILMN_1682226,ILMN_1805807,ILMN_1796925,ILMN_1696167,ILMN_1724686,ILMN_1742881,ILMN_2386973,ILMN_1746801,ILMN_1677…	903	399	19235	1.86853	0.261589	0.0730112	0.859312
GOTERM_BP_FAT	GO:0009880~embryonic pattern specification	8	0.869565	0.000601847	ILMN_1655572,ILMN_1763657,ILMN_1733841,ILMN_1781416,ILMN_1654563,ILMN_1741566,ILMN_1712537,ILMN_1683405	639	32	13528	5.29264	0.802351	0.236781	1.06531
UP_SEQ_FEATURE	signal peptide	191	20.7609	0.000655352	ILMN_1702372,ILMN_1743621,ILMN_1753312,ILMN_1729368,ILMN_1707286,ILMN_2146389,ILMN_1706440,ILMN_1676709,ILMN_1690223,ILMN_1704196,ILMN_1730039,ILMN_1657347,ILMN_1654563,ILMN_2129563,ILMN_1699354,ILMN_1695978,ILMN_1676616,ILMN_1703572,ILMN_1712461,ILMN_180	902	3250	19113	1.2453	0.788534	0.788534	1.14288
PIR_SUPERFAMILY	PIRSF006355:raft-associated integral membrane protein with MARVEL domain, MAL/Bene/MAL2 types	4	0.434783	0.000745061	ILMN_1710124,ILMN_1770653,ILMN_2320330,ILMN_2082865	320	5	7396	18.49	0.222697	0.222697	1.00897
SP_PIR_KEYWORDS	phosphoprotein	387	42.0652	0.000844508	ILMN_1667079,ILMN_1690223,ILMN_1733963,ILMN_2124790,ILMN_1662932,ILMN_2357471,ILMN_1753830,ILMN_2215824,ILMN_1795454,ILMN_1688801,ILMN_2225718,ILMN_2137084,ILMN_1698191,ILMN_1746784,ILMN_1655720,ILMN_1733859,ILMN_1669928,ILMN_2219767,ILMN_2270491,ILMN_228	903	7263	19235	1.13501	0.348414	0.0821023	1.21162
INTERPRO	IPR015526:Frizzled related	6	0.652174	0.000919757	ILMN_1782098,ILMN_1729368,ILMN_1716246,ILMN_1703408,ILMN_1722898,ILMN_1798971	793	17	16659	7.41444	0.649714	0.649714	1.46726
GOTERM_BP_FAT	GO:0035239~tube morphogenesis	16	1.73913	0.000935202	ILMN_1696339,ILMN_2317580,ILMN_1722718,ILMN_1763328,ILMN_1712537,ILMN_2219767,ILMN_1686405,ILMN_1680987,ILMN_1680320,ILMN_1715647,ILMN_1703111,ILMN_1681805,ILMN_2051972,ILMN_1703408,ILMN_1800331,ILMN_1741566	639	127	13528	2.66716	0.919514	0.302291	1.65075
INTERPRO	IPR013295:Myelin and lymphocyte (MAL)	4	0.434783	0.000996043	ILMN_1710124,ILMN_1770653,ILMN_2320330,ILMN_2082865	793	5	16659	16.8061	0.678917	0.433358	1.58804
SP_PIR_KEYWORDS	synapse	22	2.3913	0.00108885	ILMN_1679595,ILMN_1760246,ILMN_1669747,ILMN_2317580,ILMN_1794552,ILMN_1805807,ILMN_1676215,ILMN_1696167,ILMN_1659953,ILMN_1742881,ILMN_1708159,ILMN_1677261,ILMN_1671486,ILMN_1677200,ILMN_1702009,ILMN_1677509,ILMN_2154157,ILMN_1757081,ILMN_1769195,ILMN_1768705,ILMN_1712461,ILMN_1742382	903	213	19235	2.20013	0.424403	0.0879476	1.55962
GOTERM_BP_FAT	GO:0019226~transmission of nerve impulse	31	3.36957	0.00116362	ILMN_1814710,ILMN_1684576,ILMN_1760246,ILMN_1794095,ILMN_1690223,ILMN_1731062,ILMN_1660973,ILMN_2112915,ILMN_1666776,ILMN_1685608,ILMN_1783444,ILMN_1712461,ILMN_1768705,ILMN_1757081,ILMN_1807372,ILMN_1729212,ILMN_1679595,ILMN_1717434,ILMN_1669747,ILMN_1744897,ILMN_2372398,ILMN_2227011,ILMN_1664047,ILMN_1724686,ILMN_1742881,ILMN_1652065,ILMN_1779685,ILMN_2154157,ILMN_2320330,ILMN_2082865,ILMN_2414…	639	350	13528	1.87511	0.95652	0.324249	2.05
SP_PIR_KEYWORDS	alternative splicing	396	43.0435	0.00131807	ILMN_1667079,ILMN_1690223,ILMN_1812080,ILMN_2357471,ILMN_1795454,ILMN_1708508,ILMN_1758978,ILMN_1688801,ILMN_2225718,ILMN_2137084,ILMN_1807652,ILMN_1698191,ILMN_1746784,ILMN_1669928,ILMN_1667405,ILMN_2270491,ILMN_1696167,ILMN_1708798,ILMN_1797596,ILMN_236	903	7488	19235	1.12651	0.487627	0.091108	1.88505
GOTERM_CC_FAT	GO:0045202~synapse	32	3.47826	0.00155501	ILMN_1760246,ILMN_1794552,ILMN_1654563,ILMN_1798819,ILMN_1660973,ILMN_1676215,ILMN_1659953,ILMN_2215989,ILMN_1708159,ILMN_1671486,ILMN_1677261,ILMN_1677200,ILMN_1783444,ILMN_1702009,ILMN_1712461,ILMN_1768705,ILMN_1757081,ILMN_1807372,ILMN_1729212,ILMN_1742382,ILMN_1679595,ILMN_1783149,ILMN_1750785,ILMN_1669747,ILMN_2317580,ILMN_1805807,ILMN_1696167,ILMN_1742881,ILMN_1677509,ILMN_2154157,ILMN_1769…	634	355	12782	1.81732	0.488665	0.284923	2.17029
GOTERM_BP_FAT	GO:0030182~neuron differentiation	36	3.91304	0.00162047	ILMN_1684576,ILMN_1659086,ILMN_1794552,ILMN_1690223,ILMN_1654563,ILMN_1699354,ILMN_1737484,ILMN_1756755,ILMN_1753830,ILMN_2407564,ILMN_1701653,ILMN_1708159,ILMN_1783444,ILMN_1676616,ILMN_1741566,ILMN_1807372,ILMN_1750373,ILMN_1782098,ILMN_1783149,ILMN_1651642,ILMN_1717434,ILMN_1651838,ILMN_2047460,ILMN_1769891,ILMN_1711208,ILMN_1680320,ILMN_2212999,ILMN_1669172,ILMN_1715189,ILMN_2177156,ILMN_1768…	639	438	13528	1.74005	0.987317	0.384472	2.84397
PIR_SUPERFAMILY	PIRSF000666:TyrPK_ephrin_receptor	5	0.543478	0.00178167	ILMN_1664265,ILMN_1775931,ILMN_1699354,ILMN_1785061,ILMN_1692261	320	13	7396	8.88942	0.45269	0.260196	2.39707
GOTERM_CC_FAT	GO:0030054~cell junction	42	4.56522	0.00199212	ILMN_1654112,ILMN_1665691,ILMN_1760246,ILMN_1704196,ILMN_1794552,ILMN_1770824,ILMN_1676215,ILMN_1733155,ILMN_1662932,ILMN_1659953,ILMN_2323508,ILMN_1708159,ILMN_1704294,ILMN_1677261,ILMN_1671486,ILMN_1677200,ILMN_2344221,ILMN_1702009,ILMN_1757081,ILMN_1768705,ILMN_1712461,ILMN_1742382,ILMN_1687037,ILMN_1679595,ILMN_1651838,ILMN_1669747,ILMN_2317580,ILMN_1741970,ILMN_2406532,ILMN_1682226,ILMN_1805…	634	518	12782	1.63467	0.57661	0.249103	2.77244
INTERPRO	IPR000024:Frizzled cysteine-rich domain	6	0.652174	0.00204664	ILMN_1782098,ILMN_1729368,ILMN_1716246,ILMN_1703408,ILMN_1722898,ILMN_1798971	793	20	16659	6.30227	0.903244	0.540915	3.23742
GOTERM_BP_FAT	GO:0003007~heart morphogenesis	11	1.19565	0.00215004	ILMN_1782098,ILMN_1715647,ILMN_1703111,ILMN_1772817,ILMN_1677376,ILMN_1722718,ILMN_1681805,ILMN_1800331,ILMN_1712537,ILMN_1806603,ILMN_1680987	639	73	13528	3.19009	0.996961	0.439894	3.7567
GOTERM_BP_FAT	GO:0050767~regulation of neurogenesis	18	1.95652	0.0021716	ILMN_1798076,ILMN_1782098,ILMN_1655577,ILMN_1722718,ILMN_1769891,ILMN_1659086,ILMN_1737484,ILMN_1756755,ILMN_1687533,ILMN_2215989,ILMN_1734285,ILMN_1701653,ILMN_1677261,ILMN_2177156,ILMN_1753287,ILMN_2154157,ILMN_1741566,ILMN_1785061	639	166	13528	2.2956	0.997133	0.412703	3.79369
GOTERM_BP_FAT	GO:0030178~negative regulation of Wnt receptor signaling pathway	7	0.76087	0.00241834	ILMN_2381168,ILMN_1692967,ILMN_1763657,ILMN_1691641,ILMN_1716246,ILMN_2177156,ILMN_1758333	639	30	13528	4.9398	0.998527	0.419214	4.21604
INTERPRO	IPR016257:Tyrosine-protein kinase, ephrin receptor	5	0.543478	0.00256835	ILMN_1664265,ILMN_1775931,ILMN_1699354,ILMN_1785061,ILMN_1692261	793	13	16659	8.07983	0.946693	0.519496	4.0468
GOTERM_BP_FAT	GO:0000904~cell morphogenesis involved in differentiation	23	2.5	0.00274295	ILMN_1750373,ILMN_1783149,ILMN_1691641,ILMN_2213136,ILMN_2047460,ILMN_1722718,ILMN_1769891,ILMN_1794552,ILMN_1659086,ILMN_1711208,ILMN_1654563,ILMN_1712537,ILMN_1737484,ILMN_1680320,ILMN_1753830,ILMN_2212999,ILMN_1783444,ILMN_1676616,ILMN_1760509,ILMN_1741566,ILMN_2323465,ILMN_1692261,ILMN_1785061	639	244	13528	1.99559	0.999387	0.433904	4.769
GOTERM_BP_FAT	GO:0048666~neuron development	29	3.15217	0.00287266	ILMN_1794552,ILMN_1690223,ILMN_1659086,ILMN_1654563,ILMN_1737484,ILMN_1756755,ILMN_1753830,ILMN_2407564,ILMN_1708159,ILMN_1701653,ILMN_1783444,ILMN_1676616,ILMN_1741566,ILMN_1807372,ILMN_1750373,ILMN_1783149,ILMN_1782098,ILMN_1717434,ILMN_1651838,ILMN_2047460,ILMN_1769891,ILMN_1711208,ILMN_1680320,ILMN_2212999,ILMN_1715189,ILMN_1690621,ILMN_2323465,ILMN_1770940,ILMN_1785061,ILMN_1692261	639	339	13528	1.81105	0.999568	0.424992	4.98911
GOTERM_BP_FAT	GO:0009719~response to endogenous stimulus	33	3.58696	0.00299539	ILMN_1762766,ILMN_1688543,ILMN_1727855,ILMN_1775224,ILMN_1669833,ILMN_1757497,ILMN_2131381,ILMN_2404112,ILMN_1659086,ILMN_2125869,ILMN_2129545,ILMN_2112915,ILMN_1804357,ILMN_1811387,ILMN_1768506,ILMN_1728799,ILMN_1741566,ILMN_1700888,ILMN_1807372,ILMN_2115336,ILMN_1796461,ILMN_2195703,ILMN_1691641,ILMN_1695157,ILMN_1740418,ILMN_2120555,ILMN_1729180,ILMN_1739601,ILMN_1663399,ILMN_1728107,ILMN_2199…	639	405	13528	1.72501	0.99969	0.416424	5.19695
SP_PIR_KEYWORDS	glycoprotein	238	25.8696	0.00316494	ILMN_1734707,ILMN_1753312,ILMN_1707286,ILMN_1794095,ILMN_1704196,ILMN_1690223,ILMN_1733963,ILMN_2129563,ILMN_1723480,ILMN_1807652,ILMN_1787750,ILMN_1692739,ILMN_2047460,ILMN_1655720,ILMN_1687533,ILMN_1664047,ILMN_2360054,ILMN_1800331,ILMN_1654468,ILMN_169	903	4318	19235	1.17408	0.799545	0.182002	4.47077
GOTERM_BP_FAT	GO:0048013~ephrin receptor signaling pathway	4	0.434783	0.00316836	ILMN_1664265,ILMN_1655577,ILMN_1699354,ILMN_1785061	639	7	13528	12.0975	0.999806	0.413816	5.48913
UP_SEQ_FEATURE	splice variant	392	42.6087	0.00328714	ILMN_1667079,ILMN_1690223,ILMN_1812080,ILMN_2357471,ILMN_1795454,ILMN_1708508,ILMN_1758978,ILMN_1688801,ILMN_2225718,ILMN_2137084,ILMN_1807652,ILMN_1698191,ILMN_1746784,ILMN_1669928,ILMN_1667405,ILMN_2270491,ILMN_1696167,ILMN_1708798,ILMN_1797596,ILMN_236	902	7458	19113	1.11375	0.999592	0.979792	5.60965
INTERPRO	IPR001090:Ephrin receptor, ligand binding	5	0.543478	0.0034616	ILMN_1664265,ILMN_1775931,ILMN_1699354,ILMN_1785061,ILMN_1692261	793	14	16659	7.5027	0.980804	0.546434	5.41789
INTERPRO	IPR001426:Receptor tyrosine kinase, class V, conserved site	5	0.543478	0.0034616	ILMN_1664265,ILMN_1775931,ILMN_1699354,ILMN_1785061,ILMN_1692261	793	14	16659	7.5027	0.980804	0.546434	5.41789
GOTERM_CC_FAT	GO:0005884~actin filament	8	0.869565	0.0036504	ILMN_2323508,ILMN_1665691,ILMN_1717434,ILMN_1669833,ILMN_2125869,ILMN_1696585,ILMN_1734736,ILMN_1662932	634	41	12782	3.93383	0.793241	0.32568	5.02562
UP_SEQ_FEATURE	domain:FZ	6	0.652174	0.00380989	ILMN_1782098,ILMN_1729368,ILMN_1716246,ILMN_1703408,ILMN_1722898,ILMN_1798971	902	23	19113	5.52772	0.999882	0.950982	6.47392
GOTERM_BP_FAT	GO:0035295~tube development	21	2.28261	0.00381147	ILMN_1696339,ILMN_1775224,ILMN_2317580,ILMN_1722718,ILMN_1763328,ILMN_1712537,ILMN_2219767,ILMN_1686405,ILMN_1680987,ILMN_1680320,ILMN_1715647,ILMN_1772817,ILMN_1703111,ILMN_1688633,ILMN_1681805,ILMN_1741566,ILMN_1800331,ILMN_2051972,ILMN_1703408,ILMN_1683405,ILMN_1657888	639	220	13528	2.02083	0.999966	0.45389	6.56802
GOTERM_BP_FAT	GO:0007268~synaptic transmission	26	2.82609	0.00384829	ILMN_1814710,ILMN_1684576,ILMN_1760246,ILMN_1794095,ILMN_1731062,ILMN_1660973,ILMN_2112915,ILMN_1666776,ILMN_1685608,ILMN_1783444,ILMN_1712461,ILMN_1768705,ILMN_1757081,ILMN_1807372,ILMN_1729212,ILMN_1679595,ILMN_1717434,ILMN_1669747,ILMN_1744897,ILMN_2372398,ILMN_1664047,ILMN_1742881,ILMN_1652065,ILMN_1779685,ILMN_2154157,ILMN_2414135	639	298	13528	1.8471	0.999969	0.438339	6.62942
GOTERM_BP_FAT	GO:0043009~chordate embryonic development	28	3.04348	0.00400511	ILMN_1797519,ILMN_1798076,ILMN_1680987,ILMN_1717381,ILMN_1800130,ILMN_1783444,ILMN_1722898,ILMN_1700413,ILMN_1655572,ILMN_1696339,ILMN_1782098,ILMN_1691641,ILMN_2213136,ILMN_1677376,ILMN_2276758,ILMN_1695334,ILMN_1712537,ILMN_1680320,ILMN_1669172,ILMN_1695687,ILMN_1715647,ILMN_1772817,ILMN_1760509,ILMN_1753287,ILMN_1703408,ILMN_1800331,ILMN_1770940,ILMN_1789244	639	331	13528	1.79086	0.99998	0.433802	6.89059
INTERPRO	IPR003961:Fibronectin, type III	19	2.06522	0.00420877	ILMN_1750373,ILMN_2138589,ILMN_1664265,ILMN_2361737,ILMN_1775931,ILMN_1716733,ILMN_2060115,ILMN_1676709,ILMN_1744635,ILMN_1699354,ILMN_1764885,ILMN_1720511,ILMN_2111229,ILMN_2405353,ILMN_1676616,ILMN_2315789,ILMN_1692261,ILMN_1785061,ILMN_1763433	793	190	16659	2.10076	0.991837	0.551279	6.55061
GOTERM_BP_FAT	GO:0051960~regulation of nervous system development	19	2.06522	0.00427099	ILMN_1798076,ILMN_1782098,ILMN_1655577,ILMN_1722718,ILMN_1769891,ILMN_1659086,ILMN_1737484,ILMN_1756755,ILMN_1687533,ILMN_2215989,ILMN_1734285,ILMN_1701653,ILMN_1677261,ILMN_2177156,ILMN_1753287,ILMN_2154157,ILMN_1741566,ILMN_1785061,ILMN_1683405	639	192	13528	2.09501	0.99999	0.438037	7.33177
SP_PIR_KEYWORDS	intestine	6	0.652174	0.00452642	ILMN_2074044,ILMN_1811387,ILMN_1688543,ILMN_1682015,ILMN_1789007,ILMN_1690884	903	24	19235	5.3253	0.899752	0.225523	6.33616
GOTERM_BP_FAT	GO:0009792~embryonic development ending in birth or egg hatching	28	3.04348	0.0045508	ILMN_1797519,ILMN_1798076,ILMN_1680987,ILMN_1717381,ILMN_1800130,ILMN_1783444,ILMN_1722898,ILMN_1700413,ILMN_1655572,ILMN_1696339,ILMN_1782098,ILMN_1691641,ILMN_2213136,ILMN_1677376,ILMN_2276758,ILMN_1695334,ILMN_1712537,ILMN_1680320,ILMN_1669172,ILMN_1695687,ILMN_1715647,ILMN_1772817,ILMN_1760509,ILMN_1753287,ILMN_1703408,ILMN_1800331,ILMN_1770940,ILMN_1789244	639	334	13528	1.77478	0.999995	0.442848	7.79395
SMART	SM00615:EPH_lbd	5	0.543478	0.00472057	ILMN_1664265,ILMN_1775931,ILMN_1699354,ILMN_1785061,ILMN_1692261	472	14	9079	6.8697	0.692169	0.692169	5.95823
GOTERM_BP_FAT	GO:0030030~cell projection organization	30	3.26087	0.00477137	ILMN_1794552,ILMN_1659086,ILMN_1654563,ILMN_1737484,ILMN_1756755,ILMN_1736078,ILMN_1753830,ILMN_2407564,ILMN_1783444,ILMN_1676616,ILMN_1741566,ILMN_1807372,ILMN_2104141,ILMN_1750373,ILMN_1783149,ILMN_1782098,ILMN_1717434,ILMN_2047460,ILMN_1769891,ILMN_1711208,ILMN_2190598,ILMN_1680320,ILMN_2212999,ILMN_1715647,ILMN_1703111,ILMN_1794781,ILMN_1690621,ILMN_2323465,ILMN_1770940,ILMN_1785061,ILMN_1692…	639	368	13528	1.72586	0.999997	0.443148	8.15675
INTERPRO	IPR003962:Fibronectin, type III subdomain	7	0.76087	0.00486711	ILMN_1775931,ILMN_1716733,ILMN_2405353,ILMN_1676709,ILMN_2315789,ILMN_1785061,ILMN_1692261	793	34	16659	4.32509	0.996159	0.548228	7.5381
GOTERM_BP_FAT	GO:0060052~neurofilament cytoskeleton organization	4	0.434783	0.00489259	ILMN_2215989,ILMN_1684576,ILMN_1705153,ILMN_1659086	639	8	13528	10.5853	0.999998	0.436881	8.35555
PIR_SUPERFAMILY	PIRSF002387:myelin proteolipid protein	3	0.326087	0.00540518	ILMN_2397646,ILMN_1735438,ILMN_2414135	320	3	7396	23.1125	0.839892	0.456994	7.10882
GOTERM_BP_FAT	GO:0010975~regulation of neuron projection development	10	1.08696	0.0054204	ILMN_1687533,ILMN_2215989,ILMN_1655577,ILMN_1677261,ILMN_1769891,ILMN_1659086,ILMN_2154157,ILMN_1785061,ILMN_1737484,ILMN_1756755	639	70	13528	3.02437	1	0.456577	9.21647
GOTERM_BP_FAT	GO:0006836~neurotransmitter transport	11	1.19565	0.00553132	ILMN_1684576,ILMN_1742881,ILMN_1810533,ILMN_1669747,ILMN_1783444,ILMN_1702009,ILMN_1772482,ILMN_1757081,ILMN_1768705,ILMN_1807372,ILMN_1742382	639	83	13528	2.80574	1	0.449808	9.39643
SP_PIR_KEYWORDS	membrane	330	35.8696	0.00555476	ILMN_1690625,ILMN_1734707,ILMN_1753312,ILMN_1794095,ILMN_1704196,ILMN_1690223,ILMN_1733963,ILMN_2129563,ILMN_1812080,ILMN_1679256,ILMN_1662932,ILMN_1688801,ILMN_1723480,ILMN_1807652,ILMN_1787750,ILMN_1685625,ILMN_2317580,ILMN_1692739,ILMN_1760412,ILMN_165	903	6256	19235	1.12363	0.940639	0.246036	7.72257
GOTERM_MF_FAT	GO:0004089~carbonate dehydratase activity	5	0.543478	0.00588512	ILMN_2199439,ILMN_1695157,ILMN_1742358,ILMN_2372040,ILMN_1743219	620	16	12983	6.54385	0.991952	0.991952	8.68489
SP_PIR_KEYWORDS	transmembrane	267	29.0217	0.00608332	ILMN_1690625,ILMN_1734707,ILMN_1753312,ILMN_1794095,ILMN_1704196,ILMN_1690223,ILMN_1733963,ILMN_2129563,ILMN_1812080,ILMN_1688801,ILMN_1723480,ILMN_1807652,ILMN_1787750,ILMN_1685625,ILMN_1692739,ILMN_1760412,ILMN_1655720,ILMN_1687533,ILMN_1664047,ILMN_169	903	4973	19235	1.14366	0.954665	0.245155	8.42773
GOTERM_BP_FAT	GO:0050769~positive regulation of neurogenesis	9	0.978261	0.0061996	ILMN_1687533,ILMN_1782098,ILMN_1655577,ILMN_1722718,ILMN_1769891,ILMN_1659086,ILMN_2177156,ILMN_1753287,ILMN_1785061	639	59	13528	3.22941	1	0.474883	10.4735
INTERPRO	IPR018237:Myelin proteolipid protein PLP, conserved site	3	0.326087	0.0065584	ILMN_2397646,ILMN_1735438,ILMN_2414135	793	3	16659	21.0076	0.999448	0.608453	10.0303
INTERPRO	IPR001614:Myelin proteolipid protein PLP	3	0.326087	0.0065584	ILMN_2397646,ILMN_1735438,ILMN_2414135	793	3	16659	21.0076	0.999448	0.608453	10.0303
INTERPRO	IPR008957:Fibronectin, type III-like fold	18	1.95652	0.0068105	ILMN_1750373,ILMN_2138589,ILMN_1664265,ILMN_2361737,ILMN_1775931,ILMN_1716733,ILMN_2060115,ILMN_1676709,ILMN_1744635,ILMN_1699354,ILMN_1764885,ILMN_2111229,ILMN_2405353,ILMN_1676616,ILMN_2315789,ILMN_1692261,ILMN_1785061,ILMN_1763433	793	184	16659	2.05509	0.999586	0.579207	10.3964
GOTERM_MF_FAT	GO:0005003~ephrin receptor activity	5	0.543478	0.00741	ILMN_1664265,ILMN_1775931,ILMN_1699354,ILMN_1785061,ILMN_1692261	620	17	12983	6.15892	0.997704	0.952082	10.8173
SMART	SM00002:PLP	3	0.326087	0.00778016	ILMN_2397646,ILMN_1735438,ILMN_2414135	472	3	9079	19.2352	0.856989	0.621832	9.64311
GOTERM_BP_FAT	GO:0048332~mesoderm morphogenesis	7	0.76087	0.00817451	ILMN_1733841,ILMN_2213136,ILMN_1760509,ILMN_1741566,ILMN_1712537,ILMN_1806603,ILMN_1680987	639	38	13528	3.89984	1	0.558988	13.5863
UP_SEQ_FEATURE	domain:Fibronectin type-III 2	14	1.52174	0.00842452	ILMN_1750373,ILMN_2138589,ILMN_1664265,ILMN_1775931,ILMN_1716733,ILMN_2060115,ILMN_1676709,ILMN_1699354,ILMN_1744635,ILMN_2111229,ILMN_2405353,ILMN_2315789,ILMN_1692261,ILMN_1785061	902	130	19113	2.28195	1	0.993347	13.7862
GOTERM_BP_FAT	GO:0009725~response to hormone stimulus	29	3.15217	0.00842961	ILMN_1762766,ILMN_1688543,ILMN_1775224,ILMN_1669833,ILMN_1757497,ILMN_2131381,ILMN_1659086,ILMN_2125869,ILMN_2129545,ILMN_1804357,ILMN_1811387,ILMN_1768506,ILMN_1728799,ILMN_1741566,ILMN_1700888,ILMN_2115336,ILMN_1796461,ILMN_2195703,ILMN_1691641,ILMN_1695157,ILMN_1740418,ILMN_2120555,ILMN_1729180,ILMN_1739601,ILMN_1663399,ILMN_1728107,ILMN_2199439,ILMN_1682015,ILMN_1800331	639	367	13528	1.67288	1	0.556999	13.9808
UP_SEQ_FEATURE	short sequence motif:PDZ-binding	10	1.08696	0.00854068	ILMN_1664265,ILMN_1775931,ILMN_1729368,ILMN_1677509,ILMN_1814661,ILMN_1654563,ILMN_1699354,ILMN_1692261,ILMN_1796925,ILMN_1798971	902	75	19113	2.82528	1	0.982848	13.9631
UP_SEQ_FEATURE	zinc finger region:C2H2-type 7	34	3.69565	0.00856059	ILMN_1750967,ILMN_1739618,ILMN_1653867,ILMN_1676983,ILMN_2101410,ILMN_1657993,ILMN_1687827,ILMN_1791069,ILMN_1814619,ILMN_2404033,ILMN_1727183,ILMN_1726512,ILMN_1760294,ILMN_1695079,ILMN_1658173,ILMN_1652300,ILMN_1685467,ILMN_1721849,ILMN_1734608,ILMN_1681154,ILMN_2154950,ILMN_1763328,ILMN_1657665,ILMN_1701464,ILMN_1802053,ILMN_2146968,ILMN_1695687,ILMN_2350357,ILMN_1792990,ILMN_1744398,ILMN_1804…	902	451	19113	1.59744	1	0.966493	13.9934
SP_PIR_KEYWORDS	cytoplasmic vesicle	21	2.28261	0.00856353	ILMN_1731206,ILMN_2361737,ILMN_1795949,ILMN_1757497,ILMN_1781983,ILMN_1754600,ILMN_1786381,ILMN_2227011,ILMN_1805807,ILMN_1678531,ILMN_1679256,ILMN_1764361,ILMN_1696167,ILMN_1771622,ILMN_1742881,ILMN_1667381,ILMN_1702009,ILMN_1654468,ILMN_1810420,ILMN_1768705,ILMN_1786034	903	238	19235	1.87952	0.987227	0.304669	11.6701
UP_SEQ_FEATURE	zinc finger region:C2H2-type 5	39	4.23913	0.00865037	ILMN_1750967,ILMN_1739618,ILMN_1653867,ILMN_2120624,ILMN_1676983,ILMN_2101410,ILMN_1687827,ILMN_1791069,ILMN_1814619,ILMN_2404033,ILMN_1727183,ILMN_1681805,ILMN_1726512,ILMN_1695079,ILMN_1658173,ILMN_1652300,ILMN_1696339,ILMN_1685467,ILMN_1659800,ILMN_1721849,ILMN_1734608,ILMN_1681154,ILMN_2154950,ILMN_1806502,ILMN_1797668,ILMN_1763328,ILMN_1657665,ILMN_1701464,ILMN_1802053,ILMN_1693242,ILMN_2146…	902	538	19113	1.53605	1	0.947214	14.1299
SP_PIR_KEYWORDS	neurogenesis	15	1.63043	0.00877547	ILMN_1696339,ILMN_1688184,ILMN_1702787,ILMN_1721167,ILMN_1692739,ILMN_2154950,ILMN_1794552,ILMN_1654563,ILMN_1735438,ILMN_1769961,ILMN_1794370,ILMN_1687533,ILMN_1715189,ILMN_1701653,ILMN_1683405	903	146	19235	2.18848	0.988539	0.290897	11.9422
SP_PIR_KEYWORDS	cleavage on pair of basic residues	23	2.5	0.0089034	ILMN_2210111,ILMN_2375786,ILMN_1688543,ILMN_2197946,ILMN_1722718,ILMN_1769891,ILMN_2060115,ILMN_1704196,ILMN_1656171,ILMN_1752755,ILMN_1712537,ILMN_1731062,ILMN_1718646,ILMN_1665994,ILMN_2162253,ILMN_1790228,ILMN_1704294,ILMN_1682015,ILMN_2353161,ILMN_1770940,ILMN_1755582,ILMN_1805543,ILMN_1669410	903	271	19235	1.80785	0.989265	0.276659	12.106
UP_SEQ_FEATURE	domain:Fibronectin type-III 1	14	1.52174	0.00896207	ILMN_1750373,ILMN_2138589,ILMN_1664265,ILMN_1775931,ILMN_1716733,ILMN_2060115,ILMN_1676709,ILMN_1699354,ILMN_1744635,ILMN_2111229,ILMN_2405353,ILMN_2315789,ILMN_1692261,ILMN_1785061	902	131	19113	2.26454	1	0.930538	14.6021
UP_SEQ_FEATURE	glycosylation site:N-linked (GlcNAc...)	225	24.4565	0.00901745	ILMN_1734707,ILMN_1753312,ILMN_1707286,ILMN_1794095,ILMN_1704196,ILMN_1690223,ILMN_1733963,ILMN_2129563,ILMN_1723480,ILMN_1807652,ILMN_1787750,ILMN_1692739,ILMN_2047460,ILMN_1655720,ILMN_1664047,ILMN_1687533,ILMN_2360054,ILMN_1800331,ILMN_1654468,ILMN_169	902	4129	19113	1.15468	1	0.907945	14.6857
INTERPRO	IPR001148:Carbonic anhydrase, alpha-class, catalytic domain	5	0.543478	0.00909584	ILMN_2199439,ILMN_1695157,ILMN_1676616,ILMN_1742358,ILMN_1743219	793	18	16659	5.83544	0.99997	0.647135	13.6516
GOTERM_BP_FAT	GO:0022610~biological adhesion	48	5.21739	0.00914851	ILMN_1665691,ILMN_1788377,ILMN_2146389,ILMN_1690223,ILMN_1704196,ILMN_1676709,ILMN_1791833,ILMN_1654563,ILMN_1657347,ILMN_1704294,ILMN_1677200,ILMN_1703572,ILMN_1783149,ILMN_1741970,ILMN_1769891,ILMN_1784532,ILMN_1687533,ILMN_2360054,ILMN_1688642,ILMN_1786823,ILMN_1696585,ILMN_1708029,ILMN_1770940,ILMN_1734021,ILMN_2059549,ILMN_1814710,ILMN_1725417,ILMN_1805132,ILMN_1752755,ILMN_1736078,ILMN_1791…	639	701	13528	1.44963	1	0.574061	15.0836
UP_SEQ_FEATURE	zinc finger region:C2H2-type 6	36	3.91304	0.00922528	ILMN_1750967,ILMN_1739618,ILMN_1653867,ILMN_1676983,ILMN_2101410,ILMN_1687827,ILMN_1791069,ILMN_1814619,ILMN_2404033,ILMN_1727183,ILMN_1726512,ILMN_1760294,ILMN_1695079,ILMN_1658173,ILMN_1652300,ILMN_1685467,ILMN_1659800,ILMN_1721849,ILMN_1734608,ILMN_1681154,ILMN_2154950,ILMN_1806502,ILMN_1763328,ILMN_1657665,ILMN_1701464,ILMN_1802053,ILMN_1693242,ILMN_2146968,ILMN_1695687,ILMN_2350357,ILMN_1792…	902	488	19113	1.56317	1	0.888813	14.9989
UP_SEQ_FEATURE	zinc finger region:C2H2-type 4	41	4.45652	0.00926163	ILMN_1750967,ILMN_1739618,ILMN_1653867,ILMN_2120624,ILMN_1676983,ILMN_2101410,ILMN_1657993,ILMN_1687827,ILMN_1791069,ILMN_1814619,ILMN_2404033,ILMN_1727183,ILMN_1681805,ILMN_1726512,ILMN_1760294,ILMN_1695079,ILMN_1652300,ILMN_1658173,ILMN_1696339,ILMN_1685467,ILMN_1659800,ILMN_1721849,ILMN_1734608,ILMN_1681154,ILMN_2154950,ILMN_1806502,ILMN_1797668,ILMN_1763328,ILMN_1657665,ILMN_1701464,ILMN_1802…	902	575	19113	1.51091	1	0.865307	15.0536
GOTERM_BP_FAT	GO:0042475~odontogenesis of dentine-containing tooth	7	0.76087	0.00928517	ILMN_2057566,ILMN_1782098,ILMN_2199439,ILMN_2213136,ILMN_1715463,ILMN_1722718,ILMN_1741566	639	39	13528	3.79985	1	0.567162	15.2917
GOTERM_BP_FAT	GO:0007155~cell adhesion	48	5.21739	0.0094067	ILMN_1665691,ILMN_1788377,ILMN_2146389,ILMN_1690223,ILMN_1704196,ILMN_1676709,ILMN_1791833,ILMN_1654563,ILMN_1657347,ILMN_1704294,ILMN_1677200,ILMN_1703572,ILMN_1783149,ILMN_1741970,ILMN_1769891,ILMN_1784532,ILMN_1687533,ILMN_2360054,ILMN_1688642,ILMN_1786823,ILMN_1696585,ILMN_1708029,ILMN_1770940,ILMN_1734021,ILMN_2059549,ILMN_1814710,ILMN_1725417,ILMN_1805132,ILMN_1752755,ILMN_1736078,ILMN_1791…	639	700	13528	1.4517	1	0.560025	15.4764
SMART	SM00060:FN3	19	2.06522	0.00970904	ILMN_1750373,ILMN_2138589,ILMN_1664265,ILMN_2361737,ILMN_1775931,ILMN_1716733,ILMN_2060115,ILMN_1676709,ILMN_1744635,ILMN_1699354,ILMN_1764885,ILMN_1720511,ILMN_2111229,ILMN_2405353,ILMN_1676616,ILMN_2315789,ILMN_1692261,ILMN_1785061,ILMN_1763433	472	190	9079	1.92352	0.911907	0.555048	11.8972
GOTERM_BP_FAT	GO:0045664~regulation of neuron differentiation	14	1.52174	0.0100469	ILMN_1798076,ILMN_1655577,ILMN_1769891,ILMN_1659086,ILMN_1737484,ILMN_1756755,ILMN_2215989,ILMN_1687533,ILMN_1734285,ILMN_1701653,ILMN_1677261,ILMN_2177156,ILMN_2154157,ILMN_1785061	639	133	13528	2.22848	1	0.572494	16.443
GOTERM_BP_FAT	GO:0010769~regulation of cell morphogenesis involved in differentiation	10	1.08696	0.0100618	ILMN_1687533,ILMN_2215989,ILMN_1655577,ILMN_1677261,ILMN_1769891,ILMN_1659086,ILMN_2154157,ILMN_1785061,ILMN_1737484,ILMN_1756755	639	77	13528	2.74943	1	0.561879	16.4653
UP_SEQ_FEATURE	transmembrane region	263	28.587	0.0100854	ILMN_1690625,ILMN_1734707,ILMN_1753312,ILMN_1794095,ILMN_1704196,ILMN_1690223,ILMN_1733963,ILMN_2129563,ILMN_1812080,ILMN_1688801,ILMN_1723480,ILMN_1807652,ILMN_1787750,ILMN_1685625,ILMN_1692739,ILMN_1760412,ILMN_1655720,ILMN_1687533,ILMN_1664047,ILMN_169	902	4911	19113	1.13477	1	0.864932	16.2835
GOTERM_BP_FAT	GO:0001704~formation of primary germ layer	7	0.76087	0.0104995	ILMN_2213136,ILMN_1760509,ILMN_1741566,ILMN_1712537,ILMN_1683405,ILMN_1806603,ILMN_1680987	639	40	13528	3.70485	1	0.566566	17.1199
UP_SEQ_FEATURE	domain:Cadherin 2	12	1.30435	0.0105852	ILMN_1783149,ILMN_1814710,ILMN_1704294,ILMN_1781514,ILMN_1769891,ILMN_1704196,ILMN_1805132,ILMN_1711208,ILMN_1703572,ILMN_1791833,ILMN_1770940,ILMN_1734021	902	105	19113	2.42167	1	0.856303	17.0215
UP_SEQ_FEATURE	domain:Cadherin 1	12	1.30435	0.0105852	ILMN_1783149,ILMN_1814710,ILMN_1704294,ILMN_1781514,ILMN_1769891,ILMN_1704196,ILMN_1805132,ILMN_1711208,ILMN_1703572,ILMN_1791833,ILMN_1770940,ILMN_1734021	902	105	19113	2.42167	1	0.856303	17.0215
GOTERM_BP_FAT	GO:0030705~cytoskeleton-dependent intracellular transport	8	0.869565	0.0106092	ILMN_1760027,ILMN_2215989,ILMN_1759330,ILMN_1795119,ILMN_1681857,ILMN_1690397,ILMN_1659086,ILMN_1799667	639	52	13528	3.25701	1	0.55986	17.2832
SP_PIR_KEYWORDS	polymorphism	576	62.6087	0.0107445	ILMN_1702372,ILMN_1798076,ILMN_1734707,ILMN_1667079,ILMN_1690223,ILMN_1733963,ILMN_2124790,ILMN_1812080,ILMN_1662932,ILMN_2357471,ILMN_1753830,ILMN_1800130,ILMN_1708508,ILMN_1688801,ILMN_2225718,ILMN_1807652,ILMN_2225956,ILMN_1681154,ILMN_1655720,ILMN_179	903	11550	19235	1.06229	0.995818	0.305894	14.4327
GOTERM_BP_FAT	GO:0021545~cranial nerve development	5	0.543478	0.0107821	ILMN_1782098,ILMN_1798076,ILMN_1677376,ILMN_1785061,ILMN_1692261	639	19	13528	5.57121	1	0.55556	17.54
INTERPRO	IPR008253:Marvel	6	0.652174	0.0110131	ILMN_1710124,ILMN_1675345,ILMN_1770653,ILMN_1772817,ILMN_2320330,ILMN_2082865	793	29	16659	4.34639	0.999997	0.682629	16.2965
GOTERM_BP_FAT	GO:0007267~cell-cell signaling	42	4.56522	0.0110575	ILMN_2059549,ILMN_1684576,ILMN_1814710,ILMN_1760246,ILMN_1757497,ILMN_1760247,ILMN_1722718,ILMN_1794095,ILMN_1733963,ILMN_1654563,ILMN_1731062,ILMN_1660973,ILMN_2112915,ILMN_1666776,ILMN_1783444,ILMN_1685608,ILMN_1723480,ILMN_1757081,ILMN_1712461,ILMN_1768705,ILMN_1807372,ILMN_1729212,ILMN_1794333,ILMN_2138589,ILMN_1782098,ILMN_1679595,ILMN_1717434,ILMN_2152257,ILMN_1669747,ILMN_1744897,ILMN_2372…	639	600	13528	1.48194	1	0.554825	17.9475
GOTERM_BP_FAT	GO:0048729~tissue morphogenesis	17	1.84783	0.011139	ILMN_1696339,ILMN_2057566,ILMN_1733841,ILMN_2213136,ILMN_2317580,ILMN_1722718,ILMN_1763328,ILMN_1712537,ILMN_1806603,ILMN_1680987,ILMN_2199439,ILMN_1715647,ILMN_1760509,ILMN_1741566,ILMN_2051972,ILMN_1703408,ILMN_1800331	639	180	13528	1.99944	1	0.547891	18.0677
SP_PIR_KEYWORDS	disease mutation	95	10.3261	0.0113431	ILMN_1684576,ILMN_1667079,ILMN_1713995,ILMN_1658027,ILMN_1659086,ILMN_1704196,ILMN_2125869,ILMN_1699354,ILMN_1654563,ILMN_1703092,ILMN_1797531,ILMN_2198912,ILMN_1660973,ILMN_1757437,ILMN_1704294,ILMN_1728799,ILMN_1807652,ILMN_1688633,ILMN_1705153,ILMN_213	903	1591	19235	1.27191	0.996923	0.303362	15.1767
GOTERM_CC_FAT	GO:0043005~neuron projection	28	3.04348	0.0113685	ILMN_1801909,ILMN_1757497,ILMN_1794552,ILMN_1659086,ILMN_1733963,ILMN_1712423,ILMN_1660973,ILMN_2215989,ILMN_1708159,ILMN_1677261,ILMN_1783444,ILMN_1688633,ILMN_1705153,ILMN_1682459,ILMN_1768705,ILMN_1807372,ILMN_1729212,ILMN_1680434,ILMN_1717434,ILMN_1681857,ILMN_2212999,ILMN_2199439,ILMN_2162253,ILMN_1742881,ILMN_2154157,ILMN_2323465,ILMN_1769195,ILMN_1734736	634	342	12782	1.6506	0.992758	0.626777	14.8885
GOTERM_BP_FAT	GO:0007411~axon guidance	12	1.30435	0.0120422	ILMN_1750373,ILMN_1680320,ILMN_2212999,ILMN_1753830,ILMN_2047460,ILMN_1769891,ILMN_1794552,ILMN_1654563,ILMN_1741566,ILMN_2323465,ILMN_1785061,ILMN_1692261	639	107	13528	2.37427	1	0.56681	19.3889
SP_PIR_KEYWORDS	lipoprotein	44	4.78261	0.0120724	ILMN_1731206,ILMN_1688543,ILMN_1692674,ILMN_1760246,ILMN_1775224,ILMN_1760088,ILMN_1769779,ILMN_1794552,ILMN_2129563,ILMN_1737484,ILMN_1676215,ILMN_2170209,ILMN_1804357,ILMN_2353161,ILMN_1791826,ILMN_1677261,ILMN_1789502,ILMN_2225718,ILMN_1723480,ILMN_2178244,ILMN_2051972,ILMN_1727017,ILMN_1812503,ILMN_1672114,ILMN_1651642,ILMN_1651838,ILMN_2052373,ILMN_2152257,ILMN_1695157,ILMN_1655577,ILMN_1712…	903	642	19235	1.4599	0.997883	0.303879	16.075
GOTERM_BP_FAT	GO:0048812~neuron projection morphogenesis	19	2.06522	0.0121016	ILMN_1750373,ILMN_1782098,ILMN_2047460,ILMN_1769891,ILMN_1794552,ILMN_1659086,ILMN_1711208,ILMN_1654563,ILMN_1737484,ILMN_1680320,ILMN_1753830,ILMN_2212999,ILMN_1783444,ILMN_1676616,ILMN_2323465,ILMN_1741566,ILMN_1692261,ILMN_1785061,ILMN_1807372	639	213	13528	1.88846	1	0.559439	19.475
GOTERM_BP_FAT	GO:0048858~cell projection morphogenesis	21	2.28261	0.0121165	ILMN_1750373,ILMN_1782098,ILMN_2047460,ILMN_1769891,ILMN_1794552,ILMN_1659086,ILMN_1711208,ILMN_1654563,ILMN_1737484,ILMN_1680320,ILMN_1753830,ILMN_2212999,ILMN_1715647,ILMN_1703111,ILMN_1783444,ILMN_1676616,ILMN_1741566,ILMN_2323465,ILMN_1692261,ILMN_1785061,ILMN_1807372	639	245	13528	1.81462	1	0.550988	19.4966
GOTERM_BP_FAT	GO:0045110~intermediate filament bundle assembly	3	0.326087	0.0125046	ILMN_2215989,ILMN_1705153,ILMN_1659086	639	4	13528	15.8779	1	0.553732	20.0574
GOTERM_BP_FAT	GO:0042476~odontogenesis	8	0.869565	0.0129576	ILMN_2057566,ILMN_1782098,ILMN_2199439,ILMN_2213136,ILMN_1715463,ILMN_1722718,ILMN_1741566,ILMN_1712161	639	54	13528	3.13638	1	0.558161	20.7073
GOTERM_BP_FAT	GO:0008593~regulation of Notch signaling pathway	4	0.434783	0.0129665	ILMN_1701653,ILMN_1682034,ILMN_2177156,ILMN_1753287	639	11	13528	7.69839	1	0.55013	20.72
UP_SEQ_FEATURE	domain:FCH	5	0.543478	0.0129866	ILMN_1654571,ILMN_1754600,ILMN_1722923,ILMN_1770824,ILMN_1751020	902	20	19113	5.29739	1	0.890612	20.4829
GOTERM_BP_FAT	GO:0060562~epithelial tube morphogenesis	9	0.978261	0.0131458	ILMN_1696339,ILMN_1715647,ILMN_2317580,ILMN_1722718,ILMN_1763328,ILMN_1703408,ILMN_2051972,ILMN_1800331,ILMN_1712537	639	67	13528	2.84381	1	0.547026	20.9759
INTERPRO	IPR000539:Frizzled protein	4	0.434783	0.0132605	ILMN_1782098,ILMN_1729368,ILMN_1703408,ILMN_1798971	793	11	16659	7.63911	1	0.718654	19.3002
UP_SEQ_FEATURE	sequence variant	598	65	0.0134499	ILMN_1702372,ILMN_1798076,ILMN_1734707,ILMN_1667079,ILMN_1690223,ILMN_1733963,ILMN_2124790,ILMN_1812080,ILMN_1662932,ILMN_2357471,ILMN_1753830,ILMN_1800130,ILMN_1708508,ILMN_1688801,ILMN_2225718,ILMN_1807652,ILMN_2225956,ILMN_1681154,ILMN_1655720,ILMN_179	902	11992	19113	1.05665	1	0.882287	21.1348
INTERPRO	IPR002126:Cadherin	12	1.30435	0.0136529	ILMN_1783149,ILMN_1814710,ILMN_1704294,ILMN_1781514,ILMN_1769891,ILMN_1704196,ILMN_1805132,ILMN_1711208,ILMN_1703572,ILMN_1791833,ILMN_1770940,ILMN_1734021	793	108	16659	2.33417	1	0.70046	19.8143
SP_PIR_KEYWORDS	Endocytosis	11	1.19565	0.0144806	ILMN_1675268,ILMN_1771622,ILMN_1708369,ILMN_1661491,ILMN_1757165,ILMN_1781983,ILMN_1754600,ILMN_2060115,ILMN_1760990,ILMN_1751020,ILMN_1679256	903	96	19235	2.44076	0.999386	0.336915	18.979
KEGG_PATHWAY	hsa04310:Wnt signaling pathway	14	1.52174	0.0150966	ILMN_1731206,ILMN_1763657,ILMN_1733841,ILMN_1781416,ILMN_1692674,ILMN_2213136,ILMN_1729368,ILMN_2381168,ILMN_1692967,ILMN_1715647,ILMN_1783444,ILMN_1722898,ILMN_1703408,ILMN_1798971	225	151	5085	2.09536	0.884681	0.660414	16.4671
UP_SEQ_FEATURE	compositionally biased region:Glu-rich	23	2.5	0.0151332	ILMN_1709124,ILMN_1806757,ILMN_1658619,ILMN_2195703,ILMN_1659800,ILMN_2120072,ILMN_1721167,ILMN_1677376,ILMN_2070349,ILMN_2078995,ILMN_1657347,ILMN_1754130,ILMN_1769839,ILMN_1764188,ILMN_1708508,ILMN_1785406,ILMN_1689972,ILMN_1763739,ILMN_1746801,ILMN_1664283,ILMN_1813027,ILMN_2104141,ILMN_1656287	902	283	19113	1.72212	1	0.895518	23.4612
GOTERM_BP_FAT	GO:0046903~secretion	24	2.6087	0.015158	ILMN_2059549,ILMN_1731206,ILMN_2361737,ILMN_1750785,ILMN_1669747,ILMN_1757497,ILMN_1713995,ILMN_1786381,ILMN_2270491,ILMN_1696167,ILMN_2112915,ILMN_1763382,ILMN_2199439,ILMN_2162253,ILMN_1790228,ILMN_1742881,ILMN_1682015,ILMN_1783444,ILMN_1723418,ILMN_2154157,ILMN_1757081,ILMN_1768705,ILMN_1807372,ILMN_1742382	639	300	13528	1.69365	1	0.591063	23.7939
UP_SEQ_FEATURE	compositionally biased region:Pro-rich	61	6.63043	0.0152423	ILMN_1753665,ILMN_1788377,ILMN_1658834,ILMN_1680111,ILMN_2128639,ILMN_1795454,ILMN_1708508,ILMN_2111229,ILMN_1712161,ILMN_1692390,ILMN_1718990,ILMN_1746784,ILMN_1709124,ILMN_1697561,ILMN_2224657,ILMN_1708369,ILMN_1717434,ILMN_1707175,ILMN_2317580,ILMN_1670807,ILMN_1786278,ILMN_1784532,ILMN_1674662,ILMN_1797184,ILMN_2271627,ILMN_1713952,ILMN_1664283,ILMN_1758778,ILMN_1787691,ILMN_1782403,ILMN_1733…	902	960	19113	1.34642	1	0.8825	23.6097
GOTERM_BP_FAT	GO:0010720~positive regulation of cell development	9	0.978261	0.0155336	ILMN_1687533,ILMN_1782098,ILMN_1655577,ILMN_1722718,ILMN_1769891,ILMN_1659086,ILMN_2177156,ILMN_1753287,ILMN_1785061	639	69	13528	2.76138	1	0.592221	24.3094
SP_PIR_KEYWORDS	cell adhesion	31	3.36957	0.0156795	ILMN_1814710,ILMN_2146389,ILMN_1690223,ILMN_1704196,ILMN_1676709,ILMN_1805132,ILMN_1657347,ILMN_1791833,ILMN_1752755,ILMN_1736078,ILMN_1791890,ILMN_1704294,ILMN_2353161,ILMN_1677200,ILMN_1703572,ILMN_1750373,ILMN_1783149,ILMN_1741970,ILMN_1781514,ILMN_1769891,ILMN_2098297,ILMN_1796925,ILMN_2351269,ILMN_2386973,ILMN_1688642,ILMN_2405353,ILMN_1786823,ILMN_1696585,ILMN_1770940,ILMN_1708029,ILMN_1734…	903	422	19235	1.56478	0.999669	0.344076	20.3896
INTERPRO	IPR001060:Fps/Fes/Fer/CIP4 homology	5	0.543478	0.0158932	ILMN_1654571,ILMN_1754600,ILMN_1722923,ILMN_1770824,ILMN_1751020	793	21	16659	5.0018	1	0.728707	22.6903
UP_SEQ_FEATURE	topological domain:Cytoplasmic	185	20.1087	0.0162007	ILMN_1734707,ILMN_1753312,ILMN_1729368,ILMN_1760088,ILMN_1713995,ILMN_2146389,ILMN_1794095,ILMN_1676709,ILMN_1690223,ILMN_1704196,ILMN_1733963,ILMN_1657347,ILMN_1654563,ILMN_2129563,ILMN_1699354,ILMN_1695978,ILMN_2391419,ILMN_1700183,ILMN_2185665,ILMN_168	902	3374	19113	1.16185	1	0.883581	24.9028
GOTERM_MF_FAT	GO:0005516~calmodulin binding	14	1.52174	0.0162605	ILMN_1698846,ILMN_1795119,ILMN_1775224,ILMN_1744897,ILMN_2120555,ILMN_1794552,ILMN_1808789,ILMN_1808226,ILMN_1769433,ILMN_1742881,ILMN_1667381,ILMN_1697189,ILMN_1661940,ILMN_1812503	620	140	12983	2.09403	0.999998	0.988492	22.3025
GOTERM_BP_FAT	GO:0006897~endocytosis	19	2.06522	0.0163992	ILMN_2138589,ILMN_1708369,ILMN_1661491,ILMN_1781983,ILMN_2146389,ILMN_1754600,ILMN_1712582,ILMN_2060115,ILMN_1760990,ILMN_1679256,ILMN_1675268,ILMN_1771622,ILMN_1757165,ILMN_1668065,ILMN_1752665,ILMN_2149782,ILMN_1807372,ILMN_1751020,ILMN_2403730	639	220	13528	1.82837	1	0.604535	25.4846
GOTERM_BP_FAT	GO:0010324~membrane invagination	19	2.06522	0.0163992	ILMN_2138589,ILMN_1708369,ILMN_1661491,ILMN_1781983,ILMN_2146389,ILMN_1754600,ILMN_1712582,ILMN_2060115,ILMN_1760990,ILMN_1679256,ILMN_1675268,ILMN_1771622,ILMN_1757165,ILMN_1668065,ILMN_1752665,ILMN_2149782,ILMN_1807372,ILMN_1751020,ILMN_2403730	639	220	13528	1.82837	1	0.604535	25.4846
UP_SEQ_FEATURE	DNA-binding region:HMG box	7	0.76087	0.0165051	ILMN_1733841,ILMN_2213136,ILMN_2177156,ILMN_1784217,ILMN_1789244,ILMN_1783185,ILMN_1758333	902	44	19113	3.37107	1	0.874566	25.3093
INTERPRO	IPR015615:Transforming growth factor-beta-related	6	0.652174	0.016618	ILMN_2210111,ILMN_1781256,ILMN_1660317,ILMN_1722718,ILMN_1741566,ILMN_1712537	793	32	16659	3.93892	1	0.720172	23.5999
UP_SEQ_FEATURE	region of interest:Linker 2	4	0.434783	0.0166873	ILMN_2215989,ILMN_1705153,ILMN_1659086,ILMN_1723678	902	12	19113	7.06319	1	0.863867	25.5514
GOTERM_BP_FAT	GO:0050770~regulation of axonogenesis	8	0.869565	0.0171478	ILMN_1687533,ILMN_2215989,ILMN_1655577,ILMN_1769891,ILMN_1659086,ILMN_1785061,ILMN_1737484,ILMN_1756755	639	57	13528	2.97131	1	0.613492	26.487
GOTERM_BP_FAT	GO:0060284~regulation of cell development	18	1.95652	0.0171551	ILMN_1798076,ILMN_1782098,ILMN_1655577,ILMN_1722718,ILMN_1769891,ILMN_1659086,ILMN_1737484,ILMN_1756755,ILMN_1687533,ILMN_2215989,ILMN_1734285,ILMN_1701653,ILMN_1677261,ILMN_2177156,ILMN_1753287,ILMN_2154157,ILMN_1741566,ILMN_1785061	639	205	13528	1.85888	1	0.60623	26.4967
UP_SEQ_FEATURE	domain:SCAN box	8	0.869565	0.0171762	ILMN_1685467,ILMN_2246154,ILMN_1792990,ILMN_1750967,ILMN_1726512,ILMN_1806502,ILMN_1744398,ILMN_1653867	902	57	19113	2.97398	1	0.858477	26.1978
GOTERM_BP_FAT	GO:0051338~regulation of transferase activity	28	3.04348	0.0173319	ILMN_2059549,ILMN_1691487,ILMN_1684576,ILMN_1677466,ILMN_1721316,ILMN_1794552,ILMN_1733963,ILMN_1797531,ILMN_2112915,ILMN_1708159,ILMN_1709484,ILMN_2225718,ILMN_1783444,ILMN_2106380,ILMN_1807372,ILMN_1692390,ILMN_1680434,ILMN_2120555,ILMN_1651498,ILMN_1690884,ILMN_1764361,ILMN_1797596,ILMN_1772817,ILMN_1729749,ILMN_1794781,ILMN_2154157,ILMN_1785914,ILMN_2385298	639	372	13528	1.59348	1	0.60276	26.7316
INTERPRO	IPR003309:Transcriptional regulator SCAN	8	0.869565	0.017888	ILMN_1685467,ILMN_2246154,ILMN_1792990,ILMN_1750967,ILMN_1726512,ILMN_1806502,ILMN_1744398,ILMN_1653867	793	57	16659	2.94843	1	0.723641	25.1695
GOTERM_MF_FAT	GO:0008047~enzyme activator activity	26	2.82609	0.0179031	ILMN_1688543,ILMN_1721316,ILMN_1770824,ILMN_1797531,ILMN_2215881,ILMN_1799589,ILMN_1733155,ILMN_1718646,ILMN_1769433,ILMN_2382657,ILMN_2103685,ILMN_1789007,ILMN_2041236,ILMN_1790962,ILMN_1730995,ILMN_1692539,ILMN_1690884,ILMN_1808226,ILMN_1758087,ILMN_2060212,ILMN_1772817,ILMN_2054121,ILMN_2290204,ILMN_1722923,ILMN_1805693,ILMN_2320330	620	335	12983	1.62522	1	0.975024	24.2756
GOTERM_BP_FAT	GO:0000902~cell morphogenesis	27	2.93478	0.0181769	ILMN_1722718,ILMN_1794552,ILMN_1659086,ILMN_1654563,ILMN_1737484,ILMN_1753830,ILMN_1783444,ILMN_1676616,ILMN_1741566,ILMN_1807372,ILMN_1750373,ILMN_1783149,ILMN_1782098,ILMN_1691641,ILMN_2213136,ILMN_2047460,ILMN_1769891,ILMN_1711208,ILMN_1712537,ILMN_1680320,ILMN_2212999,ILMN_1715647,ILMN_1703111,ILMN_1760509,ILMN_2323465,ILMN_1785061,ILMN_1692261	639	356	13528	1.60563	1	0.613265	27.8445
GOTERM_BP_FAT	GO:0001947~heart looping	5	0.543478	0.0182006	ILMN_1715647,ILMN_1703111,ILMN_1681805,ILMN_1712537,ILMN_1680987	639	22	13528	4.8115	1	0.606752	27.8754
UP_SEQ_FEATURE	zinc finger region:C2H2-type 3	42	4.56522	0.0187404	ILMN_1771093,ILMN_1750967,ILMN_1739618,ILMN_1653867,ILMN_2120624,ILMN_1676983,ILMN_2101410,ILMN_1657993,ILMN_1687827,ILMN_1791069,ILMN_1814619,ILMN_2404033,ILMN_1727183,ILMN_1681805,ILMN_1726512,ILMN_1760294,ILMN_1683133,ILMN_1658173,ILMN_1652300,ILMN_1696339,ILMN_1685467,ILMN_1659800,ILMN_1721849,ILMN_1734608,ILMN_2154950,ILMN_1806502,ILMN_1797668,ILMN_1763328,ILMN_1657665,ILMN_1762801,ILMN_1701…	902	622	19113	1.43081	1	0.869713	28.2305
GOTERM_BP_FAT	GO:0031175~neuron projection development	21	2.28261	0.0187567	ILMN_1750373,ILMN_1782098,ILMN_2047460,ILMN_1769891,ILMN_1794552,ILMN_1659086,ILMN_1711208,ILMN_1654563,ILMN_1737484,ILMN_1756755,ILMN_1680320,ILMN_1753830,ILMN_2212999,ILMN_1783444,ILMN_1676616,ILMN_2323465,ILMN_1741566,ILMN_1770940,ILMN_1692261,ILMN_1785061,ILMN_1807372	639	256	13528	1.73665	1	0.611043	28.5988
GOTERM_BP_FAT	GO:0032990~cell part morphogenesis	21	2.28261	0.0187567	ILMN_1750373,ILMN_1782098,ILMN_2047460,ILMN_1769891,ILMN_1794552,ILMN_1659086,ILMN_1711208,ILMN_1654563,ILMN_1737484,ILMN_1680320,ILMN_1753830,ILMN_2212999,ILMN_1715647,ILMN_1703111,ILMN_1783444,ILMN_1676616,ILMN_1741566,ILMN_2323465,ILMN_1692261,ILMN_1785061,ILMN_1807372	639	256	13528	1.73665	1	0.611043	28.5988
GOTERM_CC_FAT	GO:0042995~cell projection	48	5.21739	0.0189551	ILMN_1654112,ILMN_1665691,ILMN_2103774,ILMN_1727855,ILMN_1801909,ILMN_1669833,ILMN_1757497,ILMN_1659086,ILMN_1794552,ILMN_1786720,ILMN_1712423,ILMN_1733963,ILMN_1660973,ILMN_1662932,ILMN_2215989,ILMN_1708159,ILMN_2219512,ILMN_1677261,ILMN_1783444,ILMN_1688633,ILMN_1705153,ILMN_1682459,ILMN_1768705,ILMN_1807372,ILMN_1729212,ILMN_2104141,ILMN_1680434,ILMN_2138589,ILMN_1782098,ILMN_1783149,ILMN_1746…	634	697	12782	1.38841	0.999738	0.747079	23.6485
GOTERM_BP_FAT	GO:0006790~sulfur metabolic process	12	1.30435	0.0197852	ILMN_1697081,ILMN_1734285,ILMN_1727855,ILMN_1734707,ILMN_2368585,ILMN_1726666,ILMN_2372398,ILMN_1670881,ILMN_2201596,ILMN_1737036,ILMN_1700888,ILMN_1730054	639	115	13528	2.2091	1	0.624113	29.9185
PIR_SUPERFAMILY	PIRSF002385:B/K protein/synaptotagmin	4	0.434783	0.0203054	ILMN_1696167,ILMN_1742881,ILMN_1658499,ILMN_1768705	320	14	7396	6.60357	0.999026	0.823329	24.3548
PIR_SUPERFAMILY	PIRSF001392:carbonate dehydratase	4	0.434783	0.0203054	ILMN_2199439,ILMN_1695157,ILMN_1742358,ILMN_1743219	320	14	7396	6.60357	0.999026	0.823329	24.3548
GOTERM_BP_FAT	GO:0048667~cell morphogenesis involved in neuron differentiation	18	1.95652	0.0203345	ILMN_1750373,ILMN_1783149,ILMN_2047460,ILMN_1769891,ILMN_1794552,ILMN_1659086,ILMN_1711208,ILMN_1654563,ILMN_1737484,ILMN_1680320,ILMN_1753830,ILMN_2212999,ILMN_1783444,ILMN_1676616,ILMN_2323465,ILMN_1741566,ILMN_1692261,ILMN_1785061	639	209	13528	1.8233	1	0.627662	30.614
INTERPRO	IPR004589:DNA helicase, ATP-dependent, RecQ type	3	0.326087	0.0205089	ILMN_1692433,ILMN_1709484,ILMN_1703092	793	5	16659	12.6045	1	0.750825	28.3136
INTERPRO	IPR018329:DNA helicase, ATP-dependent, RecQ type, N-terminal	3	0.326087	0.0205089	ILMN_1692433,ILMN_1709484,ILMN_1703092	793	5	16659	12.6045	1	0.750825	28.3136
GOTERM_MF_FAT	GO:0060228~phosphatidylcholine-sterol O-acyltransferase activator activity	3	0.326087	0.0206149	ILMN_1688543,ILMN_1789007,ILMN_1690884	620	5	12983	12.5642	1	0.966749	27.4308
GOTERM_BP_FAT	GO:0002009~morphogenesis of an epithelium	11	1.19565	0.0206437	ILMN_1696339,ILMN_2057566,ILMN_2199439,ILMN_1715647,ILMN_2317580,ILMN_1722718,ILMN_1763328,ILMN_1703408,ILMN_2051972,ILMN_1800331,ILMN_1712537	639	101	13528	2.30571	1	0.62676	31.0025
GOTERM_BP_FAT	GO:0022604~regulation of cell morphogenesis	13	1.41304	0.0209067	ILMN_1655577,ILMN_1769891,ILMN_1659086,ILMN_1686405,ILMN_1737484,ILMN_1756755,ILMN_2190598,ILMN_2215989,ILMN_1687533,ILMN_1677261,ILMN_2154157,ILMN_1785061,ILMN_2104141	639	131	13528	2.1009	1	0.625068	31.3314
GOTERM_BP_FAT	GO:0007156~homophilic cell adhesion	13	1.41304	0.0209067	ILMN_1783149,ILMN_1814710,ILMN_1781514,ILMN_1769891,ILMN_1704196,ILMN_1711208,ILMN_1805132,ILMN_1791833,ILMN_1664330,ILMN_1704294,ILMN_1703572,ILMN_1770940,ILMN_1734021	639	131	13528	2.1009	1	0.625068	31.3314
GOTERM_BP_FAT	GO:0016337~cell-cell adhesion	22	2.3913	0.021097	ILMN_2059549,ILMN_1783149,ILMN_1814710,ILMN_1741970,ILMN_1781514,ILMN_1769891,ILMN_1704196,ILMN_1805132,ILMN_1682226,ILMN_1711208,ILMN_1791833,ILMN_1724686,ILMN_1664330,ILMN_1704294,ILMN_2407564,ILMN_2219512,ILMN_2386973,ILMN_1677200,ILMN_1786823,ILMN_1690621,ILMN_1703572,ILMN_1770940,ILMN_1734021	639	276	13528	1.68751	1	0.622149	31.5684
GOTERM_BP_FAT	GO:0042325~regulation of phosphorylation	33	3.58696	0.0211651	ILMN_2059549,ILMN_1691487,ILMN_1677466,ILMN_1722718,ILMN_1721316,ILMN_1794552,ILMN_1733963,ILMN_1797531,ILMN_2112915,ILMN_1708159,ILMN_1768506,ILMN_1709484,ILMN_2225718,ILMN_2270443,ILMN_1783444,ILMN_1741566,ILMN_2106380,ILMN_1700888,ILMN_1807372,ILMN_1692390,ILMN_1680434,ILMN_2120555,ILMN_1651498,ILMN_1690884,ILMN_1764361,ILMN_1692967,ILMN_1797596,ILMN_1772817,ILMN_1729749,ILMN_1794781,ILMN_2154…	639	466	13528	1.4992	1	0.617168	31.6531
SMART	SM00055:FCH	5	0.543478	0.0211779	ILMN_1654571,ILMN_1754600,ILMN_1722923,ILMN_1770824,ILMN_1751020	472	21	9079	4.5798	0.995156	0.736179	24.2628
SP_PIR_KEYWORDS	retinitis pigmentosa	7	0.76087	0.0218025	ILMN_2138589,ILMN_1783149,ILMN_1702787,ILMN_2407564,ILMN_1695157,ILMN_1655974,ILMN_1690621,ILMN_1786720	903	47	19235	3.17252	0.999986	0.428109	27.244
GOTERM_BP_FAT	GO:0008654~phospholipid biosynthetic process	11	1.19565	0.0219591	ILMN_2347424,ILMN_1800130,ILMN_1688543,ILMN_1727855,ILMN_1697654,ILMN_2185665,ILMN_1801476,ILMN_1760332,ILMN_1690884,ILMN_1674759,ILMN_1657993	639	102	13528	2.2831	1	0.624781	32.6327
GOTERM_BP_FAT	GO:0019220~regulation of phosphate metabolic process	34	3.69565	0.0220076	ILMN_2059549,ILMN_1691487,ILMN_1677466,ILMN_1722718,ILMN_1721316,ILMN_1794552,ILMN_1733963,ILMN_1797531,ILMN_2112915,ILMN_1695280,ILMN_1708159,ILMN_1768506,ILMN_1709484,ILMN_1783444,ILMN_2225718,ILMN_2270443,ILMN_1741566,ILMN_2106380,ILMN_1700888,ILMN_1807372,ILMN_1692390,ILMN_1680434,ILMN_2120555,ILMN_1651498,ILMN_1690884,ILMN_1764361,ILMN_1692967,ILMN_1797596,ILMN_1772817,ILMN_1729749,ILMN_1794…	639	485	13528	1.48412	1	0.619621	32.6921
GOTERM_BP_FAT	GO:0051174~regulation of phosphorus metabolic process	34	3.69565	0.0220076	ILMN_2059549,ILMN_1691487,ILMN_1677466,ILMN_1722718,ILMN_1721316,ILMN_1794552,ILMN_1733963,ILMN_1797531,ILMN_2112915,ILMN_1695280,ILMN_1708159,ILMN_1768506,ILMN_1709484,ILMN_1783444,ILMN_2225718,ILMN_2270443,ILMN_1741566,ILMN_2106380,ILMN_1700888,ILMN_1807372,ILMN_1692390,ILMN_1680434,ILMN_2120555,ILMN_1651498,ILMN_1690884,ILMN_1764361,ILMN_1692967,ILMN_1797596,ILMN_1772817,ILMN_1729749,ILMN_1794…	639	485	13528	1.48412	1	0.619621	32.6921
UP_SEQ_FEATURE	domain:Cadherin 4	11	1.19565	0.0220317	ILMN_1783149,ILMN_1814710,ILMN_1704294,ILMN_1781514,ILMN_1769891,ILMN_1704196,ILMN_1805132,ILMN_1711208,ILMN_1703572,ILMN_1791833,ILMN_1770940	902	102	19113	2.28515	1	0.899299	32.3363
UP_SEQ_FEATURE	domain:Cadherin 3	11	1.19565	0.0220317	ILMN_1783149,ILMN_1814710,ILMN_1704294,ILMN_1781514,ILMN_1769891,ILMN_1704196,ILMN_1805132,ILMN_1711208,ILMN_1703572,ILMN_1791833,ILMN_1770940	902	102	19113	2.28515	1	0.899299	32.3363
SP_PIR_KEYWORDS	dna replication	10	1.08696	0.022048	ILMN_1661129,ILMN_1669842,ILMN_1784860,ILMN_1709484,ILMN_1740083,ILMN_1694582,ILMN_1756705,ILMN_1727459,ILMN_1776577,ILMN_1785914	903	88	19235	2.42059	0.999988	0.416235	27.507
GOTERM_BP_FAT	GO:0032989~cellular component morphogenesis	29	3.15217	0.0221327	ILMN_1722718,ILMN_1794552,ILMN_1659086,ILMN_2125869,ILMN_1654563,ILMN_1737484,ILMN_1753830,ILMN_2357471,ILMN_1783444,ILMN_1676616,ILMN_1741566,ILMN_1807372,ILMN_1750373,ILMN_1782098,ILMN_1783149,ILMN_1691641,ILMN_2213136,ILMN_2047460,ILMN_1769891,ILMN_1711208,ILMN_1712537,ILMN_1680320,ILMN_2212999,ILMN_1715647,ILMN_1703111,ILMN_1760509,ILMN_2323465,ILMN_1785061,ILMN_1692261	639	397	13528	1.54647	1	0.615846	32.8451
GOTERM_BP_FAT	GO:0001890~placenta development	8	0.869565	0.022213	ILMN_1691641,ILMN_1800130,ILMN_2213136,ILMN_1740418,ILMN_1760509,ILMN_1752755,ILMN_1712537,ILMN_1680987	639	60	13528	2.82274	1	0.611405	32.9431
UP_SEQ_FEATURE	nucleotide phosphate-binding region:ATP	60	6.52174	0.0225445	ILMN_1759330,ILMN_2096970,ILMN_1719785,ILMN_1658027,ILMN_1699354,ILMN_1703092,ILMN_1667125,ILMN_1692433,ILMN_1740083,ILMN_2215862,ILMN_2225718,ILMN_2135984,ILMN_1754858,ILMN_1732066,ILMN_1778213,ILMN_2138589,ILMN_2131936,ILMN_1795119,ILMN_1681757,ILMN_2227011,ILMN_1686405,ILMN_1799667,ILMN_1707881,ILMN_1797184,ILMN_1756705,ILMN_2360054,ILMN_1692261,ILMN_1785061,ILMN_1785914,ILMN_2334205,ILMN_1681…	902	962	19113	1.3216	1	0.894785	32.9557
SMART	SM00112:CA	12	1.30435	0.0240291	ILMN_1783149,ILMN_1814710,ILMN_1704294,ILMN_1781514,ILMN_1769891,ILMN_1704196,ILMN_1805132,ILMN_1711208,ILMN_1703572,ILMN_1791833,ILMN_1770940,ILMN_1734021	472	108	9079	2.13724	0.997657	0.702178	27.0775
GOTERM_BP_FAT	GO:0031344~regulation of cell projection organization	10	1.08696	0.0241945	ILMN_1687533,ILMN_2215989,ILMN_1655577,ILMN_1677261,ILMN_1769891,ILMN_1659086,ILMN_2154157,ILMN_1785061,ILMN_1737484,ILMN_1756755	639	89	13528	2.37872	1	0.637496	35.3199
GOTERM_BP_FAT	GO:0003002~regionalization	17	1.84783	0.0242052	ILMN_1655572,ILMN_1798076,ILMN_1782098,ILMN_1763657,ILMN_1733841,ILMN_2213136,ILMN_2276758,ILMN_1711208,ILMN_1712537,ILMN_1680320,ILMN_2381168,ILMN_1681805,ILMN_1764709,ILMN_1753287,ILMN_1722898,ILMN_1800331,ILMN_1683405	639	197	13528	1.8269	1	0.632045	35.3326
GOTERM_BP_FAT	GO:0035282~segmentation	7	0.76087	0.0244903	ILMN_1655572,ILMN_1733841,ILMN_2213136,ILMN_2276758,ILMN_1753287,ILMN_1764709,ILMN_1722898	639	48	13528	3.08738	1	0.630875	35.6679
UP_SEQ_FEATURE	zinc finger region:C2H2-type 2; atypical	5	0.543478	0.0245524	ILMN_1696339,ILMN_1681154,ILMN_1681805,ILMN_2120624,ILMN_1657993	902	24	19113	4.4145	1	0.90526	35.33
GOTERM_BP_FAT	GO:0048469~cell maturation	9	0.978261	0.0245645	ILMN_1781256,ILMN_1692967,ILMN_1715189,ILMN_1651838,ILMN_1708159,ILMN_1686405,ILMN_1789244,ILMN_1798971,ILMN_2414135	639	75	13528	2.54047	1	0.626551	35.7549
PIR_SUPERFAMILY	PIRSF009280:glypican	3	0.326087	0.0247899	ILMN_1651642,ILMN_1789502,ILMN_2051972	320	6	7396	11.5563	0.999793	0.816752	28.9324
PIR_SUPERFAMILY	PIRSF002367:apolipoprotein A-I	3	0.326087	0.0247899	ILMN_1688543,ILMN_1789007,ILMN_1690884	320	6	7396	11.5563	0.999793	0.816752	28.9324
GOTERM_BP_FAT	GO:0006575~cellular amino acid derivative metabolic process	15	1.63043	0.0253589	ILMN_1688543,ILMN_1727855,ILMN_2372398,ILMN_1726666,ILMN_1707169,ILMN_1729180,ILMN_1690884,ILMN_1730054,ILMN_2112915,ILMN_1734285,ILMN_2280707,ILMN_1800130,ILMN_2368585,ILMN_1732066,ILMN_1737036	639	166	13528	1.913	1	0.633038	36.6794
SP_PIR_KEYWORDS	microphthalmia	4	0.434783	0.0253918	ILMN_1807652,ILMN_2177156,ILMN_2323465,ILMN_1712161	903	14	19235	6.08606	0.999998	0.44718	31.0024
GOTERM_BP_FAT	GO:0060341~regulation of cellular localization	20	2.17391	0.0258101	ILMN_2059549,ILMN_1782098,ILMN_1688543,ILMN_1724407,ILMN_1677376,ILMN_2131381,ILMN_1690884,ILMN_1662932,ILMN_2112915,ILMN_2162253,ILMN_1742881,ILMN_2225718,ILMN_1790317,ILMN_2106380,ILMN_2154157,ILMN_1770940,ILMN_1807372,ILMN_2385298,ILMN_1729212,ILMN_1755321	639	248	13528	1.7073	1	0.634318	37.1989
GOTERM_BP_FAT	GO:0001707~mesoderm formation	6	0.652174	0.0258151	ILMN_2213136,ILMN_1760509,ILMN_1741566,ILMN_1712537,ILMN_1806603,ILMN_1680987	639	36	13528	3.52843	1	0.629172	37.2046
GOTERM_BP_FAT	GO:0007507~heart development	18	1.95652	0.0259251	ILMN_1782098,ILMN_1677376,ILMN_1722718,ILMN_2276758,ILMN_1712537,ILMN_1806603,ILMN_1796925,ILMN_1680987,ILMN_1695687,ILMN_1715647,ILMN_2386973,ILMN_1772817,ILMN_1703111,ILMN_1783444,ILMN_1681805,ILMN_2154157,ILMN_1800331,ILMN_1712161	639	215	13528	1.77242	1	0.625612	37.3306
KEGG_PATHWAY	hsa04360:Axon guidance	12	1.30435	0.0260243	ILMN_1687533,ILMN_1664265,ILMN_1651838,ILMN_1702787,ILMN_1775931,ILMN_2270443,ILMN_1654563,ILMN_1699354,ILMN_1785061,ILMN_1722923,ILMN_1692261,ILMN_1794370	225	129	5085	2.10233	0.97635	0.712959	26.7946
GOTERM_CC_FAT	GO:0015629~actin cytoskeleton	22	2.3913	0.0264909	ILMN_1665691,ILMN_1717434,ILMN_2096970,ILMN_1669833,ILMN_1795119,ILMN_1741970,ILMN_1667079,ILMN_1685645,ILMN_1713995,ILMN_1716733,ILMN_1681857,ILMN_1762281,ILMN_2125869,ILMN_1808789,ILMN_1662932,ILMN_1769433,ILMN_2323508,ILMN_1760027,ILMN_1746801,ILMN_1696585,ILMN_1770940,ILMN_1734736	634	269	12782	1.64885	0.999991	0.80854	31.5143
GOTERM_BP_FAT	GO:0050953~sensory perception of light stimulus	18	1.95652	0.0269594	ILMN_1753665,ILMN_2138589,ILMN_1783149,ILMN_1684576,ILMN_1717434,ILMN_1702787,ILMN_2096970,ILMN_1801476,ILMN_1695157,ILMN_1655720,ILMN_1786720,ILMN_1808226,ILMN_1704294,ILMN_2407564,ILMN_1703111,ILMN_1655974,ILMN_1690621,ILMN_1776267,ILMN_1729212	639	216	13528	1.76421	1	0.635123	38.5039
GOTERM_BP_FAT	GO:0007601~visual perception	18	1.95652	0.0269594	ILMN_1753665,ILMN_2138589,ILMN_1783149,ILMN_1684576,ILMN_1717434,ILMN_1702787,ILMN_2096970,ILMN_1801476,ILMN_1695157,ILMN_1655720,ILMN_1786720,ILMN_1808226,ILMN_1704294,ILMN_2407564,ILMN_1703111,ILMN_1655974,ILMN_1690621,ILMN_1776267,ILMN_1729212	639	216	13528	1.76421	1	0.635123	38.5039
SMART	SM00431:SCAN	8	0.869565	0.0271228	ILMN_1685467,ILMN_2246154,ILMN_1792990,ILMN_1750967,ILMN_1726512,ILMN_1806502,ILMN_1744398,ILMN_1653867	472	57	9079	2.69967	0.998937	0.680546	30.0222
SP_PIR_KEYWORDS	cell cycle	32	3.47826	0.028131	ILMN_1654112,ILMN_1660222,ILMN_1767414,ILMN_1709085,ILMN_1704079,ILMN_1694582,ILMN_1762281,ILMN_1734827,ILMN_2120965,ILMN_2404906,ILMN_1659953,ILMN_2357471,ILMN_1677261,ILMN_2157099,ILMN_2225718,ILMN_2137084,ILMN_1716553,ILMN_1692390,ILMN_2141259,ILMN_2396338,ILMN_1669842,ILMN_1741801,ILMN_1711459,ILMN_2404049,ILMN_2354211,ILMN_1790218,ILMN_1736816,ILMN_1756705,ILMN_2401352,ILMN_1776577,ILMN_1758…	903	461	19235	1.47861	0.999999	0.466873	33.7483
UP_SEQ_FEATURE	domain:TSP type-1 5	5	0.543478	0.0281691	ILMN_1791890,ILMN_1656171,ILMN_1805543,ILMN_1721495,ILMN_1794370	902	25	19113	4.23792	1	0.926066	39.4078
GOTERM_BP_FAT	GO:0021675~nerve development	5	0.543478	0.0281701	ILMN_1782098,ILMN_1798076,ILMN_1677376,ILMN_1785061,ILMN_1692261	639	25	13528	4.23412	1	0.646503	39.8511
GOTERM_MF_FAT	GO:0004003~ATP-dependent DNA helicase activity	5	0.543478	0.0291668	ILMN_1801909,ILMN_1707945,ILMN_1709484,ILMN_1703092,ILMN_2331231	620	25	12983	4.18806	1	0.982237	36.5949
GOTERM_CC_FAT	GO:0016328~lateral plasma membrane	4	0.434783	0.0292363	ILMN_1724686,ILMN_1692967,ILMN_1741970,ILMN_1770940	634	14	12782	5.76025	0.999997	0.797819	34.1877
UP_SEQ_FEATURE	region of interest:Coil 2A	3	0.326087	0.0293367	ILMN_2215989,ILMN_1705153,ILMN_1659086	902	6	19113	10.5948	1	0.926733	40.6717
UP_SEQ_FEATURE	region of interest:Coil 2B	3	0.326087	0.0293367	ILMN_2215989,ILMN_1705153,ILMN_1659086	902	6	19113	10.5948	1	0.926733	40.6717
GOTERM_BP_FAT	GO:0008089~anterograde axon cargo transport	3	0.326087	0.0293513	ILMN_1759330,ILMN_1659086,ILMN_1799667	639	6	13528	10.5853	1	0.656883	41.1384
INTERPRO	IPR001839:Transforming growth factor beta	6	0.652174	0.0296469	ILMN_2210111,ILMN_1781256,ILMN_1660317,ILMN_1722718,ILMN_1741566,ILMN_1712537	793	37	16659	3.40663	1	0.851331	38.3338
INTERPRO	IPR017948:Transforming growth factor beta, conserved site	6	0.652174	0.0296469	ILMN_2210111,ILMN_1781256,ILMN_1660317,ILMN_1722718,ILMN_1741566,ILMN_1712537	793	37	16659	3.40663	1	0.851331	38.3338
INTERPRO	IPR019803:Glypican, conserved site	3	0.326087	0.0298025	ILMN_1651642,ILMN_1789502,ILMN_2051972	793	6	16659	10.5038	1	0.837217	38.4924
INTERPRO	IPR001863:Glypican	3	0.326087	0.0298025	ILMN_1651642,ILMN_1789502,ILMN_2051972	793	6	16659	10.5038	1	0.837217	38.4924
GOTERM_BP_FAT	GO:0043434~response to peptide hormone stimulus	14	1.52174	0.0302615	ILMN_1796461,ILMN_1762766,ILMN_1669833,ILMN_1775224,ILMN_1757497,ILMN_2131381,ILMN_1659086,ILMN_1729180,ILMN_1663399,ILMN_1811387,ILMN_1682015,ILMN_1728799,ILMN_1741566,ILMN_1700888	639	154	13528	1.9246	1	0.663397	42.1127
GOTERM_BP_FAT	GO:0000578~embryonic axis specification	4	0.434783	0.0310854	ILMN_1655572,ILMN_1763657,ILMN_1733841,ILMN_1781416	639	15	13528	5.64549	1	0.668603	42.9815
GOTERM_BP_FAT	GO:0060541~respiratory system development	11	1.19565	0.0311546	ILMN_1794333,ILMN_1742929,ILMN_1701653,ILMN_1775224,ILMN_1772817,ILMN_1677376,ILMN_1688633,ILMN_2177156,ILMN_1686405,ILMN_2219767,ILMN_1712537	639	108	13528	2.15626	1	0.664705	43.0539
GOTERM_BP_FAT	GO:0043549~regulation of kinase activity	26	2.82609	0.0316116	ILMN_2059549,ILMN_1691487,ILMN_1677466,ILMN_1721316,ILMN_1794552,ILMN_1733963,ILMN_1797531,ILMN_2112915,ILMN_1708159,ILMN_1709484,ILMN_2225718,ILMN_1783444,ILMN_2106380,ILMN_1807372,ILMN_1692390,ILMN_1680434,ILMN_2120555,ILMN_1651498,ILMN_1764361,ILMN_1797596,ILMN_1772817,ILMN_1729749,ILMN_1794781,ILMN_2154157,ILMN_1785914,ILMN_2385298	639	357	13528	1.54183	1	0.665459	43.5299
INTERPRO	IPR018338:Carbonic anhydrase, alpha-class, conserved site	4	0.434783	0.0317513	ILMN_2199439,ILMN_1695157,ILMN_1742358,ILMN_1743219	793	15	16659	5.60202	1	0.841052	40.4473
GOTERM_BP_FAT	GO:0048762~mesenchymal cell differentiation	7	0.76087	0.0319584	ILMN_1680320,ILMN_1782098,ILMN_2213136,ILMN_1722718,ILMN_1760509,ILMN_1654563,ILMN_1741566	639	51	13528	2.90577	1	0.664913	43.8886
GOTERM_BP_FAT	GO:0014031~mesenchymal cell development	7	0.76087	0.0319584	ILMN_1680320,ILMN_1782098,ILMN_2213136,ILMN_1722718,ILMN_1760509,ILMN_1654563,ILMN_1741566	639	51	13528	2.90577	1	0.664913	43.8886
GOTERM_BP_FAT	GO:0022898~regulation of transmembrane transporter activity	5	0.543478	0.0320881	ILMN_2112915,ILMN_1688543,ILMN_1688801,ILMN_1693985,ILMN_1807372	639	26	13528	4.07127	1	0.661869	44.0222
GOTERM_CC_FAT	GO:0005883~neurofilament	3	0.326087	0.0321573	ILMN_2215989,ILMN_1705153,ILMN_1659086	634	6	12782	10.0804	0.999999	0.790971	36.9254
GOTERM_BP_FAT	GO:0048839~inner ear development	9	0.978261	0.0323122	ILMN_1680320,ILMN_1783149,ILMN_1742929,ILMN_1717434,ILMN_2407564,ILMN_1677376,ILMN_2177156,ILMN_1690621,ILMN_1764709,ILMN_1703408	639	79	13528	2.41184	1	0.659964	44.2523
UP_SEQ_FEATURE	compositionally biased region:Poly-Ala	28	3.04348	0.0327967	ILMN_1721316,ILMN_2120624,ILMN_1702229,ILMN_1680987,ILMN_2234412,ILMN_1701653,ILMN_2157099,ILMN_1688633,ILMN_1666082,ILMN_1681805,ILMN_1713088,ILMN_1718990,ILMN_1696339,ILMN_2317580,ILMN_1677376,ILMN_1654571,ILMN_1786278,ILMN_1784532,ILMN_1680320,ILMN_1739601,ILMN_1771622,ILMN_1679241,ILMN_1715096,ILMN_2177156,ILMN_1760509,ILMN_1814661,ILMN_1657888,ILMN_1661519	902	393	19113	1.50969	1	0.940546	44.2724
UP_SEQ_FEATURE	domain:Rho-GAP	8	0.869565	0.0328389	ILMN_2103685,ILMN_2290204,ILMN_1692539,ILMN_1722923,ILMN_1770824,ILMN_2215881,ILMN_1805693,ILMN_2382657	902	65	19113	2.60795	1	0.934701	44.315
SP_PIR_KEYWORDS	neurodegeneration	9	0.978261	0.0336356	ILMN_1684576,ILMN_1733746,ILMN_1697654,ILMN_1801909,ILMN_1667079,ILMN_1705153,ILMN_1776267,ILMN_2336393,ILMN_2414135	903	80	19235	2.39639	1	0.514598	38.9614
GOTERM_BP_FAT	GO:0007167~enzyme linked receptor protein signaling pathway	25	2.71739	0.0339707	ILMN_2059549,ILMN_1762766,ILMN_1669833,ILMN_1722718,ILMN_1699354,ILMN_1747870,ILMN_1708159,ILMN_1783444,ILMN_2315789,ILMN_1741566,ILMN_1807372,ILMN_2166457,ILMN_1781256,ILMN_1691641,ILMN_1664265,ILMN_1660317,ILMN_1775931,ILMN_1655577,ILMN_1686405,ILMN_1728107,ILMN_1772817,ILMN_2360054,ILMN_2154157,ILMN_1785061,ILMN_1692261	639	342	13528	1.54756	1	0.674165	45.9278
GOTERM_BP_FAT	GO:0048598~embryonic morphogenesis	23	2.5	0.0341894	ILMN_1794333,ILMN_1696339,ILMN_1798076,ILMN_1783149,ILMN_2057566,ILMN_1707175,ILMN_2213136,ILMN_2317580,ILMN_1677376,ILMN_1712537,ILMN_1806603,ILMN_1680987,ILMN_1680320,ILMN_1742929,ILMN_1695687,ILMN_1715647,ILMN_2177156,ILMN_1760509,ILMN_1764709,ILMN_1741566,ILMN_1703408,ILMN_1800331,ILMN_1683405	639	307	13528	1.58607	1	0.672174	46.1452
GOTERM_BP_FAT	GO:0060485~mesenchyme development	7	0.76087	0.0347431	ILMN_1680320,ILMN_1782098,ILMN_2213136,ILMN_1722718,ILMN_1760509,ILMN_1654563,ILMN_1741566	639	52	13528	2.84989	1	0.673824	46.6918
UP_SEQ_FEATURE	compositionally biased region:Poly-Pro	29	3.15217	0.0348096	ILMN_1782403,ILMN_1798076,ILMN_1729368,ILMN_2129563,ILMN_1702229,ILMN_1718646,ILMN_2287543,ILMN_1679640,ILMN_1711888,ILMN_1757081,ILMN_1680434,ILMN_1698846,ILMN_2131936,ILMN_1681154,ILMN_2317580,ILMN_1744897,ILMN_1654571,ILMN_1744635,ILMN_1664242,ILMN_1760027,ILMN_1680320,ILMN_1733746,ILMN_2178587,ILMN_1681651,ILMN_2041780,ILMN_1726114,ILMN_1758778,ILMN_1814661,ILMN_2336393	902	413	19113	1.48789	1	0.939127	46.2713
UP_SEQ_FEATURE	domain:PDZ	11	1.19565	0.034838	ILMN_1654112,ILMN_1708159,ILMN_1655577,ILMN_2317580,ILMN_1783444,ILMN_2270443,ILMN_1654217,ILMN_1724754,ILMN_2098297,ILMN_2041780,ILMN_1708916	902	110	19113	2.11896	1	0.933525	46.2991
GOTERM_BP_FAT	GO:0043583~ear development	10	1.08696	0.0349958	ILMN_1680320,ILMN_1783149,ILMN_1742929,ILMN_1717434,ILMN_2407564,ILMN_1677376,ILMN_2360054,ILMN_2177156,ILMN_1690621,ILMN_1764709,ILMN_1703408	639	95	13528	2.22848	1	0.672246	46.9395
UP_SEQ_FEATURE	domain:Cadherin 5	10	1.08696	0.0350687	ILMN_1783149,ILMN_1814710,ILMN_1704294,ILMN_1781514,ILMN_1769891,ILMN_1805132,ILMN_1711208,ILMN_1703572,ILMN_1791833,ILMN_1770940	902	95	19113	2.23048	1	0.928917	46.5237
GOTERM_BP_FAT	GO:0006644~phospholipid metabolic process	16	1.73913	0.0353534	ILMN_2103774,ILMN_1684576,ILMN_1688543,ILMN_1727855,ILMN_1746769,ILMN_1697654,ILMN_1801476,ILMN_2372398,ILMN_1760332,ILMN_1690884,ILMN_1657993,ILMN_1674759,ILMN_2347424,ILMN_1800130,ILMN_2189027,ILMN_2185665	639	190	13528	1.78279	1	0.671804	47.2883
UP_SEQ_FEATURE	domain:CH 2	5	0.543478	0.0363054	ILMN_2074044,ILMN_1665691,ILMN_2391419,ILMN_1667079,ILMN_1662932	902	27	19113	3.924	1	0.929764	47.7128
UP_SEQ_FEATURE	domain:CH 1	5	0.543478	0.0363054	ILMN_2074044,ILMN_1665691,ILMN_2391419,ILMN_1667079,ILMN_1662932	902	27	19113	3.924	1	0.929764	47.7128
GOTERM_BP_FAT	GO:0034762~regulation of transmembrane transport	5	0.543478	0.0363092	ILMN_2112915,ILMN_1688543,ILMN_1688801,ILMN_1693985,ILMN_1807372	639	27	13528	3.92048	1	0.677553	48.2097
SP_PIR_KEYWORDS	heparan sulfate	4	0.434783	0.0364487	ILMN_1651642,ILMN_1789502,ILMN_2051972,ILMN_1656287	903	16	19235	5.3253	1	0.529043	41.4756
GOTERM_BP_FAT	GO:0001829~trophectodermal cell differentiation	4	0.434783	0.036952	ILMN_1760509,ILMN_1770940,ILMN_1712537,ILMN_1680987	639	16	13528	5.29264	1	0.679954	48.8208
GOTERM_BP_FAT	GO:0009948~anterior/posterior axis specification	4	0.434783	0.036952	ILMN_1655572,ILMN_1733841,ILMN_1712537,ILMN_1683405	639	16	13528	5.29264	1	0.679954	48.8208
GOTERM_BP_FAT	GO:0001822~kidney development	10	1.08696	0.0370732	ILMN_1691641,ILMN_2199439,ILMN_2213136,ILMN_1722718,ILMN_1763328,ILMN_2051972,ILMN_1741566,ILMN_1695334,ILMN_1657888,ILMN_1683405	639	96	13528	2.20527	1	0.677095	48.9353
BIOCARTA	h_no1Pathway:Actions of Nitric Oxide in the Heart	4	0.434783	0.0376874	ILMN_1775224,ILMN_2131381,ILMN_2125869,ILMN_1686405	62	18	1437	5.15054	0.990047	0.990047	35.66
INTERPRO	IPR001565:Synaptotagmin	4	0.434783	0.0377321	ILMN_1696167,ILMN_1750785,ILMN_1742881,ILMN_1768705	793	16	16659	5.25189	1	0.87606	46.0893
GOTERM_BP_FAT	GO:0001505~regulation of neurotransmitter levels	8	0.869565	0.0378425	ILMN_1684576,ILMN_1742881,ILMN_1669747,ILMN_1783444,ILMN_2372398,ILMN_1757081,ILMN_1768705,ILMN_1660973	639	67	13528	2.52783	1	0.680701	49.6562
UP_SEQ_FEATURE	repeat:6	13	1.41304	0.0380043	ILMN_1684576,ILMN_1708369,ILMN_2166716,ILMN_1734827,ILMN_1690884,ILMN_1699665,ILMN_2112915,ILMN_2215989,ILMN_1665994,ILMN_1705153,ILMN_1723418,ILMN_2412571,ILMN_1659013	902	143	19113	1.92633	1	0.932846	49.3056
INTERPRO	IPR000387:Protein-tyrosine phosphatase	9	0.978261	0.0383452	ILMN_1764361,ILMN_1669172,ILMN_1762766,ILMN_1789504,ILMN_1677466,ILMN_1769779,ILMN_1676616,ILMN_2315789,ILMN_2283398	793	81	16659	2.33417	1	0.868148	46.6383
GOTERM_BP_FAT	GO:0021953~central nervous system neuron differentiation	6	0.652174	0.0386846	ILMN_1782098,ILMN_1715189,ILMN_1701653,ILMN_1785061,ILMN_1692261,ILMN_1756755	639	40	13528	3.17559	1	0.684895	50.4344
INTERPRO	IPR000910:High mobility group, HMG1/HMG2	7	0.76087	0.0390109	ILMN_1733841,ILMN_2213136,ILMN_2177156,ILMN_1784217,ILMN_1789244,ILMN_1783185,ILMN_1758333	793	53	16659	2.77458	1	0.860865	47.2286
INTERPRO	IPR000198:RhoGAP	8	0.869565	0.0393329	ILMN_2103685,ILMN_2290204,ILMN_1692539,ILMN_1722923,ILMN_1770824,ILMN_2215881,ILMN_1805693,ILMN_2382657	793	67	16659	2.50837	1	0.851334	47.512
GOTERM_CC_FAT	GO:0043025~cell soma	15	1.63043	0.0393903	ILMN_1782098,ILMN_1717434,ILMN_1801909,ILMN_1757497,ILMN_1664047,ILMN_1745299,ILMN_1701653,ILMN_1783444,ILMN_1688633,ILMN_1682459,ILMN_2154157,ILMN_1785061,ILMN_1807372,ILMN_1734736,ILMN_1729212	634	168	12782	1.80008	1	0.823081	43.2559
GOTERM_MF_FAT	GO:0004714~transmembrane receptor protein tyrosine kinase activity	8	0.869565	0.0397544	ILMN_2138589,ILMN_1664265,ILMN_1775931,ILMN_2360054,ILMN_1699354,ILMN_1785061,ILMN_1686405,ILMN_1692261	620	67	12983	2.50034	1	0.991215	46.4424
GOTERM_BP_FAT	GO:0010873~positive regulation of cholesterol esterification	3	0.326087	0.0398245	ILMN_1688543,ILMN_1789007,ILMN_1690884	639	7	13528	9.07311	1	0.691732	51.4696
GOTERM_BP_FAT	GO:0015884~folic acid transport	3	0.326087	0.0398245	ILMN_1673681,ILMN_1712582,ILMN_1698996	639	7	13528	9.07311	1	0.691732	51.4696
INTERPRO	IPR000242:Protein-tyrosine phosphatase, receptor/non-receptor type	6	0.652174	0.0398795	ILMN_1669172,ILMN_1762766,ILMN_1789504,ILMN_1769779,ILMN_1676616,ILMN_2315789	793	40	16659	3.15113	1	0.843666	47.9896
SP_PIR_KEYWORDS	proteoglycan	7	0.76087	0.0399243	ILMN_1651642,ILMN_1688184,ILMN_1685122,ILMN_1789502,ILMN_2051972,ILMN_2165463,ILMN_1656287	903	54	19235	2.76127	1	0.548189	44.4488
SP_PIR_KEYWORDS	Signal-anchor	29	3.15217	0.0401303	ILMN_1734707,ILMN_1760247,ILMN_1670881,ILMN_1761275,ILMN_1671039,ILMN_2167426,ILMN_1735584,ILMN_2368585,ILMN_1785444,ILMN_1723480,ILMN_1794072,ILMN_2106380,ILMN_1700888,ILMN_1796663,ILMN_1758461,ILMN_2203491,ILMN_1666665,ILMN_1794370,ILMN_1697081,ILMN_1781560,ILMN_1806508,ILMN_1763587,ILMN_1772627,ILMN_1673773,ILMN_1677509,ILMN_1681651,ILMN_1810420,ILMN_1737036,ILMN_1764577	903	421	19235	1.4673	1	0.536568	44.6205
GOTERM_MF_FAT	GO:0003678~DNA helicase activity	6	0.652174	0.0402392	ILMN_1692433,ILMN_1801909,ILMN_1707945,ILMN_1709484,ILMN_1703092,ILMN_2331231	620	40	12983	3.14105	1	0.98492	46.8571
INTERPRO	IPR006821:Intermediate filament, DNA-binding region	3	0.326087	0.0404257	ILMN_2215989,ILMN_1659086,ILMN_1723678	793	7	16659	9.00324	1	0.836237	48.4629
GOTERM_BP_FAT	GO:0046474~glycerophospholipid biosynthetic process	8	0.869565	0.0405437	ILMN_1800130,ILMN_1688543,ILMN_1727855,ILMN_1697654,ILMN_2185665,ILMN_1760332,ILMN_1690884,ILMN_1657993	639	68	13528	2.49066	1	0.694479	52.1122
GOTERM_BP_FAT	GO:0021915~neural tube development	8	0.869565	0.0405437	ILMN_1696339,ILMN_1680320,ILMN_1782098,ILMN_1715647,ILMN_1783444,ILMN_1703408,ILMN_1800331,ILMN_1712537	639	68	13528	2.49066	1	0.694479	52.1122
GOTERM_CC_FAT	GO:0005887~integral to plasma membrane	73	7.93478	0.0406835	ILMN_1760088,ILMN_1658499,ILMN_1654217,ILMN_1760247,ILMN_1794095,ILMN_1733963,ILMN_1699354,ILMN_1791833,ILMN_1657347,ILMN_1654563,ILMN_1700183,ILMN_1723480,ILMN_1676616,ILMN_1698996,ILMN_2051972,ILMN_1672114,ILMN_2138589,ILMN_1688184,ILMN_1787750,ILMN_181	634	1188	12782	1.23884	1	0.803558	44.3235
SMART	SM00204:TGFB	6	0.652174	0.0407632	ILMN_2210111,ILMN_1781256,ILMN_1660317,ILMN_1722718,ILMN_1741566,ILMN_1712537	472	37	9079	3.11922	0.999968	0.772451	41.7431
UP_SEQ_FEATURE	lipid moiety-binding region:GPI-anchor amidated serine	7	0.76087	0.0407924	ILMN_2353161,ILMN_1695157,ILMN_1789502,ILMN_1712582,ILMN_1723480,ILMN_1668863,ILMN_1737484	902	54	19113	2.7468	1	0.940403	51.821
INTERPRO	IPR000387:Dual-specific/protein-tyrosine phosphatase, conserved region	9	0.978261	0.0407983	ILMN_1764361,ILMN_1669172,ILMN_1762766,ILMN_1789504,ILMN_1677466,ILMN_1769779,ILMN_1676616,ILMN_2315789,ILMN_2283398	793	82	16659	2.30571	1	0.827735	48.7834
GOTERM_BP_FAT	GO:0006749~glutathione metabolic process	5	0.543478	0.0408349	ILMN_2368585,ILMN_1726666,ILMN_2372398,ILMN_1737036,ILMN_1730054	639	28	13528	3.78046	1	0.693292	52.3701
UP_SEQ_FEATURE	active site:Phosphocysteine intermediate	9	0.978261	0.0416377	ILMN_1764361,ILMN_1669172,ILMN_1762766,ILMN_1789504,ILMN_1677466,ILMN_1769779,ILMN_1676616,ILMN_2315789,ILMN_2283398	902	83	19113	2.29767	1	0.939181	52.5601
SP_PIR_KEYWORDS	cell division	20	2.17391	0.0424602	ILMN_1654112,ILMN_1767414,ILMN_2131936,ILMN_1694582,ILMN_1762281,ILMN_1741801,ILMN_2404906,ILMN_1659953,ILMN_2357471,ILMN_2157099,ILMN_2225718,ILMN_2354211,ILMN_1790218,ILMN_1736816,ILMN_1758778,ILMN_1785914,ILMN_1716553,ILMN_1692390,ILMN_2334205,ILMN_2141259	903	264	19235	1.61373	1	0.544169	46.5288
UP_SEQ_FEATURE	propeptide:Removed in mature form	18	1.95652	0.0436327	ILMN_1672114,ILMN_1651642,ILMN_1651838,ILMN_1695157,ILMN_1712582,ILMN_2060115,ILMN_2125869,ILMN_1737484,ILMN_2170209,ILMN_1804357,ILMN_1728107,ILMN_2353161,ILMN_1791826,ILMN_1789502,ILMN_1723480,ILMN_1655974,ILMN_2051972,ILMN_1668863	902	229	19113	1.66556	1	0.942597	54.2621
GOTERM_BP_FAT	GO:0010970~microtubule-based transport	5	0.543478	0.0456656	ILMN_2215989,ILMN_1759330,ILMN_1690397,ILMN_1659086,ILMN_1799667	639	29	13528	3.6501	1	0.7305	56.462
GOTERM_CC_FAT	GO:0031226~intrinsic to plasma membrane	74	8.04348	0.0458655	ILMN_1760088,ILMN_1658499,ILMN_1654217,ILMN_1760247,ILMN_1794095,ILMN_1733963,ILMN_1699354,ILMN_1791833,ILMN_1657347,ILMN_1654563,ILMN_1700183,ILMN_1723480,ILMN_1676616,ILMN_1698996,ILMN_2051972,ILMN_1672114,ILMN_2138589,ILMN_1688184,ILMN_1787750,ILMN_181	634	1215	12782	1.22791	1	0.814799	48.4172
GOTERM_BP_FAT	GO:0007369~gastrulation	8	0.869565	0.0463151	ILMN_1707175,ILMN_2213136,ILMN_1760509,ILMN_1741566,ILMN_1712537,ILMN_1683405,ILMN_1806603,ILMN_1680987	639	70	13528	2.41949	1	0.731947	56.9861
UP_SEQ_FEATURE	short sequence motif:DEAH box	6	0.652174	0.0463615	ILMN_1692433,ILMN_1709484,ILMN_1677376,ILMN_1703092,ILMN_2331231,ILMN_2334205	902	42	19113	3.02708	1	0.948216	56.4972
GOTERM_BP_FAT	GO:0010033~response to organic substance	45	4.8913	0.0473389	ILMN_1762766,ILMN_1727855,ILMN_1688543,ILMN_1775224,ILMN_1669833,ILMN_1757497,ILMN_2131381,ILMN_2404112,ILMN_1659086,ILMN_2125869,ILMN_2129545,ILMN_1671766,ILMN_2112915,ILMN_1804357,ILMN_1811387,ILMN_1748697,ILMN_1768506,ILMN_1728799,ILMN_2134765,ILMN_1741566,ILMN_1700888,ILMN_1807372,ILMN_2115336,ILMN_1748903,ILMN_1796461,ILMN_2195703,ILMN_1691641,ILMN_2213136,ILMN_1775931,ILMN_1695157,ILMN_1740…	639	721	13528	1.32133	1	0.736223	57.8002
GOTERM_BP_FAT	GO:0042472~inner ear morphogenesis	7	0.76087	0.0474186	ILMN_1680320,ILMN_1783149,ILMN_1742929,ILMN_1677376,ILMN_2177156,ILMN_1764709,ILMN_1703408	639	56	13528	2.64632	1	0.733256	57.863
UP_SEQ_FEATURE	domain:C2 2	7	0.76087	0.0474403	ILMN_1696167,ILMN_1750785,ILMN_1742881,ILMN_1669747,ILMN_1658499,ILMN_1810420,ILMN_1768705	902	56	19113	2.6487	1	0.947845	57.352
UP_SEQ_FEATURE	domain:C2 1	7	0.76087	0.0474403	ILMN_1696167,ILMN_1750785,ILMN_1742881,ILMN_1669747,ILMN_1658499,ILMN_1810420,ILMN_1768705	902	56	19113	2.6487	1	0.947845	57.352
GOTERM_CC_FAT	GO:0044421~extracellular region part	60	6.52174	0.047828	ILMN_1753665,ILMN_1788377,ILMN_1760247,ILMN_1731062,ILMN_2198912,ILMN_1657993,ILMN_1811387,ILMN_1676616,ILMN_2051972,ILMN_1727017,ILMN_2210111,ILMN_1796461,ILMN_1660317,ILMN_1726666,ILMN_1690884,ILMN_1774207,ILMN_1710124,ILMN_1784532,ILMN_1740572,ILMN_1663171,ILMN_1688642,ILMN_1782204,ILMN_1797519,ILMN_1688543,ILMN_1757497,ILMN_1722718,ILMN_2060115,ILMN_1786720,ILMN_1752755,ILMN_1721495,ILMN_1671…	634	960	12782	1.26006	1	0.80306	49.8931
SP_PIR_KEYWORDS	activator	34	3.69565	0.0478807	ILMN_1806757,ILMN_1733841,ILMN_1801909,ILMN_1814657,ILMN_2078995,ILMN_2120965,ILMN_1680987,ILMN_1753830,ILMN_1700762,ILMN_1701653,ILMN_1730329,ILMN_1764709,ILMN_1683133,ILMN_1783185,ILMN_1794333,ILMN_1674646,ILMN_1804445,ILMN_2195703,ILMN_1707175,ILMN_2213136,ILMN_1750062,ILMN_2154950,ILMN_1708798,ILMN_2068498,ILMN_1734285,ILMN_1711894,ILMN_1699843,ILMN_2349006,ILMN_2177156,ILMN_1768793,ILMN_1760…	903	520	19235	1.39277	1	0.575902	50.734
GOTERM_CC_FAT	GO:0031982~vesicle	44	4.78261	0.0480135	ILMN_1731206,ILMN_2361737,ILMN_1757497,ILMN_1658499,ILMN_1722718,ILMN_1754600,ILMN_1752755,ILMN_1679256,ILMN_1660973,ILMN_1736078,ILMN_2357471,ILMN_1811387,ILMN_1700183,ILMN_1790228,ILMN_1708159,ILMN_1783444,ILMN_1667381,ILMN_1702009,ILMN_1741566,ILMN_1757081,ILMN_1768705,ILMN_1755582,ILMN_1781256,ILMN_1763657,ILMN_1750785,ILMN_1688184,ILMN_1795949,ILMN_1781983,ILMN_1786381,ILMN_1805807,ILMN_2227…	634	670	12782	1.324	1	0.780146	50.0305
INTERPRO	IPR001715:Calponin-like actin-binding	8	0.869565	0.0480882	ILMN_1769433,ILMN_2074044,ILMN_1665691,ILMN_2391419,ILMN_1698179,ILMN_1667079,ILMN_1794781,ILMN_1662932	793	70	16659	2.40086	1	0.865544	54.6905
SP_PIR_KEYWORDS	kinase	43	4.67391	0.0485203	ILMN_2059549,ILMN_2103774,ILMN_1767414,ILMN_1709085,ILMN_2096970,ILMN_1725417,ILMN_1719785,ILMN_1699354,ILMN_1700349,ILMN_1733155,ILMN_1800130,ILMN_1700204,ILMN_1708159,ILMN_1667125,ILMN_1768506,ILMN_2270443,ILMN_2135984,ILMN_1754858,ILMN_1776582,ILMN_1732066,ILMN_1778213,ILMN_2091707,ILMN_1717707,ILMN_1680434,ILMN_2138589,ILMN_1664265,ILMN_1775931,ILMN_1741801,ILMN_1679495,ILMN_1686405,ILMN_1797…	903	688	19235	1.33133	1	0.568529	51.2094
GOTERM_BP_FAT	GO:0001837~epithelial to mesenchymal transition	4	0.434783	0.0502426	ILMN_2213136,ILMN_1722718,ILMN_1760509,ILMN_1741566	639	18	13528	4.70457	1	0.750478	60.0309
GOTERM_BP_FAT	GO:0008088~axon cargo transport	4	0.434783	0.0502426	ILMN_2215989,ILMN_1759330,ILMN_1659086,ILMN_1799667	639	18	13528	4.70457	1	0.750478	60.0309
COG_ONTOLOGY	Transcription / DNA replication, recombination, and repair	3	0.326087	0.0505057	ILMN_1692433,ILMN_2331231,ILMN_2334205	106	7	1950	7.8841	0.765693	0.765693	35.18
GOTERM_BP_FAT	GO:0001838~embryonic epithelial tube formation	6	0.652174	0.0505062	ILMN_1696339,ILMN_1715647,ILMN_2317580,ILMN_1703408,ILMN_1800331,ILMN_1712537	639	43	13528	2.95403	1	0.74889	60.2277
SP_PIR_KEYWORDS	folate-binding	3	0.326087	0.0509548	ILMN_1673681,ILMN_1712582,ILMN_1698996	903	8	19235	7.98796	1	0.574861	52.98
UP_SEQ_FEATURE	domain:Collagen-like 4	3	0.326087	0.0514417	ILMN_1784532,ILMN_1788377,ILMN_1666665	902	8	19113	7.94609	1	0.956243	60.3865
UP_SEQ_FEATURE	domain:BEN	3	0.326087	0.0514417	ILMN_2396338,ILMN_1675024,ILMN_2235086	902	8	19113	7.94609	1	0.956243	60.3865
UP_SEQ_FEATURE	domain:Collagen-like 5	3	0.326087	0.0514417	ILMN_1784532,ILMN_1788377,ILMN_1666665	902	8	19113	7.94609	1	0.956243	60.3865
GOTERM_BP_FAT	GO:0019637~organophosphate metabolic process	16	1.73913	0.0514478	ILMN_2103774,ILMN_1684576,ILMN_1688543,ILMN_1727855,ILMN_1746769,ILMN_1697654,ILMN_1801476,ILMN_2372398,ILMN_1760332,ILMN_1690884,ILMN_1657993,ILMN_1674759,ILMN_2347424,ILMN_1800130,ILMN_2189027,ILMN_2185665	639	200	13528	1.69365	1	0.752046	60.9236
GOTERM_BP_FAT	GO:0060122~inner ear receptor stereocilium organization	3	0.326087	0.0514684	ILMN_1783149,ILMN_1717434,ILMN_2407564,ILMN_1690621	639	8	13528	7.93897	1	0.748809	60.9387
GOTERM_BP_FAT	GO:0010872~regulation of cholesterol esterification	3	0.326087	0.0514684	ILMN_1688543,ILMN_1789007,ILMN_1690884	639	8	13528	7.93897	1	0.748809	60.9387
GOTERM_MF_FAT	GO:0019198~transmembrane receptor protein phosphatase activity	4	0.434783	0.0516083	ILMN_1669172,ILMN_1762766,ILMN_1676616,ILMN_2315789	620	18	12983	4.65341	1	0.991853	55.763
INTERPRO	IPR001478:PDZ/DHR/GLGF	13	1.41304	0.0519439	ILMN_1654112,ILMN_1717434,ILMN_1655577,ILMN_2317580,ILMN_1654217,ILMN_2098297,ILMN_1708916,ILMN_1676215,ILMN_1708159,ILMN_2270443,ILMN_1783444,ILMN_1724754,ILMN_2041780	793	149	16659	1.83287	1	0.877161	57.5504
GOTERM_CC_FAT	GO:0030424~axon	14	1.52174	0.0521242	ILMN_1717434,ILMN_1801909,ILMN_1659086,ILMN_1794552,ILMN_1733963,ILMN_1660973,ILMN_2215989,ILMN_2199439,ILMN_2162253,ILMN_1783444,ILMN_1705153,ILMN_1682459,ILMN_1807372,ILMN_1734736	634	159	12782	1.77517	1	0.785221	52.9882
SP_PIR_KEYWORDS	cytoskeleton	40	4.34783	0.0525164	ILMN_2361737,ILMN_1760246,ILMN_2096970,ILMN_1775224,ILMN_1667079,ILMN_1754600,ILMN_1762281,ILMN_2125869,ILMN_2404906,ILMN_1662932,ILMN_1800611,ILMN_1659953,ILMN_2323508,ILMN_2391419,ILMN_2219512,ILMN_1758978,ILMN_2225718,ILMN_1810915,ILMN_2199676,ILMN_1680757,ILMN_2412571,ILMN_1716553,ILMN_1703284,ILMN_1741406,ILMN_2104141,ILMN_2141259,ILMN_1746846,ILMN_1651838,ILMN_1741970,ILMN_1799667,ILMN_2190…	903	636	19235	1.3397	1	0.57459	54.0841
BIOCARTA	h_alkPathway:ALK in cardiac myocytes	5	0.543478	0.0525311	ILMN_1692967,ILMN_1763382,ILMN_1783444,ILMN_1722718,ILMN_1741566	62	34	1437	3.40844	0.998459	0.960745	46.1753
GOTERM_CC_FAT	GO:0042734~presynaptic membrane	5	0.543478	0.0529892	ILMN_1708159,ILMN_1742881,ILMN_1769195,ILMN_1807372,ILMN_1729212	634	29	12782	3.47601	1	0.769293	53.5895
GOTERM_MF_FAT	GO:0008094~DNA-dependent ATPase activity	7	0.76087	0.0532207	ILMN_1801909,ILMN_1707945,ILMN_1784860,ILMN_1709484,ILMN_1696266,ILMN_1703092,ILMN_2331231	620	57	12983	2.57162	1	0.988531	56.9066
GOTERM_BP_FAT	GO:0007017~microtubule-based process	19	2.06522	0.054133	ILMN_1759330,ILMN_1724407,ILMN_1690397,ILMN_1659086,ILMN_1762281,ILMN_1799667,ILMN_1800611,ILMN_2215989,ILMN_2212999,ILMN_1779800,ILMN_1661776,ILMN_2225718,ILMN_2354211,ILMN_1705153,ILMN_1682459,ILMN_2412571,ILMN_1716553,ILMN_1741406,ILMN_2141259	639	253	13528	1.58989	1	0.763333	62.8455
SMART	SM00194:PTPc	6	0.652174	0.0542995	ILMN_1669172,ILMN_1762766,ILMN_1789504,ILMN_1769779,ILMN_1676616,ILMN_2315789	472	40	9079	2.88528	0.999999	0.824073	51.5588
GOTERM_BP_FAT	GO:0016331~morphogenesis of embryonic epithelium	7	0.76087	0.0547004	ILMN_1696339,ILMN_2057566,ILMN_1715647,ILMN_2317580,ILMN_1703408,ILMN_1800331,ILMN_1712537	639	58	13528	2.55507	1	0.763726	63.24
GOTERM_BP_FAT	GO:0001656~metanephros development	6	0.652174	0.0548676	ILMN_1691641,ILMN_1722718,ILMN_1763328,ILMN_2051972,ILMN_1657888,ILMN_1683405	639	44	13528	2.8869	1	0.761563	63.3555
GOTERM_BP_FAT	GO:0035148~tube lumen formation	6	0.652174	0.0548676	ILMN_1696339,ILMN_1715647,ILMN_2317580,ILMN_1703408,ILMN_1800331,ILMN_1712537	639	44	13528	2.8869	1	0.761563	63.3555
SMART	SM00398:HMG	7	0.76087	0.0552429	ILMN_1733841,ILMN_2213136,ILMN_2177156,ILMN_1784217,ILMN_1789244,ILMN_1783185,ILMN_1758333	472	53	9079	2.54049	0.999999	0.792417	52.1824
UP_SEQ_FEATURE	domain:IQ 2	5	0.543478	0.0562255	ILMN_1769433,ILMN_2096970,ILMN_1685645,ILMN_1661940,ILMN_1808789	902	31	19113	3.41767	1	0.964742	63.7471
UP_SEQ_FEATURE	domain:TSP type-1 4	5	0.543478	0.0562255	ILMN_1791890,ILMN_1656171,ILMN_1805543,ILMN_1721495,ILMN_1794370	902	31	19113	3.41767	1	0.964742	63.7471
UP_SEQ_FEATURE	domain:IQ 1	5	0.543478	0.0562255	ILMN_1769433,ILMN_2096970,ILMN_1685645,ILMN_1661940,ILMN_1808789	902	31	19113	3.41767	1	0.964742	63.7471
GOTERM_CC_FAT	GO:0043296~apical junction complex	10	1.08696	0.0564016	ILMN_1724686,ILMN_1654112,ILMN_2386973,ILMN_1741970,ILMN_2344221,ILMN_1746801,ILMN_2406532,ILMN_1704196,ILMN_1682226,ILMN_1796925	634	99	12782	2.03645	1	0.770501	55.8925
INTERPRO	IPR006210:EGF-like	16	1.73913	0.0566298	ILMN_1797519,ILMN_1688184,ILMN_1725417,ILMN_2146389,ILMN_1690223,ILMN_2060115,ILMN_1711208,ILMN_1730645,ILMN_1671766,ILMN_1719755,ILMN_1736078,ILMN_1675268,ILMN_1663171,ILMN_1717565,ILMN_1753287,ILMN_1708029	793	201	16659	1.67224	1	0.890876	60.7981
UP_SEQ_FEATURE	repeat:8	11	1.19565	0.0571574	ILMN_1665994,ILMN_1684576,ILMN_1708369,ILMN_2166716,ILMN_1705153,ILMN_1723418,ILMN_1734827,ILMN_2412571,ILMN_1659013,ILMN_1690884,ILMN_1699665	902	120	19113	1.94238	1	0.963889	64.3697
UP_SEQ_FEATURE	topological domain:Extracellular	146	15.8696	0.0572595	ILMN_1753312,ILMN_1729368,ILMN_1760088,ILMN_2146389,ILMN_1713995,ILMN_1794095,ILMN_1690223,ILMN_1704196,ILMN_1676709,ILMN_1733963,ILMN_1654563,ILMN_2129563,ILMN_1699354,ILMN_1657347,ILMN_1695978,ILMN_1700183,ILMN_1807652,ILMN_1723480,ILMN_1676616,ILMN_169	902	2719	19113	1.1378	1	0.961221	64.4373
SMART	SM00324:RhoGAP	8	0.869565	0.0576676	ILMN_2103685,ILMN_2290204,ILMN_1692539,ILMN_1722923,ILMN_1770824,ILMN_2215881,ILMN_1805693,ILMN_2382657	472	67	9079	2.29674	1	0.772132	53.7514
SP_PIR_KEYWORDS	dna-binding	103	11.1957	0.0577817	ILMN_1798076,ILMN_1782352,ILMN_1721167,ILMN_1717381,ILMN_1753830,ILMN_1700762,ILMN_1695280,ILMN_1791069,ILMN_1740083,ILMN_1652300,ILMN_1700413,ILMN_1794333,ILMN_1696339,ILMN_1681154,ILMN_1763328,ILMN_2219767,ILMN_1799667,ILMN_1802053,ILMN_1711894,ILMN_179	903	1868	19235	1.17453	1	0.59925	57.6314
GOTERM_MF_FAT	GO:0005088~Ras guanyl-nucleotide exchange factor activity	9	0.978261	0.0583402	ILMN_1705743,ILMN_1655577,ILMN_2354211,ILMN_1773413,ILMN_1794781,ILMN_1669928,ILMN_1667405,ILMN_2190598,ILMN_2104141	620	88	12983	2.14162	1	0.988491	60.3571
GOTERM_BP_FAT	GO:0007498~mesoderm development	8	0.869565	0.0593674	ILMN_1733841,ILMN_2213136,ILMN_1753287,ILMN_1760509,ILMN_1741566,ILMN_1712537,ILMN_1806603,ILMN_1680987	639	74	13528	2.28871	1	0.785697	66.3383
PIR_SUPERFAMILY	PIRSF800009:TGF-beta-like cysteine-knot cytokine	4	0.434783	0.0594881	ILMN_2210111,ILMN_1781256,ILMN_1660317,ILMN_1741566	320	21	7396	4.40238	1	0.968412	56.5891
GOTERM_BP_FAT	GO:0045859~regulation of protein kinase activity	24	2.6087	0.0599075	ILMN_1680434,ILMN_2059549,ILMN_1691487,ILMN_1677466,ILMN_1721316,ILMN_2120555,ILMN_1794552,ILMN_1733963,ILMN_1651498,ILMN_1797531,ILMN_1764361,ILMN_2112915,ILMN_1797596,ILMN_1708159,ILMN_1772817,ILMN_1709484,ILMN_2225718,ILMN_1783444,ILMN_1729749,ILMN_2154157,ILMN_2106380,ILMN_1785914,ILMN_1807372,ILMN_1692390	639	345	13528	1.47274	1	0.785709	66.6805
UP_SEQ_FEATURE	zinc finger region:C2H2-type 8	28	3.04348	0.0599143	ILMN_1653867,ILMN_1739618,ILMN_1676983,ILMN_2101410,ILMN_1687827,ILMN_1791069,ILMN_1814619,ILMN_2404033,ILMN_1727183,ILMN_1726512,ILMN_1760294,ILMN_1695079,ILMN_1658173,ILMN_1652300,ILMN_1685467,ILMN_1721849,ILMN_1734608,ILMN_2154950,ILMN_1763328,ILMN_1701464,ILMN_1802053,ILMN_2146968,ILMN_2350357,ILMN_1792990,ILMN_1744398,ILMN_1655167,ILMN_1657888,ILMN_1749809	902	417	19113	1.4228	1	0.964132	66.1529
INTERPRO	IPR016130:Protein-tyrosine phosphatase, active site	9	0.978261	0.0608912	ILMN_1764361,ILMN_1669172,ILMN_1762766,ILMN_1789504,ILMN_1677466,ILMN_1769779,ILMN_1676616,ILMN_2315789,ILMN_2283398	793	89	16659	2.12436	1	0.900769	63.5479
GOTERM_BP_FAT	GO:0048863~stem cell differentiation	5	0.543478	0.0619757	ILMN_1748903,ILMN_1733841,ILMN_2177156,ILMN_1712537,ILMN_1713088	639	32	13528	3.3079	1	0.79417	67.9607
GOTERM_BP_FAT	GO:0021954~central nervous system neuron development	5	0.543478	0.0619757	ILMN_1715189,ILMN_1701653,ILMN_1785061,ILMN_1692261,ILMN_1756755	639	32	13528	3.3079	1	0.79417	67.9607
GOTERM_BP_FAT	GO:0051347~positive regulation of transferase activity	18	1.95652	0.0620333	ILMN_2059549,ILMN_1691487,ILMN_2120555,ILMN_1721316,ILMN_1794552,ILMN_1733963,ILMN_1651498,ILMN_1690884,ILMN_1797531,ILMN_2112915,ILMN_1708159,ILMN_1772817,ILMN_2225718,ILMN_1794781,ILMN_2106380,ILMN_2154157,ILMN_1807372,ILMN_2385298	639	240	13528	1.58779	1	0.791504	67.9957
GOTERM_MF_FAT	GO:0005089~Rho guanyl-nucleotide exchange factor activity	8	0.869565	0.0621911	ILMN_1705743,ILMN_1655577,ILMN_1773413,ILMN_1794781,ILMN_1669928,ILMN_1667405,ILMN_2190598,ILMN_2104141	620	74	12983	2.26382	1	0.987369	62.7804
SP_PIR_KEYWORDS	vision	12	1.30435	0.0624799	ILMN_1783149,ILMN_2138589,ILMN_1717434,ILMN_2096970,ILMN_1702787,ILMN_1695157,ILMN_1655720,ILMN_1786720,ILMN_2407564,ILMN_1704294,ILMN_1703111,ILMN_1655974,ILMN_1690621	903	139	19235	1.83895	1	0.617897	60.5797
UP_SEQ_FEATURE	domain:Ig-like C2-type 3	11	1.19565	0.0625356	ILMN_1657316,ILMN_2160428,ILMN_1664330,ILMN_1716733,ILMN_2405353,ILMN_1676709,ILMN_2315789,ILMN_1744635,ILMN_1813338,ILMN_1686405,ILMN_2396546	902	122	19113	1.91054	1	0.966661	67.7701
GOTERM_BP_FAT	GO:0051252~regulation of RNA metabolic process	100	10.8696	0.0631906	ILMN_1798076,ILMN_1782352,ILMN_1721167,ILMN_1717381,ILMN_1753830,ILMN_1700762,ILMN_1754858,ILMN_1712161,ILMN_1700413,ILMN_1794333,ILMN_2195703,ILMN_1707175,ILMN_1763328,ILMN_2219767,ILMN_1802053,ILMN_1711894,ILMN_1792990,ILMN_2349006,ILMN_2177156,ILMN_165	639	1813	13528	1.16771	1	0.794778	68.691
GOTERM_CC_FAT	GO:0044456~synapse part	19	2.06522	0.0633032	ILMN_1679595,ILMN_1750785,ILMN_2317580,ILMN_1805807,ILMN_1676215,ILMN_1696167,ILMN_1742881,ILMN_1708159,ILMN_1677261,ILMN_1671486,ILMN_1702009,ILMN_1677509,ILMN_2154157,ILMN_1757081,ILMN_1769195,ILMN_1768705,ILMN_1807372,ILMN_1729212,ILMN_1734021	634	246	12782	1.55714	1	0.791092	60.2295
SP_PIR_KEYWORDS	vitamin a	3	0.326087	0.0635192	ILMN_1658040,ILMN_1656837,ILMN_2198912	903	9	19235	7.10041	1	0.613508	61.2055
SP_PIR_KEYWORDS	usher syndrome	3	0.326087	0.0635192	ILMN_1783149,ILMN_1717434,ILMN_2407564,ILMN_1690621	903	9	19235	7.10041	1	0.613508	61.2055
UP_SEQ_FEATURE	domain:BRICHOS	3	0.326087	0.0641158	ILMN_2375786,ILMN_1763587,ILMN_1759411	902	9	19113	7.06319	1	0.967091	68.7096
GOTERM_BP_FAT	GO:0007164~establishment of tissue polarity	3	0.326087	0.0641498	ILMN_1715647,ILMN_1703408,ILMN_1798971	639	9	13528	7.05686	1	0.79692	69.2564
GOTERM_BP_FAT	GO:0060119~inner ear receptor cell development	3	0.326087	0.0641498	ILMN_1783149,ILMN_1717434,ILMN_2407564,ILMN_1690621	639	9	13528	7.05686	1	0.79692	69.2564
GOTERM_BP_FAT	GO:0006355~regulation of transcription, DNA-dependent	98	10.6522	0.0646634	ILMN_1798076,ILMN_1782352,ILMN_1721167,ILMN_1717381,ILMN_1753830,ILMN_1700762,ILMN_1754858,ILMN_1712161,ILMN_1700413,ILMN_1794333,ILMN_2195703,ILMN_1707175,ILMN_1763328,ILMN_2219767,ILMN_1802053,ILMN_1711894,ILMN_1792990,ILMN_2349006,ILMN_2177156,ILMN_165	639	1773	13528	1.17017	1	0.796712	69.5552
INTERPRO	IPR013098:Immunoglobulin I-set	12	1.30435	0.0646746	ILMN_1720511,ILMN_1692739,ILMN_1716733,ILMN_2344221,ILMN_2405353,ILMN_1676709,ILMN_2315789,ILMN_1744635,ILMN_1686405,ILMN_1695978,ILMN_1796925,ILMN_1756755	793	138	16659	1.82674	1	0.907627	65.8366
INTERPRO	IPR007084:BRICHOS	3	0.326087	0.0650838	ILMN_2375786,ILMN_1763587,ILMN_1759411	793	9	16659	7.00252	1	0.902202	66.076
INTERPRO	IPR003392:Patched	3	0.326087	0.0650838	ILMN_1717393,ILMN_1742467,ILMN_1800331	793	9	16659	7.00252	1	0.902202	66.076
SP_PIR_KEYWORDS	differentiation	30	3.26087	0.0651557	ILMN_2375786,ILMN_1702787,ILMN_1721167,ILMN_1722718,ILMN_1706440,ILMN_1794552,ILMN_1654563,ILMN_1679640,ILMN_1701653,ILMN_1726512,ILMN_1741566,ILMN_1722898,ILMN_1741406,ILMN_1775926,ILMN_1696339,ILMN_1688184,ILMN_2154950,ILMN_1651498,ILMN_1735438,ILMN_1686405,ILMN_1794370,ILMN_1695414,ILMN_1687533,ILMN_1774207,ILMN_1715189,ILMN_1716246,ILMN_1668865,ILMN_1760509,ILMN_1753287,ILMN_1683405	903	460	19235	1.38921	1	0.612821	62.1723
SP_PIR_KEYWORDS	carbohydrate metabolism	8	0.869565	0.0652305	ILMN_2057566,ILMN_2056606,ILMN_1734707,ILMN_1728799,ILMN_2276758,ILMN_1670881,ILMN_1776582,ILMN_1812503	903	76	19235	2.24223	1	0.603199	62.216
GOTERM_MF_FAT	GO:0008158~hedgehog receptor activity	3	0.326087	0.065402	ILMN_1717393,ILMN_1742467,ILMN_1800331	620	9	12983	6.98011	1	0.985748	64.6943
GOTERM_MF_FAT	GO:0050780~dopamine receptor binding	3	0.326087	0.065402	ILMN_1771622,ILMN_1772627,ILMN_1699665	620	9	12983	6.98011	1	0.985748	64.6943
SP_PIR_KEYWORDS	Tight junction	7	0.76087	0.0655045	ILMN_1724686,ILMN_1654112,ILMN_2344221,ILMN_1746801,ILMN_2406532,ILMN_1682226,ILMN_1796925	903	61	19235	2.4444	1	0.595016	62.3754
GOTERM_BP_FAT	GO:0043086~negative regulation of catalytic activity	20	2.17391	0.0655105	ILMN_1680434,ILMN_1684576,ILMN_1688543,ILMN_2152257,ILMN_1775224,ILMN_1677466,ILMN_2120555,ILMN_1740418,ILMN_1789007,ILMN_1651498,ILMN_1800952,ILMN_1690884,ILMN_1797531,ILMN_1764361,ILMN_2112915,ILMN_1797596,ILMN_1783444,ILMN_1807372,ILMN_1805693,ILMN_1729212	639	277	13528	1.52856	1	0.798217	70.042
GOTERM_BP_FAT	GO:0001825~blastocyst formation	4	0.434783	0.0655221	ILMN_1760509,ILMN_1770940,ILMN_1712537,ILMN_1680987	639	20	13528	4.23412	1	0.795448	70.0486
GOTERM_BP_FAT	GO:0045104~intermediate filament cytoskeleton organization	4	0.434783	0.0655221	ILMN_2215989,ILMN_1684576,ILMN_1705153,ILMN_1659086	639	20	13528	4.23412	1	0.795448	70.0486
GOTERM_BP_FAT	GO:0032371~regulation of sterol transport	4	0.434783	0.0655221	ILMN_1688543,ILMN_2189027,ILMN_1789007,ILMN_1690884	639	20	13528	4.23412	1	0.795448	70.0486
GOTERM_BP_FAT	GO:0032374~regulation of cholesterol transport	4	0.434783	0.0655221	ILMN_1688543,ILMN_2189027,ILMN_1789007,ILMN_1690884	639	20	13528	4.23412	1	0.795448	70.0486
GOTERM_CC_FAT	GO:0016327~apicolateral plasma membrane	10	1.08696	0.0656904	ILMN_1724686,ILMN_1654112,ILMN_2386973,ILMN_1741970,ILMN_2344221,ILMN_1746801,ILMN_2406532,ILMN_1704196,ILMN_1682226,ILMN_1796925	634	102	12782	1.97656	1	0.785904	61.635
GOTERM_BP_FAT	GO:0009952~anterior/posterior pattern formation	12	1.30435	0.0668875	ILMN_1655572,ILMN_2381168,ILMN_1680320,ILMN_1798076,ILMN_1733841,ILMN_2213136,ILMN_2276758,ILMN_1681805,ILMN_1753287,ILMN_1722898,ILMN_1712537,ILMN_1683405	639	140	13528	1.81462	1	0.799552	70.8177
INTERPRO	IPR013032:EGF-like region, conserved site	21	2.28261	0.0670975	ILMN_1797519,ILMN_1664265,ILMN_1688184,ILMN_1775931,ILMN_1725417,ILMN_2146389,ILMN_1690223,ILMN_2060115,ILMN_1711208,ILMN_1730645,ILMN_1671766,ILMN_1736078,ILMN_1719755,ILMN_1675268,ILMN_1663171,ILMN_1688642,ILMN_1717565,ILMN_1753287,ILMN_1708029,ILMN_1692261,ILMN_1785061	793	293	16659	1.50566	1	0.902585	67.2308
UP_SEQ_FEATURE	repeat:5	13	1.41304	0.0679434	ILMN_1684576,ILMN_1708369,ILMN_2166716,ILMN_1734827,ILMN_1690884,ILMN_1699665,ILMN_2112915,ILMN_2215989,ILMN_1665994,ILMN_1705153,ILMN_1723418,ILMN_2412571,ILMN_1659013	902	157	19113	1.75455	1	0.971219	70.8791
GOTERM_BP_FAT	GO:0032409~regulation of transporter activity	5	0.543478	0.0680093	ILMN_2112915,ILMN_1688543,ILMN_1688801,ILMN_1693985,ILMN_1807372	639	33	13528	3.20766	1	0.802329	71.4356
GOTERM_BP_FAT	GO:0014020~primary neural tube formation	5	0.543478	0.0680093	ILMN_1696339,ILMN_1715647,ILMN_1703408,ILMN_1800331,ILMN_1712537	639	33	13528	3.20766	1	0.802329	71.4356
KEGG_PATHWAY	hsa00430:Taurine and hypotaurine metabolism	3	0.326087	0.0688552	ILMN_2368585,ILMN_1737036,ILMN_1660973	225	10	5085	6.78	0.99996	0.920547	56.9944
SMART	SM00033:CH	8	0.869565	0.0698083	ILMN_1769433,ILMN_2074044,ILMN_1665691,ILMN_2391419,ILMN_1698179,ILMN_1667079,ILMN_1794781,ILMN_1662932	472	70	9079	2.19831	1	0.805646	60.9174
SP_PIR_KEYWORDS	sh3 domain	16	1.73913	0.0698205	ILMN_1680434,ILMN_1661491,ILMN_2317580,ILMN_1654217,ILMN_1754600,ILMN_1669928,ILMN_1770824,ILMN_1760990,ILMN_1799589,ILMN_1676215,ILMN_2111229,ILMN_1794781,ILMN_1724754,ILMN_1722923,ILMN_1751020,ILMN_2382657	903	210	19235	1.62295	1	0.609728	64.8064
KEGG_PATHWAY	hsa04530:Tight junction	11	1.19565	0.0701705	ILMN_1724686,ILMN_1654112,ILMN_1665691,ILMN_1661129,ILMN_1795119,ILMN_1681857,ILMN_2344221,ILMN_1746801,ILMN_2406532,ILMN_1780898,ILMN_1682226	225	134	5085	1.85522	0.999967	0.873336	57.7075
SP_PIR_KEYWORDS	plasma	9	0.978261	0.0702962	ILMN_1688543,ILMN_1740572,ILMN_1726666,ILMN_1789007,ILMN_1782204,ILMN_1752755,ILMN_1690884,ILMN_2198912,ILMN_1671766	903	93	19235	2.06141	1	0.603021	65.0652
UP_SEQ_FEATURE	compositionally biased region:Cys-rich	13	1.41304	0.0705412	ILMN_1664265,ILMN_1775931,ILMN_1814106,ILMN_2078995,ILMN_1656171,ILMN_1699354,ILMN_1797596,ILMN_1790228,ILMN_2344221,ILMN_1692261,ILMN_1785061,ILMN_1703284,ILMN_1805543	902	158	19113	1.74345	1	0.973	72.2699
GOTERM_BP_FAT	GO:0050905~neuromuscular process	7	0.76087	0.0711849	ILMN_1783149,ILMN_1684576,ILMN_1745299,ILMN_1659086,ILMN_2177156,ILMN_1744635,ILMN_1807372	639	62	13528	2.39023	1	0.814612	73.1184
OMIM_DISEASE	Conduct disorder and ADHD: Evaluation of conduct problems as a categorical and quantitative trait in the international multicentre ADHD genetics study	5	0.543478	0.0722861	ILMN_2168421,ILMN_1736742,ILMN_2315789,ILMN_2381206,ILMN_1703180	190	31	3671	3.1163	1	1	63.6696
GOTERM_BP_FAT	GO:0007409~axonogenesis	15	1.63043	0.072725	ILMN_1750373,ILMN_2047460,ILMN_1769891,ILMN_1794552,ILMN_1659086,ILMN_1654563,ILMN_1737484,ILMN_2212999,ILMN_1753830,ILMN_1680320,ILMN_1676616,ILMN_2323465,ILMN_1741566,ILMN_1692261,ILMN_1785061	639	193	13528	1.64538	1	0.818899	73.9004
GOTERM_MF_FAT	GO:0019904~protein domain specific binding	23	2.5	0.0727897	ILMN_2059549,ILMN_2195703,ILMN_1763657,ILMN_1717434,ILMN_1724407,ILMN_2152257,ILMN_2317580,ILMN_1713995,ILMN_1722718,ILMN_1659086,ILMN_1692539,ILMN_1730995,ILMN_1775345,ILMN_1699665,ILMN_1724686,ILMN_2112915,ILMN_1692967,ILMN_1708159,ILMN_1661776,ILMN_1768506,ILMN_1752665,ILMN_1724754,ILMN_2041780	620	331	12983	1.45507	1	0.987849	68.7541
INTERPRO	IPR013761:Sterile alpha motif-type	8	0.869565	0.0730242	ILMN_1664265,ILMN_1775931,ILMN_2317580,ILMN_1658821,ILMN_1699354,ILMN_1785061,ILMN_1692261,ILMN_1698191	793	77	16659	2.1826	1	0.9154	70.4196
GOTERM_MF_FAT	GO:0030695~GTPase regulator activity	27	2.93478	0.073699	ILMN_1770824,ILMN_2215881,ILMN_1733155,ILMN_1769433,ILMN_2382657,ILMN_2104141,ILMN_1750785,ILMN_1655577,ILMN_2103685,ILMN_2041236,ILMN_1790962,ILMN_1692539,ILMN_1669928,ILMN_1667405,ILMN_1808226,ILMN_2190598,ILMN_1760027,ILMN_1705743,ILMN_2060212,ILMN_2354211,ILMN_1773413,ILMN_2290204,ILMN_1794781,ILMN_1758613,ILMN_1722923,ILMN_1805693,ILMN_1681657	620	404	12983	1.39948	1	0.984544	69.2225
UP_SEQ_FEATURE	domain:LDL-receptor class A 3	4	0.434783	0.0738321	ILMN_1675268,ILMN_1740759,ILMN_2060115,ILMN_2129563	902	21	19113	4.03611	1	0.975517	73.942
GOTERM_CC_FAT	GO:0005578~proteinaceous extracellular matrix	23	2.5	0.0741815	ILMN_1750373,ILMN_1651642,ILMN_1788377,ILMN_1656171,ILMN_1752755,ILMN_1721495,ILMN_2165463,ILMN_1736078,ILMN_1652540,ILMN_1718646,ILMN_1719755,ILMN_1784532,ILMN_1663399,ILMN_1811387,ILMN_1791890,ILMN_1685122,ILMN_1663171,ILMN_1789502,ILMN_1688642,ILMN_1676616,ILMN_2051972,ILMN_1805543,ILMN_1656287	634	320	12782	1.44906	1	0.810053	66.2689
SP_PIR_KEYWORDS	kinetochore	7	0.76087	0.0742344	ILMN_2357471,ILMN_2225718,ILMN_1736816,ILMN_1762281,ILMN_2404906,ILMN_2334205,ILMN_2141259	903	63	19235	2.3668	1	0.614737	67.1407
GOTERM_BP_FAT	GO:0007269~neurotransmitter secretion	5	0.543478	0.0743344	ILMN_1742881,ILMN_1669747,ILMN_1783444,ILMN_1757081,ILMN_1768705	639	34	13528	3.11332	1	0.823325	74.6947
GOTERM_BP_FAT	GO:0001756~somitogenesis	5	0.543478	0.0743344	ILMN_1655572,ILMN_2213136,ILMN_2276758,ILMN_1753287,ILMN_1722898	639	34	13528	3.11332	1	0.823325	74.6947
GOTERM_BP_FAT	GO:0051346~negative regulation of hydrolase activity	6	0.652174	0.0744157	ILMN_1688543,ILMN_1775224,ILMN_1789007,ILMN_1807372,ILMN_1690884,ILMN_1805693	639	48	13528	2.64632	1	0.821126	74.7342
GOTERM_BP_FAT	GO:0001655~urogenital system development	10	1.08696	0.0752827	ILMN_1691641,ILMN_2199439,ILMN_2213136,ILMN_1722718,ILMN_1763328,ILMN_2051972,ILMN_1741566,ILMN_1695334,ILMN_1657888,ILMN_1683405	639	110	13528	1.9246	1	0.822299	75.1519
INTERPRO	IPR001111:Transforming growth factor beta (TGFb), N-terminal	4	0.434783	0.0753152	ILMN_1781256,ILMN_1660317,ILMN_1722718,ILMN_1741566	793	21	16659	4.00144	1	0.916221	71.5724
GOTERM_BP_FAT	GO:0007423~sensory organ development	17	1.84783	0.0755739	ILMN_1794333,ILMN_1783149,ILMN_1684576,ILMN_1717434,ILMN_1677376,ILMN_1695334,ILMN_1680320,ILMN_1742929,ILMN_1701653,ILMN_2407564,ILMN_2360054,ILMN_2177156,ILMN_1764709,ILMN_1690621,ILMN_1703408,ILMN_1741566,ILMN_1692261,ILMN_1785061	639	229	13528	1.57162	1	0.821024	75.2908
UP_SEQ_FEATURE	repeat:10	9	0.978261	0.0756161	ILMN_1665994,ILMN_1684576,ILMN_1708369,ILMN_2166716,ILMN_1705153,ILMN_1723418,ILMN_1734827,ILMN_1690884,ILMN_1699665	902	94	19113	2.02879	1	0.975934	74.8082
UP_SEQ_FEATURE	domain:SH3	14	1.52174	0.0758632	ILMN_1680434,ILMN_1661491,ILMN_2317580,ILMN_1654217,ILMN_1754600,ILMN_1669928,ILMN_1770824,ILMN_1760990,ILMN_1799589,ILMN_1676215,ILMN_1724754,ILMN_1722923,ILMN_1751020,ILMN_2382657	902	177	19113	1.67601	1	0.974429	74.926
GOTERM_CC_FAT	GO:0005856~cytoskeleton	81	8.80435	0.0762248	ILMN_1665691,ILMN_1759330,ILMN_2096970,ILMN_1699254,ILMN_1760246,ILMN_1669833,ILMN_1667079,ILMN_1716733,ILMN_1713995,ILMN_1754600,ILMN_1659086,ILMN_2125869,ILMN_1808789,ILMN_1676215,ILMN_1662932,ILMN_2391419,ILMN_1758978,ILMN_2157099,ILMN_1783444,ILMN_222	634	1381	12782	1.1825	1	0.803533	67.3034
GOTERM_MF_FAT	GO:0003774~motor activity	12	1.30435	0.0768545	ILMN_2212999,ILMN_1759330,ILMN_2096970,ILMN_1795119,ILMN_1685645,ILMN_2225718,ILMN_1681857,ILMN_1746801,ILMN_1690397,ILMN_1716553,ILMN_1799667,ILMN_1808789	620	142	12983	1.7696	1	0.98315	70.7973
UP_SEQ_FEATURE	short sequence motif:Lys-Thr-X-X-X-Trp motif	3	0.326087	0.0777033	ILMN_1729368,ILMN_1703408,ILMN_1798971	902	10	19113	6.35687	1	0.974944	75.7871
GOTERM_BP_FAT	GO:0033700~phospholipid efflux	3	0.326087	0.0777452	ILMN_1688543,ILMN_1789007,ILMN_1690884	639	10	13528	6.35117	1	0.827559	76.3031
GOTERM_BP_FAT	GO:0045109~intermediate filament organization	3	0.326087	0.0777452	ILMN_2215989,ILMN_1705153,ILMN_1659086	639	10	13528	6.35117	1	0.827559	76.3031
INTERPRO	IPR008343:MAP kinase phosphatase	3	0.326087	0.0788566	ILMN_1764361,ILMN_1677466,ILMN_2283398	793	10	16659	6.30227	1	0.920403	73.2717
INTERPRO	IPR018379:BEN domain	3	0.326087	0.0788566	ILMN_2396338,ILMN_1675024,ILMN_2235086	793	10	16659	6.30227	1	0.920403	73.2717
OMIM_DISEASE	Common variants at 30 loci contribute to polygenic dyslipidemia	6	0.652174	0.0791827	ILMN_1700762,ILMN_2189027,ILMN_1789007,ILMN_1711208,ILMN_1764709,ILMN_1690884	190	45	3671	2.57614	1	0.999998	67.1497
GOTERM_BP_FAT	GO:0033674~positive regulation of kinase activity	17	1.84783	0.0802096	ILMN_2059549,ILMN_1691487,ILMN_2120555,ILMN_1721316,ILMN_1794552,ILMN_1733963,ILMN_1651498,ILMN_1797531,ILMN_2112915,ILMN_1708159,ILMN_1772817,ILMN_2225718,ILMN_1794781,ILMN_2106380,ILMN_2154157,ILMN_1807372,ILMN_2385298	639	231	13528	1.55801	1	0.834913	77.4048
GOTERM_BP_FAT	GO:0000122~negative regulation of transcription from RNA polymerase II promoter	19	2.06522	0.080931	ILMN_1674646,ILMN_1707175,ILMN_2213136,ILMN_1801909,ILMN_1682034,ILMN_1763328,ILMN_1712537,ILMN_1762801,ILMN_1784217,ILMN_1680987,ILMN_2241187,ILMN_2381168,ILMN_1695687,ILMN_1788203,ILMN_2350357,ILMN_1792990,ILMN_2177156,ILMN_1712161,ILMN_1703180	639	266	13528	1.51218	1	0.835321	77.7179
GOTERM_BP_FAT	GO:0001657~ureteric bud development	5	0.543478	0.0809457	ILMN_1722718,ILMN_1763328,ILMN_2051972,ILMN_1657888,ILMN_1683405	639	35	13528	3.02437	1	0.833022	77.7243
GOTERM_BP_FAT	GO:0050885~neuromuscular process controlling balance	5	0.543478	0.0809457	ILMN_1783149,ILMN_1684576,ILMN_1659086,ILMN_2177156,ILMN_1744635	639	35	13528	3.02437	1	0.833022	77.7243
GOTERM_MF_FAT	GO:0003700~transcription factor activity	57	6.19565	0.0813847	ILMN_1798076,ILMN_1782352,ILMN_1721167,ILMN_2120965,ILMN_1657993,ILMN_1717381,ILMN_1753830,ILMN_1700762,ILMN_1763739,ILMN_1698191,ILMN_1700413,ILMN_1794333,ILMN_1685467,ILMN_1691641,ILMN_2219767,ILMN_1802053,ILMN_1680320,ILMN_1792990,ILMN_2177156,ILMN_1760509,ILMN_1659013,ILMN_1721636,ILMN_1683405,ILMN_1657888,ILMN_1733841,ILMN_2246154,ILMN_1814657,ILMN_2078995,ILMN_1750967,ILMN_1653867,ILMN_1680…	620	975	12983	1.2242	1	0.983086	72.9269
GOTERM_BP_FAT	GO:0045103~intermediate filament-based process	4	0.434783	0.0826561	ILMN_2215989,ILMN_1684576,ILMN_1705153,ILMN_1659086	639	22	13528	3.8492	1	0.837178	78.4504
GOTERM_BP_FAT	GO:0045017~glycerolipid biosynthetic process	8	0.869565	0.0827986	ILMN_1800130,ILMN_1688543,ILMN_1727855,ILMN_1697654,ILMN_2185665,ILMN_1760332,ILMN_1690884,ILMN_1657993	639	80	13528	2.11706	1	0.835406	78.5099
GOTERM_BP_FAT	GO:0051348~negative regulation of transferase activity	9	0.978261	0.0831284	ILMN_1764361,ILMN_1680434,ILMN_1684576,ILMN_1797596,ILMN_1677466,ILMN_1783444,ILMN_1651498,ILMN_1807372,ILMN_1797531	639	96	13528	1.98474	1	0.834344	78.6469
INTERPRO	IPR001452:Src homology-3 domain	16	1.73913	0.0837074	ILMN_1680434,ILMN_1661491,ILMN_2317580,ILMN_1654217,ILMN_1754600,ILMN_1669928,ILMN_1770824,ILMN_1760990,ILMN_1799589,ILMN_1676215,ILMN_2111229,ILMN_1794781,ILMN_1724754,ILMN_1722923,ILMN_1751020,ILMN_2382657	793	213	16659	1.57803	1	0.927385	75.4452
UP_SEQ_FEATURE	repeat:7	11	1.19565	0.0838684	ILMN_1665994,ILMN_1684576,ILMN_1708369,ILMN_2166716,ILMN_1705153,ILMN_1723418,ILMN_1734827,ILMN_2412571,ILMN_1659013,ILMN_1690884,ILMN_1699665	902	129	19113	1.80686	1	0.980099	78.4735
INTERPRO	IPR000313:PWWP	4	0.434783	0.0842527	ILMN_1679319,ILMN_1734285,ILMN_1700204,ILMN_1707175	793	22	16659	3.81956	1	0.923674	75.6789
INTERPRO	IPR003129:Laminin G, thrombospondin-type, N-terminal	4	0.434783	0.0842527	ILMN_1784532,ILMN_1788377,ILMN_1725417,ILMN_1736078	793	22	16659	3.81956	1	0.923674	75.6789
PIR_SUPERFAMILY	PIRSF037402:TGFb4	2	0.217391	0.0844081	ILMN_1781256,ILMN_1660317	320	2	7396	23.1125	1	0.98585	69.8753
PIR_SUPERFAMILY	PIRSF037402:lefty protein	2	0.217391	0.0844081	ILMN_1781256,ILMN_1660317	320	2	7396	23.1125	1	0.98585	69.8753
PIR_SUPERFAMILY	PIRSF500696:plasmolipin	2	0.217391	0.0844081	ILMN_1710124,ILMN_2082865	320	2	7396	23.1125	1	0.98585	69.8753
GOTERM_CC_FAT	GO:0060053~neurofilament cytoskeleton	3	0.326087	0.0846531	ILMN_2215989,ILMN_1705153,ILMN_1659086	634	10	12782	6.04826	1	0.823222	71.2672
SP_PIR_KEYWORDS	protein phosphatase	11	1.19565	0.0849619	ILMN_1764361,ILMN_1669172,ILMN_1762766,ILMN_1708508,ILMN_1789504,ILMN_1677466,ILMN_1769779,ILMN_1676616,ILMN_2315789,ILMN_1814661,ILMN_2283398	903	130	19235	1.80241	1	0.657614	72.227
GOTERM_BP_FAT	GO:0048754~branching morphogenesis of a tube	7	0.76087	0.0852268	ILMN_1680320,ILMN_1722718,ILMN_1763328,ILMN_2051972,ILMN_1741566,ILMN_1686405,ILMN_2219767	639	65	13528	2.27991	1	0.839782	79.4998
SMART	SM00228:PDZ	13	1.41304	0.0860267	ILMN_1654112,ILMN_1717434,ILMN_1655577,ILMN_2317580,ILMN_1654217,ILMN_2098297,ILMN_1708916,ILMN_1676215,ILMN_1708159,ILMN_2270443,ILMN_1783444,ILMN_1724754,ILMN_2041780	472	149	9079	1.67824	1	0.845343	68.8965
BIOCARTA	h_wntPathway:WNT Signaling Pathway	4	0.434783	0.0861992	ILMN_1692967,ILMN_1781416,ILMN_1772817,ILMN_1783444	62	25	1437	3.70839	0.99998	0.972832	64.4694
UP_SEQ_FEATURE	domain:SAM	8	0.869565	0.0871806	ILMN_1664265,ILMN_1775931,ILMN_2317580,ILMN_1658821,ILMN_1699354,ILMN_1785061,ILMN_1692261,ILMN_1698191	902	81	19113	2.0928	1	0.981747	79.7981
GOTERM_BP_FAT	GO:0000226~microtubule cytoskeleton organization	12	1.30435	0.0875544	ILMN_2215989,ILMN_1724407,ILMN_1779800,ILMN_1661776,ILMN_2354211,ILMN_1705153,ILMN_1659086,ILMN_1716553,ILMN_2412571,ILMN_1741406,ILMN_1800611,ILMN_2141259	639	147	13528	1.72821	1	0.845772	80.4082
UP_SEQ_FEATURE	domain:TSP type-1 3	5	0.543478	0.0878047	ILMN_1791890,ILMN_1656171,ILMN_1805543,ILMN_1721495,ILMN_1794370	902	36	19113	2.943	1	0.980939	80.0389
GOTERM_BP_FAT	GO:0032147~activation of protein kinase activity	10	1.08696	0.0894741	ILMN_1691487,ILMN_1708159,ILMN_1772817,ILMN_2120555,ILMN_1721316,ILMN_1794552,ILMN_2154157,ILMN_2106380,ILMN_1651498,ILMN_1807372	639	114	13528	1.85707	1	0.850119	81.1287
GOTERM_BP_FAT	GO:0051253~negative regulation of RNA metabolic process	24	2.6087	0.0901664	ILMN_1674646,ILMN_1794333,ILMN_1733841,ILMN_1707175,ILMN_2213136,ILMN_1801909,ILMN_1682034,ILMN_1722718,ILMN_1763328,ILMN_1712537,ILMN_1762801,ILMN_1775345,ILMN_1784217,ILMN_1680987,ILMN_2241187,ILMN_1734285,ILMN_2381168,ILMN_1695687,ILMN_1788203,ILMN_2350357,ILMN_1792990,ILMN_2177156,ILMN_1712161,ILMN_1703180	639	362	13528	1.40357	1	0.850287	81.3824
GOTERM_MF_FAT	GO:0060589~nucleoside-triphosphatase regulator activity	27	2.93478	0.0901812	ILMN_1770824,ILMN_2215881,ILMN_1733155,ILMN_1769433,ILMN_2382657,ILMN_2104141,ILMN_1750785,ILMN_1655577,ILMN_2103685,ILMN_2041236,ILMN_1790962,ILMN_1692539,ILMN_1669928,ILMN_1667405,ILMN_1808226,ILMN_2190598,ILMN_1760027,ILMN_1705743,ILMN_2060212,ILMN_2354211,ILMN_1773413,ILMN_2290204,ILMN_1794781,ILMN_1758613,ILMN_1722923,ILMN_1805693,ILMN_1681657	620	413	12983	1.36898	1	0.986291	76.6538
GOTERM_BP_FAT	GO:0042471~ear morphogenesis	7	0.76087	0.0902232	ILMN_1680320,ILMN_1783149,ILMN_1742929,ILMN_1677376,ILMN_2177156,ILMN_1764709,ILMN_1703408	639	66	13528	2.24536	1	0.848356	81.403
GOTERM_CC_FAT	GO:0031012~extracellular matrix	24	2.6087	0.090278	ILMN_1750373,ILMN_1651642,ILMN_1788377,ILMN_1656171,ILMN_1752755,ILMN_1721495,ILMN_2165463,ILMN_1736078,ILMN_1652540,ILMN_1718646,ILMN_1719755,ILMN_1784532,ILMN_1663399,ILMN_1811387,ILMN_1791890,ILMN_1685122,ILMN_1663171,ILMN_1789502,ILMN_1688642,ILMN_1676616,ILMN_1741566,ILMN_2051972,ILMN_1805543,ILMN_1656287	634	345	12782	1.4025	1	0.830182	73.659
INTERPRO	IPR008266:Tyrosine protein kinase, active site	9	0.978261	0.0903419	ILMN_2059549,ILMN_2138589,ILMN_1664265,ILMN_1775931,ILMN_2360054,ILMN_1699354,ILMN_1785061,ILMN_1686405,ILMN_1692261	793	97	16659	1.94916	1	0.932698	78.1506
OMIM_DISEASE	Genome-wide association with bone mass and geometry in the Framingham Heart Study	3	0.326087	0.0903855	ILMN_2407564,ILMN_1690223,ILMN_1690621,ILMN_1769195	190	10	3671	5.79632	1	0.999959	72.1515
GOTERM_CC_FAT	GO:0016021~integral to membrane	280	30.4348	0.090558	ILMN_1690625,ILMN_1734707,ILMN_1753312,ILMN_1794095,ILMN_1704196,ILMN_1690223,ILMN_1733963,ILMN_2129563,ILMN_1812080,ILMN_1688801,ILMN_1723480,ILMN_1807652,ILMN_1755321,ILMN_1787750,ILMN_1685625,ILMN_1692739,ILMN_1760412,ILMN_1655720,ILMN_1687533,ILMN_166	634	5297	12782	1.06571	1	0.818169	73.773
GOTERM_BP_FAT	GO:0016044~membrane organization	25	2.71739	0.0914134	ILMN_1684576,ILMN_1661491,ILMN_1754600,ILMN_2146389,ILMN_2060115,ILMN_1759910,ILMN_1760990,ILMN_1679256,ILMN_1708159,ILMN_1757165,ILMN_1752665,ILMN_1807372,ILMN_2138589,ILMN_1708369,ILMN_1781983,ILMN_1712582,ILMN_1675268,ILMN_1771622,ILMN_1733746,ILMN_1668065,ILMN_1810420,ILMN_2149782,ILMN_1751020,ILMN_2403730,ILMN_2320330	639	381	13528	1.38915	1	0.850172	81.8311
SP_PIR_KEYWORDS	motor protein	11	1.19565	0.0917965	ILMN_2212999,ILMN_1759330,ILMN_2096970,ILMN_1795119,ILMN_1685645,ILMN_2225718,ILMN_1681857,ILMN_1690397,ILMN_1716553,ILMN_1799667,ILMN_1808789	903	132	19235	1.7751	1	0.678671	75.0745
UP_SEQ_FEATURE	domain:TSP N-terminal	4	0.434783	0.0918234	ILMN_1784532,ILMN_1788377,ILMN_1725417,ILMN_1736078	902	23	19113	3.68514	1	0.983029	81.5259
UP_SEQ_FEATURE	region of interest:Interaction with DVL1, DVL2 and DVL3	2	0.217391	0.0920615	ILMN_1731206,ILMN_1692674	902	2	19113	21.1896	1	0.981969	81.6107
UP_SEQ_FEATURE	short sequence motif:YRPW motif	2	0.217391	0.0920615	ILMN_1682034,ILMN_1788203	902	2	19113	21.1896	1	0.981969	81.6107
UP_SEQ_FEATURE	domain:WH2 3	2	0.217391	0.0920615	ILMN_1711888,ILMN_1703284	902	2	19113	21.1896	1	0.981969	81.6107
UP_SEQ_FEATURE	propeptide:Or 135	2	0.217391	0.0920615	ILMN_1781256,ILMN_1660317	902	2	19113	21.1896	1	0.981969	81.6107
UP_SEQ_FEATURE	domain:SSD	3	0.326087	0.0920899	ILMN_1717393,ILMN_1742467,ILMN_1800331	902	11	19113	5.77898	1	0.980701	81.6208
UP_SEQ_FEATURE	compositionally biased region:Gly/Pro-rich	3	0.326087	0.0920899	ILMN_2234412,ILMN_1814917,ILMN_2360054	902	11	19113	5.77898	1	0.980701	81.6208
GOTERM_BP_FAT	GO:0007309~oocyte axis specification	2	0.217391	0.092102	ILMN_1781256,ILMN_1692967	639	2	13528	21.1706	1	0.850329	82.0745
GOTERM_BP_FAT	GO:0007308~oocyte construction	2	0.217391	0.092102	ILMN_1781256,ILMN_1692967	639	2	13528	21.1706	1	0.850329	82.0745
GOTERM_BP_FAT	GO:0021602~cranial nerve morphogenesis	3	0.326087	0.0921404	ILMN_1798076,ILMN_1785061,ILMN_1692261	639	11	13528	5.77379	1	0.84838	82.088
INTERPRO	IPR003942:Transforming growth factor, beta 4	2	0.217391	0.0928262	ILMN_1781256,ILMN_1660317	793	2	16659	21.0076	1	0.933382	79.0896
INTERPRO	IPR015585:POU domain class 5	2	0.217391	0.0928262	ILMN_2068498,ILMN_1705546	793	2	16659	21.0076	1	0.933382	79.0896
INTERPRO	IPR015163:CDC6, C-terminal	2	0.217391	0.0928262	ILMN_1727459,ILMN_1785914	793	2	16659	21.0076	1	0.933382	79.0896
GOTERM_MF_FAT	GO:0035256~metabotropic glutamate receptor binding	2	0.217391	0.0930858	ILMN_1671486,ILMN_1807372	620	2	12983	20.9403	1	0.985026	77.7751
INTERPRO	IPR001589:Actinin-type, actin-binding, conserved site	4	0.434783	0.0936177	ILMN_2074044,ILMN_2391419,ILMN_1667079,ILMN_1662932	793	23	16659	3.65349	1	0.930608	79.3808
GOTERM_MF_FAT	GO:0004385~guanylate kinase activity	3	0.326087	0.0938772	ILMN_1654217,ILMN_1724754,ILMN_1676215	620	11	12983	5.711	1	0.982172	78.0717
GOTERM_MF_FAT	GO:0043395~heparan sulfate proteoglycan binding	3	0.326087	0.0938772	ILMN_1651642,ILMN_1789502,ILMN_2051972	620	11	12983	5.711	1	0.982172	78.0717
OMIM_DISEASE	Six new loci associated with blood low-density lipoprotein cholesterol, high-density lipoprotein cholesterol or triglycerides in humans	5	0.543478	0.0947473	ILMN_1700762,ILMN_2189027,ILMN_1789007,ILMN_1711208,ILMN_1690884	190	34	3671	2.84133	1	0.999652	73.9005
UP_SEQ_FEATURE	domain:Ig-like C2-type 6	5	0.543478	0.0949642	ILMN_1657316,ILMN_2405353,ILMN_1676709,ILMN_1686405,ILMN_2396546	902	37	19113	2.86346	1	0.981833	82.6147
UP_SEQ_FEATURE	domain:PH 2	5	0.543478	0.0949642	ILMN_1699254,ILMN_1655577,ILMN_1730995,ILMN_2190598,ILMN_2104141	902	37	19113	2.86346	1	0.981833	82.6147
GOTERM_BP_FAT	GO:0015918~sterol transport	5	0.543478	0.0950015	ILMN_1688543,ILMN_2189027,ILMN_1789007,ILMN_1723418,ILMN_1690884	639	37	13528	2.86089	1	0.855426	83.0661
GOTERM_BP_FAT	GO:0001667~ameboidal cell migration	5	0.543478	0.0950015	ILMN_1680320,ILMN_1782098,ILMN_1654563,ILMN_1712537,ILMN_1806603	639	37	13528	2.86089	1	0.855426	83.0661
GOTERM_BP_FAT	GO:0030301~cholesterol transport	5	0.543478	0.0950015	ILMN_1688543,ILMN_2189027,ILMN_1789007,ILMN_1723418,ILMN_1690884	639	37	13528	2.86089	1	0.855426	83.0661
UP_SEQ_FEATURE	domain:DH	7	0.76087	0.0953736	ILMN_1705743,ILMN_1655577,ILMN_1794781,ILMN_1669928,ILMN_1667405,ILMN_2190598,ILMN_2104141	902	67	19113	2.21384	1	0.980922	82.7521
UP_SEQ_FEATURE	zinc finger region:C2H2-type 2	37	4.02174	0.0955716	ILMN_1771093,ILMN_1710092,ILMN_1750967,ILMN_1739618,ILMN_1653867,ILMN_1676983,ILMN_2101410,ILMN_1687827,ILMN_1791069,ILMN_1814619,ILMN_2404033,ILMN_1726512,ILMN_1760294,ILMN_1695079,ILMN_1683133,ILMN_1658173,ILMN_1652300,ILMN_1685467,ILMN_1659800,ILMN_1721849,ILMN_1734608,ILMN_2154950,ILMN_1806502,ILMN_1797668,ILMN_1763328,ILMN_1657665,ILMN_1762801,ILMN_1802053,ILMN_1693242,ILMN_2146968,ILMN_1695…	902	608	19113	1.2895	1	0.979815	82.8181
GOTERM_CC_FAT	GO:0031224~intrinsic to membrane	289	31.413	0.0957956	ILMN_1690625,ILMN_1734707,ILMN_1753312,ILMN_1794095,ILMN_1704196,ILMN_1690223,ILMN_1733963,ILMN_2129563,ILMN_1812080,ILMN_1688801,ILMN_1723480,ILMN_1807652,ILMN_1755321,ILMN_1787750,ILMN_1685625,ILMN_1692739,ILMN_1760412,ILMN_1655720,ILMN_1687533,ILMN_166	634	5485	12782	1.06226	1	0.823788	75.8242
GOTERM_CC_FAT	GO:0002139~stereocilia coupling link	2	0.217391	0.0965967	ILMN_1717434,ILMN_2407564,ILMN_1690621	634	2	12782	20.1609	1	0.814368	76.1244
GOTERM_CC_FAT	GO:0002141~stereocilia ankle link	2	0.217391	0.0965967	ILMN_1717434,ILMN_2407564,ILMN_1690621	634	2	12782	20.1609	1	0.814368	76.1244
GOTERM_CC_FAT	GO:0002142~stereocilia ankle link complex	2	0.217391	0.0965967	ILMN_1717434,ILMN_2407564,ILMN_1690621	634	2	12782	20.1609	1	0.814368	76.1244
GOTERM_BP_FAT	GO:0007219~Notch signaling pathway	6	0.652174	0.0972572	ILMN_1701653,ILMN_1682034,ILMN_1788203,ILMN_2276758,ILMN_1753287,ILMN_1806603	639	52	13528	2.44276	1	0.860285	83.8015
UP_SEQ_FEATURE	repeat:WD 7	12	1.30435	0.097615	ILMN_2234412,ILMN_1795949,ILMN_1661129,ILMN_1661002,ILMN_1689972,ILMN_1690397,ILMN_1664644,ILMN_2177413,ILMN_2129545,ILMN_1700248,ILMN_1673073,ILMN_2115336	902	150	19113	1.69517	1	0.980284	83.4863
UP_SEQ_FEATURE	compositionally biased region:Gly-rich	17	1.84783	0.0981225	ILMN_1709124,ILMN_2193214,ILMN_1733841,ILMN_1781514,ILMN_1666665,ILMN_1765636,ILMN_1680111,ILMN_1702229,ILMN_1784532,ILMN_1705743,ILMN_1791069,ILMN_1688801,ILMN_1693985,ILMN_1758613,ILMN_1800331,ILMN_1661519,ILMN_1735502	902	238	19113	1.51354	1	0.979456	83.6483
KEGG_PATHWAY	hsa00590:Arachidonic acid metabolism	6	0.652174	0.0987402	ILMN_1758731,ILMN_1746769,ILMN_1697654,ILMN_2368585,ILMN_1726666,ILMN_1737036	225	56	5085	2.42143	1	0.914602	70.7619
SMART	SM00181:EGF	16	1.73913	0.0993804	ILMN_1797519,ILMN_1688184,ILMN_1725417,ILMN_2146389,ILMN_1690223,ILMN_2060115,ILMN_1711208,ILMN_1730645,ILMN_1671766,ILMN_1719755,ILMN_1736078,ILMN_1675268,ILMN_1663171,ILMN_1717565,ILMN_1753287,ILMN_1708029	472	201	9079	1.53116	1	0.865323	74.3066

## Sheet: 1c
Figure 6A, self-renewal signature, 922 genes
Functional Annotation Clustering
Annotation Cluster 1	Enrichment Score: 2.6061231104979474
Category	Term	Count	%	PValue	Genes	List Total	Pop Hits	Pop Total	Fold Enrichment	Bonferroni	Benjamini	FDR
GOTERM_BP_FAT	GO:0009798~axis specification	9	0.978261	5.44286e-05	ILMN_1655572,ILMN_1781256,ILMN_1692967,ILMN_1763657,ILMN_1733841,ILMN_1781416,ILMN_1712161,ILMN_1712537,ILMN_1683405	639	30	13528	6.35117	0.136343	0.0706688	0.0967854
GOTERM_BP_FAT	GO:0009880~embryonic pattern specification	8	0.869565	0.000601847	ILMN_1655572,ILMN_1763657,ILMN_1733841,ILMN_1781416,ILMN_1654563,ILMN_1741566,ILMN_1712537,ILMN_1683405	639	32	13528	5.29264	0.802351	0.236781	1.06531
GOTERM_BP_FAT	GO:0000578~embryonic axis specification	4	0.434783	0.0310854	ILMN_1655572,ILMN_1763657,ILMN_1733841,ILMN_1781416	639	15	13528	5.64549	1	0.668603	42.9815
GOTERM_BP_FAT	GO:0009948~anterior/posterior axis specification	4	0.434783	0.036952	ILMN_1655572,ILMN_1733841,ILMN_1712537,ILMN_1683405	639	16	13528	5.29264	1	0.679954	48.8208
Annotation Cluster 2	Enrichment Score: 2.5787774755347455
Category	Term	Count	%	PValue	Genes	List Total	Pop Hits	Pop Total	Fold Enrichment	Bonferroni	Benjamini	FDR
SP_PIR_KEYWORDS	cell junction	35	3.80435	0.000597958	ILMN_1654112,ILMN_1760246,ILMN_1704196,ILMN_1794552,ILMN_1676215,ILMN_1662932,ILMN_1659953,ILMN_1708159,ILMN_1677261,ILMN_1671486,ILMN_1677200,ILMN_2344221,ILMN_1702009,ILMN_1712461,ILMN_1768705,ILMN_1757081,ILMN_1742382,ILMN_1679595,ILMN_1669747,ILMN_2317580,ILMN_1741970,ILMN_2406532,ILMN_1682226,ILMN_1805807,ILMN_1796925,ILMN_1696167,ILMN_1724686,ILMN_1742881,ILMN_2386973,ILMN_1746801,ILMN_1677…	903	399	19235	1.86853	0.261589	0.0730112	0.859312
SP_PIR_KEYWORDS	synapse	22	2.3913	0.00108885	ILMN_1679595,ILMN_1760246,ILMN_1669747,ILMN_2317580,ILMN_1794552,ILMN_1805807,ILMN_1676215,ILMN_1696167,ILMN_1659953,ILMN_1742881,ILMN_1708159,ILMN_1677261,ILMN_1671486,ILMN_1677200,ILMN_1702009,ILMN_1677509,ILMN_2154157,ILMN_1757081,ILMN_1769195,ILMN_1768705,ILMN_1712461,ILMN_1742382	903	213	19235	2.20013	0.424403	0.0879476	1.55962
GOTERM_CC_FAT	GO:0045202~synapse	32	3.47826	0.00155501	ILMN_1760246,ILMN_1794552,ILMN_1654563,ILMN_1798819,ILMN_1660973,ILMN_1676215,ILMN_1659953,ILMN_2215989,ILMN_1708159,ILMN_1671486,ILMN_1677261,ILMN_1677200,ILMN_1783444,ILMN_1702009,ILMN_1712461,ILMN_1768705,ILMN_1757081,ILMN_1807372,ILMN_1729212,ILMN_1742382,ILMN_1679595,ILMN_1783149,ILMN_1750785,ILMN_1669747,ILMN_2317580,ILMN_1805807,ILMN_1696167,ILMN_1742881,ILMN_1677509,ILMN_2154157,ILMN_1769…	634	355	12782	1.81732	0.488665	0.284923	2.17029
GOTERM_CC_FAT	GO:0030054~cell junction	42	4.56522	0.00199212	ILMN_1654112,ILMN_1665691,ILMN_1760246,ILMN_1704196,ILMN_1794552,ILMN_1770824,ILMN_1676215,ILMN_1733155,ILMN_1662932,ILMN_1659953,ILMN_2323508,ILMN_1708159,ILMN_1704294,ILMN_1677261,ILMN_1671486,ILMN_1677200,ILMN_2344221,ILMN_1702009,ILMN_1757081,ILMN_1768705,ILMN_1712461,ILMN_1742382,ILMN_1687037,ILMN_1679595,ILMN_1651838,ILMN_1669747,ILMN_2317580,ILMN_1741970,ILMN_2406532,ILMN_1682226,ILMN_1805…	634	518	12782	1.63467	0.57661	0.249103	2.77244
GOTERM_CC_FAT	GO:0044456~synapse part	19	2.06522	0.0633032	ILMN_1679595,ILMN_1750785,ILMN_2317580,ILMN_1805807,ILMN_1676215,ILMN_1696167,ILMN_1742881,ILMN_1708159,ILMN_1677261,ILMN_1671486,ILMN_1702009,ILMN_1677509,ILMN_2154157,ILMN_1757081,ILMN_1769195,ILMN_1768705,ILMN_1807372,ILMN_1729212,ILMN_1734021	634	246	12782	1.55714	1	0.791092	60.2295
Annotation Cluster 3	Enrichment Score: 2.2505180563875054
Category	Term	Count	%	PValue	Genes	List Total	Pop Hits	Pop Total	Fold Enrichment	Bonferroni	Benjamini	FDR
PIR_SUPERFAMILY	PIRSF006355:raft-associated integral membrane protein with MARVEL domain, MAL/Bene/MAL2 types	4	0.434783	0.000745061	ILMN_1710124,ILMN_1770653,ILMN_2320330,ILMN_2082865	320	5	7396	18.49	0.222697	0.222697	1.00897
INTERPRO	IPR013295:Myelin and lymphocyte (MAL)	4	0.434783	0.000996043	ILMN_1710124,ILMN_1770653,ILMN_2320330,ILMN_2082865	793	5	16659	16.8061	0.678917	0.433358	1.58804
INTERPRO	IPR008253:Marvel	6	0.652174	0.0110131	ILMN_1710124,ILMN_1675345,ILMN_1770653,ILMN_1772817,ILMN_2320330,ILMN_2082865	793	29	16659	4.34639	0.999997	0.682629	16.2965
UP_SEQ_FEATURE	domain:MARVEL	4	0.434783	0.121773	ILMN_1710124,ILMN_1770653,ILMN_2320330,ILMN_2082865	902	26	19113	3.25994	1	0.985238	89.7385
Annotation Cluster 4	Enrichment Score: 2.2299091833706837
Category	Term	Count	%	PValue	Genes	List Total	Pop Hits	Pop Total	Fold Enrichment	Bonferroni	Benjamini	FDR
GOTERM_CC_FAT	GO:0044459~plasma membrane part	146	15.8696	0.000109488	ILMN_1760088,ILMN_1713995,ILMN_1794095,ILMN_1704196,ILMN_1733963,ILMN_1699354,ILMN_1654563,ILMN_1657347,ILMN_1679256,ILMN_1662932,ILMN_1676215,ILMN_2391419,ILMN_1700183,ILMN_1677200,ILMN_1723480,ILMN_1676616,ILMN_1698996,ILMN_1712461,ILMN_1672114,ILMN_178	634	2203	12782	1.33613	0.0460958	0.0460958	0.154262
GOTERM_CC_FAT	GO:0005887~integral to plasma membrane	73	7.93478	0.0406835	ILMN_1760088,ILMN_1658499,ILMN_1654217,ILMN_1760247,ILMN_1794095,ILMN_1733963,ILMN_1699354,ILMN_1791833,ILMN_1657347,ILMN_1654563,ILMN_1700183,ILMN_1723480,ILMN_1676616,ILMN_1698996,ILMN_2051972,ILMN_1672114,ILMN_2138589,ILMN_1688184,ILMN_1787750,ILMN_181	634	1188	12782	1.23884	1	0.803558	44.3235
GOTERM_CC_FAT	GO:0031226~intrinsic to plasma membrane	74	8.04348	0.0458655	ILMN_1760088,ILMN_1658499,ILMN_1654217,ILMN_1760247,ILMN_1794095,ILMN_1733963,ILMN_1699354,ILMN_1791833,ILMN_1657347,ILMN_1654563,ILMN_1700183,ILMN_1723480,ILMN_1676616,ILMN_1698996,ILMN_2051972,ILMN_1672114,ILMN_2138589,ILMN_1688184,ILMN_1787750,ILMN_181	634	1215	12782	1.22791	1	0.814799	48.4172
Annotation Cluster 5	Enrichment Score: 2.2180052567851463
Category	Term	Count	%	PValue	Genes	List Total	Pop Hits	Pop Total	Fold Enrichment	Bonferroni	Benjamini	FDR
SP_PIR_KEYWORDS	wnt signaling pathway	20	2.17391	3.96164e-06	ILMN_1731206,ILMN_1763657,ILMN_1733841,ILMN_2213136,ILMN_1781416,ILMN_1692674,ILMN_1729368,ILMN_2047460,ILMN_1695334,ILMN_1758333,ILMN_2234412,ILMN_1692967,ILMN_1814917,ILMN_2381168,ILMN_1715463,ILMN_1716246,ILMN_1783444,ILMN_1722898,ILMN_1703408,ILMN_1798971	903	122	19235	3.492	0.00200654	0.00200654	0.00571593
GOTERM_BP_FAT	GO:0016055~Wnt receptor signaling pathway	20	2.17391	1.48853e-05	ILMN_1731206,ILMN_1763657,ILMN_1733841,ILMN_2213136,ILMN_1692674,ILMN_1781416,ILMN_1729368,ILMN_1711208,ILMN_1695334,ILMN_1758333,ILMN_2234412,ILMN_1692967,ILMN_1814917,ILMN_2381168,ILMN_1715463,ILMN_1716246,ILMN_1783444,ILMN_1722898,ILMN_1703408,ILMN_1798971	639	133	13528	3.18355	0.0392936	0.0392936	0.0264779
KEGG_PATHWAY	hsa05217:Basal cell carcinoma	10	1.08696	0.000574916	ILMN_1692967,ILMN_1782098,ILMN_1733841,ILMN_2213136,ILMN_1729368,ILMN_1783444,ILMN_1722718,ILMN_1703408,ILMN_1800331,ILMN_1798971	225	55	5085	4.10909	0.0784161	0.0784161	0.677918
INTERPRO	IPR015526:Frizzled related	6	0.652174	0.000919757	ILMN_1782098,ILMN_1729368,ILMN_1716246,ILMN_1703408,ILMN_1722898,ILMN_1798971	793	17	16659	7.41444	0.649714	0.649714	1.46726
INTERPRO	IPR000024:Frizzled cysteine-rich domain	6	0.652174	0.00204664	ILMN_1782098,ILMN_1729368,ILMN_1716246,ILMN_1703408,ILMN_1722898,ILMN_1798971	793	20	16659	6.30227	0.903244	0.540915	3.23742
UP_SEQ_FEATURE	domain:FZ	6	0.652174	0.00380989	ILMN_1782098,ILMN_1729368,ILMN_1716246,ILMN_1703408,ILMN_1722898,ILMN_1798971	902	23	19113	5.52772	0.999882	0.950982	6.47392
INTERPRO	IPR000539:Frizzled protein	4	0.434783	0.0132605	ILMN_1782098,ILMN_1729368,ILMN_1703408,ILMN_1798971	793	11	16659	7.63911	1	0.718654	19.3002
KEGG_PATHWAY	hsa04310:Wnt signaling pathway	14	1.52174	0.0150966	ILMN_1731206,ILMN_1763657,ILMN_1733841,ILMN_1781416,ILMN_1692674,ILMN_2213136,ILMN_1729368,ILMN_2381168,ILMN_1692967,ILMN_1715647,ILMN_1783444,ILMN_1722898,ILMN_1703408,ILMN_1798971	225	151	5085	2.09536	0.884681	0.660414	16.4671
UP_SEQ_FEATURE	short sequence motif:Lys-Thr-X-X-X-Trp motif	3	0.326087	0.0777033	ILMN_1729368,ILMN_1703408,ILMN_1798971	902	10	19113	6.35687	1	0.974944	75.7871
INTERPRO	IPR017981:GPCR, family 2-like	6	0.652174	0.148133	ILMN_1782098,ILMN_2407564,ILMN_1729368,ILMN_1690621,ILMN_1711208,ILMN_1703408,ILMN_1798971	793	59	16659	2.13636	1	0.959502	92.3875
KEGG_PATHWAY	hsa05210:Colorectal cancer	7	0.76087	0.164094	ILMN_1692967,ILMN_1733841,ILMN_2213136,ILMN_1729368,ILMN_1783444,ILMN_1703408,ILMN_1798971	225	84	5085	1.88333	1	0.958476	87.9981
KEGG_PATHWAY	hsa04916:Melanogenesis	7	0.76087	0.269906	ILMN_1733841,ILMN_2213136,ILMN_1729368,ILMN_1783444,ILMN_2120555,ILMN_1703408,ILMN_1798971	225	99	5085	1.59798	1	0.949107	97.579
KEGG_PATHWAY	hsa05200:Pathways in cancer	15	1.63043	0.59052	ILMN_1691487,ILMN_1782098,ILMN_1733841,ILMN_2213136,ILMN_1729368,ILMN_1741970,ILMN_1722718,ILMN_1692967,ILMN_1783444,ILMN_2157099,ILMN_1688642,ILMN_1703408,ILMN_1800331,ILMN_1770940,ILMN_1798971	225	328	5085	1.03354	1	0.964439	99.9974
Annotation Cluster 6	Enrichment Score: 2.1856515000047576
Category	Term	Count	%	PValue	Genes	List Total	Pop Hits	Pop Total	Fold Enrichment	Bonferroni	Benjamini	FDR
PIR_SUPERFAMILY	PIRSF002387:myelin proteolipid protein	3	0.326087	0.00540518	ILMN_2397646,ILMN_1735438,ILMN_2414135	320	3	7396	23.1125	0.839892	0.456994	7.10882
INTERPRO	IPR001614:Myelin proteolipid protein PLP	3	0.326087	0.0065584	ILMN_2397646,ILMN_1735438,ILMN_2414135	793	3	16659	21.0076	0.999448	0.608453	10.0303
INTERPRO	IPR018237:Myelin proteolipid protein PLP, conserved site	3	0.326087	0.0065584	ILMN_2397646,ILMN_1735438,ILMN_2414135	793	3	16659	21.0076	0.999448	0.608453	10.0303
SMART	SM00002:PLP	3	0.326087	0.00778016	ILMN_2397646,ILMN_1735438,ILMN_2414135	472	3	9079	19.2352	0.856989	0.621832	9.64311
Annotation Cluster 7	Enrichment Score: 1.954827910936469
Category	Term	Count	%	PValue	Genes	List Total	Pop Hits	Pop Total	Fold Enrichment	Bonferroni	Benjamini	FDR
GOTERM_BP_FAT	GO:0019226~transmission of nerve impulse	31	3.36957	0.00116362	ILMN_1814710,ILMN_1684576,ILMN_1760246,ILMN_1794095,ILMN_1690223,ILMN_1731062,ILMN_1660973,ILMN_2112915,ILMN_1666776,ILMN_1685608,ILMN_1783444,ILMN_1712461,ILMN_1768705,ILMN_1757081,ILMN_1807372,ILMN_1729212,ILMN_1679595,ILMN_1717434,ILMN_1669747,ILMN_1744897,ILMN_2372398,ILMN_2227011,ILMN_1664047,ILMN_1724686,ILMN_1742881,ILMN_1652065,ILMN_1779685,ILMN_2154157,ILMN_2320330,ILMN_2082865,ILMN_2414…	639	350	13528	1.87511	0.95652	0.324249	2.05
GOTERM_BP_FAT	GO:0007268~synaptic transmission	26	2.82609	0.00384829	ILMN_1814710,ILMN_1684576,ILMN_1760246,ILMN_1794095,ILMN_1731062,ILMN_1660973,ILMN_2112915,ILMN_1666776,ILMN_1685608,ILMN_1783444,ILMN_1712461,ILMN_1768705,ILMN_1757081,ILMN_1807372,ILMN_1729212,ILMN_1679595,ILMN_1717434,ILMN_1669747,ILMN_1744897,ILMN_2372398,ILMN_1664047,ILMN_1742881,ILMN_1652065,ILMN_1779685,ILMN_2154157,ILMN_2414135	639	298	13528	1.8471	0.999969	0.438339	6.62942
GOTERM_BP_FAT	GO:0007267~cell-cell signaling	42	4.56522	0.0110575	ILMN_2059549,ILMN_1684576,ILMN_1814710,ILMN_1760246,ILMN_1757497,ILMN_1760247,ILMN_1722718,ILMN_1794095,ILMN_1733963,ILMN_1654563,ILMN_1731062,ILMN_1660973,ILMN_2112915,ILMN_1666776,ILMN_1783444,ILMN_1685608,ILMN_1723480,ILMN_1757081,ILMN_1712461,ILMN_1768705,ILMN_1807372,ILMN_1729212,ILMN_1794333,ILMN_2138589,ILMN_1782098,ILMN_1679595,ILMN_1717434,ILMN_2152257,ILMN_1669747,ILMN_1744897,ILMN_2372…	639	600	13528	1.48194	1	0.554825	17.9475
GOTERM_BP_FAT	GO:0050877~neurological system process	62	6.73913	0.306164	ILMN_1753665,ILMN_1684576,ILMN_2096970,ILMN_1760246,ILMN_1760088,ILMN_1713995,ILMN_1794095,ILMN_1659086,ILMN_1690223,ILMN_1731062,ILMN_1660973,ILMN_1704294,ILMN_1783444,ILMN_1712461,ILMN_1755321,ILMN_2138589,ILMN_1783149,ILMN_1717434,ILMN_1801476,ILMN_1695157,ILMN_2372398,ILMN_1655720,ILMN_2170930,ILMN_1744635,ILMN_2227011,ILMN_1808226,ILMN_1664047,ILMN_1692967,ILMN_2162253,ILMN_1652065,ILMN_2119…	639	1210	13528	1.08477	1	0.973544	99.8501
Annotation Cluster 8	Enrichment Score: 1.8898457534264905
Category	Term	Count	%	PValue	Genes	List Total	Pop Hits	Pop Total	Fold Enrichment	Bonferroni	Benjamini	FDR
GOTERM_BP_FAT	GO:0030111~regulation of Wnt receptor signaling pathway	10	1.08696	0.000250456	ILMN_2381168,ILMN_1692967,ILMN_1763657,ILMN_1691641,ILMN_1733841,ILMN_2213136,ILMN_1783444,ILMN_1716246,ILMN_2177156,ILMN_1758333	639	46	13528	4.6023	0.49062	0.201367	0.444631
GOTERM_BP_FAT	GO:0030178~negative regulation of Wnt receptor signaling pathway	7	0.76087	0.00241834	ILMN_2381168,ILMN_1692967,ILMN_1763657,ILMN_1691641,ILMN_1716246,ILMN_2177156,ILMN_1758333	639	30	13528	4.9398	0.998527	0.419214	4.21604
GOTERM_BP_FAT	GO:0009968~negative regulation of signal transduction	15	1.63043	0.161345	ILMN_1680434,ILMN_2375786,ILMN_1691641,ILMN_1763657,ILMN_1682034,ILMN_2131381,ILMN_1808226,ILMN_1758333,ILMN_2381168,ILMN_1692967,ILMN_1715463,ILMN_1716246,ILMN_2177156,ILMN_1753287,ILMN_1700888	639	221	13528	1.43692	1	0.921728	95.6295
GOTERM_BP_FAT	GO:0010648~negative regulation of cell communication	15	1.63043	0.282237	ILMN_1680434,ILMN_2375786,ILMN_1691641,ILMN_1763657,ILMN_1682034,ILMN_2131381,ILMN_1808226,ILMN_1758333,ILMN_2381168,ILMN_1692967,ILMN_1715463,ILMN_1716246,ILMN_2177156,ILMN_1753287,ILMN_1700888	639	248	13528	1.28048	1	0.96734	99.7259
Annotation Cluster 9	Enrichment Score: 1.8772256765954527
Category	Term	Count	%	PValue	Genes	List Total	Pop Hits	Pop Total	Fold Enrichment	Bonferroni	Benjamini	FDR
GOTERM_BP_FAT	GO:0043009~chordate embryonic development	28	3.04348	0.00400511	ILMN_1797519,ILMN_1798076,ILMN_1680987,ILMN_1717381,ILMN_1800130,ILMN_1783444,ILMN_1722898,ILMN_1700413,ILMN_1655572,ILMN_1696339,ILMN_1782098,ILMN_1691641,ILMN_2213136,ILMN_1677376,ILMN_2276758,ILMN_1695334,ILMN_1712537,ILMN_1680320,ILMN_1669172,ILMN_1695687,ILMN_1715647,ILMN_1772817,ILMN_1760509,ILMN_1753287,ILMN_1703408,ILMN_1800331,ILMN_1770940,ILMN_1789244	639	331	13528	1.79086	0.99998	0.433802	6.89059
GOTERM_BP_FAT	GO:0009792~embryonic development ending in birth or egg hatching	28	3.04348	0.0045508	ILMN_1797519,ILMN_1798076,ILMN_1680987,ILMN_1717381,ILMN_1800130,ILMN_1783444,ILMN_1722898,ILMN_1700413,ILMN_1655572,ILMN_1696339,ILMN_1782098,ILMN_1691641,ILMN_2213136,ILMN_1677376,ILMN_2276758,ILMN_1695334,ILMN_1712537,ILMN_1680320,ILMN_1669172,ILMN_1695687,ILMN_1715647,ILMN_1772817,ILMN_1760509,ILMN_1753287,ILMN_1703408,ILMN_1800331,ILMN_1770940,ILMN_1789244	639	334	13528	1.77478	0.999995	0.442848	7.79395
GOTERM_BP_FAT	GO:0001701~in utero embryonic development	13	1.41304	0.128121	ILMN_1691641,ILMN_1677376,ILMN_1712537,ILMN_1695334,ILMN_1680987,ILMN_1800130,ILMN_1669172,ILMN_1695687,ILMN_1772817,ILMN_1760509,ILMN_1770940,ILMN_1789244,ILMN_1700413	639	176	13528	1.56374	1	0.8904	91.2762
Annotation Cluster 10	Enrichment Score: 1.8679642512688361
Category	Term	Count	%	PValue	Genes	List Total	Pop Hits	Pop Total	Fold Enrichment	Bonferroni	Benjamini	FDR
GOTERM_BP_FAT	GO:0030182~neuron differentiation	36	3.91304	0.00162047	ILMN_1684576,ILMN_1659086,ILMN_1794552,ILMN_1690223,ILMN_1654563,ILMN_1699354,ILMN_1737484,ILMN_1756755,ILMN_1753830,ILMN_2407564,ILMN_1701653,ILMN_1708159,ILMN_1783444,ILMN_1676616,ILMN_1741566,ILMN_1807372,ILMN_1750373,ILMN_1782098,ILMN_1783149,ILMN_1651642,ILMN_1717434,ILMN_1651838,ILMN_2047460,ILMN_1769891,ILMN_1711208,ILMN_1680320,ILMN_2212999,ILMN_1669172,ILMN_1715189,ILMN_2177156,ILMN_1768…	639	438	13528	1.74005	0.987317	0.384472	2.84397
GOTERM_BP_FAT	GO:0000904~cell morphogenesis involved in differentiation	23	2.5	0.00274295	ILMN_1750373,ILMN_1783149,ILMN_1691641,ILMN_2213136,ILMN_2047460,ILMN_1722718,ILMN_1769891,ILMN_1794552,ILMN_1659086,ILMN_1711208,ILMN_1654563,ILMN_1712537,ILMN_1737484,ILMN_1680320,ILMN_1753830,ILMN_2212999,ILMN_1783444,ILMN_1676616,ILMN_1760509,ILMN_1741566,ILMN_2323465,ILMN_1692261,ILMN_1785061	639	244	13528	1.99559	0.999387	0.433904	4.769
GOTERM_BP_FAT	GO:0048666~neuron development	29	3.15217	0.00287266	ILMN_1794552,ILMN_1690223,ILMN_1659086,ILMN_1654563,ILMN_1737484,ILMN_1756755,ILMN_1753830,ILMN_2407564,ILMN_1708159,ILMN_1701653,ILMN_1783444,ILMN_1676616,ILMN_1741566,ILMN_1807372,ILMN_1750373,ILMN_1783149,ILMN_1782098,ILMN_1717434,ILMN_1651838,ILMN_2047460,ILMN_1769891,ILMN_1711208,ILMN_1680320,ILMN_2212999,ILMN_1715189,ILMN_1690621,ILMN_2323465,ILMN_1770940,ILMN_1785061,ILMN_1692261	639	339	13528	1.81105	0.999568	0.424992	4.98911
GOTERM_BP_FAT	GO:0030030~cell projection organization	30	3.26087	0.00477137	ILMN_1794552,ILMN_1659086,ILMN_1654563,ILMN_1737484,ILMN_1756755,ILMN_1736078,ILMN_1753830,ILMN_2407564,ILMN_1783444,ILMN_1676616,ILMN_1741566,ILMN_1807372,ILMN_2104141,ILMN_1750373,ILMN_1783149,ILMN_1782098,ILMN_1717434,ILMN_2047460,ILMN_1769891,ILMN_1711208,ILMN_2190598,ILMN_1680320,ILMN_2212999,ILMN_1715647,ILMN_1703111,ILMN_1794781,ILMN_1690621,ILMN_2323465,ILMN_1770940,ILMN_1785061,ILMN_1692…	639	368	13528	1.72586	0.999997	0.443148	8.15675
GOTERM_BP_FAT	GO:0007411~axon guidance	12	1.30435	0.0120422	ILMN_1750373,ILMN_1680320,ILMN_2212999,ILMN_1753830,ILMN_2047460,ILMN_1769891,ILMN_1794552,ILMN_1654563,ILMN_1741566,ILMN_2323465,ILMN_1785061,ILMN_1692261	639	107	13528	2.37427	1	0.56681	19.3889
GOTERM_BP_FAT	GO:0048812~neuron projection morphogenesis	19	2.06522	0.0121016	ILMN_1750373,ILMN_1782098,ILMN_2047460,ILMN_1769891,ILMN_1794552,ILMN_1659086,ILMN_1711208,ILMN_1654563,ILMN_1737484,ILMN_1680320,ILMN_1753830,ILMN_2212999,ILMN_1783444,ILMN_1676616,ILMN_2323465,ILMN_1741566,ILMN_1692261,ILMN_1785061,ILMN_1807372	639	213	13528	1.88846	1	0.559439	19.475
GOTERM_BP_FAT	GO:0048858~cell projection morphogenesis	21	2.28261	0.0121165	ILMN_1750373,ILMN_1782098,ILMN_2047460,ILMN_1769891,ILMN_1794552,ILMN_1659086,ILMN_1711208,ILMN_1654563,ILMN_1737484,ILMN_1680320,ILMN_1753830,ILMN_2212999,ILMN_1715647,ILMN_1703111,ILMN_1783444,ILMN_1676616,ILMN_1741566,ILMN_2323465,ILMN_1692261,ILMN_1785061,ILMN_1807372	639	245	13528	1.81462	1	0.550988	19.4966
GOTERM_BP_FAT	GO:0000902~cell morphogenesis	27	2.93478	0.0181769	ILMN_1722718,ILMN_1794552,ILMN_1659086,ILMN_1654563,ILMN_1737484,ILMN_1753830,ILMN_1783444,ILMN_1676616,ILMN_1741566,ILMN_1807372,ILMN_1750373,ILMN_1783149,ILMN_1782098,ILMN_1691641,ILMN_2213136,ILMN_2047460,ILMN_1769891,ILMN_1711208,ILMN_1712537,ILMN_1680320,ILMN_2212999,ILMN_1715647,ILMN_1703111,ILMN_1760509,ILMN_2323465,ILMN_1785061,ILMN_1692261	639	356	13528	1.60563	1	0.613265	27.8445
GOTERM_BP_FAT	GO:0031175~neuron projection development	21	2.28261	0.0187567	ILMN_1750373,ILMN_1782098,ILMN_2047460,ILMN_1769891,ILMN_1794552,ILMN_1659086,ILMN_1711208,ILMN_1654563,ILMN_1737484,ILMN_1756755,ILMN_1680320,ILMN_1753830,ILMN_2212999,ILMN_1783444,ILMN_1676616,ILMN_2323465,ILMN_1741566,ILMN_1770940,ILMN_1692261,ILMN_1785061,ILMN_1807372	639	256	13528	1.73665	1	0.611043	28.5988
GOTERM_BP_FAT	GO:0032990~cell part morphogenesis	21	2.28261	0.0187567	ILMN_1750373,ILMN_1782098,ILMN_2047460,ILMN_1769891,ILMN_1794552,ILMN_1659086,ILMN_1711208,ILMN_1654563,ILMN_1737484,ILMN_1680320,ILMN_1753830,ILMN_2212999,ILMN_1715647,ILMN_1703111,ILMN_1783444,ILMN_1676616,ILMN_1741566,ILMN_2323465,ILMN_1692261,ILMN_1785061,ILMN_1807372	639	256	13528	1.73665	1	0.611043	28.5988
GOTERM_BP_FAT	GO:0048667~cell morphogenesis involved in neuron differentiation	18	1.95652	0.0203345	ILMN_1750373,ILMN_1783149,ILMN_2047460,ILMN_1769891,ILMN_1794552,ILMN_1659086,ILMN_1711208,ILMN_1654563,ILMN_1737484,ILMN_1680320,ILMN_1753830,ILMN_2212999,ILMN_1783444,ILMN_1676616,ILMN_2323465,ILMN_1741566,ILMN_1692261,ILMN_1785061	639	209	13528	1.8233	1	0.627662	30.614
GOTERM_BP_FAT	GO:0032989~cellular component morphogenesis	29	3.15217	0.0221327	ILMN_1722718,ILMN_1794552,ILMN_1659086,ILMN_2125869,ILMN_1654563,ILMN_1737484,ILMN_1753830,ILMN_2357471,ILMN_1783444,ILMN_1676616,ILMN_1741566,ILMN_1807372,ILMN_1750373,ILMN_1782098,ILMN_1783149,ILMN_1691641,ILMN_2213136,ILMN_2047460,ILMN_1769891,ILMN_1711208,ILMN_1712537,ILMN_1680320,ILMN_2212999,ILMN_1715647,ILMN_1703111,ILMN_1760509,ILMN_2323465,ILMN_1785061,ILMN_1692261	639	397	13528	1.54647	1	0.615846	32.8451
GOTERM_BP_FAT	GO:0007409~axonogenesis	15	1.63043	0.072725	ILMN_1750373,ILMN_2047460,ILMN_1769891,ILMN_1794552,ILMN_1659086,ILMN_1654563,ILMN_1737484,ILMN_2212999,ILMN_1753830,ILMN_1680320,ILMN_1676616,ILMN_2323465,ILMN_1741566,ILMN_1692261,ILMN_1785061	639	193	13528	1.64538	1	0.818899	73.9004
GOTERM_BP_FAT	GO:0006928~cell motion	26	2.82609	0.313332	ILMN_2059549,ILMN_1775224,ILMN_1794552,ILMN_1654563,ILMN_1731062,ILMN_1806603,ILMN_1736078,ILMN_1753830,ILMN_1701653,ILMN_1741566,ILMN_1750373,ILMN_1782098,ILMN_2047460,ILMN_1769891,ILMN_1712537,ILMN_1686405,ILMN_1690884,ILMN_1680320,ILMN_2212999,ILMN_1747251,ILMN_1664330,ILMN_1715189,ILMN_1794781,ILMN_2323465,ILMN_1785061,ILMN_1692261	639	475	13528	1.15881	1	0.974806	99.8754
Annotation Cluster 11	Enrichment Score: 1.7914505216167322
Category	Term	Count	%	PValue	Genes	List Total	Pop Hits	Pop Total	Fold Enrichment	Bonferroni	Benjamini	FDR
GOTERM_BP_FAT	GO:0007389~pattern specification process	27	2.93478	0.000374378	ILMN_1798076,ILMN_1733841,ILMN_1654563,ILMN_1701653,ILMN_1715463,ILMN_1681805,ILMN_1764709,ILMN_1741566,ILMN_1722898,ILMN_1712161,ILMN_1781256,ILMN_1655572,ILMN_1782098,ILMN_1763657,ILMN_1781416,ILMN_2213136,ILMN_2276758,ILMN_1711208,ILMN_1712537,ILMN_1680320,ILMN_2381168,ILMN_1692967,ILMN_1703111,ILMN_1753287,ILMN_1800331,ILMN_1683405,ILMN_1764577	639	267	13528	2.14085	0.635193	0.182642	0.663937
GOTERM_BP_FAT	GO:0003002~regionalization	17	1.84783	0.0242052	ILMN_1655572,ILMN_1798076,ILMN_1782098,ILMN_1763657,ILMN_1733841,ILMN_2213136,ILMN_2276758,ILMN_1711208,ILMN_1712537,ILMN_1680320,ILMN_2381168,ILMN_1681805,ILMN_1764709,ILMN_1753287,ILMN_1722898,ILMN_1800331,ILMN_1683405	639	197	13528	1.8269	1	0.632045	35.3326
GOTERM_BP_FAT	GO:0035282~segmentation	7	0.76087	0.0244903	ILMN_1655572,ILMN_1733841,ILMN_2213136,ILMN_2276758,ILMN_1753287,ILMN_1764709,ILMN_1722898	639	48	13528	3.08738	1	0.630875	35.6679
GOTERM_BP_FAT	GO:0009952~anterior/posterior pattern formation	12	1.30435	0.0668875	ILMN_1655572,ILMN_2381168,ILMN_1680320,ILMN_1798076,ILMN_1733841,ILMN_2213136,ILMN_2276758,ILMN_1681805,ILMN_1753287,ILMN_1722898,ILMN_1712537,ILMN_1683405	639	140	13528	1.81462	1	0.799552	70.8177
GOTERM_BP_FAT	GO:0001756~somitogenesis	5	0.543478	0.0743344	ILMN_1655572,ILMN_2213136,ILMN_2276758,ILMN_1753287,ILMN_1722898	639	34	13528	3.11332	1	0.823325	74.6947
Annotation Cluster 12	Enrichment Score: 1.7895998466700174
Category	Term	Count	%	PValue	Genes	List Total	Pop Hits	Pop Total	Fold Enrichment	Bonferroni	Benjamini	FDR
SP_PIR_KEYWORDS	glycoprotein	238	25.8696	0.00316494	ILMN_1734707,ILMN_1753312,ILMN_1707286,ILMN_1794095,ILMN_1704196,ILMN_1690223,ILMN_1733963,ILMN_2129563,ILMN_1723480,ILMN_1807652,ILMN_1787750,ILMN_1692739,ILMN_2047460,ILMN_1655720,ILMN_1687533,ILMN_1664047,ILMN_2360054,ILMN_1800331,ILMN_1654468,ILMN_169	903	4318	19235	1.17408	0.799545	0.182002	4.47077
SP_PIR_KEYWORDS	membrane	330	35.8696	0.00555476	ILMN_1690625,ILMN_1734707,ILMN_1753312,ILMN_1794095,ILMN_1704196,ILMN_1690223,ILMN_1733963,ILMN_2129563,ILMN_1812080,ILMN_1679256,ILMN_1662932,ILMN_1688801,ILMN_1723480,ILMN_1807652,ILMN_1787750,ILMN_1685625,ILMN_2317580,ILMN_1692739,ILMN_1760412,ILMN_165	903	6256	19235	1.12363	0.940639	0.246036	7.72257
SP_PIR_KEYWORDS	transmembrane	267	29.0217	0.00608332	ILMN_1690625,ILMN_1734707,ILMN_1753312,ILMN_1794095,ILMN_1704196,ILMN_1690223,ILMN_1733963,ILMN_2129563,ILMN_1812080,ILMN_1688801,ILMN_1723480,ILMN_1807652,ILMN_1787750,ILMN_1685625,ILMN_1692739,ILMN_1760412,ILMN_1655720,ILMN_1687533,ILMN_1664047,ILMN_169	903	4973	19235	1.14366	0.954665	0.245155	8.42773
UP_SEQ_FEATURE	glycosylation site:N-linked (GlcNAc...)	225	24.4565	0.00901745	ILMN_1734707,ILMN_1753312,ILMN_1707286,ILMN_1794095,ILMN_1704196,ILMN_1690223,ILMN_1733963,ILMN_2129563,ILMN_1723480,ILMN_1807652,ILMN_1787750,ILMN_1692739,ILMN_2047460,ILMN_1655720,ILMN_1664047,ILMN_1687533,ILMN_2360054,ILMN_1800331,ILMN_1654468,ILMN_169	902	4129	19113	1.15468	1	0.907945	14.6857
UP_SEQ_FEATURE	transmembrane region	263	28.587	0.0100854	ILMN_1690625,ILMN_1734707,ILMN_1753312,ILMN_1794095,ILMN_1704196,ILMN_1690223,ILMN_1733963,ILMN_2129563,ILMN_1812080,ILMN_1688801,ILMN_1723480,ILMN_1807652,ILMN_1787750,ILMN_1685625,ILMN_1692739,ILMN_1760412,ILMN_1655720,ILMN_1687533,ILMN_1664047,ILMN_169	902	4911	19113	1.13477	1	0.864932	16.2835
UP_SEQ_FEATURE	topological domain:Cytoplasmic	185	20.1087	0.0162007	ILMN_1734707,ILMN_1753312,ILMN_1729368,ILMN_1760088,ILMN_1713995,ILMN_2146389,ILMN_1794095,ILMN_1676709,ILMN_1690223,ILMN_1704196,ILMN_1733963,ILMN_1657347,ILMN_1654563,ILMN_2129563,ILMN_1699354,ILMN_1695978,ILMN_2391419,ILMN_1700183,ILMN_2185665,ILMN_168	902	3374	19113	1.16185	1	0.883581	24.9028
UP_SEQ_FEATURE	topological domain:Extracellular	146	15.8696	0.0572595	ILMN_1753312,ILMN_1729368,ILMN_1760088,ILMN_2146389,ILMN_1713995,ILMN_1794095,ILMN_1690223,ILMN_1704196,ILMN_1676709,ILMN_1733963,ILMN_1654563,ILMN_2129563,ILMN_1699354,ILMN_1657347,ILMN_1695978,ILMN_1700183,ILMN_1807652,ILMN_1723480,ILMN_1676616,ILMN_169	902	2719	19113	1.1378	1	0.961221	64.4373
GOTERM_CC_FAT	GO:0016021~integral to membrane	280	30.4348	0.090558	ILMN_1690625,ILMN_1734707,ILMN_1753312,ILMN_1794095,ILMN_1704196,ILMN_1690223,ILMN_1733963,ILMN_2129563,ILMN_1812080,ILMN_1688801,ILMN_1723480,ILMN_1807652,ILMN_1755321,ILMN_1787750,ILMN_1685625,ILMN_1692739,ILMN_1760412,ILMN_1655720,ILMN_1687533,ILMN_166	634	5297	12782	1.06571	1	0.818169	73.773
GOTERM_CC_FAT	GO:0031224~intrinsic to membrane	289	31.413	0.0957956	ILMN_1690625,ILMN_1734707,ILMN_1753312,ILMN_1794095,ILMN_1704196,ILMN_1690223,ILMN_1733963,ILMN_2129563,ILMN_1812080,ILMN_1688801,ILMN_1723480,ILMN_1807652,ILMN_1755321,ILMN_1787750,ILMN_1685625,ILMN_1692739,ILMN_1760412,ILMN_1655720,ILMN_1687533,ILMN_166	634	5485	12782	1.06226	1	0.823788	75.8242
Annotation Cluster 13	Enrichment Score: 1.7864692235590531
Category	Term	Count	%	PValue	Genes	List Total	Pop Hits	Pop Total	Fold Enrichment	Bonferroni	Benjamini	FDR
UP_SEQ_FEATURE	domain:FCH	5	0.543478	0.0129866	ILMN_1654571,ILMN_1754600,ILMN_1722923,ILMN_1770824,ILMN_1751020	902	20	19113	5.29739	1	0.890612	20.4829
INTERPRO	IPR001060:Fps/Fes/Fer/CIP4 homology	5	0.543478	0.0158932	ILMN_1654571,ILMN_1754600,ILMN_1722923,ILMN_1770824,ILMN_1751020	793	21	16659	5.0018	1	0.728707	22.6903
SMART	SM00055:FCH	5	0.543478	0.0211779	ILMN_1654571,ILMN_1754600,ILMN_1722923,ILMN_1770824,ILMN_1751020	472	21	9079	4.5798	0.995156	0.736179	24.2628
Annotation Cluster 14	Enrichment Score: 1.7095819552865172
Category	Term	Count	%	PValue	Genes	List Total	Pop Hits	Pop Total	Fold Enrichment	Bonferroni	Benjamini	FDR
GOTERM_BP_FAT	GO:0009719~response to endogenous stimulus	33	3.58696	0.00299539	ILMN_1762766,ILMN_1688543,ILMN_1727855,ILMN_1775224,ILMN_1669833,ILMN_1757497,ILMN_2131381,ILMN_2404112,ILMN_1659086,ILMN_2125869,ILMN_2129545,ILMN_2112915,ILMN_1804357,ILMN_1811387,ILMN_1768506,ILMN_1728799,ILMN_1741566,ILMN_1700888,ILMN_1807372,ILMN_2115336,ILMN_1796461,ILMN_2195703,ILMN_1691641,ILMN_1695157,ILMN_1740418,ILMN_2120555,ILMN_1729180,ILMN_1739601,ILMN_1663399,ILMN_1728107,ILMN_2199…	639	405	13528	1.72501	0.99969	0.416424	5.19695
GOTERM_BP_FAT	GO:0009725~response to hormone stimulus	29	3.15217	0.00842961	ILMN_1762766,ILMN_1688543,ILMN_1775224,ILMN_1669833,ILMN_1757497,ILMN_2131381,ILMN_1659086,ILMN_2125869,ILMN_2129545,ILMN_1804357,ILMN_1811387,ILMN_1768506,ILMN_1728799,ILMN_1741566,ILMN_1700888,ILMN_2115336,ILMN_1796461,ILMN_2195703,ILMN_1691641,ILMN_1695157,ILMN_1740418,ILMN_2120555,ILMN_1729180,ILMN_1739601,ILMN_1663399,ILMN_1728107,ILMN_2199439,ILMN_1682015,ILMN_1800331	639	367	13528	1.67288	1	0.556999	13.9808
GOTERM_BP_FAT	GO:0010033~response to organic substance	45	4.8913	0.0473389	ILMN_1762766,ILMN_1727855,ILMN_1688543,ILMN_1775224,ILMN_1669833,ILMN_1757497,ILMN_2131381,ILMN_2404112,ILMN_1659086,ILMN_2125869,ILMN_2129545,ILMN_1671766,ILMN_2112915,ILMN_1804357,ILMN_1811387,ILMN_1748697,ILMN_1768506,ILMN_1728799,ILMN_2134765,ILMN_1741566,ILMN_1700888,ILMN_1807372,ILMN_2115336,ILMN_1748903,ILMN_1796461,ILMN_2195703,ILMN_1691641,ILMN_2213136,ILMN_1775931,ILMN_1695157,ILMN_1740…	639	721	13528	1.32133	1	0.736223	57.8002
GOTERM_BP_FAT	GO:0048545~response to steroid hormone stimulus	14	1.52174	0.121393	ILMN_1796461,ILMN_2195703,ILMN_1691641,ILMN_1688543,ILMN_1695157,ILMN_1775224,ILMN_1740418,ILMN_1659086,ILMN_2125869,ILMN_2199439,ILMN_1682015,ILMN_1768506,ILMN_1800331,ILMN_1741566	639	192	13528	1.54369	1	0.885219	89.9978
Annotation Cluster 15	Enrichment Score: 1.6930597622369294
Category	Term	Count	%	PValue	Genes	List Total	Pop Hits	Pop Total	Fold Enrichment	Bonferroni	Benjamini	FDR
UP_SEQ_FEATURE	domain:SCAN box	8	0.869565	0.0171762	ILMN_1685467,ILMN_2246154,ILMN_1792990,ILMN_1750967,ILMN_1726512,ILMN_1806502,ILMN_1744398,ILMN_1653867	902	57	19113	2.97398	1	0.858477	26.1978
INTERPRO	IPR003309:Transcriptional regulator SCAN	8	0.869565	0.017888	ILMN_1685467,ILMN_2246154,ILMN_1792990,ILMN_1750967,ILMN_1726512,ILMN_1806502,ILMN_1744398,ILMN_1653867	793	57	16659	2.94843	1	0.723641	25.1695
SMART	SM00431:SCAN	8	0.869565	0.0271228	ILMN_1685467,ILMN_2246154,ILMN_1792990,ILMN_1750967,ILMN_1726512,ILMN_1806502,ILMN_1744398,ILMN_1653867	472	57	9079	2.69967	0.998937	0.680546	30.0222
Annotation Cluster 16	Enrichment Score: 1.631719144391672
Category	Term	Count	%	PValue	Genes	List Total	Pop Hits	Pop Total	Fold Enrichment	Bonferroni	Benjamini	FDR
GOTERM_BP_FAT	GO:0022610~biological adhesion	48	5.21739	0.00914851	ILMN_1665691,ILMN_1788377,ILMN_2146389,ILMN_1690223,ILMN_1704196,ILMN_1676709,ILMN_1791833,ILMN_1654563,ILMN_1657347,ILMN_1704294,ILMN_1677200,ILMN_1703572,ILMN_1783149,ILMN_1741970,ILMN_1769891,ILMN_1784532,ILMN_1687533,ILMN_2360054,ILMN_1688642,ILMN_1786823,ILMN_1696585,ILMN_1708029,ILMN_1770940,ILMN_1734021,ILMN_2059549,ILMN_1814710,ILMN_1725417,ILMN_1805132,ILMN_1752755,ILMN_1736078,ILMN_1791…	639	701	13528	1.44963	1	0.574061	15.0836
GOTERM_BP_FAT	GO:0007155~cell adhesion	48	5.21739	0.0094067	ILMN_1665691,ILMN_1788377,ILMN_2146389,ILMN_1690223,ILMN_1704196,ILMN_1676709,ILMN_1791833,ILMN_1654563,ILMN_1657347,ILMN_1704294,ILMN_1677200,ILMN_1703572,ILMN_1783149,ILMN_1741970,ILMN_1769891,ILMN_1784532,ILMN_1687533,ILMN_2360054,ILMN_1688642,ILMN_1786823,ILMN_1696585,ILMN_1708029,ILMN_1770940,ILMN_1734021,ILMN_2059549,ILMN_1814710,ILMN_1725417,ILMN_1805132,ILMN_1752755,ILMN_1736078,ILMN_1791…	639	700	13528	1.4517	1	0.560025	15.4764
UP_SEQ_FEATURE	domain:Cadherin 1	12	1.30435	0.0105852	ILMN_1783149,ILMN_1814710,ILMN_1704294,ILMN_1781514,ILMN_1769891,ILMN_1704196,ILMN_1805132,ILMN_1711208,ILMN_1703572,ILMN_1791833,ILMN_1770940,ILMN_1734021	902	105	19113	2.42167	1	0.856303	17.0215
UP_SEQ_FEATURE	domain:Cadherin 2	12	1.30435	0.0105852	ILMN_1783149,ILMN_1814710,ILMN_1704294,ILMN_1781514,ILMN_1769891,ILMN_1704196,ILMN_1805132,ILMN_1711208,ILMN_1703572,ILMN_1791833,ILMN_1770940,ILMN_1734021	902	105	19113	2.42167	1	0.856303	17.0215
INTERPRO	IPR002126:Cadherin	12	1.30435	0.0136529	ILMN_1783149,ILMN_1814710,ILMN_1704294,ILMN_1781514,ILMN_1769891,ILMN_1704196,ILMN_1805132,ILMN_1711208,ILMN_1703572,ILMN_1791833,ILMN_1770940,ILMN_1734021	793	108	16659	2.33417	1	0.70046	19.8143
SP_PIR_KEYWORDS	cell adhesion	31	3.36957	0.0156795	ILMN_1814710,ILMN_2146389,ILMN_1690223,ILMN_1704196,ILMN_1676709,ILMN_1805132,ILMN_1657347,ILMN_1791833,ILMN_1752755,ILMN_1736078,ILMN_1791890,ILMN_1704294,ILMN_2353161,ILMN_1677200,ILMN_1703572,ILMN_1750373,ILMN_1783149,ILMN_1741970,ILMN_1781514,ILMN_1769891,ILMN_2098297,ILMN_1796925,ILMN_2351269,ILMN_2386973,ILMN_1688642,ILMN_2405353,ILMN_1786823,ILMN_1696585,ILMN_1770940,ILMN_1708029,ILMN_1734…	903	422	19235	1.56478	0.999669	0.344076	20.3896
GOTERM_BP_FAT	GO:0007156~homophilic cell adhesion	13	1.41304	0.0209067	ILMN_1783149,ILMN_1814710,ILMN_1781514,ILMN_1769891,ILMN_1704196,ILMN_1711208,ILMN_1805132,ILMN_1791833,ILMN_1664330,ILMN_1704294,ILMN_1703572,ILMN_1770940,ILMN_1734021	639	131	13528	2.1009	1	0.625068	31.3314
GOTERM_BP_FAT	GO:0016337~cell-cell adhesion	22	2.3913	0.021097	ILMN_2059549,ILMN_1783149,ILMN_1814710,ILMN_1741970,ILMN_1781514,ILMN_1769891,ILMN_1704196,ILMN_1805132,ILMN_1682226,ILMN_1711208,ILMN_1791833,ILMN_1724686,ILMN_1664330,ILMN_1704294,ILMN_2407564,ILMN_2219512,ILMN_2386973,ILMN_1677200,ILMN_1786823,ILMN_1690621,ILMN_1703572,ILMN_1770940,ILMN_1734021	639	276	13528	1.68751	1	0.622149	31.5684
UP_SEQ_FEATURE	domain:Cadherin 3	11	1.19565	0.0220317	ILMN_1783149,ILMN_1814710,ILMN_1704294,ILMN_1781514,ILMN_1769891,ILMN_1704196,ILMN_1805132,ILMN_1711208,ILMN_1703572,ILMN_1791833,ILMN_1770940	902	102	19113	2.28515	1	0.899299	32.3363
UP_SEQ_FEATURE	domain:Cadherin 4	11	1.19565	0.0220317	ILMN_1783149,ILMN_1814710,ILMN_1704294,ILMN_1781514,ILMN_1769891,ILMN_1704196,ILMN_1805132,ILMN_1711208,ILMN_1703572,ILMN_1791833,ILMN_1770940	902	102	19113	2.28515	1	0.899299	32.3363
SMART	SM00112:CA	12	1.30435	0.0240291	ILMN_1783149,ILMN_1814710,ILMN_1704294,ILMN_1781514,ILMN_1769891,ILMN_1704196,ILMN_1805132,ILMN_1711208,ILMN_1703572,ILMN_1791833,ILMN_1770940,ILMN_1734021	472	108	9079	2.13724	0.997657	0.702178	27.0775
UP_SEQ_FEATURE	domain:Cadherin 5	10	1.08696	0.0350687	ILMN_1783149,ILMN_1814710,ILMN_1704294,ILMN_1781514,ILMN_1769891,ILMN_1805132,ILMN_1711208,ILMN_1703572,ILMN_1791833,ILMN_1770940	902	95	19113	2.23048	1	0.928917	46.5237
UP_SEQ_FEATURE	domain:Cadherin 6	7	0.76087	0.12942	ILMN_1783149,ILMN_1814710,ILMN_1781514,ILMN_1805132,ILMN_1711208,ILMN_1703572,ILMN_1791833	902	73	19113	2.03188	1	0.98596	91.1974
INTERPRO	IPR013164:Cadherin, N-terminal	5	0.543478	0.297118	ILMN_1814710,ILMN_1781514,ILMN_1805132,ILMN_1703572,ILMN_1791833	793	58	16659	1.811	1	0.988505	99.6529
Annotation Cluster 17	Enrichment Score: 1.5943871827458809
Category	Term	Count	%	PValue	Genes	List Total	Pop Hits	Pop Total	Fold Enrichment	Bonferroni	Benjamini	FDR
GOTERM_BP_FAT	GO:0050767~regulation of neurogenesis	18	1.95652	0.0021716	ILMN_1798076,ILMN_1782098,ILMN_1655577,ILMN_1722718,ILMN_1769891,ILMN_1659086,ILMN_1737484,ILMN_1756755,ILMN_1687533,ILMN_2215989,ILMN_1734285,ILMN_1701653,ILMN_1677261,ILMN_2177156,ILMN_1753287,ILMN_2154157,ILMN_1741566,ILMN_1785061	639	166	13528	2.2956	0.997133	0.412703	3.79369
GOTERM_BP_FAT	GO:0051960~regulation of nervous system development	19	2.06522	0.00427099	ILMN_1798076,ILMN_1782098,ILMN_1655577,ILMN_1722718,ILMN_1769891,ILMN_1659086,ILMN_1737484,ILMN_1756755,ILMN_1687533,ILMN_2215989,ILMN_1734285,ILMN_1701653,ILMN_1677261,ILMN_2177156,ILMN_1753287,ILMN_2154157,ILMN_1741566,ILMN_1785061,ILMN_1683405	639	192	13528	2.09501	0.99999	0.438037	7.33177
GOTERM_BP_FAT	GO:0010975~regulation of neuron projection development	10	1.08696	0.0054204	ILMN_1687533,ILMN_2215989,ILMN_1655577,ILMN_1677261,ILMN_1769891,ILMN_1659086,ILMN_2154157,ILMN_1785061,ILMN_1737484,ILMN_1756755	639	70	13528	3.02437	1	0.456577	9.21647
GOTERM_BP_FAT	GO:0050769~positive regulation of neurogenesis	9	0.978261	0.0061996	ILMN_1687533,ILMN_1782098,ILMN_1655577,ILMN_1722718,ILMN_1769891,ILMN_1659086,ILMN_2177156,ILMN_1753287,ILMN_1785061	639	59	13528	3.22941	1	0.474883	10.4735
GOTERM_BP_FAT	GO:0045664~regulation of neuron differentiation	14	1.52174	0.0100469	ILMN_1798076,ILMN_1655577,ILMN_1769891,ILMN_1659086,ILMN_1737484,ILMN_1756755,ILMN_2215989,ILMN_1687533,ILMN_1734285,ILMN_1701653,ILMN_1677261,ILMN_2177156,ILMN_2154157,ILMN_1785061	639	133	13528	2.22848	1	0.572494	16.443
GOTERM_BP_FAT	GO:0010769~regulation of cell morphogenesis involved in differentiation	10	1.08696	0.0100618	ILMN_1687533,ILMN_2215989,ILMN_1655577,ILMN_1677261,ILMN_1769891,ILMN_1659086,ILMN_2154157,ILMN_1785061,ILMN_1737484,ILMN_1756755	639	77	13528	2.74943	1	0.561879	16.4653
GOTERM_BP_FAT	GO:0010720~positive regulation of cell development	9	0.978261	0.0155336	ILMN_1687533,ILMN_1782098,ILMN_1655577,ILMN_1722718,ILMN_1769891,ILMN_1659086,ILMN_2177156,ILMN_1753287,ILMN_1785061	639	69	13528	2.76138	1	0.592221	24.3094
GOTERM_BP_FAT	GO:0050770~regulation of axonogenesis	8	0.869565	0.0171478	ILMN_1687533,ILMN_2215989,ILMN_1655577,ILMN_1769891,ILMN_1659086,ILMN_1785061,ILMN_1737484,ILMN_1756755	639	57	13528	2.97131	1	0.613492	26.487
GOTERM_BP_FAT	GO:0060284~regulation of cell development	18	1.95652	0.0171551	ILMN_1798076,ILMN_1782098,ILMN_1655577,ILMN_1722718,ILMN_1769891,ILMN_1659086,ILMN_1737484,ILMN_1756755,ILMN_1687533,ILMN_2215989,ILMN_1734285,ILMN_1701653,ILMN_1677261,ILMN_2177156,ILMN_1753287,ILMN_2154157,ILMN_1741566,ILMN_1785061	639	205	13528	1.85888	1	0.60623	26.4967
GOTERM_BP_FAT	GO:0022604~regulation of cell morphogenesis	13	1.41304	0.0209067	ILMN_1655577,ILMN_1769891,ILMN_1659086,ILMN_1686405,ILMN_1737484,ILMN_1756755,ILMN_2190598,ILMN_2215989,ILMN_1687533,ILMN_1677261,ILMN_2154157,ILMN_1785061,ILMN_2104141	639	131	13528	2.1009	1	0.625068	31.3314
GOTERM_BP_FAT	GO:0031344~regulation of cell projection organization	10	1.08696	0.0241945	ILMN_1687533,ILMN_2215989,ILMN_1655577,ILMN_1677261,ILMN_1769891,ILMN_1659086,ILMN_2154157,ILMN_1785061,ILMN_1737484,ILMN_1756755	639	89	13528	2.37872	1	0.637496	35.3199
GOTERM_BP_FAT	GO:0051094~positive regulation of developmental process	19	2.06522	0.105443	ILMN_2059549,ILMN_1798076,ILMN_1782098,ILMN_1775224,ILMN_1655577,ILMN_1692698,ILMN_1682034,ILMN_1722718,ILMN_1769891,ILMN_1740418,ILMN_1659086,ILMN_1687533,ILMN_1734285,ILMN_2199439,ILMN_2177156,ILMN_1760509,ILMN_1753287,ILMN_1741566,ILMN_1785061	639	278	13528	1.44691	1	0.871943	86.2248
GOTERM_BP_FAT	GO:0050772~positive regulation of axonogenesis	4	0.434783	0.111484	ILMN_1687533,ILMN_1655577,ILMN_1769891,ILMN_1659086	639	25	13528	3.38729	1	0.876833	87.7893
GOTERM_BP_FAT	GO:0045597~positive regulation of cell differentiation	16	1.73913	0.124571	ILMN_2059549,ILMN_1798076,ILMN_1782098,ILMN_1655577,ILMN_1722718,ILMN_1769891,ILMN_1740418,ILMN_1659086,ILMN_1687533,ILMN_1734285,ILMN_2199439,ILMN_2177156,ILMN_1760509,ILMN_1753287,ILMN_1741566,ILMN_1785061	639	229	13528	1.47917	1	0.885982	90.6223
GOTERM_BP_FAT	GO:0031346~positive regulation of cell projection organization	4	0.434783	0.383181	ILMN_1687533,ILMN_1655577,ILMN_1769891,ILMN_1659086	639	47	13528	1.80175	1	0.98557	99.9815
GOTERM_BP_FAT	GO:0051130~positive regulation of cellular component organization	8	0.869565	0.755909	ILMN_1687533,ILMN_1734285,ILMN_1771622,ILMN_1655577,ILMN_1750062,ILMN_2225718,ILMN_1769891,ILMN_1659086	639	181	13528	0.935716	1	0.999408	100
Annotation Cluster 18	Enrichment Score: 1.5075248840691693
Category	Term	Count	%	PValue	Genes	List Total	Pop Hits	Pop Total	Fold Enrichment	Bonferroni	Benjamini	FDR
SP_PIR_KEYWORDS	signal	191	20.7609	0.00049345	ILMN_1702372,ILMN_1743621,ILMN_1753312,ILMN_1729368,ILMN_1707286,ILMN_2146389,ILMN_1706440,ILMN_1676709,ILMN_1690223,ILMN_1704196,ILMN_1730039,ILMN_1657347,ILMN_1654563,ILMN_2129563,ILMN_1699354,ILMN_1695978,ILMN_1676616,ILMN_1703572,ILMN_1712461,ILMN_180	903	3250	19235	1.25186	0.221387	0.0800294	0.709623
UP_SEQ_FEATURE	signal peptide	191	20.7609	0.000655352	ILMN_1702372,ILMN_1743621,ILMN_1753312,ILMN_1729368,ILMN_1707286,ILMN_2146389,ILMN_1706440,ILMN_1676709,ILMN_1690223,ILMN_1704196,ILMN_1730039,ILMN_1657347,ILMN_1654563,ILMN_2129563,ILMN_1699354,ILMN_1695978,ILMN_1676616,ILMN_1703572,ILMN_1712461,ILMN_180	902	3250	19113	1.2453	0.788534	0.788534	1.14288
SP_PIR_KEYWORDS	glycoprotein	238	25.8696	0.00316494	ILMN_1734707,ILMN_1753312,ILMN_1707286,ILMN_1794095,ILMN_1704196,ILMN_1690223,ILMN_1733963,ILMN_2129563,ILMN_1723480,ILMN_1807652,ILMN_1787750,ILMN_1692739,ILMN_2047460,ILMN_1655720,ILMN_1687533,ILMN_1664047,ILMN_2360054,ILMN_1800331,ILMN_1654468,ILMN_169	903	4318	19235	1.17408	0.799545	0.182002	4.47077
UP_SEQ_FEATURE	glycosylation site:N-linked (GlcNAc...)	225	24.4565	0.00901745	ILMN_1734707,ILMN_1753312,ILMN_1707286,ILMN_1794095,ILMN_1704196,ILMN_1690223,ILMN_1733963,ILMN_2129563,ILMN_1723480,ILMN_1807652,ILMN_1787750,ILMN_1692739,ILMN_2047460,ILMN_1655720,ILMN_1664047,ILMN_1687533,ILMN_2360054,ILMN_1800331,ILMN_1654468,ILMN_169	902	4129	19113	1.15468	1	0.907945	14.6857
GOTERM_CC_FAT	GO:0044421~extracellular region part	60	6.52174	0.047828	ILMN_1753665,ILMN_1788377,ILMN_1760247,ILMN_1731062,ILMN_2198912,ILMN_1657993,ILMN_1811387,ILMN_1676616,ILMN_2051972,ILMN_1727017,ILMN_2210111,ILMN_1796461,ILMN_1660317,ILMN_1726666,ILMN_1690884,ILMN_1774207,ILMN_1710124,ILMN_1784532,ILMN_1740572,ILMN_1663171,ILMN_1688642,ILMN_1782204,ILMN_1797519,ILMN_1688543,ILMN_1757497,ILMN_1722718,ILMN_2060115,ILMN_1786720,ILMN_1752755,ILMN_1721495,ILMN_1671…	634	960	12782	1.26006	1	0.80306	49.8931
GOTERM_CC_FAT	GO:0005615~extracellular space	42	4.56522	0.119278	ILMN_1797519,ILMN_1753665,ILMN_1688543,ILMN_1757497,ILMN_1760247,ILMN_1722718,ILMN_2060115,ILMN_1786720,ILMN_1731062,ILMN_1671766,ILMN_2198912,ILMN_1657993,ILMN_2189027,ILMN_1790228,ILMN_1715463,ILMN_1789502,ILMN_1741566,ILMN_2051972,ILMN_2106380,ILMN_1700888,ILMN_1727017,ILMN_1755582,ILMN_1781256,ILMN_1750373,ILMN_2210111,ILMN_1796461,ILMN_1660317,ILMN_1651642,ILMN_1746769,ILMN_1789007,ILMN_1726…	634	685	12782	1.23614	1	0.838743	83.3177
SP_PIR_KEYWORDS	Secreted	90	9.78261	0.130734	ILMN_1753665,ILMN_1702372,ILMN_1670306,ILMN_1788377,ILMN_1743621,ILMN_1707286,ILMN_1706440,ILMN_1730039,ILMN_1791833,ILMN_1730645,ILMN_1731062,ILMN_2198912,ILMN_1811387,ILMN_2286987,ILMN_2051972,ILMN_1712461,ILMN_1809883,ILMN_1727017,ILMN_1775926,ILMN_221	903	1689	19235	1.13506	1	0.70616	86.7547
GOTERM_CC_FAT	GO:0005576~extracellular region	108	11.7391	0.219257	ILMN_1702372,ILMN_1743621,ILMN_1707286,ILMN_1706440,ILMN_1730039,ILMN_1676616,ILMN_1809883,ILMN_1712461,ILMN_1727017,ILMN_1775926,ILMN_2210111,ILMN_1796461,ILMN_2197946,ILMN_2047460,ILMN_2118129,ILMN_1784532,ILMN_1682015,ILMN_1663171,ILMN_1716246,ILMN_236	634	2010	12782	1.08327	1	0.886627	96.9492
SP_PIR_KEYWORDS	disulfide bond	132	14.3478	0.733189	ILMN_1760088,ILMN_1729368,ILMN_2146389,ILMN_1794095,ILMN_1706440,ILMN_1690223,ILMN_1676709,ILMN_1730039,ILMN_1733963,ILMN_1654563,ILMN_2129563,ILMN_1699354,ILMN_1657347,ILMN_1695978,ILMN_1712461,ILMN_1727017,ILMN_1796461,ILMN_2210111,ILMN_1672114,ILMN_178	903	2924	19235	0.961614	1	0.986349	100
UP_SEQ_FEATURE	disulfide bond	127	13.8043	0.759951	ILMN_1760088,ILMN_1729368,ILMN_2146389,ILMN_1794095,ILMN_1706440,ILMN_1690223,ILMN_1676709,ILMN_1730039,ILMN_1733963,ILMN_1654563,ILMN_2129563,ILMN_1699354,ILMN_1695978,ILMN_1712461,ILMN_1727017,ILMN_1796461,ILMN_2210111,ILMN_1672114,ILMN_1787750,ILMN_169	902	2819	19113	0.954621	1	1	100
Annotation Cluster 19	Enrichment Score: 1.4913799746401526
Category	Term	Count	%	PValue	Genes	List Total	Pop Hits	Pop Total	Fold Enrichment	Bonferroni	Benjamini	FDR
GOTERM_BP_FAT	GO:0021545~cranial nerve development	5	0.543478	0.0107821	ILMN_1782098,ILMN_1798076,ILMN_1677376,ILMN_1785061,ILMN_1692261	639	19	13528	5.57121	1	0.55556	17.54
GOTERM_BP_FAT	GO:0021675~nerve development	5	0.543478	0.0281701	ILMN_1782098,ILMN_1798076,ILMN_1677376,ILMN_1785061,ILMN_1692261	639	25	13528	4.23412	1	0.646503	39.8511
GOTERM_BP_FAT	GO:0021953~central nervous system neuron differentiation	6	0.652174	0.0386846	ILMN_1782098,ILMN_1715189,ILMN_1701653,ILMN_1785061,ILMN_1692261,ILMN_1756755	639	40	13528	3.17559	1	0.684895	50.4344
GOTERM_BP_FAT	GO:0021602~cranial nerve morphogenesis	3	0.326087	0.0921404	ILMN_1798076,ILMN_1785061,ILMN_1692261	639	11	13528	5.77379	1	0.850454	82.088
Annotation Cluster 20	Enrichment Score: 1.48876831153291
Category	Term	Count	%	PValue	Genes	List Total	Pop Hits	Pop Total	Fold Enrichment	Bonferroni	Benjamini	FDR
PIR_SUPERFAMILY	PIRSF000666:TyrPK_ephrin_receptor	5	0.543478	0.00178167	ILMN_1664265,ILMN_1775931,ILMN_1699354,ILMN_1785061,ILMN_1692261	320	13	7396	8.88942	0.45269	0.260196	2.39707
INTERPRO	IPR016257:Tyrosine-protein kinase, ephrin receptor	5	0.543478	0.00256835	ILMN_1664265,ILMN_1775931,ILMN_1699354,ILMN_1785061,ILMN_1692261	793	13	16659	8.07983	0.946693	0.519496	4.0468
GOTERM_BP_FAT	GO:0048013~ephrin receptor signaling pathway	4	0.434783	0.00316836	ILMN_1664265,ILMN_1655577,ILMN_1699354,ILMN_1785061	639	7	13528	12.0975	0.999806	0.413816	5.48913
INTERPRO	IPR001090:Ephrin receptor, ligand binding	5	0.543478	0.0034616	ILMN_1664265,ILMN_1775931,ILMN_1699354,ILMN_1785061,ILMN_1692261	793	14	16659	7.5027	0.980804	0.546434	5.41789
INTERPRO	IPR001426:Receptor tyrosine kinase, class V, conserved site	5	0.543478	0.0034616	ILMN_1664265,ILMN_1775931,ILMN_1699354,ILMN_1785061,ILMN_1692261	793	14	16659	7.5027	0.980804	0.546434	5.41789
SMART	SM00615:EPH_lbd	5	0.543478	0.00472057	ILMN_1664265,ILMN_1775931,ILMN_1699354,ILMN_1785061,ILMN_1692261	472	14	9079	6.8697	0.692169	0.692169	5.95823
INTERPRO	IPR003962:Fibronectin, type III subdomain	7	0.76087	0.00486711	ILMN_1775931,ILMN_1716733,ILMN_2405353,ILMN_1676709,ILMN_2315789,ILMN_1785061,ILMN_1692261	793	34	16659	4.32509	0.996159	0.548228	7.5381
GOTERM_MF_FAT	GO:0005003~ephrin receptor activity	5	0.543478	0.00741	ILMN_1664265,ILMN_1775931,ILMN_1699354,ILMN_1785061,ILMN_1692261	620	17	12983	6.15892	0.997704	0.952082	10.8173
UP_SEQ_FEATURE	domain:Fibronectin type-III 2	14	1.52174	0.00842452	ILMN_1750373,ILMN_2138589,ILMN_1664265,ILMN_1775931,ILMN_1716733,ILMN_2060115,ILMN_1676709,ILMN_1699354,ILMN_1744635,ILMN_2111229,ILMN_2405353,ILMN_2315789,ILMN_1692261,ILMN_1785061	902	130	19113	2.28195	1	0.993347	13.7862
UP_SEQ_FEATURE	short sequence motif:PDZ-binding	10	1.08696	0.00854068	ILMN_1664265,ILMN_1775931,ILMN_1729368,ILMN_1677509,ILMN_1814661,ILMN_1654563,ILMN_1699354,ILMN_1692261,ILMN_1796925,ILMN_1798971	902	75	19113	2.82528	1	0.982848	13.9631
UP_SEQ_FEATURE	domain:Fibronectin type-III 1	14	1.52174	0.00896207	ILMN_1750373,ILMN_2138589,ILMN_1664265,ILMN_1775931,ILMN_1716733,ILMN_2060115,ILMN_1676709,ILMN_1699354,ILMN_1744635,ILMN_2111229,ILMN_2405353,ILMN_2315789,ILMN_1692261,ILMN_1785061	902	131	19113	2.26454	1	0.930538	14.6021
KEGG_PATHWAY	hsa04360:Axon guidance	12	1.30435	0.0260243	ILMN_1687533,ILMN_1664265,ILMN_1651838,ILMN_1702787,ILMN_1775931,ILMN_2270443,ILMN_1654563,ILMN_1699354,ILMN_1785061,ILMN_1722923,ILMN_1692261,ILMN_1794370	225	129	5085	2.10233	0.97635	0.712959	26.7946
GOTERM_MF_FAT	GO:0004714~transmembrane receptor protein tyrosine kinase activity	8	0.869565	0.0397544	ILMN_2138589,ILMN_1664265,ILMN_1775931,ILMN_2360054,ILMN_1699354,ILMN_1785061,ILMN_1686405,ILMN_1692261	620	67	12983	2.50034	1	0.991215	46.4424
UP_SEQ_FEATURE	compositionally biased region:Cys-rich	13	1.41304	0.0705412	ILMN_1664265,ILMN_1775931,ILMN_1814106,ILMN_2078995,ILMN_1656171,ILMN_1699354,ILMN_1797596,ILMN_1790228,ILMN_2344221,ILMN_1692261,ILMN_1785061,ILMN_1703284,ILMN_1805543	902	158	19113	1.74345	1	0.973	72.2699
INTERPRO	IPR013761:Sterile alpha motif-type	8	0.869565	0.0730242	ILMN_1664265,ILMN_1775931,ILMN_2317580,ILMN_1658821,ILMN_1699354,ILMN_1785061,ILMN_1692261,ILMN_1698191	793	77	16659	2.1826	1	0.9154	70.4196
UP_SEQ_FEATURE	domain:SAM	8	0.869565	0.0871806	ILMN_1664265,ILMN_1775931,ILMN_2317580,ILMN_1658821,ILMN_1699354,ILMN_1785061,ILMN_1692261,ILMN_1698191	902	81	19113	2.0928	1	0.981747	79.7981
INTERPRO	IPR008266:Tyrosine protein kinase, active site	9	0.978261	0.0903419	ILMN_2059549,ILMN_2138589,ILMN_1664265,ILMN_1775931,ILMN_2360054,ILMN_1699354,ILMN_1785061,ILMN_1686405,ILMN_1692261	793	97	16659	1.94916	1	0.932698	78.1506
INTERPRO	IPR001245:Tyrosine protein kinase	10	1.08696	0.109226	ILMN_2059549,ILMN_2138589,ILMN_1664265,ILMN_1709085,ILMN_1775931,ILMN_2360054,ILMN_1699354,ILMN_1785061,ILMN_1686405,ILMN_1692261	793	118	16659	1.7803	1	0.950052	84.4012
SP_PIR_KEYWORDS	tyrosine-protein kinase	9	0.978261	0.150146	ILMN_2059549,ILMN_2138589,ILMN_1664265,ILMN_1775931,ILMN_2360054,ILMN_1699354,ILMN_1785061,ILMN_1686405,ILMN_1692261	903	111	19235	1.72713	1	0.735626	90.4382
INTERPRO	IPR001660:Sterile alpha motif SAM	8	0.869565	0.153584	ILMN_1664265,ILMN_1775931,ILMN_2317580,ILMN_1658821,ILMN_1699354,ILMN_1785061,ILMN_1692261,ILMN_1698191	793	93	16659	1.8071	1	0.962273	93.1333
SMART	SM00219:TyrKc	10	1.08696	0.158766	ILMN_2059549,ILMN_2138589,ILMN_1664265,ILMN_1709085,ILMN_1775931,ILMN_2360054,ILMN_1699354,ILMN_1785061,ILMN_1686405,ILMN_1692261	472	118	9079	1.6301	1	0.920521	89.4022
GOTERM_BP_FAT	GO:0007169~transmembrane receptor protein tyrosine kinase signaling pathway	15	1.63043	0.173243	ILMN_1664265,ILMN_1762766,ILMN_1775931,ILMN_1669833,ILMN_1655577,ILMN_1699354,ILMN_1686405,ILMN_1747870,ILMN_1708159,ILMN_1783444,ILMN_2360054,ILMN_2154157,ILMN_1692261,ILMN_1785061,ILMN_1807372	639	224	13528	1.41767	1	0.924793	96.6105
SMART	SM00454:SAM	8	0.869565	0.207258	ILMN_1664265,ILMN_1775931,ILMN_2317580,ILMN_1658821,ILMN_1699354,ILMN_1785061,ILMN_1692261,ILMN_1698191	472	93	9079	1.65464	1	0.891858	95.0971
GOTERM_MF_FAT	GO:0004713~protein tyrosine kinase activity	10	1.08696	0.395073	ILMN_2059549,ILMN_2138589,ILMN_1664265,ILMN_1709085,ILMN_1775931,ILMN_2360054,ILMN_1699354,ILMN_1785061,ILMN_1686405,ILMN_1692261	620	166	12983	1.26147	1	0.994474	99.9564
GOTERM_BP_FAT	GO:0018108~peptidyl-tyrosine phosphorylation	3	0.326087	0.645393	ILMN_2059549,ILMN_2360054,ILMN_1785061	639	46	13528	1.38069	1	0.997866	100
GOTERM_BP_FAT	GO:0018212~peptidyl-tyrosine modification	3	0.326087	0.668393	ILMN_2059549,ILMN_2360054,ILMN_1785061	639	48	13528	1.32316	1	0.998326	100
Annotation Cluster 21	Enrichment Score: 1.4829728867712966
Category	Term	Count	%	PValue	Genes	List Total	Pop Hits	Pop Total	Fold Enrichment	Bonferroni	Benjamini	FDR
UP_SEQ_FEATURE	DNA-binding region:HMG box	7	0.76087	0.0165051	ILMN_1733841,ILMN_2213136,ILMN_2177156,ILMN_1784217,ILMN_1789244,ILMN_1783185,ILMN_1758333	902	44	19113	3.37107	1	0.874566	25.3093
INTERPRO	IPR000910:High mobility group, HMG1/HMG2	7	0.76087	0.0390109	ILMN_1733841,ILMN_2213136,ILMN_2177156,ILMN_1784217,ILMN_1789244,ILMN_1783185,ILMN_1758333	793	53	16659	2.77458	1	0.860865	47.2286
SMART	SM00398:HMG	7	0.76087	0.0552429	ILMN_1733841,ILMN_2213136,ILMN_2177156,ILMN_1784217,ILMN_1789244,ILMN_1783185,ILMN_1758333	472	53	9079	2.54049	0.999999	0.792417	52.1824
Annotation Cluster 22	Enrichment Score: 1.4828260887089957
Category	Term	Count	%	PValue	Genes	List Total	Pop Hits	Pop Total	Fold Enrichment	Bonferroni	Benjamini	FDR
GOTERM_BP_FAT	GO:0035239~tube morphogenesis	16	1.73913	0.000935202	ILMN_1696339,ILMN_2317580,ILMN_1722718,ILMN_1763328,ILMN_1712537,ILMN_2219767,ILMN_1686405,ILMN_1680987,ILMN_1680320,ILMN_1715647,ILMN_1703111,ILMN_1681805,ILMN_2051972,ILMN_1703408,ILMN_1800331,ILMN_1741566	639	127	13528	2.66716	0.919514	0.302291	1.65075
GOTERM_BP_FAT	GO:0035295~tube development	21	2.28261	0.00381147	ILMN_1696339,ILMN_1775224,ILMN_2317580,ILMN_1722718,ILMN_1763328,ILMN_1712537,ILMN_2219767,ILMN_1686405,ILMN_1680987,ILMN_1680320,ILMN_1715647,ILMN_1772817,ILMN_1703111,ILMN_1688633,ILMN_1681805,ILMN_1741566,ILMN_1800331,ILMN_2051972,ILMN_1703408,ILMN_1683405,ILMN_1657888	639	220	13528	2.02083	0.999966	0.45389	6.56802
GOTERM_BP_FAT	GO:0048729~tissue morphogenesis	17	1.84783	0.011139	ILMN_1696339,ILMN_2057566,ILMN_1733841,ILMN_2213136,ILMN_2317580,ILMN_1722718,ILMN_1763328,ILMN_1712537,ILMN_1806603,ILMN_1680987,ILMN_2199439,ILMN_1715647,ILMN_1760509,ILMN_1741566,ILMN_2051972,ILMN_1703408,ILMN_1800331	639	180	13528	1.99944	1	0.547891	18.0677
GOTERM_BP_FAT	GO:0060562~epithelial tube morphogenesis	9	0.978261	0.0131458	ILMN_1696339,ILMN_1715647,ILMN_2317580,ILMN_1722718,ILMN_1763328,ILMN_1703408,ILMN_2051972,ILMN_1800331,ILMN_1712537	639	67	13528	2.84381	1	0.547026	20.9759
GOTERM_BP_FAT	GO:0002009~morphogenesis of an epithelium	11	1.19565	0.0206437	ILMN_1696339,ILMN_2057566,ILMN_2199439,ILMN_1715647,ILMN_2317580,ILMN_1722718,ILMN_1763328,ILMN_1703408,ILMN_2051972,ILMN_1800331,ILMN_1712537	639	101	13528	2.30571	1	0.62676	31.0025
GOTERM_BP_FAT	GO:0021915~neural tube development	8	0.869565	0.0405437	ILMN_1696339,ILMN_1680320,ILMN_1782098,ILMN_1715647,ILMN_1783444,ILMN_1703408,ILMN_1800331,ILMN_1712537	639	68	13528	2.49066	1	0.694479	52.1122
GOTERM_BP_FAT	GO:0001838~embryonic epithelial tube formation	6	0.652174	0.0505062	ILMN_1696339,ILMN_1715647,ILMN_2317580,ILMN_1703408,ILMN_1800331,ILMN_1712537	639	43	13528	2.95403	1	0.74889	60.2277
GOTERM_BP_FAT	GO:0016331~morphogenesis of embryonic epithelium	7	0.76087	0.0547004	ILMN_1696339,ILMN_2057566,ILMN_1715647,ILMN_2317580,ILMN_1703408,ILMN_1800331,ILMN_1712537	639	58	13528	2.55507	1	0.763726	63.24
GOTERM_BP_FAT	GO:0035148~tube lumen formation	6	0.652174	0.0548676	ILMN_1696339,ILMN_1715647,ILMN_2317580,ILMN_1703408,ILMN_1800331,ILMN_1712537	639	44	13528	2.8869	1	0.761563	63.3555
GOTERM_BP_FAT	GO:0014020~primary neural tube formation	5	0.543478	0.0680093	ILMN_1696339,ILMN_1715647,ILMN_1703408,ILMN_1800331,ILMN_1712537	639	33	13528	3.20766	1	0.802329	71.4356
GOTERM_BP_FAT	GO:0001841~neural tube formation	5	0.543478	0.118057	ILMN_1696339,ILMN_1715647,ILMN_1703408,ILMN_1800331,ILMN_1712537	639	40	13528	2.64632	1	0.884083	89.3002
GOTERM_BP_FAT	GO:0060429~epithelium development	16	1.73913	0.11818	ILMN_1696339,ILMN_2057566,ILMN_1691641,ILMN_2317580,ILMN_1722718,ILMN_2406532,ILMN_1763328,ILMN_1712537,ILMN_1686405,ILMN_1739601,ILMN_2199439,ILMN_1715647,ILMN_2051972,ILMN_1703408,ILMN_1800331,ILMN_1741566	639	227	13528	1.4922	1	0.88277	89.3267
GOTERM_BP_FAT	GO:0001843~neural tube closure	4	0.434783	0.166387	ILMN_1696339,ILMN_1715647,ILMN_1703408,ILMN_1800331	639	30	13528	2.82274	1	0.92315	96.0741
GOTERM_BP_FAT	GO:0060606~tube closure	4	0.434783	0.166387	ILMN_1696339,ILMN_1715647,ILMN_1703408,ILMN_1800331	639	30	13528	2.82274	1	0.92315	96.0741
Annotation Cluster 23	Enrichment Score: 1.4596558032781621
Category	Term	Count	%	PValue	Genes	List Total	Pop Hits	Pop Total	Fold Enrichment	Bonferroni	Benjamini	FDR
SP_PIR_KEYWORDS	Endocytosis	11	1.19565	0.0144806	ILMN_1675268,ILMN_1771622,ILMN_1708369,ILMN_1661491,ILMN_1757165,ILMN_1781983,ILMN_1754600,ILMN_2060115,ILMN_1760990,ILMN_1751020,ILMN_1679256	903	96	19235	2.44076	0.999386	0.336915	18.979
GOTERM_BP_FAT	GO:0006897~endocytosis	19	2.06522	0.0163992	ILMN_2138589,ILMN_1708369,ILMN_1661491,ILMN_1781983,ILMN_2146389,ILMN_1754600,ILMN_1712582,ILMN_2060115,ILMN_1760990,ILMN_1679256,ILMN_1675268,ILMN_1771622,ILMN_1757165,ILMN_1668065,ILMN_1752665,ILMN_2149782,ILMN_1807372,ILMN_1751020,ILMN_2403730	639	220	13528	1.82837	1	0.604535	25.4846
GOTERM_BP_FAT	GO:0010324~membrane invagination	19	2.06522	0.0163992	ILMN_2138589,ILMN_1708369,ILMN_1661491,ILMN_1781983,ILMN_2146389,ILMN_1754600,ILMN_1712582,ILMN_2060115,ILMN_1760990,ILMN_1679256,ILMN_1675268,ILMN_1771622,ILMN_1757165,ILMN_1668065,ILMN_1752665,ILMN_2149782,ILMN_1807372,ILMN_1751020,ILMN_2403730	639	220	13528	1.82837	1	0.604535	25.4846
GOTERM_BP_FAT	GO:0016044~membrane organization	25	2.71739	0.0914134	ILMN_1684576,ILMN_1661491,ILMN_1754600,ILMN_2146389,ILMN_2060115,ILMN_1759910,ILMN_1760990,ILMN_1679256,ILMN_1708159,ILMN_1757165,ILMN_1752665,ILMN_1807372,ILMN_2138589,ILMN_1708369,ILMN_1781983,ILMN_1712582,ILMN_1675268,ILMN_1771622,ILMN_1733746,ILMN_1668065,ILMN_1810420,ILMN_2149782,ILMN_1751020,ILMN_2403730,ILMN_2320330	639	381	13528	1.38915	1	0.850172	81.8311
GOTERM_BP_FAT	GO:0016192~vesicle-mediated transport	34	3.69565	0.141344	ILMN_1731206,ILMN_2361737,ILMN_1661491,ILMN_1667079,ILMN_1658499,ILMN_1754600,ILMN_2146389,ILMN_2060115,ILMN_1760990,ILMN_1679256,ILMN_1758333,ILMN_1708159,ILMN_1757165,ILMN_1752665,ILMN_1807372,ILMN_1741406,ILMN_1742382,ILMN_2106656,ILMN_1680434,ILMN_2138589,ILMN_1750785,ILMN_1651499,ILMN_1708369,ILMN_1669747,ILMN_1781983,ILMN_1712582,ILMN_1760027,ILMN_1696167,ILMN_1675268,ILMN_1771622,ILMN_1668…	639	576	13528	1.24965	1	0.902869	93.353
Annotation Cluster 24	Enrichment Score: 1.4458305210586773
Category	Term	Count	%	PValue	Genes	List Total	Pop Hits	Pop Total	Fold Enrichment	Bonferroni	Benjamini	FDR
GOTERM_BP_FAT	GO:0006836~neurotransmitter transport	11	1.19565	0.00553132	ILMN_1684576,ILMN_1742881,ILMN_1810533,ILMN_1669747,ILMN_1783444,ILMN_1702009,ILMN_1772482,ILMN_1757081,ILMN_1768705,ILMN_1807372,ILMN_1742382	639	83	13528	2.80574	1	0.449808	9.39643
GOTERM_BP_FAT	GO:0001505~regulation of neurotransmitter levels	8	0.869565	0.0378425	ILMN_1684576,ILMN_1742881,ILMN_1669747,ILMN_1783444,ILMN_2372398,ILMN_1757081,ILMN_1768705,ILMN_1660973	639	67	13528	2.52783	1	0.680701	49.6562
GOTERM_BP_FAT	GO:0007269~neurotransmitter secretion	5	0.543478	0.0743344	ILMN_1742881,ILMN_1669747,ILMN_1783444,ILMN_1757081,ILMN_1768705	639	34	13528	3.11332	1	0.823325	74.6947
GOTERM_BP_FAT	GO:0003001~generation of a signal involved in cell-cell signaling	8	0.869565	0.105847	ILMN_2059549,ILMN_1682015,ILMN_1742881,ILMN_1669747,ILMN_1757497,ILMN_1783444,ILMN_1757081,ILMN_1768705	639	85	13528	1.99253	1	0.871212	86.3352
Annotation Cluster 25	Enrichment Score: 1.4185224458475085
Category	Term	Count	%	PValue	Genes	List Total	Pop Hits	Pop Total	Fold Enrichment	Bonferroni	Benjamini	FDR
INTERPRO	IPR003961:Fibronectin, type III	19	2.06522	0.00420877	ILMN_1750373,ILMN_2138589,ILMN_1664265,ILMN_2361737,ILMN_1775931,ILMN_1716733,ILMN_2060115,ILMN_1676709,ILMN_1744635,ILMN_1699354,ILMN_1764885,ILMN_1720511,ILMN_2111229,ILMN_2405353,ILMN_1676616,ILMN_2315789,ILMN_1692261,ILMN_1785061,ILMN_1763433	793	190	16659	2.10076	0.991837	0.551279	6.55061
INTERPRO	IPR003962:Fibronectin, type III subdomain	7	0.76087	0.00486711	ILMN_1775931,ILMN_1716733,ILMN_2405353,ILMN_1676709,ILMN_2315789,ILMN_1785061,ILMN_1692261	793	34	16659	4.32509	0.996159	0.548228	7.5381
INTERPRO	IPR008957:Fibronectin, type III-like fold	18	1.95652	0.0068105	ILMN_1750373,ILMN_2138589,ILMN_1664265,ILMN_2361737,ILMN_1775931,ILMN_1716733,ILMN_2060115,ILMN_1676709,ILMN_1744635,ILMN_1699354,ILMN_1764885,ILMN_2111229,ILMN_2405353,ILMN_1676616,ILMN_2315789,ILMN_1692261,ILMN_1785061,ILMN_1763433	793	184	16659	2.05509	0.999586	0.579207	10.3964
UP_SEQ_FEATURE	domain:Fibronectin type-III 2	14	1.52174	0.00842452	ILMN_1750373,ILMN_2138589,ILMN_1664265,ILMN_1775931,ILMN_1716733,ILMN_2060115,ILMN_1676709,ILMN_1699354,ILMN_1744635,ILMN_2111229,ILMN_2405353,ILMN_2315789,ILMN_1692261,ILMN_1785061	902	130	19113	2.28195	1	0.993347	13.7862
UP_SEQ_FEATURE	domain:Fibronectin type-III 1	14	1.52174	0.00896207	ILMN_1750373,ILMN_2138589,ILMN_1664265,ILMN_1775931,ILMN_1716733,ILMN_2060115,ILMN_1676709,ILMN_1699354,ILMN_1744635,ILMN_2111229,ILMN_2405353,ILMN_2315789,ILMN_1692261,ILMN_1785061	902	131	19113	2.26454	1	0.930538	14.6021
SMART	SM00060:FN3	19	2.06522	0.00970904	ILMN_1750373,ILMN_2138589,ILMN_1664265,ILMN_2361737,ILMN_1775931,ILMN_1716733,ILMN_2060115,ILMN_1676709,ILMN_1744635,ILMN_1699354,ILMN_1764885,ILMN_1720511,ILMN_2111229,ILMN_2405353,ILMN_1676616,ILMN_2315789,ILMN_1692261,ILMN_1785061,ILMN_1763433	472	190	9079	1.92352	0.911907	0.555048	11.8972
UP_SEQ_FEATURE	domain:Fibronectin type-III 5	5	0.543478	0.161062	ILMN_1716733,ILMN_2060115,ILMN_2405353,ILMN_1676709,ILMN_2315789	902	45	19113	2.3544	1	0.990689	95.4007
UP_SEQ_FEATURE	domain:Fibronectin type-III 4	6	0.652174	0.167288	ILMN_1750373,ILMN_1716733,ILMN_2060115,ILMN_2405353,ILMN_1676709,ILMN_2315789	902	62	19113	2.0506	1	0.990583	95.9639
UP_SEQ_FEATURE	domain:Fibronectin type-III 6	4	0.434783	0.178076	ILMN_2060115,ILMN_2405353,ILMN_1676709,ILMN_2315789	902	31	19113	2.73414	1	0.991284	96.7888
UP_SEQ_FEATURE	domain:Fibronectin type-III 3	7	0.76087	0.196908	ILMN_1750373,ILMN_1716733,ILMN_2111229,ILMN_2060115,ILMN_2405353,ILMN_1676709,ILMN_2315789	902	83	19113	1.78707	1	0.993243	97.8612
UP_SEQ_FEATURE	domain:Fibronectin type-III 7	3	0.326087	0.31357	ILMN_2405353,ILMN_1676709,ILMN_2315789	902	24	19113	2.6487	1	0.998126	99.8636
UP_SEQ_FEATURE	domain:Fibronectin type-III 8	3	0.326087	0.31357	ILMN_2405353,ILMN_1676709,ILMN_2315789	902	24	19113	2.6487	1	0.998126	99.8636
Annotation Cluster 26	Enrichment Score: 1.3931919358758762
Category	Term	Count	%	PValue	Genes	List Total	Pop Hits	Pop Total	Fold Enrichment	Bonferroni	Benjamini	FDR
GOTERM_BP_FAT	GO:0003007~heart morphogenesis	11	1.19565	0.00215004	ILMN_1782098,ILMN_1715647,ILMN_1703111,ILMN_1772817,ILMN_1677376,ILMN_1722718,ILMN_1681805,ILMN_1800331,ILMN_1712537,ILMN_1806603,ILMN_1680987	639	73	13528	3.19009	0.996961	0.439894	3.7567
GOTERM_BP_FAT	GO:0001947~heart looping	5	0.543478	0.0182006	ILMN_1715647,ILMN_1703111,ILMN_1681805,ILMN_1712537,ILMN_1680987	639	22	13528	4.8115	1	0.606752	27.8754
GOTERM_BP_FAT	GO:0007368~determination of left/right symmetry	5	0.543478	0.134643	ILMN_1655572,ILMN_1782098,ILMN_1703111,ILMN_1681805,ILMN_1712537	639	42	13528	2.52031	1	0.898819	92.3671
GOTERM_BP_FAT	GO:0009799~determination of symmetry	5	0.543478	0.143272	ILMN_1655572,ILMN_1782098,ILMN_1703111,ILMN_1681805,ILMN_1712537	639	43	13528	2.4617	1	0.903625	93.6136
GOTERM_BP_FAT	GO:0009855~determination of bilateral symmetry	5	0.543478	0.143272	ILMN_1655572,ILMN_1782098,ILMN_1703111,ILMN_1681805,ILMN_1712537	639	43	13528	2.4617	1	0.903625	93.6136
Annotation Cluster 27	Enrichment Score: 1.386084187469937
Category	Term	Count	%	PValue	Genes	List Total	Pop Hits	Pop Total	Fold Enrichment	Bonferroni	Benjamini	FDR
GOTERM_BP_FAT	GO:0030705~cytoskeleton-dependent intracellular transport	8	0.869565	0.0106092	ILMN_1760027,ILMN_2215989,ILMN_1759330,ILMN_1795119,ILMN_1681857,ILMN_1690397,ILMN_1659086,ILMN_1799667	639	52	13528	3.25701	1	0.55986	17.2832
GOTERM_BP_FAT	GO:0008089~anterograde axon cargo transport	3	0.326087	0.0293513	ILMN_1759330,ILMN_1659086,ILMN_1799667	639	6	13528	10.5853	1	0.656883	41.1384
GOTERM_BP_FAT	GO:0010970~microtubule-based transport	5	0.543478	0.0456656	ILMN_2215989,ILMN_1759330,ILMN_1690397,ILMN_1659086,ILMN_1799667	639	29	13528	3.6501	1	0.7305	56.462
GOTERM_BP_FAT	GO:0008088~axon cargo transport	4	0.434783	0.0502426	ILMN_2215989,ILMN_1759330,ILMN_1659086,ILMN_1799667	639	18	13528	4.70457	1	0.750478	60.0309
GOTERM_BP_FAT	GO:0007018~microtubule-based movement	9	0.978261	0.164289	ILMN_2215989,ILMN_2212999,ILMN_1759330,ILMN_2225718,ILMN_1690397,ILMN_1659086,ILMN_1682459,ILMN_1716553,ILMN_1799667	639	113	13528	1.68615	1	0.923529	95.8945
Annotation Cluster 28	Enrichment Score: 1.331046659036444
Category	Term	Count	%	PValue	Genes	List Total	Pop Hits	Pop Total	Fold Enrichment	Bonferroni	Benjamini	FDR
GOTERM_BP_FAT	GO:0048332~mesoderm morphogenesis	7	0.76087	0.00817451	ILMN_1733841,ILMN_2213136,ILMN_1760509,ILMN_1741566,ILMN_1712537,ILMN_1806603,ILMN_1680987	639	38	13528	3.89984	1	0.558988	13.5863
GOTERM_BP_FAT	GO:0001704~formation of primary germ layer	7	0.76087	0.0104995	ILMN_2213136,ILMN_1760509,ILMN_1741566,ILMN_1712537,ILMN_1683405,ILMN_1806603,ILMN_1680987	639	40	13528	3.70485	1	0.566566	17.1199
GOTERM_BP_FAT	GO:0001890~placenta development	8	0.869565	0.022213	ILMN_1691641,ILMN_1800130,ILMN_2213136,ILMN_1740418,ILMN_1760509,ILMN_1752755,ILMN_1712537,ILMN_1680987	639	60	13528	2.82274	1	0.611405	32.9431
GOTERM_BP_FAT	GO:0001707~mesoderm formation	6	0.652174	0.0258151	ILMN_2213136,ILMN_1760509,ILMN_1741566,ILMN_1712537,ILMN_1806603,ILMN_1680987	639	36	13528	3.52843	1	0.629172	37.2046
GOTERM_BP_FAT	GO:0001829~trophectodermal cell differentiation	4	0.434783	0.036952	ILMN_1760509,ILMN_1770940,ILMN_1712537,ILMN_1680987	639	16	13528	5.29264	1	0.679954	48.8208
GOTERM_BP_FAT	GO:0007369~gastrulation	8	0.869565	0.0463151	ILMN_1707175,ILMN_2213136,ILMN_1760509,ILMN_1741566,ILMN_1712537,ILMN_1683405,ILMN_1806603,ILMN_1680987	639	70	13528	2.41949	1	0.731947	56.9861
GOTERM_BP_FAT	GO:0007498~mesoderm development	8	0.869565	0.0593674	ILMN_1733841,ILMN_2213136,ILMN_1753287,ILMN_1760509,ILMN_1741566,ILMN_1712537,ILMN_1806603,ILMN_1680987	639	74	13528	2.28871	1	0.785697	66.3383
GOTERM_BP_FAT	GO:0001825~blastocyst formation	4	0.434783	0.0655221	ILMN_1760509,ILMN_1770940,ILMN_1712537,ILMN_1680987	639	20	13528	4.23412	1	0.795448	70.0486
GOTERM_BP_FAT	GO:0001892~embryonic placenta development	4	0.434783	0.101487	ILMN_1691641,ILMN_1760509,ILMN_1712537,ILMN_1680987	639	24	13528	3.52843	1	0.872353	85.0998
GOTERM_BP_FAT	GO:0007492~endoderm development	3	0.326087	0.20741	ILMN_1760509,ILMN_1712537,ILMN_1683405	639	18	13528	3.52843	1	0.942639	98.4003
GOTERM_BP_FAT	GO:0001824~blastocyst development	4	0.434783	0.33101	ILMN_1760509,ILMN_1770940,ILMN_1712537,ILMN_1680987	639	43	13528	1.96936	1	0.977294	99.9216
Annotation Cluster 29	Enrichment Score: 1.269259463304426
Category	Term	Count	%	PValue	Genes	List Total	Pop Hits	Pop Total	Fold Enrichment	Bonferroni	Benjamini	FDR
UP_SEQ_FEATURE	domain:PDZ	11	1.19565	0.034838	ILMN_1654112,ILMN_1708159,ILMN_1655577,ILMN_2317580,ILMN_1783444,ILMN_2270443,ILMN_1654217,ILMN_1724754,ILMN_2098297,ILMN_2041780,ILMN_1708916	902	110	19113	2.11896	1	0.933525	46.2991
INTERPRO	IPR001478:PDZ/DHR/GLGF	13	1.41304	0.0519439	ILMN_1654112,ILMN_1717434,ILMN_1655577,ILMN_2317580,ILMN_1654217,ILMN_2098297,ILMN_1708916,ILMN_1676215,ILMN_1708159,ILMN_2270443,ILMN_1783444,ILMN_1724754,ILMN_2041780	793	149	16659	1.83287	1	0.877161	57.5504
SMART	SM00228:PDZ	13	1.41304	0.0860267	ILMN_1654112,ILMN_1717434,ILMN_1655577,ILMN_2317580,ILMN_1654217,ILMN_2098297,ILMN_1708916,ILMN_1676215,ILMN_1708159,ILMN_2270443,ILMN_1783444,ILMN_1724754,ILMN_2041780	472	149	9079	1.67824	1	0.845343	68.8965
Annotation Cluster 30	Enrichment Score: 1.1930888673873432
Category	Term	Count	%	PValue	Genes	List Total	Pop Hits	Pop Total	Fold Enrichment	Bonferroni	Benjamini	FDR
GOTERM_MF_FAT	GO:0008047~enzyme activator activity	26	2.82609	0.0179031	ILMN_1688543,ILMN_1721316,ILMN_1770824,ILMN_1797531,ILMN_2215881,ILMN_1799589,ILMN_1733155,ILMN_1718646,ILMN_1769433,ILMN_2382657,ILMN_2103685,ILMN_1789007,ILMN_2041236,ILMN_1790962,ILMN_1730995,ILMN_1692539,ILMN_1690884,ILMN_1808226,ILMN_1758087,ILMN_2060212,ILMN_1772817,ILMN_2054121,ILMN_2290204,ILMN_1722923,ILMN_1805693,ILMN_2320330	620	335	12983	1.62522	1	0.975024	24.2756
UP_SEQ_FEATURE	domain:Rho-GAP	8	0.869565	0.0328389	ILMN_2103685,ILMN_2290204,ILMN_1692539,ILMN_1722923,ILMN_1770824,ILMN_2215881,ILMN_1805693,ILMN_2382657	902	65	19113	2.60795	1	0.934701	44.315
INTERPRO	IPR000198:RhoGAP	8	0.869565	0.0393329	ILMN_2103685,ILMN_2290204,ILMN_1692539,ILMN_1722923,ILMN_1770824,ILMN_2215881,ILMN_1805693,ILMN_2382657	793	67	16659	2.50837	1	0.851334	47.512
SMART	SM00324:RhoGAP	8	0.869565	0.0576676	ILMN_2103685,ILMN_2290204,ILMN_1692539,ILMN_1722923,ILMN_1770824,ILMN_2215881,ILMN_1805693,ILMN_2382657	472	67	9079	2.29674	1	0.772132	53.7514
GOTERM_MF_FAT	GO:0030695~GTPase regulator activity	27	2.93478	0.073699	ILMN_1770824,ILMN_2215881,ILMN_1733155,ILMN_1769433,ILMN_2382657,ILMN_2104141,ILMN_1750785,ILMN_1655577,ILMN_2103685,ILMN_2041236,ILMN_1790962,ILMN_1692539,ILMN_1669928,ILMN_1667405,ILMN_1808226,ILMN_2190598,ILMN_1760027,ILMN_1705743,ILMN_2060212,ILMN_2354211,ILMN_1773413,ILMN_2290204,ILMN_1794781,ILMN_1758613,ILMN_1722923,ILMN_1805693,ILMN_1681657	620	404	12983	1.39948	1	0.984544	69.2225
GOTERM_MF_FAT	GO:0060589~nucleoside-triphosphatase regulator activity	27	2.93478	0.0901812	ILMN_1770824,ILMN_2215881,ILMN_1733155,ILMN_1769433,ILMN_2382657,ILMN_2104141,ILMN_1750785,ILMN_1655577,ILMN_2103685,ILMN_2041236,ILMN_1790962,ILMN_1692539,ILMN_1669928,ILMN_1667405,ILMN_1808226,ILMN_2190598,ILMN_1760027,ILMN_1705743,ILMN_2060212,ILMN_2354211,ILMN_1773413,ILMN_2290204,ILMN_1794781,ILMN_1758613,ILMN_1722923,ILMN_1805693,ILMN_1681657	620	413	12983	1.36898	1	0.986291	76.6538
SP_PIR_KEYWORDS	GTPase activation	12	1.30435	0.127914	ILMN_2060212,ILMN_2103685,ILMN_2290204,ILMN_2041236,ILMN_1790962,ILMN_1692539,ILMN_1722923,ILMN_1770824,ILMN_2215881,ILMN_1805693,ILMN_2382657,ILMN_1733155	903	159	19235	1.60764	1	0.704001	86.1211
GOTERM_MF_FAT	GO:0005096~GTPase activator activity	14	1.52174	0.251644	ILMN_2103685,ILMN_2041236,ILMN_1692539,ILMN_1790962,ILMN_1770824,ILMN_1808226,ILMN_2215881,ILMN_1733155,ILMN_1769433,ILMN_2060212,ILMN_2290204,ILMN_1722923,ILMN_1805693,ILMN_2382657	620	220	12983	1.33257	1	0.992039	98.846
Annotation Cluster 31	Enrichment Score: 1.1916593129297002
Category	Term	Count	%	PValue	Genes	List Total	Pop Hits	Pop Total	Fold Enrichment	Bonferroni	Benjamini	FDR
SP_PIR_KEYWORDS	cytoplasmic vesicle	21	2.28261	0.00856353	ILMN_1731206,ILMN_2361737,ILMN_1795949,ILMN_1757497,ILMN_1781983,ILMN_1754600,ILMN_1786381,ILMN_2227011,ILMN_1805807,ILMN_1678531,ILMN_1679256,ILMN_1764361,ILMN_1696167,ILMN_1771622,ILMN_1742881,ILMN_1667381,ILMN_1702009,ILMN_1654468,ILMN_1810420,ILMN_1768705,ILMN_1786034	903	238	19235	1.87952	0.987227	0.304669	11.6701
GOTERM_CC_FAT	GO:0031982~vesicle	44	4.78261	0.0480135	ILMN_1731206,ILMN_2361737,ILMN_1757497,ILMN_1658499,ILMN_1722718,ILMN_1754600,ILMN_1752755,ILMN_1679256,ILMN_1660973,ILMN_1736078,ILMN_2357471,ILMN_1811387,ILMN_1700183,ILMN_1790228,ILMN_1708159,ILMN_1783444,ILMN_1667381,ILMN_1702009,ILMN_1741566,ILMN_1757081,ILMN_1768705,ILMN_1755582,ILMN_1781256,ILMN_1763657,ILMN_1750785,ILMN_1688184,ILMN_1795949,ILMN_1781983,ILMN_1786381,ILMN_1805807,ILMN_2227…	634	670	12782	1.324	1	0.780146	50.0305
GOTERM_CC_FAT	GO:0031988~membrane-bounded vesicle	36	3.91304	0.104431	ILMN_1731206,ILMN_2361737,ILMN_1757497,ILMN_1658499,ILMN_1722718,ILMN_1754600,ILMN_1752755,ILMN_1679256,ILMN_1660973,ILMN_1736078,ILMN_2357471,ILMN_1811387,ILMN_1790228,ILMN_1708159,ILMN_1783444,ILMN_1702009,ILMN_1741566,ILMN_1768705,ILMN_1757081,ILMN_1755582,ILMN_1781256,ILMN_1763657,ILMN_1750785,ILMN_1688184,ILMN_1795949,ILMN_2227011,ILMN_1805807,ILMN_1690884,ILMN_1760027,ILMN_1696167,ILMN_1692…	634	568	12782	1.2778	1	0.828068	78.8836
GOTERM_CC_FAT	GO:0031410~cytoplasmic vesicle	40	4.34783	0.10461	ILMN_1731206,ILMN_2361737,ILMN_1757497,ILMN_1658499,ILMN_1754600,ILMN_1752755,ILMN_1679256,ILMN_1736078,ILMN_2357471,ILMN_1811387,ILMN_1700183,ILMN_1790228,ILMN_1708159,ILMN_1783444,ILMN_1667381,ILMN_1702009,ILMN_1757081,ILMN_1768705,ILMN_1755582,ILMN_1781256,ILMN_1763657,ILMN_1750785,ILMN_1688184,ILMN_1795949,ILMN_1781983,ILMN_1786381,ILMN_2227011,ILMN_1805807,ILMN_1678531,ILMN_1690884,ILMN_1696…	634	642	12782	1.25613	1	0.817473	78.9432
GOTERM_CC_FAT	GO:0016023~cytoplasmic membrane-bounded vesicle	32	3.47826	0.245065	ILMN_1731206,ILMN_2361737,ILMN_1757497,ILMN_1658499,ILMN_1754600,ILMN_1752755,ILMN_1679256,ILMN_1736078,ILMN_2357471,ILMN_1811387,ILMN_1790228,ILMN_1708159,ILMN_1783444,ILMN_1702009,ILMN_1768705,ILMN_1757081,ILMN_1755582,ILMN_1781256,ILMN_1763657,ILMN_1688184,ILMN_1750785,ILMN_1795949,ILMN_2227011,ILMN_1805807,ILMN_1690884,ILMN_1696167,ILMN_1665994,ILMN_1692967,ILMN_1682015,ILMN_1742881,ILMN_1654…	634	550	12782	1.173	1	0.889528	98.1008
Annotation Cluster 32	Enrichment Score: 1.1796456771535646
Category	Term	Count	%	PValue	Genes	List Total	Pop Hits	Pop Total	Fold Enrichment	Bonferroni	Benjamini	FDR
GOTERM_MF_FAT	GO:0004089~carbonate dehydratase activity	5	0.543478	0.00588512	ILMN_2199439,ILMN_1695157,ILMN_1742358,ILMN_2372040,ILMN_1743219	620	16	12983	6.54385	0.991952	0.991952	8.68489
INTERPRO	IPR001148:Carbonic anhydrase, alpha-class, catalytic domain	5	0.543478	0.00909584	ILMN_2199439,ILMN_1695157,ILMN_1676616,ILMN_1742358,ILMN_1743219	793	18	16659	5.83544	0.99997	0.647135	13.6516
PIR_SUPERFAMILY	PIRSF001392:carbonate dehydratase	4	0.434783	0.0203054	ILMN_2199439,ILMN_1695157,ILMN_1742358,ILMN_1743219	320	14	7396	6.60357	0.999026	0.823329	24.3548
INTERPRO	IPR018338:Carbonic anhydrase, alpha-class, conserved site	4	0.434783	0.0317513	ILMN_2199439,ILMN_1695157,ILMN_1742358,ILMN_1743219	793	15	16659	5.60202	1	0.841052	40.4473
GOTERM_MF_FAT	GO:0016836~hydro-lyase activity	5	0.543478	0.156386	ILMN_2199439,ILMN_1695157,ILMN_1742358,ILMN_2372040,ILMN_1743219	620	44	12983	2.37958	1	0.995222	92.7025
KEGG_PATHWAY	hsa00910:Nitrogen metabolism	3	0.326087	0.26911	ILMN_2199439,ILMN_1695157,ILMN_1742358	225	23	5085	2.94783	1	0.958402	97.5476
SP_PIR_KEYWORDS	lyase	7	0.76087	0.479252	ILMN_1757437,ILMN_2199439,ILMN_1695157,ILMN_1722742,ILMN_2120555,ILMN_1742358,ILMN_1660973	903	118	19235	1.26363	1	0.947853	99.9918
UP_SEQ_FEATURE	metal ion-binding site:Zinc; catalytic	7	0.76087	0.525014	ILMN_2199439,ILMN_1695157,ILMN_2203491,ILMN_1656171,ILMN_1742358,ILMN_1805543,ILMN_1718646	902	123	19113	1.20591	1	0.999942	99.9998
Annotation Cluster 33	Enrichment Score: 1.1622168705283216
Category	Term	Count	%	PValue	Genes	List Total	Pop Hits	Pop Total	Fold Enrichment	Bonferroni	Benjamini	FDR
GOTERM_BP_FAT	GO:0048839~inner ear development	9	0.978261	0.0323122	ILMN_1680320,ILMN_1783149,ILMN_1742929,ILMN_1717434,ILMN_2407564,ILMN_1677376,ILMN_2177156,ILMN_1690621,ILMN_1764709,ILMN_1703408	639	79	13528	2.41184	1	0.659964	44.2523
GOTERM_BP_FAT	GO:0043583~ear development	10	1.08696	0.0349958	ILMN_1680320,ILMN_1783149,ILMN_1742929,ILMN_1717434,ILMN_2407564,ILMN_1677376,ILMN_2360054,ILMN_2177156,ILMN_1690621,ILMN_1764709,ILMN_1703408	639	95	13528	2.22848	1	0.672246	46.9395
GOTERM_BP_FAT	GO:0042472~inner ear morphogenesis	7	0.76087	0.0474186	ILMN_1680320,ILMN_1783149,ILMN_1742929,ILMN_1677376,ILMN_2177156,ILMN_1764709,ILMN_1703408	639	56	13528	2.64632	1	0.733256	57.863
GOTERM_BP_FAT	GO:0007423~sensory organ development	17	1.84783	0.0755739	ILMN_1794333,ILMN_1783149,ILMN_1684576,ILMN_1717434,ILMN_1677376,ILMN_1695334,ILMN_1680320,ILMN_1742929,ILMN_1701653,ILMN_2407564,ILMN_2360054,ILMN_2177156,ILMN_1764709,ILMN_1690621,ILMN_1703408,ILMN_1741566,ILMN_1692261,ILMN_1785061	639	229	13528	1.57162	1	0.821024	75.2908
GOTERM_BP_FAT	GO:0042471~ear morphogenesis	7	0.76087	0.0902232	ILMN_1680320,ILMN_1783149,ILMN_1742929,ILMN_1677376,ILMN_2177156,ILMN_1764709,ILMN_1703408	639	66	13528	2.24536	1	0.848356	81.403
GOTERM_BP_FAT	GO:0048568~embryonic organ development	13	1.41304	0.113492	ILMN_1798076,ILMN_1783149,ILMN_1691641,ILMN_1677376,ILMN_1712537,ILMN_1680987,ILMN_1680320,ILMN_1742929,ILMN_2177156,ILMN_1760509,ILMN_1764709,ILMN_1703408,ILMN_1741566	639	172	13528	1.6001	1	0.878345	88.2709
GOTERM_BP_FAT	GO:0048562~embryonic organ morphogenesis	10	1.08696	0.176399	ILMN_1680320,ILMN_1783149,ILMN_1798076,ILMN_1742929,ILMN_1677376,ILMN_2177156,ILMN_1764709,ILMN_1703408,ILMN_1741566,ILMN_1712537	639	133	13528	1.59177	1	0.925737	96.8335
Annotation Cluster 34	Enrichment Score: 1.1268100192020987
Category	Term	Count	%	PValue	Genes	List Total	Pop Hits	Pop Total	Fold Enrichment	Bonferroni	Benjamini	FDR
PIR_SUPERFAMILY	PIRSF009280:glypican	3	0.326087	0.0247899	ILMN_1651642,ILMN_1789502,ILMN_2051972	320	6	7396	11.5563	0.999793	0.816752	28.9324
INTERPRO	IPR001863:Glypican	3	0.326087	0.0298025	ILMN_1651642,ILMN_1789502,ILMN_2051972	793	6	16659	10.5038	1	0.837217	38.4924
INTERPRO	IPR019803:Glypican, conserved site	3	0.326087	0.0298025	ILMN_1651642,ILMN_1789502,ILMN_2051972	793	6	16659	10.5038	1	0.837217	38.4924
SP_PIR_KEYWORDS	heparan sulfate	4	0.434783	0.0364487	ILMN_1651642,ILMN_1789502,ILMN_2051972,ILMN_1656287	903	16	19235	5.3253	1	0.529043	41.4756
SP_PIR_KEYWORDS	proteoglycan	7	0.76087	0.0399243	ILMN_1651642,ILMN_1688184,ILMN_1685122,ILMN_1789502,ILMN_2051972,ILMN_2165463,ILMN_1656287	903	54	19235	2.76127	1	0.548189	44.4488
GOTERM_MF_FAT	GO:0043395~heparan sulfate proteoglycan binding	3	0.326087	0.0938772	ILMN_1651642,ILMN_1789502,ILMN_2051972	620	11	12983	5.711	1	0.985577	78.0717
GOTERM_MF_FAT	GO:0043394~proteoglycan binding	3	0.326087	0.125153	ILMN_1651642,ILMN_1789502,ILMN_2051972	620	13	12983	4.83238	1	0.991344	87.2299
GOTERM_MF_FAT	GO:0001948~glycoprotein binding	4	0.434783	0.258053	ILMN_1651642,ILMN_1789502,ILMN_1752755,ILMN_2051972	620	37	12983	2.26382	1	0.991617	98.9891
GOTERM_CC_FAT	GO:0009897~external side of plasma membrane	8	0.869565	0.743533	ILMN_1651642,ILMN_1713995,ILMN_1789502,ILMN_1666665,ILMN_1752755,ILMN_2051972,ILMN_1813338,ILMN_1718646	634	170	12782	0.948747	1	0.991171	100
Annotation Cluster 35	Enrichment Score: 1.1095719062721858
Category	Term	Count	%	PValue	Genes	List Total	Pop Hits	Pop Total	Fold Enrichment	Bonferroni	Benjamini	FDR
GOTERM_MF_FAT	GO:0005516~calmodulin binding	14	1.52174	0.0162605	ILMN_1698846,ILMN_1795119,ILMN_1775224,ILMN_1744897,ILMN_2120555,ILMN_1794552,ILMN_1808789,ILMN_1808226,ILMN_1769433,ILMN_1742881,ILMN_1667381,ILMN_1697189,ILMN_1661940,ILMN_1812503	620	140	12983	2.09403	0.999998	0.988492	22.3025
SP_PIR_KEYWORDS	calmodulin-binding	10	1.08696	0.110936	ILMN_1769433,ILMN_1698846,ILMN_1775224,ILMN_1795119,ILMN_1744897,ILMN_2120555,ILMN_1794552,ILMN_1697189,ILMN_1812503,ILMN_1808789	903	120	19235	1.7751	1	0.718726	81.6693
UP_SEQ_FEATURE	region of interest:Calmodulin-binding	5	0.543478	0.260062	ILMN_1698846,ILMN_1775224,ILMN_1744897,ILMN_1697189,ILMN_1812503	902	55	19113	1.92633	1	0.997259	99.4913
Annotation Cluster 36	Enrichment Score: 1.0858741425908198
Category	Term	Count	%	PValue	Genes	List Total	Pop Hits	Pop Total	Fold Enrichment	Bonferroni	Benjamini	FDR
GOTERM_BP_FAT	GO:0051338~regulation of transferase activity	28	3.04348	0.0173319	ILMN_2059549,ILMN_1691487,ILMN_1684576,ILMN_1677466,ILMN_1721316,ILMN_1794552,ILMN_1733963,ILMN_1797531,ILMN_2112915,ILMN_1708159,ILMN_1709484,ILMN_2225718,ILMN_1783444,ILMN_2106380,ILMN_1807372,ILMN_1692390,ILMN_1680434,ILMN_2120555,ILMN_1651498,ILMN_1690884,ILMN_1764361,ILMN_1797596,ILMN_1772817,ILMN_1729749,ILMN_1794781,ILMN_2154157,ILMN_1785914,ILMN_2385298	639	372	13528	1.59348	1	0.60276	26.7316
GOTERM_BP_FAT	GO:0042325~regulation of phosphorylation	33	3.58696	0.0211651	ILMN_2059549,ILMN_1691487,ILMN_1677466,ILMN_1722718,ILMN_1721316,ILMN_1794552,ILMN_1733963,ILMN_1797531,ILMN_2112915,ILMN_1708159,ILMN_1768506,ILMN_1709484,ILMN_2225718,ILMN_2270443,ILMN_1783444,ILMN_1741566,ILMN_2106380,ILMN_1700888,ILMN_1807372,ILMN_1692390,ILMN_1680434,ILMN_2120555,ILMN_1651498,ILMN_1690884,ILMN_1764361,ILMN_1692967,ILMN_1797596,ILMN_1772817,ILMN_1729749,ILMN_1794781,ILMN_2154…	639	466	13528	1.4992	1	0.617168	31.6531
GOTERM_BP_FAT	GO:0019220~regulation of phosphate metabolic process	34	3.69565	0.0220076	ILMN_2059549,ILMN_1691487,ILMN_1677466,ILMN_1722718,ILMN_1721316,ILMN_1794552,ILMN_1733963,ILMN_1797531,ILMN_2112915,ILMN_1695280,ILMN_1708159,ILMN_1768506,ILMN_1709484,ILMN_1783444,ILMN_2225718,ILMN_2270443,ILMN_1741566,ILMN_2106380,ILMN_1700888,ILMN_1807372,ILMN_1692390,ILMN_1680434,ILMN_2120555,ILMN_1651498,ILMN_1690884,ILMN_1764361,ILMN_1692967,ILMN_1797596,ILMN_1772817,ILMN_1729749,ILMN_1794…	639	485	13528	1.48412	1	0.619621	32.6921
GOTERM_BP_FAT	GO:0051174~regulation of phosphorus metabolic process	34	3.69565	0.0220076	ILMN_2059549,ILMN_1691487,ILMN_1677466,ILMN_1722718,ILMN_1721316,ILMN_1794552,ILMN_1733963,ILMN_1797531,ILMN_2112915,ILMN_1695280,ILMN_1708159,ILMN_1768506,ILMN_1709484,ILMN_1783444,ILMN_2225718,ILMN_2270443,ILMN_1741566,ILMN_2106380,ILMN_1700888,ILMN_1807372,ILMN_1692390,ILMN_1680434,ILMN_2120555,ILMN_1651498,ILMN_1690884,ILMN_1764361,ILMN_1692967,ILMN_1797596,ILMN_1772817,ILMN_1729749,ILMN_1794…	639	485	13528	1.48412	1	0.619621	32.6921
GOTERM_BP_FAT	GO:0043549~regulation of kinase activity	26	2.82609	0.0316116	ILMN_2059549,ILMN_1691487,ILMN_1677466,ILMN_1721316,ILMN_1794552,ILMN_1733963,ILMN_1797531,ILMN_2112915,ILMN_1708159,ILMN_1709484,ILMN_2225718,ILMN_1783444,ILMN_2106380,ILMN_1807372,ILMN_1692390,ILMN_1680434,ILMN_2120555,ILMN_1651498,ILMN_1764361,ILMN_1797596,ILMN_1772817,ILMN_1729749,ILMN_1794781,ILMN_2154157,ILMN_1785914,ILMN_2385298	639	357	13528	1.54183	1	0.665459	43.5299
GOTERM_BP_FAT	GO:0045859~regulation of protein kinase activity	24	2.6087	0.0599075	ILMN_1680434,ILMN_2059549,ILMN_1691487,ILMN_1677466,ILMN_1721316,ILMN_2120555,ILMN_1794552,ILMN_1733963,ILMN_1651498,ILMN_1797531,ILMN_1764361,ILMN_2112915,ILMN_1797596,ILMN_1708159,ILMN_1772817,ILMN_1709484,ILMN_2225718,ILMN_1783444,ILMN_1729749,ILMN_2154157,ILMN_2106380,ILMN_1785914,ILMN_1807372,ILMN_1692390	639	345	13528	1.47274	1	0.785709	66.6805
GOTERM_BP_FAT	GO:0051347~positive regulation of transferase activity	18	1.95652	0.0620333	ILMN_2059549,ILMN_1691487,ILMN_2120555,ILMN_1721316,ILMN_1794552,ILMN_1733963,ILMN_1651498,ILMN_1690884,ILMN_1797531,ILMN_2112915,ILMN_1708159,ILMN_1772817,ILMN_2225718,ILMN_1794781,ILMN_2106380,ILMN_2154157,ILMN_1807372,ILMN_2385298	639	240	13528	1.58779	1	0.791504	67.9957
GOTERM_BP_FAT	GO:0033674~positive regulation of kinase activity	17	1.84783	0.0802096	ILMN_2059549,ILMN_1691487,ILMN_2120555,ILMN_1721316,ILMN_1794552,ILMN_1733963,ILMN_1651498,ILMN_1797531,ILMN_2112915,ILMN_1708159,ILMN_1772817,ILMN_2225718,ILMN_1794781,ILMN_2106380,ILMN_2154157,ILMN_1807372,ILMN_2385298	639	231	13528	1.55801	1	0.834913	77.4048
GOTERM_BP_FAT	GO:0032147~activation of protein kinase activity	10	1.08696	0.0894741	ILMN_1691487,ILMN_1708159,ILMN_1772817,ILMN_2120555,ILMN_1721316,ILMN_1794552,ILMN_2154157,ILMN_2106380,ILMN_1651498,ILMN_1807372	639	114	13528	1.85707	1	0.850119	81.1287
GOTERM_BP_FAT	GO:0045860~positive regulation of protein kinase activity	15	1.63043	0.169228	ILMN_2059549,ILMN_1691487,ILMN_2120555,ILMN_1721316,ILMN_1794552,ILMN_1733963,ILMN_1651498,ILMN_1797531,ILMN_2112915,ILMN_1708159,ILMN_1772817,ILMN_2225718,ILMN_2106380,ILMN_2154157,ILMN_1807372	639	223	13528	1.42403	1	0.925759	96.3055
GOTERM_BP_FAT	GO:0007243~protein kinase cascade	18	1.95652	0.580063	ILMN_2059549,ILMN_1680434,ILMN_1691487,ILMN_1709085,ILMN_1677466,ILMN_2317580,ILMN_1721316,ILMN_1733963,ILMN_1651498,ILMN_1797531,ILMN_1756755,ILMN_2283398,ILMN_1764361,ILMN_2112915,ILMN_1779800,ILMN_1772817,ILMN_2106380,ILMN_1681657	639	370	13528	1.02992	1	0.996413	100
GOTERM_BP_FAT	GO:0043085~positive regulation of catalytic activity	24	2.6087	0.656332	ILMN_2059549,ILMN_1691487,ILMN_1775224,ILMN_1760088,ILMN_1721316,ILMN_2120555,ILMN_1740418,ILMN_1794552,ILMN_1733963,ILMN_1651498,ILMN_1800952,ILMN_1690884,ILMN_1797531,ILMN_2112915,ILMN_1747251,ILMN_1708159,ILMN_1772817,ILMN_2225718,ILMN_1794781,ILMN_2154157,ILMN_2106380,ILMN_1725271,ILMN_1807372,ILMN_2385298	639	520	13528	0.977104	1	0.998153	100
GOTERM_BP_FAT	GO:0044093~positive regulation of molecular function	25	2.71739	0.792638	ILMN_2059549,ILMN_1691487,ILMN_1760088,ILMN_1775224,ILMN_1721316,ILMN_1794552,ILMN_1733963,ILMN_1797531,ILMN_2112915,ILMN_1708159,ILMN_2225718,ILMN_2106380,ILMN_1807372,ILMN_1740418,ILMN_2120555,ILMN_1800952,ILMN_1651498,ILMN_1690884,ILMN_1747251,ILMN_1772817,ILMN_1794781,ILMN_2154157,ILMN_2201596,ILMN_1725271,ILMN_2385298	639	586	13528	0.903182	1	0.999625	100
Annotation Cluster 37	Enrichment Score: 1.0778200473165658
Category	Term	Count	%	PValue	Genes	List Total	Pop Hits	Pop Total	Fold Enrichment	Bonferroni	Benjamini	FDR
INTERPRO	IPR003392:Patched	3	0.326087	0.0650838	ILMN_1717393,ILMN_1742467,ILMN_1800331	793	9	16659	7.00252	1	0.902202	66.076
GOTERM_MF_FAT	GO:0008158~hedgehog receptor activity	3	0.326087	0.065402	ILMN_1717393,ILMN_1742467,ILMN_1800331	620	9	12983	6.98011	1	0.985748	64.6943
UP_SEQ_FEATURE	domain:SSD	3	0.326087	0.0920899	ILMN_1717393,ILMN_1742467,ILMN_1800331	902	11	19113	5.77898	1	0.981992	81.6208
INTERPRO	IPR000731:Sterol-sensing 5TM box	3	0.326087	0.124579	ILMN_1717393,ILMN_1742467,ILMN_1800331	793	13	16659	4.8479	1	0.948904	88.2021
Annotation Cluster 38	Enrichment Score: 1.0329699381375486
Category	Term	Count	%	PValue	Genes	List Total	Pop Hits	Pop Total	Fold Enrichment	Bonferroni	Benjamini	FDR
INTERPRO	IPR003129:Laminin G, thrombospondin-type, N-terminal	4	0.434783	0.0842527	ILMN_1784532,ILMN_1788377,ILMN_1725417,ILMN_1736078	793	22	16659	3.81956	1	0.923674	75.6789
UP_SEQ_FEATURE	domain:TSP N-terminal	4	0.434783	0.0918234	ILMN_1784532,ILMN_1788377,ILMN_1725417,ILMN_1736078	902	23	19113	3.68514	1	0.983029	81.5259
SMART	SM00210:TSPN	4	0.434783	0.102933	ILMN_1784532,ILMN_1788377,ILMN_1725417,ILMN_1736078	472	22	9079	3.4973	1	0.855136	75.5916
Annotation Cluster 39	Enrichment Score: 1.0050776320835746
Category	Term	Count	%	PValue	Genes	List Total	Pop Hits	Pop Total	Fold Enrichment	Bonferroni	Benjamini	FDR
GOTERM_CC_FAT	GO:0043296~apical junction complex	10	1.08696	0.0564016	ILMN_1724686,ILMN_1654112,ILMN_2386973,ILMN_1741970,ILMN_2344221,ILMN_1746801,ILMN_2406532,ILMN_1704196,ILMN_1682226,ILMN_1796925	634	99	12782	2.03645	1	0.770501	55.8925
SP_PIR_KEYWORDS	Tight junction	7	0.76087	0.0655045	ILMN_1724686,ILMN_1654112,ILMN_2344221,ILMN_1746801,ILMN_2406532,ILMN_1682226,ILMN_1796925	903	61	19235	2.4444	1	0.595016	62.3754
GOTERM_CC_FAT	GO:0016327~apicolateral plasma membrane	10	1.08696	0.0656904	ILMN_1724686,ILMN_1654112,ILMN_2386973,ILMN_1741970,ILMN_2344221,ILMN_1746801,ILMN_2406532,ILMN_1704196,ILMN_1682226,ILMN_1796925	634	102	12782	1.97656	1	0.785904	61.635
KEGG_PATHWAY	hsa04530:Tight junction	11	1.19565	0.0701705	ILMN_1724686,ILMN_1654112,ILMN_1665691,ILMN_1661129,ILMN_1795119,ILMN_1681857,ILMN_2344221,ILMN_1746801,ILMN_2406532,ILMN_1780898,ILMN_1682226	225	134	5085	1.85522	0.999967	0.873336	57.7075
GOTERM_CC_FAT	GO:0005923~tight junction	7	0.76087	0.152456	ILMN_1724686,ILMN_1654112,ILMN_2344221,ILMN_1746801,ILMN_2406532,ILMN_1682226,ILMN_1796925	634	73	12782	1.93324	1	0.877158	90.2922
GOTERM_CC_FAT	GO:0070160~occluding junction	7	0.76087	0.152456	ILMN_1724686,ILMN_1654112,ILMN_2344221,ILMN_1746801,ILMN_2406532,ILMN_1682226,ILMN_1796925	634	73	12782	1.93324	1	0.877158	90.2922
GOTERM_CC_FAT	GO:0005911~cell-cell junction	13	1.41304	0.232781	ILMN_1687037,ILMN_1654112,ILMN_1741970,ILMN_1704196,ILMN_2406532,ILMN_1682226,ILMN_1796925,ILMN_1724686,ILMN_1704294,ILMN_2386973,ILMN_1746801,ILMN_2344221,ILMN_1770940	634	190	12782	1.37943	1	0.893474	97.6154
Annotation Cluster 40	Enrichment Score: 1.0000912689018653
Category	Term	Count	%	PValue	Genes	List Total	Pop Hits	Pop Total	Fold Enrichment	Bonferroni	Benjamini	FDR
UP_SEQ_FEATURE	lipid moiety-binding region:GPI-anchor amidated serine	7	0.76087	0.0407924	ILMN_2353161,ILMN_1695157,ILMN_1789502,ILMN_1712582,ILMN_1723480,ILMN_1668863,ILMN_1737484	902	54	19113	2.7468	1	0.940403	51.821
UP_SEQ_FEATURE	propeptide:Removed in mature form	18	1.95652	0.0436327	ILMN_1672114,ILMN_1651642,ILMN_1651838,ILMN_1695157,ILMN_1712582,ILMN_2060115,ILMN_2125869,ILMN_1737484,ILMN_2170209,ILMN_1804357,ILMN_1728107,ILMN_2353161,ILMN_1791826,ILMN_1789502,ILMN_1723480,ILMN_1655974,ILMN_2051972,ILMN_1668863	902	229	19113	1.66556	1	0.942597	54.2621
SP_PIR_KEYWORDS	gpi-anchor	10	1.08696	0.137695	ILMN_1672114,ILMN_1651642,ILMN_2353161,ILMN_1695157,ILMN_1789502,ILMN_1712582,ILMN_1723480,ILMN_2051972,ILMN_1668863,ILMN_1737484	903	126	19235	1.69057	1	0.714021	88.2055
GOTERM_CC_FAT	GO:0031225~anchored to membrane	13	1.41304	0.407686	ILMN_1672114,ILMN_1651642,ILMN_1695157,ILMN_1712582,ILMN_1737484,ILMN_1676215,ILMN_2170209,ILMN_2353161,ILMN_1789502,ILMN_1723480,ILMN_1655974,ILMN_2051972,ILMN_1668863	634	220	12782	1.19132	1	0.942573	99.9379
Annotation Cluster 41	Enrichment Score: 0.9943381393070291
Category	Term	Count	%	PValue	Genes	List Total	Pop Hits	Pop Total	Fold Enrichment	Bonferroni	Benjamini	FDR
GOTERM_BP_FAT	GO:0001822~kidney development	10	1.08696	0.0370732	ILMN_1691641,ILMN_2199439,ILMN_2213136,ILMN_1722718,ILMN_1763328,ILMN_2051972,ILMN_1741566,ILMN_1695334,ILMN_1657888,ILMN_1683405	639	96	13528	2.20527	1	0.677095	48.9353
GOTERM_BP_FAT	GO:0001656~metanephros development	6	0.652174	0.0548676	ILMN_1691641,ILMN_1722718,ILMN_1763328,ILMN_2051972,ILMN_1657888,ILMN_1683405	639	44	13528	2.8869	1	0.761563	63.3555
GOTERM_BP_FAT	GO:0001655~urogenital system development	10	1.08696	0.0752827	ILMN_1691641,ILMN_2199439,ILMN_2213136,ILMN_1722718,ILMN_1763328,ILMN_2051972,ILMN_1741566,ILMN_1695334,ILMN_1657888,ILMN_1683405	639	110	13528	1.9246	1	0.822299	75.1519
GOTERM_BP_FAT	GO:0001657~ureteric bud development	5	0.543478	0.0809457	ILMN_1722718,ILMN_1763328,ILMN_2051972,ILMN_1657888,ILMN_1683405	639	35	13528	3.02437	1	0.833022	77.7243
GOTERM_BP_FAT	GO:0048754~branching morphogenesis of a tube	7	0.76087	0.0852268	ILMN_1680320,ILMN_1722718,ILMN_1763328,ILMN_2051972,ILMN_1741566,ILMN_1686405,ILMN_2219767	639	65	13528	2.27991	1	0.839782	79.4998
GOTERM_BP_FAT	GO:0001763~morphogenesis of a branching structure	7	0.76087	0.135635	ILMN_1680320,ILMN_1722718,ILMN_1763328,ILMN_2051972,ILMN_1741566,ILMN_1686405,ILMN_2219767	639	74	13528	2.00262	1	0.89929	92.5212
GOTERM_BP_FAT	GO:0060675~ureteric bud morphogenesis	3	0.326087	0.278318	ILMN_1722718,ILMN_1763328,ILMN_2051972	639	22	13528	2.8869	1	0.966779	99.698
GOTERM_BP_FAT	GO:0001658~branching involved in ureteric bud morphogenesis	3	0.326087	0.278318	ILMN_1722718,ILMN_1763328,ILMN_2051972	639	22	13528	2.8869	1	0.966779	99.698
Annotation Cluster 42	Enrichment Score: 0.9908284255125008
Category	Term	Count	%	PValue	Genes	List Total	Pop Hits	Pop Total	Fold Enrichment	Bonferroni	Benjamini	FDR
UP_SEQ_FEATURE	zinc finger region:C2H2-type 2; atypical	5	0.543478	0.0245524	ILMN_1696339,ILMN_1681154,ILMN_1681805,ILMN_2120624,ILMN_1657993	902	24	19113	4.4145	1	0.90526	35.33
COG_ONTOLOGY	Transcription / Cell division and chromosome partitioning	7	0.76087	0.163396	ILMN_1696339,ILMN_1681805,ILMN_1739618,ILMN_1804263,ILMN_2120624,ILMN_1769961,ILMN_1683133	106	69	1950	1.86628	0.99323	0.917722	77.5182
UP_SEQ_FEATURE	zinc finger region:C2H2-type 1; atypical	4	0.434783	0.265571	ILMN_1696339,ILMN_1681805,ILMN_1797668,ILMN_2120624	902	38	19113	2.23048	1	0.997126	99.5537
Annotation Cluster 43	Enrichment Score: 0.9823101125089782
Category	Term	Count	%	PValue	Genes	List Total	Pop Hits	Pop Total	Fold Enrichment	Bonferroni	Benjamini	FDR
SP_PIR_KEYWORDS	sh3 domain	16	1.73913	0.0698205	ILMN_1680434,ILMN_1661491,ILMN_2317580,ILMN_1654217,ILMN_1754600,ILMN_1669928,ILMN_1770824,ILMN_1760990,ILMN_1799589,ILMN_1676215,ILMN_2111229,ILMN_1794781,ILMN_1724754,ILMN_1722923,ILMN_1751020,ILMN_2382657	903	210	19235	1.62295	1	0.609728	64.8064
UP_SEQ_FEATURE	domain:SH3	14	1.52174	0.0758632	ILMN_1680434,ILMN_1661491,ILMN_2317580,ILMN_1654217,ILMN_1754600,ILMN_1669928,ILMN_1770824,ILMN_1760990,ILMN_1799589,ILMN_1676215,ILMN_1724754,ILMN_1722923,ILMN_1751020,ILMN_2382657	902	177	19113	1.67601	1	0.974429	74.926
INTERPRO	IPR001452:Src homology-3 domain	16	1.73913	0.0837074	ILMN_1680434,ILMN_1661491,ILMN_2317580,ILMN_1654217,ILMN_1754600,ILMN_1669928,ILMN_1770824,ILMN_1760990,ILMN_1799589,ILMN_1676215,ILMN_2111229,ILMN_1794781,ILMN_1724754,ILMN_1722923,ILMN_1751020,ILMN_2382657	793	213	16659	1.57803	1	0.927385	75.4452
SMART	SM00326:SH3	16	1.73913	0.141152	ILMN_1680434,ILMN_1661491,ILMN_2317580,ILMN_1654217,ILMN_1754600,ILMN_1669928,ILMN_1770824,ILMN_1760990,ILMN_1799589,ILMN_1676215,ILMN_2111229,ILMN_1794781,ILMN_1724754,ILMN_1722923,ILMN_1751020,ILMN_2382657	472	213	9079	1.4449	1	0.920014	86.1308
INTERPRO	IPR011511:Variant SH3	6	0.652174	0.195877	ILMN_2317580,ILMN_1654217,ILMN_2111229,ILMN_1794781,ILMN_1724754,ILMN_1676215	793	65	16659	1.93916	1	0.978148	96.986
Annotation Cluster 44	Enrichment Score: 0.9793194470414334
Category	Term	Count	%	PValue	Genes	List Total	Pop Hits	Pop Total	Fold Enrichment	Bonferroni	Benjamini	FDR
GOTERM_BP_FAT	GO:0007017~microtubule-based process	19	2.06522	0.054133	ILMN_1759330,ILMN_1724407,ILMN_1690397,ILMN_1659086,ILMN_1762281,ILMN_1799667,ILMN_1800611,ILMN_2215989,ILMN_2212999,ILMN_1779800,ILMN_1661776,ILMN_2225718,ILMN_2354211,ILMN_1705153,ILMN_1682459,ILMN_2412571,ILMN_1716553,ILMN_1741406,ILMN_2141259	639	253	13528	1.58989	1	0.763333	62.8455
GOTERM_BP_FAT	GO:0000226~microtubule cytoskeleton organization	12	1.30435	0.0875544	ILMN_2215989,ILMN_1724407,ILMN_1779800,ILMN_1661776,ILMN_2354211,ILMN_1705153,ILMN_1659086,ILMN_1716553,ILMN_2412571,ILMN_1741406,ILMN_1800611,ILMN_2141259	639	147	13528	1.72821	1	0.845772	80.4082
GOTERM_BP_FAT	GO:0007010~cytoskeleton organization	25	2.71739	0.243389	ILMN_1684576,ILMN_1724407,ILMN_1669833,ILMN_1659086,ILMN_2125869,ILMN_1712423,ILMN_1770824,ILMN_1662932,ILMN_1800611,ILMN_2215989,ILMN_1753584,ILMN_2219512,ILMN_1705153,ILMN_1716553,ILMN_2412571,ILMN_1741406,ILMN_2141259,ILMN_2104141,ILMN_1651838,ILMN_2190598,ILMN_1760027,ILMN_1779800,ILMN_1661776,ILMN_2354211,ILMN_1751020	639	436	13528	1.21391	1	0.95454	99.3
Annotation Cluster 45	Enrichment Score: 0.9566095984245385
Category	Term	Count	%	PValue	Genes	List Total	Pop Hits	Pop Total	Fold Enrichment	Bonferroni	Benjamini	FDR
GOTERM_BP_FAT	GO:0042475~odontogenesis of dentine-containing tooth	7	0.76087	0.00928517	ILMN_2057566,ILMN_1782098,ILMN_2199439,ILMN_2213136,ILMN_1715463,ILMN_1722718,ILMN_1741566	639	39	13528	3.79985	1	0.567162	15.2917
GOTERM_BP_FAT	GO:0042476~odontogenesis	8	0.869565	0.0129576	ILMN_2057566,ILMN_1782098,ILMN_2199439,ILMN_2213136,ILMN_1715463,ILMN_1722718,ILMN_1741566,ILMN_1712161	639	54	13528	3.13638	1	0.558161	20.7073
GOTERM_BP_FAT	GO:0014031~mesenchymal cell development	7	0.76087	0.0319584	ILMN_1680320,ILMN_1782098,ILMN_2213136,ILMN_1722718,ILMN_1760509,ILMN_1654563,ILMN_1741566	639	51	13528	2.90577	1	0.664913	43.8886
GOTERM_BP_FAT	GO:0048762~mesenchymal cell differentiation	7	0.76087	0.0319584	ILMN_1680320,ILMN_1782098,ILMN_2213136,ILMN_1722718,ILMN_1760509,ILMN_1654563,ILMN_1741566	639	51	13528	2.90577	1	0.664913	43.8886
GOTERM_BP_FAT	GO:0060485~mesenchyme development	7	0.76087	0.0347431	ILMN_1680320,ILMN_1782098,ILMN_2213136,ILMN_1722718,ILMN_1760509,ILMN_1654563,ILMN_1741566	639	52	13528	2.84989	1	0.673824	46.6918
GOTERM_BP_FAT	GO:0001837~epithelial to mesenchymal transition	4	0.434783	0.0502426	ILMN_2213136,ILMN_1722718,ILMN_1760509,ILMN_1741566	639	18	13528	4.70457	1	0.750478	60.0309
GOTERM_BP_FAT	GO:0001667~ameboidal cell migration	5	0.543478	0.0950015	ILMN_1680320,ILMN_1782098,ILMN_1654563,ILMN_1712537,ILMN_1806603	639	37	13528	2.86089	1	0.857438	83.0661
GOTERM_BP_FAT	GO:0033273~response to vitamin	6	0.652174	0.199795	ILMN_1727855,ILMN_1722718,ILMN_1740418,ILMN_2177156,ILMN_1741566,ILMN_1800331	639	66	13528	1.9246	1	0.940275	98.1036
KEGG_PATHWAY	hsa04340:Hedgehog signaling pathway	5	0.543478	0.232051	ILMN_1696339,ILMN_1782098,ILMN_1722718,ILMN_1741566,ILMN_1800331	225	56	5085	2.01786	1	0.966906	95.5978
GOTERM_BP_FAT	GO:0001755~neural crest cell migration	3	0.326087	0.296075	ILMN_1680320,ILMN_1782098,ILMN_1654563	639	23	13528	2.76138	1	0.972161	99.8062
GOTERM_BP_FAT	GO:0014032~neural crest cell development	3	0.326087	0.465464	ILMN_1680320,ILMN_1782098,ILMN_1654563	639	33	13528	1.9246	1	0.991928	99.9986
GOTERM_BP_FAT	GO:0014033~neural crest cell differentiation	3	0.326087	0.465464	ILMN_1680320,ILMN_1782098,ILMN_1654563	639	33	13528	1.9246	1	0.991928	99.9986
GOTERM_BP_FAT	GO:0001503~ossification	5	0.543478	0.797521	ILMN_1655572,ILMN_1782098,ILMN_1722718,ILMN_1740418,ILMN_1741566	639	115	13528	0.92046	1	0.999642	100
GOTERM_BP_FAT	GO:0060348~bone development	5	0.543478	0.837967	ILMN_1655572,ILMN_1782098,ILMN_1722718,ILMN_1740418,ILMN_1741566	639	123	13528	0.860593	1	0.999837	100
Annotation Cluster 46	Enrichment Score: 0.932729164451672
Category	Term	Count	%	PValue	Genes	List Total	Pop Hits	Pop Total	Fold Enrichment	Bonferroni	Benjamini	FDR
GOTERM_CC_FAT	GO:0044421~extracellular region part	60	6.52174	0.047828	ILMN_1753665,ILMN_1788377,ILMN_1760247,ILMN_1731062,ILMN_2198912,ILMN_1657993,ILMN_1811387,ILMN_1676616,ILMN_2051972,ILMN_1727017,ILMN_2210111,ILMN_1796461,ILMN_1660317,ILMN_1726666,ILMN_1690884,ILMN_1774207,ILMN_1710124,ILMN_1784532,ILMN_1740572,ILMN_1663171,ILMN_1688642,ILMN_1782204,ILMN_1797519,ILMN_1688543,ILMN_1757497,ILMN_1722718,ILMN_2060115,ILMN_1786720,ILMN_1752755,ILMN_1721495,ILMN_1671…	634	960	12782	1.26006	1	0.80306	49.8931
GOTERM_CC_FAT	GO:0005578~proteinaceous extracellular matrix	23	2.5	0.0741815	ILMN_1750373,ILMN_1651642,ILMN_1788377,ILMN_1656171,ILMN_1752755,ILMN_1721495,ILMN_2165463,ILMN_1736078,ILMN_1652540,ILMN_1718646,ILMN_1719755,ILMN_1784532,ILMN_1663399,ILMN_1811387,ILMN_1791890,ILMN_1685122,ILMN_1663171,ILMN_1789502,ILMN_1688642,ILMN_1676616,ILMN_2051972,ILMN_1805543,ILMN_1656287	634	320	12782	1.44906	1	0.810053	66.2689
GOTERM_CC_FAT	GO:0031012~extracellular matrix	24	2.6087	0.090278	ILMN_1750373,ILMN_1651642,ILMN_1788377,ILMN_1656171,ILMN_1752755,ILMN_1721495,ILMN_2165463,ILMN_1736078,ILMN_1652540,ILMN_1718646,ILMN_1719755,ILMN_1784532,ILMN_1663399,ILMN_1811387,ILMN_1791890,ILMN_1685122,ILMN_1663171,ILMN_1789502,ILMN_1688642,ILMN_1676616,ILMN_1741566,ILMN_2051972,ILMN_1805543,ILMN_1656287	634	345	12782	1.4025	1	0.830182	73.659
SP_PIR_KEYWORDS	extracellular matrix	12	1.30435	0.580127	ILMN_1784532,ILMN_1811387,ILMN_1788377,ILMN_1791890,ILMN_1685122,ILMN_1688642,ILMN_1656171,ILMN_1752755,ILMN_1805543,ILMN_2165463,ILMN_1719755,ILMN_1656287	903	241	19235	1.06064	1	0.967849	99.9996
Annotation Cluster 47	Enrichment Score: 0.9121789689599121
Category	Term	Count	%	PValue	Genes	List Total	Pop Hits	Pop Total	Fold Enrichment	Bonferroni	Benjamini	FDR
SP_PIR_KEYWORDS	dna-binding	103	11.1957	0.0577817	ILMN_1798076,ILMN_1782352,ILMN_1721167,ILMN_1717381,ILMN_1753830,ILMN_1700762,ILMN_1695280,ILMN_1791069,ILMN_1740083,ILMN_1652300,ILMN_1700413,ILMN_1794333,ILMN_1696339,ILMN_1681154,ILMN_1763328,ILMN_2219767,ILMN_1799667,ILMN_1802053,ILMN_1711894,ILMN_179	903	1868	19235	1.17453	1	0.59925	57.6314
GOTERM_BP_FAT	GO:0051252~regulation of RNA metabolic process	100	10.8696	0.0631906	ILMN_1798076,ILMN_1782352,ILMN_1721167,ILMN_1717381,ILMN_1753830,ILMN_1700762,ILMN_1754858,ILMN_1712161,ILMN_1700413,ILMN_1794333,ILMN_2195703,ILMN_1707175,ILMN_1763328,ILMN_2219767,ILMN_1802053,ILMN_1711894,ILMN_1792990,ILMN_2349006,ILMN_2177156,ILMN_165	639	1813	13528	1.16771	1	0.794778	68.691
GOTERM_BP_FAT	GO:0006355~regulation of transcription, DNA-dependent	98	10.6522	0.0646634	ILMN_1798076,ILMN_1782352,ILMN_1721167,ILMN_1717381,ILMN_1753830,ILMN_1700762,ILMN_1754858,ILMN_1712161,ILMN_1700413,ILMN_1794333,ILMN_2195703,ILMN_1707175,ILMN_1763328,ILMN_2219767,ILMN_1802053,ILMN_1711894,ILMN_1792990,ILMN_2349006,ILMN_2177156,ILMN_165	639	1773	13528	1.17017	1	0.796712	69.5552
GOTERM_MF_FAT	GO:0003700~transcription factor activity	57	6.19565	0.0813847	ILMN_1798076,ILMN_1782352,ILMN_1721167,ILMN_2120965,ILMN_1657993,ILMN_1717381,ILMN_1753830,ILMN_1700762,ILMN_1763739,ILMN_1698191,ILMN_1700413,ILMN_1794333,ILMN_1685467,ILMN_1691641,ILMN_2219767,ILMN_1802053,ILMN_1680320,ILMN_1792990,ILMN_2177156,ILMN_1760509,ILMN_1659013,ILMN_1721636,ILMN_1683405,ILMN_1657888,ILMN_1733841,ILMN_2246154,ILMN_1814657,ILMN_2078995,ILMN_1750967,ILMN_1653867,ILMN_1680…	620	975	12983	1.2242	1	0.983086	72.9269
INTERPRO	IPR007087:Zinc finger, C2H2-type	46	5	0.108201	ILMN_1771093,ILMN_1710092,ILMN_1750967,ILMN_1739618,ILMN_1653867,ILMN_2120624,ILMN_1676983,ILMN_2101410,ILMN_1657993,ILMN_1687827,ILMN_1791069,ILMN_1814619,ILMN_2404033,ILMN_1727183,ILMN_1681805,ILMN_1726512,ILMN_1760294,ILMN_1695079,ILMN_1683133,ILMN_1652300,ILMN_1658173,ILMN_1696339,ILMN_1685467,ILMN_1659800,ILMN_1721849,ILMN_1734608,ILMN_1681154,ILMN_2154950,ILMN_1806502,ILMN_1797668,ILMN_1763…	793	784	16659	1.23259	1	0.951972	84.1103
GOTERM_BP_FAT	GO:0045449~regulation of transcription	136	14.7826	0.110857	ILMN_1798076,ILMN_1782352,ILMN_1721167,ILMN_1717381,ILMN_1753830,ILMN_1700762,ILMN_1791069,ILMN_1754858,ILMN_1712161,ILMN_1698191,ILMN_1652300,ILMN_1700413,ILMN_1794333,ILMN_2195703,ILMN_1804445,ILMN_1707175,ILMN_1681154,ILMN_1763328,ILMN_2219767,ILMN_169	639	2601	13528	1.10696	1	0.87699	87.6349
GOTERM_MF_FAT	GO:0003677~DNA binding	124	13.4783	0.111814	ILMN_1798076,ILMN_1782352,ILMN_1721167,ILMN_1717381,ILMN_1753830,ILMN_1700762,ILMN_1695280,ILMN_1791069,ILMN_1740083,ILMN_1763739,ILMN_1698191,ILMN_1652300,ILMN_1700413,ILMN_1794333,ILMN_1696339,ILMN_1681154,ILMN_1763328,ILMN_2219767,ILMN_1799667,ILMN_180	620	2331	12983	1.11394	1	0.992123	83.8807
SP_PIR_KEYWORDS	transcription regulation	107	11.6304	0.119289	ILMN_1798076,ILMN_1721167,ILMN_1717381,ILMN_1753830,ILMN_1700762,ILMN_1791069,ILMN_1712161,ILMN_1698191,ILMN_1652300,ILMN_1700413,ILMN_1794333,ILMN_1804445,ILMN_2195703,ILMN_1707175,ILMN_1681154,ILMN_1763328,ILMN_1695414,ILMN_1802053,ILMN_1708798,ILMN_171	903	2026	19235	1.12499	1	0.724188	84.0034
SP_PIR_KEYWORDS	Transcription	109	11.8478	0.125216	ILMN_1798076,ILMN_1721167,ILMN_1717381,ILMN_1753830,ILMN_1700762,ILMN_1791069,ILMN_1712161,ILMN_1698191,ILMN_1652300,ILMN_1700413,ILMN_1794333,ILMN_2195703,ILMN_1804445,ILMN_1707175,ILMN_1681154,ILMN_1763328,ILMN_1695414,ILMN_1802053,ILMN_1708798,ILMN_171	903	2071	19235	1.12112	1	0.702151	85.4885
INTERPRO	IPR015880:Zinc finger, C2H2-like	46	5	0.135373	ILMN_1771093,ILMN_1710092,ILMN_1750967,ILMN_1739618,ILMN_1653867,ILMN_2120624,ILMN_1676983,ILMN_2101410,ILMN_1657993,ILMN_1687827,ILMN_1791069,ILMN_1814619,ILMN_2404033,ILMN_1727183,ILMN_1681805,ILMN_1726512,ILMN_1760294,ILMN_1695079,ILMN_1683133,ILMN_1652300,ILMN_1658173,ILMN_1696339,ILMN_1685467,ILMN_1659800,ILMN_1721849,ILMN_1734608,ILMN_1681154,ILMN_2154950,ILMN_1806502,ILMN_1797668,ILMN_1763…	793	797	16659	1.21248	1	0.95095	90.3339
GOTERM_BP_FAT	GO:0006350~transcription	110	11.9565	0.14085	ILMN_1798076,ILMN_1721167,ILMN_1717381,ILMN_1753830,ILMN_1700762,ILMN_1791069,ILMN_1712161,ILMN_1698191,ILMN_1652300,ILMN_1700413,ILMN_1794333,ILMN_2195703,ILMN_1804445,ILMN_1707175,ILMN_1681154,ILMN_1763328,ILMN_1695414,ILMN_1802053,ILMN_1708798,ILMN_171	639	2101	13528	1.10841	1	0.903302	93.2846
GOTERM_MF_FAT	GO:0030528~transcription regulator activity	80	8.69565	0.205603	ILMN_1798076,ILMN_1782352,ILMN_1721167,ILMN_2120965,ILMN_1806603,ILMN_1657993,ILMN_1717381,ILMN_1753830,ILMN_1700762,ILMN_1763739,ILMN_1712161,ILMN_1698191,ILMN_1700413,ILMN_1718990,ILMN_1794333,ILMN_2195703,ILMN_1685467,ILMN_1691641,ILMN_1707175,ILMN_221	620	1512	12983	1.10795	1	0.994612	97.1071
SMART	SM00355:ZnF_C2H2	46	5	0.290872	ILMN_1771093,ILMN_1710092,ILMN_1750967,ILMN_1739618,ILMN_1653867,ILMN_2120624,ILMN_1676983,ILMN_2101410,ILMN_1657993,ILMN_1687827,ILMN_1791069,ILMN_1814619,ILMN_2404033,ILMN_1727183,ILMN_1681805,ILMN_1726512,ILMN_1760294,ILMN_1695079,ILMN_1683133,ILMN_1652300,ILMN_1658173,ILMN_1696339,ILMN_1685467,ILMN_1659800,ILMN_1721849,ILMN_1734608,ILMN_1681154,ILMN_2154950,ILMN_1806502,ILMN_1797668,ILMN_1763…	472	797	9079	1.11019	1	0.931063	98.8466
SP_PIR_KEYWORDS	nucleus	206	22.3913	0.38644	ILMN_1798076,ILMN_1782352,ILMN_1717381,ILMN_1700762,ILMN_1753830,ILMN_2357471,ILMN_1795454,ILMN_1708508,ILMN_1791069,ILMN_2157099,ILMN_2137084,ILMN_1712161,ILMN_1698191,ILMN_1652300,ILMN_1707175,ILMN_1681154,ILMN_2219767,ILMN_1695414,ILMN_2283398,ILMN_180	903	4283	19235	1.02453	1	0.913884	99.9131
Annotation Cluster 48	Enrichment Score: 0.9032949130844363
Category	Term	Count	%	PValue	Genes	List Total	Pop Hits	Pop Total	Fold Enrichment	Bonferroni	Benjamini	FDR
INTERPRO	IPR000313:PWWP	4	0.434783	0.0842527	ILMN_1679319,ILMN_1734285,ILMN_1700204,ILMN_1707175	793	22	16659	3.81956	1	0.923674	75.6789
SMART	SM00293:PWWP	4	0.434783	0.102933	ILMN_1679319,ILMN_1734285,ILMN_1700204,ILMN_1707175	472	22	9079	3.4973	1	0.855136	75.5916
UP_SEQ_FEATURE	domain:PWWP	3	0.326087	0.224894	ILMN_1679319,ILMN_1734285,ILMN_1700204	902	19	19113	3.34572	1	0.994753	98.8517
Annotation Cluster 49	Enrichment Score: 0.8922110414223778
Category	Term	Count	%	PValue	Genes	List Total	Pop Hits	Pop Total	Fold Enrichment	Bonferroni	Benjamini	FDR
INTERPRO	IPR015615:Transforming growth factor-beta-related	6	0.652174	0.016618	ILMN_2210111,ILMN_1781256,ILMN_1660317,ILMN_1722718,ILMN_1741566,ILMN_1712537	793	32	16659	3.93892	1	0.720172	23.5999
INTERPRO	IPR017948:Transforming growth factor beta, conserved site	6	0.652174	0.0296469	ILMN_2210111,ILMN_1781256,ILMN_1660317,ILMN_1722718,ILMN_1741566,ILMN_1712537	793	37	16659	3.40663	1	0.851331	38.3338
INTERPRO	IPR001839:Transforming growth factor beta	6	0.652174	0.0296469	ILMN_2210111,ILMN_1781256,ILMN_1660317,ILMN_1722718,ILMN_1741566,ILMN_1712537	793	37	16659	3.40663	1	0.851331	38.3338
SMART	SM00204:TGFB	6	0.652174	0.0407632	ILMN_2210111,ILMN_1781256,ILMN_1660317,ILMN_1722718,ILMN_1741566,ILMN_1712537	472	37	9079	3.11922	0.999968	0.772451	41.7431
PIR_SUPERFAMILY	PIRSF800009:TGF-beta-like cysteine-knot cytokine	4	0.434783	0.0594881	ILMN_2210111,ILMN_1781256,ILMN_1660317,ILMN_1741566	320	21	7396	4.40238	1	0.968412	56.5891
INTERPRO	IPR001111:Transforming growth factor beta (TGFb), N-terminal	4	0.434783	0.0753152	ILMN_1781256,ILMN_1660317,ILMN_1722718,ILMN_1741566	793	21	16659	4.00144	1	0.916221	71.5724
SP_PIR_KEYWORDS	growth factor	9	0.978261	0.272539	ILMN_2210111,ILMN_1781256,ILMN_1679319,ILMN_1660317,ILMN_1757497,ILMN_1722718,ILMN_1706440,ILMN_1741566,ILMN_1712537	903	131	19235	1.46344	1	0.850123	98.9858
KEGG_PATHWAY	hsa04350:TGF-beta signaling pathway	6	0.652174	0.337321	ILMN_1781256,ILMN_1660317,ILMN_1722718,ILMN_1741566,ILMN_1712537,ILMN_1736078	225	87	5085	1.55862	1	0.946142	99.2303
GOTERM_BP_FAT	GO:0007178~transmembrane receptor protein serine/threonine kinase signaling pathway	7	0.76087	0.358299	ILMN_1781256,ILMN_1660317,ILMN_1691641,ILMN_1772817,ILMN_1722718,ILMN_1741566,ILMN_2166457	639	103	13528	1.43878	1	0.981358	99.9626
GOTERM_MF_FAT	GO:0008083~growth factor activity	9	0.978261	0.50396	ILMN_2210111,ILMN_1781256,ILMN_1660317,ILMN_1688184,ILMN_1757497,ILMN_1722718,ILMN_1706440,ILMN_1741566,ILMN_1712537	620	161	12983	1.17058	1	0.996929	99.9979
SP_PIR_KEYWORDS	cytokine	9	0.978261	0.618372	ILMN_2210111,ILMN_1781256,ILMN_1710124,ILMN_1660317,ILMN_1760247,ILMN_1722718,ILMN_1741566,ILMN_2106380,ILMN_1712537	903	181	19235	1.05918	1	0.971701	99.9999
GOTERM_MF_FAT	GO:0005125~cytokine activity	9	0.978261	0.717768	ILMN_2210111,ILMN_1781256,ILMN_1710124,ILMN_1660317,ILMN_1760247,ILMN_1722718,ILMN_1741566,ILMN_2106380,ILMN_1712537	620	195	12983	0.966476	1	0.999499	100
Annotation Cluster 50	Enrichment Score: 0.8791968090637863
Category	Term	Count	%	PValue	Genes	List Total	Pop Hits	Pop Total	Fold Enrichment	Bonferroni	Benjamini	FDR
PIR_SUPERFAMILY	PIRSF002385:B/K protein/synaptotagmin	4	0.434783	0.0203054	ILMN_1696167,ILMN_1742881,ILMN_1658499,ILMN_1768705	320	14	7396	6.60357	0.999026	0.823329	24.3548
INTERPRO	IPR001565:Synaptotagmin	4	0.434783	0.0377321	ILMN_1696167,ILMN_1750785,ILMN_1742881,ILMN_1768705	793	16	16659	5.25189	1	0.87606	46.0893
UP_SEQ_FEATURE	domain:C2 1	7	0.76087	0.0474403	ILMN_1696167,ILMN_1750785,ILMN_1742881,ILMN_1669747,ILMN_1658499,ILMN_1810420,ILMN_1768705	902	56	19113	2.6487	1	0.947845	57.352
UP_SEQ_FEATURE	domain:C2 2	7	0.76087	0.0474403	ILMN_1696167,ILMN_1750785,ILMN_1742881,ILMN_1669747,ILMN_1658499,ILMN_1810420,ILMN_1768705	902	56	19113	2.6487	1	0.947845	57.352
INTERPRO	IPR000008:C2 calcium-dependent membrane targeting	11	1.19565	0.117603	ILMN_1696167,ILMN_1797184,ILMN_1750785,ILMN_1742881,ILMN_1701127,ILMN_1669747,ILMN_1658499,ILMN_1780898,ILMN_1810420,ILMN_1768705,ILMN_1742382	793	137	16659	1.68674	1	0.945567	86.5977
INTERPRO	IPR018029:C2 membrane targeting protein	9	0.978261	0.131729	ILMN_1696167,ILMN_1750785,ILMN_1742881,ILMN_1669747,ILMN_1658499,ILMN_1780898,ILMN_1810420,ILMN_1768705,ILMN_1742382	793	106	16659	1.78366	1	0.949308	89.6584
UP_SEQ_FEATURE	metal ion-binding site:Calcium 1	5	0.543478	0.161062	ILMN_1696167,ILMN_1790228,ILMN_1742881,ILMN_1685608,ILMN_1768705	902	45	19113	2.3544	1	0.990689	95.4007
SMART	SM00239:C2	11	1.19565	0.173652	ILMN_1696167,ILMN_1797184,ILMN_1750785,ILMN_1742881,ILMN_1701127,ILMN_1669747,ILMN_1658499,ILMN_1780898,ILMN_1810420,ILMN_1768705,ILMN_1742382	472	137	9079	1.54443	1	0.895818	91.5948
GOTERM_CC_FAT	GO:0008021~synaptic vesicle	7	0.76087	0.173887	ILMN_1696167,ILMN_1750785,ILMN_1742881,ILMN_1702009,ILMN_1805807,ILMN_1757081,ILMN_1768705	634	76	12782	1.85692	1	0.872326	93.2345
UP_SEQ_FEATURE	metal ion-binding site:Calcium 1; via carbonyl oxygen	4	0.434783	0.190089	ILMN_1696167,ILMN_1742881,ILMN_1685608,ILMN_1768705	902	32	19113	2.6487	1	0.992544	97.5194
UP_SEQ_FEATURE	metal ion-binding site:Calcium 2	5	0.543478	0.260062	ILMN_1696167,ILMN_1790228,ILMN_1742881,ILMN_1685608,ILMN_1768705	902	55	19113	1.92633	1	0.997259	99.4913
GOTERM_CC_FAT	GO:0030135~coated vesicle	11	1.19565	0.26341	ILMN_1696167,ILMN_1750785,ILMN_1790228,ILMN_1742881,ILMN_1702009,ILMN_1752755,ILMN_1805807,ILMN_1757081,ILMN_1768705,ILMN_1751020,ILMN_1679256	634	159	12782	1.39478	1	0.888765	98.6574
UP_SEQ_FEATURE	topological domain:Vesicular	4	0.434783	0.278529	ILMN_1696167,ILMN_1742881,ILMN_1658499,ILMN_1768705	902	39	19113	2.17329	1	0.997516	99.6734
GOTERM_CC_FAT	GO:0030136~clathrin-coated vesicle	9	0.978261	0.33048	ILMN_1696167,ILMN_1750785,ILMN_1790228,ILMN_1742881,ILMN_1702009,ILMN_1752755,ILMN_1805807,ILMN_1757081,ILMN_1768705	634	132	12782	1.37461	1	0.915433	99.6506
UP_SEQ_FEATURE	metal ion-binding site:Calcium 3	3	0.326087	0.416593	ILMN_1696167,ILMN_1742881,ILMN_1768705	902	30	19113	2.11896	1	0.999691	99.9921
Annotation Cluster 51	Enrichment Score: 0.8672314734623385
Category	Term	Count	%	PValue	Genes	List Total	Pop Hits	Pop Total	Fold Enrichment	Bonferroni	Benjamini	FDR
GOTERM_BP_FAT	GO:0048863~stem cell differentiation	5	0.543478	0.0619757	ILMN_1748903,ILMN_1733841,ILMN_2177156,ILMN_1712537,ILMN_1713088	639	32	13528	3.3079	1	0.79417	67.9607
GOTERM_BP_FAT	GO:0048864~stem cell development	4	0.434783	0.12184	ILMN_1748903,ILMN_2177156,ILMN_1712537,ILMN_1713088	639	26	13528	3.25701	1	0.884656	90.088
GOTERM_BP_FAT	GO:0019827~stem cell maintenance	3	0.326087	0.331354	ILMN_1748903,ILMN_2177156,ILMN_1712537	639	25	13528	2.54047	1	0.977104	99.9223
Annotation Cluster 52	Enrichment Score: 0.8607637419835772
Category	Term	Count	%	PValue	Genes	List Total	Pop Hits	Pop Total	Fold Enrichment	Bonferroni	Benjamini	FDR
SP_PIR_KEYWORDS	retinitis pigmentosa	7	0.76087	0.0218025	ILMN_2138589,ILMN_1783149,ILMN_1702787,ILMN_2407564,ILMN_1695157,ILMN_1655974,ILMN_1690621,ILMN_1786720	903	47	19235	3.17252	0.999986	0.428109	27.244
GOTERM_BP_FAT	GO:0007601~visual perception	18	1.95652	0.0269594	ILMN_1753665,ILMN_2138589,ILMN_1783149,ILMN_1684576,ILMN_1717434,ILMN_1702787,ILMN_2096970,ILMN_1801476,ILMN_1695157,ILMN_1655720,ILMN_1786720,ILMN_1808226,ILMN_1704294,ILMN_2407564,ILMN_1703111,ILMN_1655974,ILMN_1690621,ILMN_1776267,ILMN_1729212	639	216	13528	1.76421	1	0.635123	38.5039
GOTERM_BP_FAT	GO:0050953~sensory perception of light stimulus	18	1.95652	0.0269594	ILMN_1753665,ILMN_2138589,ILMN_1783149,ILMN_1684576,ILMN_1717434,ILMN_1702787,ILMN_2096970,ILMN_1801476,ILMN_1695157,ILMN_1655720,ILMN_1786720,ILMN_1808226,ILMN_1704294,ILMN_2407564,ILMN_1703111,ILMN_1655974,ILMN_1690621,ILMN_1776267,ILMN_1729212	639	216	13528	1.76421	1	0.635123	38.5039
SP_PIR_KEYWORDS	vision	12	1.30435	0.0624799	ILMN_1783149,ILMN_2138589,ILMN_1717434,ILMN_2096970,ILMN_1702787,ILMN_1695157,ILMN_1655720,ILMN_1786720,ILMN_2407564,ILMN_1704294,ILMN_1703111,ILMN_1655974,ILMN_1690621	903	139	19235	1.83895	1	0.617897	60.5797
GOTERM_BP_FAT	GO:0050890~cognition	33	3.58696	0.971335	ILMN_1753665,ILMN_1684576,ILMN_1702787,ILMN_2096970,ILMN_1760088,ILMN_1713995,ILMN_1786720,ILMN_1731062,ILMN_2241187,ILMN_2407564,ILMN_1704294,ILMN_1776267,ILMN_1807372,ILMN_1729212,ILMN_1755321,ILMN_2138589,ILMN_1783149,ILMN_2160428,ILMN_1717434,ILMN_1695157,ILMN_1801476,ILMN_1677376,ILMN_2120555,ILMN_2170930,ILMN_1655720,ILMN_1808226,ILMN_1692967,ILMN_2162253,ILMN_1703111,ILMN_2119123,ILMN_2177…	639	909	13528	0.768569	1	1	100
GOTERM_BP_FAT	GO:0007600~sensory perception	28	3.04348	0.981286	ILMN_1753665,ILMN_1684576,ILMN_1702787,ILMN_2096970,ILMN_1760088,ILMN_1713995,ILMN_1786720,ILMN_1731062,ILMN_2241187,ILMN_1704294,ILMN_2407564,ILMN_1776267,ILMN_1807372,ILMN_1729212,ILMN_2138589,ILMN_1783149,ILMN_1717434,ILMN_1695157,ILMN_1801476,ILMN_1677376,ILMN_2170930,ILMN_1655720,ILMN_1808226,ILMN_1692967,ILMN_2162253,ILMN_1703111,ILMN_1655974,ILMN_2177156,ILMN_1690621	639	810	13528	0.731822	1	1	100
SP_PIR_KEYWORDS	sensory transduction	14	1.52174	0.999593	ILMN_2138589,ILMN_1783149,ILMN_1717434,ILMN_2096970,ILMN_1702787,ILMN_1695157,ILMN_1713995,ILMN_1655720,ILMN_1786720,ILMN_1704294,ILMN_2407564,ILMN_1703111,ILMN_1655974,ILMN_1690621,ILMN_1729212	903	595	19235	0.501205	1	1	100
Annotation Cluster 53	Enrichment Score: 0.8512856071669539
Category	Term	Count	%	PValue	Genes	List Total	Pop Hits	Pop Total	Fold Enrichment	Bonferroni	Benjamini	FDR
INTERPRO	IPR000387:Protein-tyrosine phosphatase	9	0.978261	0.0383452	ILMN_1764361,ILMN_1669172,ILMN_1762766,ILMN_1789504,ILMN_1677466,ILMN_1769779,ILMN_1676616,ILMN_2315789,ILMN_2283398	793	81	16659	2.33417	1	0.868148	46.6383
INTERPRO	IPR000242:Protein-tyrosine phosphatase, receptor/non-receptor type	6	0.652174	0.0398795	ILMN_1669172,ILMN_1762766,ILMN_1789504,ILMN_1769779,ILMN_1676616,ILMN_2315789	793	40	16659	3.15113	1	0.843666	47.9896
INTERPRO	IPR000387:Dual-specific/protein-tyrosine phosphatase, conserved region	9	0.978261	0.0407983	ILMN_1764361,ILMN_1669172,ILMN_1762766,ILMN_1789504,ILMN_1677466,ILMN_1769779,ILMN_1676616,ILMN_2315789,ILMN_2283398	793	82	16659	2.30571	1	0.827735	48.7834
UP_SEQ_FEATURE	active site:Phosphocysteine intermediate	9	0.978261	0.0416377	ILMN_1764361,ILMN_1669172,ILMN_1762766,ILMN_1789504,ILMN_1677466,ILMN_1769779,ILMN_1676616,ILMN_2315789,ILMN_2283398	902	83	19113	2.29767	1	0.939181	52.5601
GOTERM_MF_FAT	GO:0019198~transmembrane receptor protein phosphatase activity	4	0.434783	0.0516083	ILMN_1669172,ILMN_1762766,ILMN_1676616,ILMN_2315789	620	18	12983	4.65341	1	0.991853	55.763
SMART	SM00194:PTPc	6	0.652174	0.0542995	ILMN_1669172,ILMN_1762766,ILMN_1789504,ILMN_1769779,ILMN_1676616,ILMN_2315789	472	40	9079	2.88528	0.999999	0.824073	51.5588
INTERPRO	IPR016130:Protein-tyrosine phosphatase, active site	9	0.978261	0.0608912	ILMN_1764361,ILMN_1669172,ILMN_1762766,ILMN_1789504,ILMN_1677466,ILMN_1769779,ILMN_1676616,ILMN_2315789,ILMN_2283398	793	89	16659	2.12436	1	0.900769	63.5479
INTERPRO	IPR008343:MAP kinase phosphatase	3	0.326087	0.0788566	ILMN_1764361,ILMN_1677466,ILMN_2283398	793	10	16659	6.30227	1	0.920403	73.2717
SP_PIR_KEYWORDS	protein phosphatase	11	1.19565	0.0849619	ILMN_1764361,ILMN_1669172,ILMN_1762766,ILMN_1708508,ILMN_1789504,ILMN_1677466,ILMN_1769779,ILMN_1676616,ILMN_2315789,ILMN_1814661,ILMN_2283398	903	130	19235	1.80241	1	0.657614	72.227
SP_PIR_KEYWORDS	phosphoric monoester hydrolase	7	0.76087	0.104168	ILMN_1762766,ILMN_1661129,ILMN_1789504,ILMN_1728799,ILMN_1676616,ILMN_2315789,ILMN_2283398	903	69	19235	2.16099	1	0.710432	79.5499
UP_SEQ_FEATURE	domain:Tyrosine-protein phosphatase 2	3	0.326087	0.10717	ILMN_1762766,ILMN_1676616,ILMN_2315789	902	12	19113	5.29739	1	0.982934	86.2981
UP_SEQ_FEATURE	domain:Tyrosine-protein phosphatase 1	3	0.326087	0.10717	ILMN_1762766,ILMN_1676616,ILMN_2315789	902	12	19113	5.29739	1	0.982934	86.2981
GOTERM_MF_FAT	GO:0004725~protein tyrosine phosphatase activity	9	0.978261	0.123046	ILMN_1764361,ILMN_1669172,ILMN_1762766,ILMN_1789504,ILMN_1677466,ILMN_1769779,ILMN_1676616,ILMN_2315789,ILMN_2283398	620	104	12983	1.81214	1	0.992373	86.7483
GOTERM_MF_FAT	GO:0033549~MAP kinase phosphatase activity	3	0.326087	0.125153	ILMN_1764361,ILMN_1677466,ILMN_2283398	620	13	12983	4.83238	1	0.991344	87.2299
GOTERM_MF_FAT	GO:0017017~MAP kinase tyrosine/serine/threonine phosphatase activity	3	0.326087	0.125153	ILMN_1764361,ILMN_1677466,ILMN_2283398	620	13	12983	4.83238	1	0.991344	87.2299
UP_SEQ_FEATURE	domain:Tyrosine-protein phosphatase	6	0.652174	0.167288	ILMN_1764361,ILMN_1669172,ILMN_1789504,ILMN_1677466,ILMN_1769779,ILMN_2283398	902	62	19113	2.0506	1	0.990583	95.9639
SP_PIR_KEYWORDS	tyrosine-specific phosphatase	4	0.434783	0.176164	ILMN_1762766,ILMN_1789504,ILMN_1676616,ILMN_2315789	903	31	19235	2.74854	1	0.759225	93.8948
GOTERM_BP_FAT	GO:0006470~protein amino acid dephosphorylation	10	1.08696	0.176399	ILMN_1764361,ILMN_1669172,ILMN_1762766,ILMN_1708508,ILMN_1789504,ILMN_1677466,ILMN_1769779,ILMN_1676616,ILMN_2315789,ILMN_2283398	639	133	13528	1.59177	1	0.925737	96.8335
GOTERM_MF_FAT	GO:0016791~phosphatase activity	16	1.73913	0.210012	ILMN_2057566,ILMN_1675617,ILMN_1762766,ILMN_1677466,ILMN_1769779,ILMN_1712423,ILMN_2283398,ILMN_1764361,ILMN_1669172,ILMN_1708508,ILMN_1789504,ILMN_1728799,ILMN_1676616,ILMN_2315789,ILMN_1814661,ILMN_2385298	620	249	12983	1.34556	1	0.994513	97.3446
UP_SEQ_FEATURE	domain:Rhodanese	3	0.326087	0.260371	ILMN_1764361,ILMN_1677466,ILMN_2283398	902	21	19113	3.02708	1	0.997146	99.495
GOTERM_MF_FAT	GO:0004721~phosphoprotein phosphatase activity	11	1.19565	0.262618	ILMN_1764361,ILMN_1669172,ILMN_1762766,ILMN_1708508,ILMN_1789504,ILMN_1677466,ILMN_1769779,ILMN_1676616,ILMN_2315789,ILMN_1814661,ILMN_2283398	620	165	12983	1.39602	1	0.99087	99.0807
GOTERM_BP_FAT	GO:0016311~dephosphorylation	10	1.08696	0.302693	ILMN_1764361,ILMN_1669172,ILMN_1762766,ILMN_1708508,ILMN_1789504,ILMN_1677466,ILMN_1769779,ILMN_1676616,ILMN_2315789,ILMN_2283398	639	154	13528	1.37471	1	0.973292	99.8361
INTERPRO	IPR001763:Rhodanese-like	3	0.326087	0.317182	ILMN_1764361,ILMN_1677466,ILMN_2283398	793	24	16659	2.62595	1	0.989728	99.782
SMART	SM00450:RHOD	3	0.326087	0.355993	ILMN_1764361,ILMN_1677466,ILMN_2283398	472	24	9079	2.4044	1	0.944059	99.6697
SMART	SM00195:DSPc	3	0.326087	0.448398	ILMN_1764361,ILMN_1677466,ILMN_2283398	472	29	9079	1.98985	1	0.962818	99.9558
INTERPRO	IPR000340:Protein-tyrosine phosphatase, dual specificity	3	0.326087	0.530717	ILMN_1764361,ILMN_1677466,ILMN_2283398	793	37	16659	1.70332	1	0.998155	99.9995
INTERPRO	IPR000340:Dual specificity phosphatase, catalytic domain	3	0.326087	0.559399	ILMN_1764361,ILMN_1677466,ILMN_2283398	793	39	16659	1.61597	1	0.998675	99.9998
GOTERM_MF_FAT	GO:0008138~protein tyrosine/serine/threonine phosphatase activity	3	0.326087	0.627194	ILMN_1764361,ILMN_1677466,ILMN_2283398	620	44	12983	1.42775	1	0.998791	100
Annotation Cluster 54	Enrichment Score: 0.8168322468730806
Category	Term	Count	%	PValue	Genes	List Total	Pop Hits	Pop Total	Fold Enrichment	Bonferroni	Benjamini	FDR
UP_SEQ_FEATURE	domain:IQ 2	5	0.543478	0.0562255	ILMN_1769433,ILMN_2096970,ILMN_1685645,ILMN_1661940,ILMN_1808789	902	31	19113	3.41767	1	0.964742	63.7471
UP_SEQ_FEATURE	domain:IQ 1	5	0.543478	0.0562255	ILMN_1769433,ILMN_2096970,ILMN_1685645,ILMN_1661940,ILMN_1808789	902	31	19113	3.41767	1	0.964742	63.7471
GOTERM_MF_FAT	GO:0003774~motor activity	12	1.30435	0.0768545	ILMN_2212999,ILMN_1759330,ILMN_2096970,ILMN_1795119,ILMN_1685645,ILMN_2225718,ILMN_1681857,ILMN_1746801,ILMN_1690397,ILMN_1716553,ILMN_1799667,ILMN_1808789	620	142	12983	1.7696	1	0.98315	70.7973
SP_PIR_KEYWORDS	motor protein	11	1.19565	0.0917965	ILMN_2212999,ILMN_1759330,ILMN_2096970,ILMN_1795119,ILMN_1685645,ILMN_2225718,ILMN_1681857,ILMN_1690397,ILMN_1716553,ILMN_1799667,ILMN_1808789	903	132	19235	1.7751	1	0.678671	75.0745
GOTERM_CC_FAT	GO:0016459~myosin complex	7	0.76087	0.101793	ILMN_2096970,ILMN_1795119,ILMN_1685645,ILMN_1716733,ILMN_1681857,ILMN_1746801,ILMN_1808789	634	65	12782	2.17117	1	0.831296	77.9894
INTERPRO	IPR000048:IQ calmodulin-binding region	8	0.869565	0.119688	ILMN_1769433,ILMN_2096970,ILMN_1795119,ILMN_1685645,ILMN_2080684,ILMN_1794552,ILMN_1661940,ILMN_1808789	793	87	16659	1.93173	1	0.945335	87.0977
SMART	SM00015:IQ	8	0.869565	0.16453	ILMN_1769433,ILMN_2096970,ILMN_1795119,ILMN_1685645,ILMN_2080684,ILMN_1794552,ILMN_1661940,ILMN_1808789	472	87	9079	1.76875	1	0.916816	90.3073
SP_PIR_KEYWORDS	myosin	5	0.543478	0.216202	ILMN_2096970,ILMN_1795119,ILMN_1685645,ILMN_1681857,ILMN_1808789	903	51	19235	2.08835	1	0.798908	97.0248
UP_SEQ_FEATURE	domain:Myosin head-like	4	0.434783	0.227225	ILMN_2096970,ILMN_1795119,ILMN_1685645,ILMN_1808789	902	35	19113	2.42167	1	0.994838	98.9107
UP_SEQ_FEATURE	domain:IQ 3	3	0.326087	0.242606	ILMN_1769433,ILMN_1661940,ILMN_1808789	902	20	19113	3.17844	1	0.995864	99.2343
INTERPRO	IPR001609:Myosin head, motor region	4	0.434783	0.269732	ILMN_2096970,ILMN_1795119,ILMN_1685645,ILMN_1808789	793	38	16659	2.21132	1	0.985241	99.3587
SMART	SM00242:MYSc	4	0.434783	0.315251	ILMN_2096970,ILMN_1795119,ILMN_1685645,ILMN_1808789	472	38	9079	2.02475	1	0.932404	99.2676
UP_SEQ_FEATURE	domain:IQ	4	0.434783	0.530881	ILMN_1795119,ILMN_1682326,ILMN_2080684,ILMN_1794552	902	59	19113	1.43658	1	0.999942	99.9998
Annotation Cluster 55	Enrichment Score: 0.8150960833788621
Category	Term	Count	%	PValue	Genes	List Total	Pop Hits	Pop Total	Fold Enrichment	Bonferroni	Benjamini	FDR
GOTERM_BP_FAT	GO:0060052~neurofilament cytoskeleton organization	4	0.434783	0.00489259	ILMN_2215989,ILMN_1684576,ILMN_1705153,ILMN_1659086	639	8	13528	10.5853	0.999998	0.436881	8.35555
GOTERM_BP_FAT	GO:0045110~intermediate filament bundle assembly	3	0.326087	0.0125046	ILMN_2215989,ILMN_1705153,ILMN_1659086	639	4	13528	15.8779	1	0.553732	20.0574
UP_SEQ_FEATURE	region of interest:Linker 2	4	0.434783	0.0166873	ILMN_2215989,ILMN_1705153,ILMN_1659086,ILMN_1723678	902	12	19113	7.06319	1	0.863867	25.5514
UP_SEQ_FEATURE	region of interest:Coil 2A	3	0.326087	0.0293367	ILMN_2215989,ILMN_1705153,ILMN_1659086	902	6	19113	10.5948	1	0.926733	40.6717
UP_SEQ_FEATURE	region of interest:Coil 2B	3	0.326087	0.0293367	ILMN_2215989,ILMN_1705153,ILMN_1659086	902	6	19113	10.5948	1	0.926733	40.6717
GOTERM_CC_FAT	GO:0005883~neurofilament	3	0.326087	0.0321573	ILMN_2215989,ILMN_1705153,ILMN_1659086	634	6	12782	10.0804	0.999999	0.790971	36.9254
INTERPRO	IPR006821:Intermediate filament, DNA-binding region	3	0.326087	0.0404257	ILMN_2215989,ILMN_1659086,ILMN_1723678	793	7	16659	9.00324	1	0.836237	48.4629
GOTERM_BP_FAT	GO:0045104~intermediate filament cytoskeleton organization	4	0.434783	0.0655221	ILMN_2215989,ILMN_1684576,ILMN_1705153,ILMN_1659086	639	20	13528	4.23412	1	0.795448	70.0486
GOTERM_BP_FAT	GO:0045109~intermediate filament organization	3	0.326087	0.0777452	ILMN_2215989,ILMN_1705153,ILMN_1659086	639	10	13528	6.35117	1	0.827559	76.3031
GOTERM_BP_FAT	GO:0045103~intermediate filament-based process	4	0.434783	0.0826561	ILMN_2215989,ILMN_1684576,ILMN_1705153,ILMN_1659086	639	22	13528	3.8492	1	0.837178	78.4504
GOTERM_CC_FAT	GO:0060053~neurofilament cytoskeleton	3	0.326087	0.0846531	ILMN_2215989,ILMN_1705153,ILMN_1659086	634	10	12782	6.04826	1	0.823222	71.2672
UP_SEQ_FEATURE	region of interest:Head	6	0.652174	0.260697	ILMN_2215989,ILMN_1753584,ILMN_1746801,ILMN_1705153,ILMN_1659086,ILMN_1723678	902	73	19113	1.74161	1	0.997032	99.4989
UP_SEQ_FEATURE	region of interest:Tail	6	0.652174	0.278894	ILMN_2215989,ILMN_1753584,ILMN_1746801,ILMN_1705153,ILMN_1659086,ILMN_1723678	902	75	19113	1.69517	1	0.997422	99.6763
KEGG_PATHWAY	hsa05014:Amyotrophic lateral sclerosis (ALS)	4	0.434783	0.415527	ILMN_2215989,ILMN_1705153,ILMN_1659086,ILMN_1723678	225	53	5085	1.70566	1	0.927898	99.8257
UP_SEQ_FEATURE	region of interest:Linker 1	5	0.543478	0.421312	ILMN_2215989,ILMN_1753584,ILMN_1705153,ILMN_1659086,ILMN_1723678	902	70	19113	1.51354	1	0.999697	99.9932
UP_SEQ_FEATURE	region of interest:Coil 1A	5	0.543478	0.421312	ILMN_2215989,ILMN_1753584,ILMN_1705153,ILMN_1659086,ILMN_1723678	902	70	19113	1.51354	1	0.999697	99.9932
UP_SEQ_FEATURE	region of interest:Coil 1B	5	0.543478	0.421312	ILMN_2215989,ILMN_1753584,ILMN_1705153,ILMN_1659086,ILMN_1723678	902	70	19113	1.51354	1	0.999697	99.9932
UP_SEQ_FEATURE	region of interest:Rod	5	0.543478	0.43197	ILMN_2215989,ILMN_1753584,ILMN_1705153,ILMN_1659086,ILMN_1723678	902	71	19113	1.49222	1	0.999758	99.9951
INTERPRO	IPR016044:Filament	5	0.543478	0.449083	ILMN_2215989,ILMN_1753584,ILMN_1705153,ILMN_1659086,ILMN_1723678	793	72	16659	1.45886	1	0.995835	99.9931
INTERPRO	IPR018039:Intermediate filament protein, conserved site	5	0.543478	0.449083	ILMN_2215989,ILMN_1753584,ILMN_1705153,ILMN_1659086,ILMN_1723678	793	72	16659	1.45886	1	0.995835	99.9931
PIR_SUPERFAMILY	PIRSF002282:cytoskeletal keratin	4	0.434783	0.493416	ILMN_2215989,ILMN_1753584,ILMN_1659086,ILMN_1723678	320	61	7396	1.51557	1	1	99.9904
SP_PIR_KEYWORDS	Intermediate filament	5	0.543478	0.500575	ILMN_2215989,ILMN_1753584,ILMN_1705153,ILMN_1659086,ILMN_1723678	903	78	19235	1.36546	1	0.951904	99.9955
UP_SEQ_FEATURE	region of interest:Linker 12	4	0.434783	0.586457	ILMN_2215989,ILMN_1753584,ILMN_1705153,ILMN_1659086	902	64	19113	1.32435	1	0.999983	100
INTERPRO	IPR001664:Intermediate filament protein	4	0.434783	0.680975	ILMN_2215989,ILMN_1753584,ILMN_1659086,ILMN_1723678	793	73	16659	1.1511	1	0.999708	100
GOTERM_CC_FAT	GO:0005882~intermediate filament	7	0.76087	0.895757	ILMN_2215989,ILMN_1722151,ILMN_1753584,ILMN_1705153,ILMN_1659086,ILMN_1723678,ILMN_1807372	634	183	12782	0.771181	1	0.99814	100
GOTERM_CC_FAT	GO:0045111~intermediate filament cytoskeleton	7	0.76087	0.906646	ILMN_2215989,ILMN_1722151,ILMN_1753584,ILMN_1705153,ILMN_1659086,ILMN_1723678,ILMN_1807372	634	187	12782	0.754685	1	0.998449	100
Annotation Cluster 56	Enrichment Score: 0.8096862418665268
Category	Term	Count	%	PValue	Genes	List Total	Pop Hits	Pop Total	Fold Enrichment	Bonferroni	Benjamini	FDR
GOTERM_BP_FAT	GO:0048839~inner ear development	9	0.978261	0.0323122	ILMN_1680320,ILMN_1783149,ILMN_1742929,ILMN_1717434,ILMN_2407564,ILMN_1677376,ILMN_2177156,ILMN_1690621,ILMN_1764709,ILMN_1703408	639	79	13528	2.41184	1	0.659964	44.2523
GOTERM_BP_FAT	GO:0043583~ear development	10	1.08696	0.0349958	ILMN_1680320,ILMN_1783149,ILMN_1742929,ILMN_1717434,ILMN_2407564,ILMN_1677376,ILMN_2360054,ILMN_2177156,ILMN_1690621,ILMN_1764709,ILMN_1703408	639	95	13528	2.22848	1	0.672246	46.9395
GOTERM_BP_FAT	GO:0060122~inner ear receptor stereocilium organization	3	0.326087	0.0514684	ILMN_1783149,ILMN_1717434,ILMN_2407564,ILMN_1690621	639	8	13528	7.93897	1	0.748809	60.9387
SP_PIR_KEYWORDS	usher syndrome	3	0.326087	0.0635192	ILMN_1783149,ILMN_1717434,ILMN_2407564,ILMN_1690621	903	9	19235	7.10041	1	0.613508	61.2055
GOTERM_BP_FAT	GO:0060119~inner ear receptor cell development	3	0.326087	0.0641498	ILMN_1783149,ILMN_1717434,ILMN_2407564,ILMN_1690621	639	9	13528	7.05686	1	0.79692	69.2564
GOTERM_BP_FAT	GO:0007605~sensory perception of sound	8	0.869565	0.173344	ILMN_2241187,ILMN_1692967,ILMN_1783149,ILMN_1717434,ILMN_2407564,ILMN_1677376,ILMN_2177156,ILMN_2170930,ILMN_1690621	639	97	13528	1.74603	1	0.923935	96.6179
GOTERM_BP_FAT	GO:0050954~sensory perception of mechanical stimulus	8	0.869565	0.212671	ILMN_2241187,ILMN_1692967,ILMN_1783149,ILMN_1717434,ILMN_2407564,ILMN_1677376,ILMN_2177156,ILMN_2170930,ILMN_1690621	639	103	13528	1.64432	1	0.943564	98.579
GOTERM_BP_FAT	GO:0060113~inner ear receptor cell differentiation	3	0.326087	0.313765	ILMN_1783149,ILMN_1717434,ILMN_2407564,ILMN_1690621	639	24	13528	2.64632	1	0.974285	99.8767
SP_PIR_KEYWORDS	Hearing	3	0.326087	0.346218	ILMN_1783149,ILMN_1717434,ILMN_2170930	903	26	19235	2.45783	1	0.898954	99.7827
GOTERM_BP_FAT	GO:0042490~mechanoreceptor differentiation	3	0.326087	0.400157	ILMN_1783149,ILMN_1717434,ILMN_2407564,ILMN_1690621	639	29	13528	2.19006	1	0.987516	99.9887
SP_PIR_KEYWORDS	non-syndromic deafness	3	0.326087	0.592368	ILMN_1783149,ILMN_1717434,ILMN_2170930	903	42	19235	1.52152	1	0.969797	99.9998
SP_PIR_KEYWORDS	deafness	4	0.434783	0.853785	ILMN_1783149,ILMN_1717434,ILMN_2407564,ILMN_2170930,ILMN_1690621	903	100	19235	0.852049	1	0.995816	100
Annotation Cluster 57	Enrichment Score: 0.8093390169089579
Category	Term	Count	%	PValue	Genes	List Total	Pop Hits	Pop Total	Fold Enrichment	Bonferroni	Benjamini	FDR
GOTERM_BP_FAT	GO:0043086~negative regulation of catalytic activity	20	2.17391	0.0655105	ILMN_1680434,ILMN_1684576,ILMN_1688543,ILMN_2152257,ILMN_1775224,ILMN_1677466,ILMN_2120555,ILMN_1740418,ILMN_1789007,ILMN_1651498,ILMN_1800952,ILMN_1690884,ILMN_1797531,ILMN_1764361,ILMN_2112915,ILMN_1797596,ILMN_1783444,ILMN_1807372,ILMN_1805693,ILMN_1729212	639	277	13528	1.52856	1	0.798217	70.042
GOTERM_BP_FAT	GO:0051348~negative regulation of transferase activity	9	0.978261	0.0831284	ILMN_1764361,ILMN_1680434,ILMN_1684576,ILMN_1797596,ILMN_1677466,ILMN_1783444,ILMN_1651498,ILMN_1807372,ILMN_1797531	639	96	13528	1.98474	1	0.834344	78.6469
GOTERM_BP_FAT	GO:0006469~negative regulation of protein kinase activity	8	0.869565	0.11594	ILMN_1764361,ILMN_1680434,ILMN_1797596,ILMN_1677466,ILMN_1783444,ILMN_1651498,ILMN_1807372,ILMN_1797531	639	87	13528	1.94672	1	0.880842	88.834
GOTERM_BP_FAT	GO:0033673~negative regulation of kinase activity	8	0.869565	0.131981	ILMN_1764361,ILMN_1680434,ILMN_1797596,ILMN_1677466,ILMN_1783444,ILMN_1651498,ILMN_1807372,ILMN_1797531	639	90	13528	1.88183	1	0.896572	91.9384
GOTERM_BP_FAT	GO:0044092~negative regulation of molecular function	21	2.28261	0.163873	ILMN_1680434,ILMN_1782098,ILMN_1684576,ILMN_1688543,ILMN_2152257,ILMN_1775224,ILMN_1677466,ILMN_2120555,ILMN_1740418,ILMN_1789007,ILMN_1651498,ILMN_1800952,ILMN_1690884,ILMN_1797531,ILMN_1764361,ILMN_2112915,ILMN_1797596,ILMN_1783444,ILMN_1807372,ILMN_1729212,ILMN_1805693	639	334	13528	1.33108	1	0.924031	95.858
GOTERM_BP_FAT	GO:0043407~negative regulation of MAP kinase activity	4	0.434783	0.240064	ILMN_1764361,ILMN_1680434,ILMN_1797596,ILMN_1677466	639	36	13528	2.35229	1	0.954057	99.2432
GOTERM_BP_FAT	GO:0043405~regulation of MAP kinase activity	7	0.76087	0.659154	ILMN_1764361,ILMN_2112915,ILMN_1680434,ILMN_2059549,ILMN_1797596,ILMN_1677466,ILMN_1733963	639	141	13528	1.05102	1	0.998166	100
Annotation Cluster 58	Enrichment Score: 0.8075748739110026
Category	Term	Count	%	PValue	Genes	List Total	Pop Hits	Pop Total	Fold Enrichment	Bonferroni	Benjamini	FDR
SP_PIR_KEYWORDS	dna replication	10	1.08696	0.022048	ILMN_1661129,ILMN_1669842,ILMN_1784860,ILMN_1709484,ILMN_1740083,ILMN_1694582,ILMN_1756705,ILMN_1727459,ILMN_1776577,ILMN_1785914	903	88	19235	2.42059	0.999988	0.416235	27.507
GOTERM_BP_FAT	GO:0006260~DNA replication	14	1.52174	0.114536	ILMN_1675617,ILMN_1801909,ILMN_1669842,ILMN_1784860,ILMN_1707945,ILMN_1694582,ILMN_1727459,ILMN_1741801,ILMN_1709484,ILMN_1740083,ILMN_1756705,ILMN_2137084,ILMN_1776577,ILMN_1785914	639	190	13528	1.55994	1	0.879181	88.5143
INTERPRO	IPR003959:ATPase, AAA-type, core	5	0.543478	0.203029	ILMN_2131936,ILMN_1756705,ILMN_2080684,ILMN_1727459,ILMN_1785914	793	49	16659	2.14363	1	0.97896	97.3889
INTERPRO	IPR003593:ATPase, AAA+ type, core	9	0.978261	0.377628	ILMN_2343047,ILMN_2131936,ILMN_1801909,ILMN_1784860,ILMN_1740083,ILMN_1756705,ILMN_1727459,ILMN_1785914,ILMN_1741260	793	144	16659	1.31297	1	0.992661	99.9508
SMART	SM00382:AAA	9	0.978261	0.473359	ILMN_2343047,ILMN_2131936,ILMN_1801909,ILMN_1784860,ILMN_1740083,ILMN_1756705,ILMN_1727459,ILMN_1785914,ILMN_1741260	472	144	9079	1.2022	1	0.966533	99.9758
Annotation Cluster 59	Enrichment Score: 0.8043016832775369
Category	Term	Count	%	PValue	Genes	List Total	Pop Hits	Pop Total	Fold Enrichment	Bonferroni	Benjamini	FDR
UP_SEQ_FEATURE	repeat:6	13	1.41304	0.0380043	ILMN_1684576,ILMN_1708369,ILMN_2166716,ILMN_1734827,ILMN_1690884,ILMN_1699665,ILMN_2112915,ILMN_2215989,ILMN_1665994,ILMN_1705153,ILMN_1723418,ILMN_2412571,ILMN_1659013	902	143	19113	1.92633	1	0.932846	49.3056
UP_SEQ_FEATURE	repeat:8	11	1.19565	0.0571574	ILMN_1665994,ILMN_1684576,ILMN_1708369,ILMN_2166716,ILMN_1705153,ILMN_1723418,ILMN_1734827,ILMN_2412571,ILMN_1659013,ILMN_1690884,ILMN_1699665	902	120	19113	1.94238	1	0.963889	64.3697
UP_SEQ_FEATURE	repeat:5	13	1.41304	0.0679434	ILMN_1684576,ILMN_1708369,ILMN_2166716,ILMN_1734827,ILMN_1690884,ILMN_1699665,ILMN_2112915,ILMN_2215989,ILMN_1665994,ILMN_1705153,ILMN_1723418,ILMN_2412571,ILMN_1659013	902	157	19113	1.75455	1	0.971219	70.8791
UP_SEQ_FEATURE	repeat:10	9	0.978261	0.0756161	ILMN_1665994,ILMN_1684576,ILMN_1708369,ILMN_2166716,ILMN_1705153,ILMN_1723418,ILMN_1734827,ILMN_1690884,ILMN_1699665	902	94	19113	2.02879	1	0.975934	74.8082
UP_SEQ_FEATURE	repeat:7	11	1.19565	0.0838684	ILMN_1665994,ILMN_1684576,ILMN_1708369,ILMN_2166716,ILMN_1705153,ILMN_1723418,ILMN_1734827,ILMN_2412571,ILMN_1659013,ILMN_1690884,ILMN_1699665	902	129	19113	1.80686	1	0.980099	78.4735
UP_SEQ_FEATURE	repeat:9	9	0.978261	0.113017	ILMN_1665994,ILMN_1684576,ILMN_1708369,ILMN_2166716,ILMN_1705153,ILMN_1723418,ILMN_1734827,ILMN_2412571,ILMN_1699665	902	103	19113	1.85152	1	0.9847	87.7889
UP_SEQ_FEATURE	repeat:2	17	1.84783	0.120771	ILMN_1684576,ILMN_1708369,ILMN_1760246,ILMN_2166716,ILMN_1734827,ILMN_1806603,ILMN_1690884,ILMN_1699665,ILMN_2112915,ILMN_2215989,ILMN_1665994,ILMN_2357471,ILMN_1705153,ILMN_1723418,ILMN_1804263,ILMN_2412571,ILMN_1659013	902	246	19113	1.46432	1	0.985545	89.5314
UP_SEQ_FEATURE	repeat:4	13	1.41304	0.152029	ILMN_1684576,ILMN_1708369,ILMN_2166716,ILMN_1734827,ILMN_1690884,ILMN_1699665,ILMN_2112915,ILMN_2215989,ILMN_1665994,ILMN_1705153,ILMN_1723418,ILMN_2412571,ILMN_1659013	902	182	19113	1.51354	1	0.988805	94.4506
UP_SEQ_FEATURE	repeat:1	16	1.73913	0.174553	ILMN_1684576,ILMN_1708369,ILMN_1760246,ILMN_2166716,ILMN_1734827,ILMN_1806603,ILMN_1690884,ILMN_1699665,ILMN_2215989,ILMN_1665994,ILMN_2357471,ILMN_1705153,ILMN_1723418,ILMN_1804263,ILMN_2412571,ILMN_1659013	902	243	19113	1.3952	1	0.991651	96.5387
UP_SEQ_FEATURE	repeat:3	14	1.52174	0.211279	ILMN_1684576,ILMN_1708369,ILMN_1760246,ILMN_2166716,ILMN_1734827,ILMN_1699665,ILMN_2112915,ILMN_2215989,ILMN_1665994,ILMN_1705153,ILMN_1804263,ILMN_1723418,ILMN_2412571,ILMN_1659013	902	214	19113	1.38623	1	0.994262	98.4416
UP_SEQ_FEATURE	repeat:11	7	0.76087	0.21176	ILMN_1684576,ILMN_1708369,ILMN_2166716,ILMN_1705153,ILMN_1723418,ILMN_1734827,ILMN_1699665	902	85	19113	1.74502	1	0.994065	98.4582
UP_SEQ_FEATURE	repeat:13	6	0.652174	0.306628	ILMN_1684576,ILMN_1708369,ILMN_1705153,ILMN_1723418,ILMN_1734827,ILMN_1699665	902	78	19113	1.62997	1	0.998057	99.8373
UP_SEQ_FEATURE	repeat:12	6	0.652174	0.325334	ILMN_1684576,ILMN_1708369,ILMN_1705153,ILMN_1723418,ILMN_1734827,ILMN_1699665	902	80	19113	1.58922	1	0.99853	99.8992
UP_SEQ_FEATURE	repeat:15	5	0.543478	0.389081	ILMN_1684576,ILMN_1708369,ILMN_1705153,ILMN_1723418,ILMN_1734827	902	67	19113	1.58131	1	0.999466	99.9823
UP_SEQ_FEATURE	repeat:14	5	0.543478	0.463595	ILMN_1684576,ILMN_1708369,ILMN_1705153,ILMN_1723418,ILMN_1734827	902	74	19113	1.43173	1	0.999847	99.9982
UP_SEQ_FEATURE	repeat:16	4	0.434783	0.495598	ILMN_1684576,ILMN_1705153,ILMN_1723418,ILMN_1734827	902	56	19113	1.51354	1	0.999901	99.9994
Annotation Cluster 60	Enrichment Score: 0.8025422995466194
Category	Term	Count	%	PValue	Genes	List Total	Pop Hits	Pop Total	Fold Enrichment	Bonferroni	Benjamini	FDR
GOTERM_CC_FAT	GO:0015629~actin cytoskeleton	22	2.3913	0.0264909	ILMN_1665691,ILMN_1717434,ILMN_2096970,ILMN_1669833,ILMN_1795119,ILMN_1741970,ILMN_1667079,ILMN_1685645,ILMN_1713995,ILMN_1716733,ILMN_1681857,ILMN_1762281,ILMN_2125869,ILMN_1808789,ILMN_1662932,ILMN_1769433,ILMN_2323508,ILMN_1760027,ILMN_1746801,ILMN_1696585,ILMN_1770940,ILMN_1734736	634	269	12782	1.64885	0.999991	0.80854	31.5143
GOTERM_MF_FAT	GO:0003779~actin binding	20	2.17391	0.213784	ILMN_2074044,ILMN_1665691,ILMN_2096970,ILMN_1775224,ILMN_1795119,ILMN_1667079,ILMN_1685645,ILMN_1713995,ILMN_1808789,ILMN_1662932,ILMN_1769433,ILMN_2323508,ILMN_2391419,ILMN_1758978,ILMN_1671486,ILMN_1746801,ILMN_2041780,ILMN_1734736,ILMN_1703284,ILMN_1741406	620	326	12983	1.28468	1	0.991711	97.5332
GOTERM_MF_FAT	GO:0008092~cytoskeletal protein binding	29	3.15217	0.224171	ILMN_1665691,ILMN_2096970,ILMN_1775224,ILMN_1667079,ILMN_1713995,ILMN_2125869,ILMN_1808789,ILMN_1662932,ILMN_2323508,ILMN_1769433,ILMN_2391419,ILMN_2407564,ILMN_1671486,ILMN_1758978,ILMN_2412571,ILMN_1807372,ILMN_1703284,ILMN_1741406,ILMN_2074044,ILMN_1680434,ILMN_1795119,ILMN_1741970,ILMN_1685645,ILMN_1690397,ILMN_1661776,ILMN_1746801,ILMN_1690621,ILMN_2041780,ILMN_1751020,ILMN_1734736	620	504	12983	1.2049	1	0.991954	97.9898
SP_PIR_KEYWORDS	actin-binding	13	1.41304	0.485489	ILMN_2074044,ILMN_1665691,ILMN_2096970,ILMN_1795119,ILMN_1667079,ILMN_1685645,ILMN_1808789,ILMN_1662932,ILMN_2323508,ILMN_2391419,ILMN_1758978,ILMN_2041780,ILMN_1703284	903	247	19235	1.12112	1	0.949288	99.9931
Annotation Cluster 61	Enrichment Score: 0.8015559236960242
Category	Term	Count	%	PValue	Genes	List Total	Pop Hits	Pop Total	Fold Enrichment	Bonferroni	Benjamini	FDR
UP_SEQ_FEATURE	metal ion-binding site:Manganese 2	4	0.434783	0.132456	ILMN_1708508,ILMN_1681757,ILMN_1707169,ILMN_1814661	902	27	19113	3.1392	1	0.986664	91.7204
UP_SEQ_FEATURE	metal ion-binding site:Manganese 1	4	0.434783	0.132456	ILMN_1708508,ILMN_1681757,ILMN_1707169,ILMN_1814661	902	27	19113	3.1392	1	0.986664	91.7204
SP_PIR_KEYWORDS	manganese	11	1.19565	0.177115	ILMN_1802706,ILMN_1806508,ILMN_1708508,ILMN_1695280,ILMN_1681757,ILMN_1673773,ILMN_2276758,ILMN_1707169,ILMN_1814661,ILMN_1794072,ILMN_1671039	903	152	19235	1.54154	1	0.756323	93.9956
GOTERM_MF_FAT	GO:0030145~manganese ion binding	11	1.19565	0.20016	ILMN_1802706,ILMN_1806508,ILMN_1708508,ILMN_1695280,ILMN_1681757,ILMN_1673773,ILMN_2276758,ILMN_1707169,ILMN_1814661,ILMN_1794072,ILMN_1671039	620	154	12983	1.49574	1	0.994557	96.7865
Annotation Cluster 62	Enrichment Score: 0.7870006150966675
Category	Term	Count	%	PValue	Genes	List Total	Pop Hits	Pop Total	Fold Enrichment	Bonferroni	Benjamini	FDR
GOTERM_BP_FAT	GO:0043434~response to peptide hormone stimulus	14	1.52174	0.0302615	ILMN_1796461,ILMN_1762766,ILMN_1669833,ILMN_1775224,ILMN_1757497,ILMN_2131381,ILMN_1659086,ILMN_1729180,ILMN_1663399,ILMN_1811387,ILMN_1682015,ILMN_1728799,ILMN_1741566,ILMN_1700888	639	154	13528	1.9246	1	0.663397	42.1127
GOTERM_BP_FAT	GO:0032870~cellular response to hormone stimulus	10	1.08696	0.176399	ILMN_1804357,ILMN_1762766,ILMN_1728107,ILMN_1669833,ILMN_1728799,ILMN_2131381,ILMN_2120555,ILMN_2129545,ILMN_1700888,ILMN_2115336	639	133	13528	1.59177	1	0.925737	96.8335
GOTERM_BP_FAT	GO:0032868~response to insulin stimulus	7	0.76087	0.332906	ILMN_1762766,ILMN_1682015,ILMN_1669833,ILMN_1728799,ILMN_1757497,ILMN_2131381,ILMN_1700888	639	100	13528	1.48194	1	0.9773	99.9255
GOTERM_BP_FAT	GO:0032869~cellular response to insulin stimulus	5	0.543478	0.40021	ILMN_1762766,ILMN_1669833,ILMN_1728799,ILMN_2131381,ILMN_1700888	639	68	13528	1.55666	1	0.987351	99.9888
Annotation Cluster 63	Enrichment Score: 0.7749210121095582
Category	Term	Count	%	PValue	Genes	List Total	Pop Hits	Pop Total	Fold Enrichment	Bonferroni	Benjamini	FDR
SP_PIR_KEYWORDS	intestine	6	0.652174	0.00452642	ILMN_2074044,ILMN_1811387,ILMN_1688543,ILMN_1682015,ILMN_1789007,ILMN_1690884	903	24	19235	5.3253	0.899752	0.225523	6.33616
GOTERM_MF_FAT	GO:0060228~phosphatidylcholine-sterol O-acyltransferase activator activity	3	0.326087	0.0206149	ILMN_1688543,ILMN_1789007,ILMN_1690884	620	5	12983	12.5642	1	0.966749	27.4308
PIR_SUPERFAMILY	PIRSF002367:apolipoprotein A-I	3	0.326087	0.0247899	ILMN_1688543,ILMN_1789007,ILMN_1690884	320	6	7396	11.5563	0.999793	0.816752	28.9324
GOTERM_BP_FAT	GO:0010873~positive regulation of cholesterol esterification	3	0.326087	0.0398245	ILMN_1688543,ILMN_1789007,ILMN_1690884	639	7	13528	9.07311	1	0.691732	51.4696
GOTERM_BP_FAT	GO:0010872~regulation of cholesterol esterification	3	0.326087	0.0514684	ILMN_1688543,ILMN_1789007,ILMN_1690884	639	8	13528	7.93897	1	0.748809	60.9387
GOTERM_BP_FAT	GO:0032371~regulation of sterol transport	4	0.434783	0.0655221	ILMN_1688543,ILMN_2189027,ILMN_1789007,ILMN_1690884	639	20	13528	4.23412	1	0.795448	70.0486
GOTERM_BP_FAT	GO:0032374~regulation of cholesterol transport	4	0.434783	0.0655221	ILMN_1688543,ILMN_2189027,ILMN_1789007,ILMN_1690884	639	20	13528	4.23412	1	0.795448	70.0486
SP_PIR_KEYWORDS	plasma	9	0.978261	0.0702962	ILMN_1688543,ILMN_1740572,ILMN_1726666,ILMN_1789007,ILMN_1782204,ILMN_1752755,ILMN_1690884,ILMN_2198912,ILMN_1671766	903	93	19235	2.06141	1	0.603021	65.0652
GOTERM_BP_FAT	GO:0051346~negative regulation of hydrolase activity	6	0.652174	0.0744157	ILMN_1688543,ILMN_1775224,ILMN_1789007,ILMN_1807372,ILMN_1690884,ILMN_1805693	639	48	13528	2.64632	1	0.821126	74.7342
GOTERM_BP_FAT	GO:0033700~phospholipid efflux	3	0.326087	0.0777452	ILMN_1688543,ILMN_1789007,ILMN_1690884	639	10	13528	6.35117	1	0.827559	76.3031
OMIM_DISEASE	Common variants at 30 loci contribute to polygenic dyslipidemia	6	0.652174	0.0791827	ILMN_1700762,ILMN_2189027,ILMN_1789007,ILMN_1711208,ILMN_1764709,ILMN_1690884	190	45	3671	2.57614	1	0.999998	67.1497
OMIM_DISEASE	Six new loci associated with blood low-density lipoprotein cholesterol, high-density lipoprotein cholesterol or triglycerides in humans	5	0.543478	0.0947473	ILMN_1700762,ILMN_2189027,ILMN_1789007,ILMN_1711208,ILMN_1690884	190	34	3671	2.84133	1	0.999652	73.9005
GOTERM_BP_FAT	GO:0030301~cholesterol transport	5	0.543478	0.0950015	ILMN_1688543,ILMN_2189027,ILMN_1789007,ILMN_1723418,ILMN_1690884	639	37	13528	2.86089	1	0.857438	83.0661
GOTERM_BP_FAT	GO:0015918~sterol transport	5	0.543478	0.0950015	ILMN_1688543,ILMN_2189027,ILMN_1789007,ILMN_1723418,ILMN_1690884	639	37	13528	2.86089	1	0.857438	83.0661
GOTERM_BP_FAT	GO:0034377~plasma lipoprotein particle assembly	3	0.326087	0.10723	ILMN_1688543,ILMN_1789007,ILMN_1690884	639	12	13528	5.29264	1	0.871272	86.7063
GOTERM_BP_FAT	GO:0034375~high-density lipoprotein particle remodeling	3	0.326087	0.10723	ILMN_1688543,ILMN_2189027,ILMN_1789007	639	12	13528	5.29264	1	0.871272	86.7063
GOTERM_BP_FAT	GO:0065005~protein-lipid complex assembly	3	0.326087	0.10723	ILMN_1688543,ILMN_1789007,ILMN_1690884	639	12	13528	5.29264	1	0.871272	86.7063
GOTERM_BP_FAT	GO:0045940~positive regulation of steroid metabolic process	3	0.326087	0.139112	ILMN_1688543,ILMN_1789007,ILMN_1690884	639	14	13528	4.53655	1	0.90156	93.0387
GOTERM_BP_FAT	GO:0032368~regulation of lipid transport	4	0.434783	0.166387	ILMN_1688543,ILMN_2189027,ILMN_1789007,ILMN_1690884	639	30	13528	2.82274	1	0.92315	96.0741
GOTERM_BP_FAT	GO:0045834~positive regulation of lipid metabolic process	5	0.543478	0.170386	ILMN_1688543,ILMN_1750062,ILMN_1789007,ILMN_1794781,ILMN_1690884	639	46	13528	2.30115	1	0.925203	96.3959
GOTERM_BP_FAT	GO:0034381~lipoprotein particle clearance	3	0.326087	0.172699	ILMN_1688543,ILMN_1789007,ILMN_1690884	639	16	13528	3.96948	1	0.925105	96.5706
GOTERM_BP_FAT	GO:0043691~reverse cholesterol transport	3	0.326087	0.172699	ILMN_1688543,ILMN_2189027,ILMN_1690884	639	16	13528	3.96948	1	0.925105	96.5706
OMIM_DISEASE	Loci influencing lipid levels and coronary heart disease risk in 16 European population cohorts	4	0.434783	0.185372	ILMN_2189027,ILMN_1681651,ILMN_1711208,ILMN_1690884	190	29	3671	2.66497	1	0.999998	93.713
OMIM_DISEASE	Newly identified loci that influence lipid concentrations and risk of coronary artery disease	4	0.434783	0.185372	ILMN_2189027,ILMN_1789007,ILMN_1711208,ILMN_1690884	190	29	3671	2.66497	1	0.999998	93.713
GOTERM_BP_FAT	GO:0016125~sterol metabolic process	8	0.869565	0.199206	ILMN_1684576,ILMN_1688543,ILMN_1789007,ILMN_2060115,ILMN_1723418,ILMN_1776267,ILMN_1690884,ILMN_1797531	639	101	13528	1.67688	1	0.94051	98.0786
GOTERM_BP_FAT	GO:0015914~phospholipid transport	4	0.434783	0.20243	ILMN_1688543,ILMN_1789007,ILMN_1658684,ILMN_1690884	639	33	13528	2.56613	1	0.941171	98.2117
GOTERM_BP_FAT	GO:0010876~lipid localization	11	1.19565	0.207274	ILMN_2112915,ILMN_1684576,ILMN_1688543,ILMN_2189027,ILMN_1789007,ILMN_2060115,ILMN_1723418,ILMN_1705231,ILMN_1658684,ILMN_1700888,ILMN_1690884	639	157	13528	1.48329	1	0.943265	98.3953
GOTERM_BP_FAT	GO:0033344~cholesterol efflux	3	0.326087	0.22503	ILMN_1688543,ILMN_1789007,ILMN_1690884	639	19	13528	3.34272	1	0.949456	98.9276
GOTERM_BP_FAT	GO:0019218~regulation of steroid metabolic process	4	0.434783	0.240064	ILMN_1688543,ILMN_1682015,ILMN_1789007,ILMN_1690884	639	36	13528	2.35229	1	0.954057	99.2432
GOTERM_BP_FAT	GO:0034367~macromolecular complex remodeling	3	0.326087	0.242753	ILMN_1688543,ILMN_2189027,ILMN_1789007	639	20	13528	3.17559	1	0.954695	99.2894
GOTERM_BP_FAT	GO:0034368~protein-lipid complex remodeling	3	0.326087	0.242753	ILMN_1688543,ILMN_2189027,ILMN_1789007	639	20	13528	3.17559	1	0.954695	99.2894
GOTERM_BP_FAT	GO:0034369~plasma lipoprotein particle remodeling	3	0.326087	0.242753	ILMN_1688543,ILMN_2189027,ILMN_1789007	639	20	13528	3.17559	1	0.954695	99.2894
GOTERM_BP_FAT	GO:0006869~lipid transport	10	1.08696	0.24562	ILMN_2112915,ILMN_1684576,ILMN_1688543,ILMN_2189027,ILMN_1789007,ILMN_2060115,ILMN_1723418,ILMN_1705231,ILMN_1658684,ILMN_1690884	639	145	13528	1.46004	1	0.955437	99.3358
GOTERM_CC_FAT	GO:0032994~protein-lipid complex	4	0.434783	0.249586	ILMN_1688543,ILMN_1789007,ILMN_2060115,ILMN_1690884	634	35	12782	2.3041	1	0.890286	98.255
GOTERM_CC_FAT	GO:0034358~plasma lipoprotein particle	4	0.434783	0.249586	ILMN_1688543,ILMN_1789007,ILMN_2060115,ILMN_1690884	634	35	12782	2.3041	1	0.890286	98.255
GOTERM_CC_FAT	GO:0034361~very-low-density lipoprotein particle	3	0.326087	0.260542	ILMN_1688543,ILMN_1789007,ILMN_1690884	634	20	12782	3.02413	1	0.893857	98.5818
GOTERM_CC_FAT	GO:0034385~triglyceride-rich lipoprotein particle	3	0.326087	0.260542	ILMN_1688543,ILMN_1789007,ILMN_1690884	634	20	12782	3.02413	1	0.893857	98.5818
GOTERM_BP_FAT	GO:0008203~cholesterol metabolic process	7	0.76087	0.266664	ILMN_1684576,ILMN_1688543,ILMN_1789007,ILMN_2060115,ILMN_1723418,ILMN_1776267,ILMN_1690884	639	92	13528	1.6108	1	0.962684	99.5985
GOTERM_BP_FAT	GO:0019216~regulation of lipid metabolic process	8	0.869565	0.276895	ILMN_1688543,ILMN_1682015,ILMN_1750062,ILMN_2131381,ILMN_1789007,ILMN_1794781,ILMN_1690884,ILMN_1797531	639	112	13528	1.51218	1	0.966532	99.6873
SP_PIR_KEYWORDS	liver	5	0.543478	0.299267	ILMN_1688543,ILMN_1787193,ILMN_1789007,ILMN_1690884,ILMN_2198912	903	59	19235	1.80519	1	0.871124	99.4091
GOTERM_BP_FAT	GO:0042157~lipoprotein metabolic process	6	0.652174	0.325616	ILMN_1688543,ILMN_2185665,ILMN_1789007,ILMN_1760332,ILMN_1690884,ILMN_1657993	639	80	13528	1.58779	1	0.976766	99.9096
GOTERM_CC_FAT	GO:0034364~high-density lipoprotein particle	3	0.326087	0.353288	ILMN_1688543,ILMN_1789007,ILMN_1690884	634	25	12782	2.41931	1	0.921019	99.7857
GOTERM_BP_FAT	GO:0051051~negative regulation of transport	8	0.869565	0.454056	ILMN_2112915,ILMN_1688543,ILMN_1724407,ILMN_1775224,ILMN_1789007,ILMN_1700888,ILMN_1751020,ILMN_1690884	639	135	13528	1.25455	1	0.991124	99.9979
GOTERM_BP_FAT	GO:0008202~steroid metabolic process	11	1.19565	0.483757	ILMN_1684576,ILMN_1688543,ILMN_1809483,ILMN_1740418,ILMN_1789007,ILMN_2060115,ILMN_1782204,ILMN_1723418,ILMN_1776267,ILMN_1690884,ILMN_1797531	639	202	13528	1.15285	1	0.992888	99.9992
GOTERM_MF_FAT	GO:0008034~lipoprotein binding	3	0.326087	0.502387	ILMN_1688543,ILMN_2060115,ILMN_1690884	620	35	12983	1.79488	1	0.997201	99.9978
GOTERM_BP_FAT	GO:0055092~sterol homeostasis	3	0.326087	0.540856	ILMN_1688543,ILMN_2189027,ILMN_1690884	639	38	13528	1.67136	1	0.99524	99.9999
GOTERM_BP_FAT	GO:0042632~cholesterol homeostasis	3	0.326087	0.540856	ILMN_1688543,ILMN_2189027,ILMN_1690884	639	38	13528	1.67136	1	0.99524	99.9999
SP_PIR_KEYWORDS	lipid transport	4	0.434783	0.561115	ILMN_1688543,ILMN_1789007,ILMN_2060115,ILMN_1690884	903	62	19235	1.37427	1	0.965511	99.9993
GOTERM_MF_FAT	GO:0005319~lipid transporter activity	4	0.434783	0.583664	ILMN_1688543,ILMN_1705231,ILMN_1658684,ILMN_1690884	620	63	12983	1.32954	1	0.998126	99.9999
GOTERM_BP_FAT	GO:0055088~lipid homeostasis	3	0.326087	0.700612	ILMN_1688543,ILMN_2189027,ILMN_1690884	639	51	13528	1.24533	1	0.998782	100
GOTERM_MF_FAT	GO:0005543~phospholipid binding	7	0.76087	0.85397	ILMN_1688543,ILMN_1727855,ILMN_1742881,ILMN_1655577,ILMN_1789007,ILMN_1810915,ILMN_1690884	620	177	12983	0.828148	1	0.999918	100
Annotation Cluster 64	Enrichment Score: 0.7738531594724334
Category	Term	Count	%	PValue	Genes	List Total	Pop Hits	Pop Total	Fold Enrichment	Bonferroni	Benjamini	FDR
UP_SEQ_FEATURE	domain:Collagen-like 5	3	0.326087	0.0514417	ILMN_1784532,ILMN_1788377,ILMN_1666665	902	8	19113	7.94609	1	0.956243	60.3865
UP_SEQ_FEATURE	domain:Collagen-like 4	3	0.326087	0.0514417	ILMN_1784532,ILMN_1788377,ILMN_1666665	902	8	19113	7.94609	1	0.956243	60.3865
UP_SEQ_FEATURE	domain:Collagen-like 3	3	0.326087	0.10717	ILMN_1784532,ILMN_1788377,ILMN_1666665	902	12	19113	5.29739	1	0.982934	86.2981
UP_SEQ_FEATURE	domain:Collagen-like 1	3	0.326087	0.189835	ILMN_1784532,ILMN_1788377,ILMN_1666665	902	17	19113	3.73934	1	0.992844	97.5057
UP_SEQ_FEATURE	domain:Collagen-like 2	3	0.326087	0.189835	ILMN_1784532,ILMN_1788377,ILMN_1666665	902	17	19113	3.73934	1	0.992844	97.5057
INTERPRO	IPR008160:Collagen triple helix repeat	5	0.543478	0.570486	ILMN_1784532,ILMN_1788377,ILMN_1685122,ILMN_1666665,ILMN_1716957	793	84	16659	1.25045	1	0.998814	99.9999
SP_PIR_KEYWORDS	collagen	5	0.543478	0.656638	ILMN_1784532,ILMN_1788377,ILMN_1685122,ILMN_1666665,ILMN_1716957	903	95	19235	1.12112	1	0.976191	100
Annotation Cluster 65	Enrichment Score: 0.7621727485241541
Category	Term	Count	%	PValue	Genes	List Total	Pop Hits	Pop Total	Fold Enrichment	Bonferroni	Benjamini	FDR
GOTERM_BP_FAT	GO:0015884~folic acid transport	3	0.326087	0.0398245	ILMN_1673681,ILMN_1712582,ILMN_1698996	639	7	13528	9.07311	1	0.691732	51.4696
SP_PIR_KEYWORDS	folate-binding	3	0.326087	0.0509548	ILMN_1673681,ILMN_1712582,ILMN_1698996	903	8	19235	7.98796	1	0.574861	52.98
GOTERM_BP_FAT	GO:0051180~vitamin transport	4	0.434783	0.101487	ILMN_1673681,ILMN_1740572,ILMN_1712582,ILMN_1698996	639	24	13528	3.52843	1	0.872353	85.0998
GOTERM_MF_FAT	GO:0005542~folic acid binding	3	0.326087	0.141597	ILMN_1673681,ILMN_1712582,ILMN_1698996	620	14	12983	4.48721	1	0.99447	90.4644
GOTERM_MF_FAT	GO:0043176~amine binding	9	0.978261	0.154291	ILMN_2112915,ILMN_1673681,ILMN_1688543,ILMN_1775224,ILMN_1712582,ILMN_1794095,ILMN_1789007,ILMN_1698996,ILMN_2154157	620	110	12983	1.7133	1	0.995816	92.4185
GOTERM_BP_FAT	GO:0051181~cofactor transport	3	0.326087	0.242753	ILMN_1673681,ILMN_1712582,ILMN_1698996	639	20	13528	3.17559	1	0.954695	99.2894
GOTERM_BP_FAT	GO:0006865~amino acid transport	7	0.76087	0.250634	ILMN_1684576,ILMN_1673681,ILMN_1810533,ILMN_1712582,ILMN_1698996,ILMN_1671355,ILMN_1660730	639	90	13528	1.6466	1	0.956966	99.4101
GOTERM_MF_FAT	GO:0016597~amino acid binding	4	0.434783	0.550262	ILMN_1673681,ILMN_1775224,ILMN_1712582,ILMN_1698996	620	60	12983	1.39602	1	0.99763	99.9995
GOTERM_MF_FAT	GO:0031406~carboxylic acid binding	5	0.543478	0.917346	ILMN_1673681,ILMN_1775224,ILMN_1712582,ILMN_1789007,ILMN_1698996	620	144	12983	0.727095	1	0.999978	100
Annotation Cluster 66	Enrichment Score: 0.7552782659100142
Category	Term	Count	%	PValue	Genes	List Total	Pop Hits	Pop Total	Fold Enrichment	Bonferroni	Benjamini	FDR
INTERPRO	IPR004148:BAR	3	0.326087	0.157758	ILMN_1661491,ILMN_1692539,ILMN_1760990	793	15	16659	4.20151	1	0.963751	93.6575
SMART	SM00721:BAR	3	0.326087	0.18105	ILMN_1661491,ILMN_1692539,ILMN_1760990	472	15	9079	3.84703	1	0.884943	92.5211
UP_SEQ_FEATURE	domain:BAR	3	0.326087	0.189835	ILMN_1661491,ILMN_1692539,ILMN_1760990	902	17	19113	3.73934	1	0.992844	97.5057
Annotation Cluster 67	Enrichment Score: 0.7538802587098788
Category	Term	Count	%	PValue	Genes	List Total	Pop Hits	Pop Total	Fold Enrichment	Bonferroni	Benjamini	FDR
GOTERM_BP_FAT	GO:0007017~microtubule-based process	19	2.06522	0.054133	ILMN_1759330,ILMN_1724407,ILMN_1690397,ILMN_1659086,ILMN_1762281,ILMN_1799667,ILMN_1800611,ILMN_2215989,ILMN_2212999,ILMN_1779800,ILMN_1661776,ILMN_2225718,ILMN_2354211,ILMN_1705153,ILMN_1682459,ILMN_2412571,ILMN_1716553,ILMN_1741406,ILMN_2141259	639	253	13528	1.58989	1	0.763333	62.8455
GOTERM_MF_FAT	GO:0003774~motor activity	12	1.30435	0.0768545	ILMN_2212999,ILMN_1759330,ILMN_2096970,ILMN_1795119,ILMN_1685645,ILMN_2225718,ILMN_1681857,ILMN_1746801,ILMN_1690397,ILMN_1716553,ILMN_1799667,ILMN_1808789	620	142	12983	1.7696	1	0.98315	70.7973
SP_PIR_KEYWORDS	motor protein	11	1.19565	0.0917965	ILMN_2212999,ILMN_1759330,ILMN_2096970,ILMN_1795119,ILMN_1685645,ILMN_2225718,ILMN_1681857,ILMN_1690397,ILMN_1716553,ILMN_1799667,ILMN_1808789	903	132	19235	1.7751	1	0.678671	75.0745
INTERPRO	IPR001752:Kinesin, motor region	5	0.543478	0.137562	ILMN_2212999,ILMN_1759330,ILMN_2225718,ILMN_1716553,ILMN_1799667	793	42	16659	2.5009	1	0.950841	90.7197
INTERPRO	IPR019821:Kinesin, motor region, conserved site	5	0.543478	0.137562	ILMN_2212999,ILMN_1759330,ILMN_2225718,ILMN_1716553,ILMN_1799667	793	42	16659	2.5009	1	0.950841	90.7197
UP_SEQ_FEATURE	domain:Kinesin-motor	5	0.543478	0.143196	ILMN_2212999,ILMN_1759330,ILMN_2225718,ILMN_1716553,ILMN_1799667	902	43	19113	2.4639	1	0.987881	93.3449
GOTERM_BP_FAT	GO:0007018~microtubule-based movement	9	0.978261	0.164289	ILMN_2215989,ILMN_2212999,ILMN_1759330,ILMN_2225718,ILMN_1690397,ILMN_1659086,ILMN_1682459,ILMN_1716553,ILMN_1799667	639	113	13528	1.68615	1	0.923529	95.8945
SMART	SM00129:KISc	5	0.543478	0.171733	ILMN_2212999,ILMN_1759330,ILMN_2225718,ILMN_1716553,ILMN_1799667	472	42	9079	2.2899	1	0.904232	91.3379
GOTERM_MF_FAT	GO:0003777~microtubule motor activity	6	0.652174	0.305395	ILMN_2212999,ILMN_1759330,ILMN_2225718,ILMN_1690397,ILMN_1716553,ILMN_1799667	620	77	12983	1.63171	1	0.991787	99.6336
SP_PIR_KEYWORDS	microtubule	13	1.41304	0.400182	ILMN_1759330,ILMN_1690397,ILMN_1799667,ILMN_2212999,ILMN_1661776,ILMN_2225718,ILMN_1736816,ILMN_1682459,ILMN_1716553,ILMN_2412571,ILMN_1741406,ILMN_1789094,ILMN_2141259	903	231	19235	1.19877	1	0.919213	99.9373
GOTERM_CC_FAT	GO:0005874~microtubule	15	1.63043	0.490981	ILMN_1759330,ILMN_1795400,ILMN_1690397,ILMN_1799667,ILMN_2212999,ILMN_1661776,ILMN_2225718,ILMN_1783444,ILMN_1736816,ILMN_1682459,ILMN_1716553,ILMN_2412571,ILMN_1789094,ILMN_1741406,ILMN_2141259	634	274	12782	1.1037	1	0.961998	99.9927
COG_ONTOLOGY	Cell division and chromosome partitioning	7	0.76087	0.512746	ILMN_2212999,ILMN_1776936,ILMN_1795119,ILMN_2225718,ILMN_1758778,ILMN_1789094,ILMN_1799667	106	106	1950	1.21485	1	0.982158	99.7557
Annotation Cluster 68	Enrichment Score: 0.7445662759776266
Category	Term	Count	%	PValue	Genes	List Total	Pop Hits	Pop Total	Fold Enrichment	Bonferroni	Benjamini	FDR
UP_SEQ_FEATURE	domain:CH 2	5	0.543478	0.0363054	ILMN_2074044,ILMN_1665691,ILMN_2391419,ILMN_1667079,ILMN_1662932	902	27	19113	3.924	1	0.929764	47.7128
UP_SEQ_FEATURE	domain:CH 1	5	0.543478	0.0363054	ILMN_2074044,ILMN_1665691,ILMN_2391419,ILMN_1667079,ILMN_1662932	902	27	19113	3.924	1	0.929764	47.7128
INTERPRO	IPR001715:Calponin-like actin-binding	8	0.869565	0.0480882	ILMN_1769433,ILMN_2074044,ILMN_1665691,ILMN_2391419,ILMN_1698179,ILMN_1667079,ILMN_1794781,ILMN_1662932	793	70	16659	2.40086	1	0.865544	54.6905
SMART	SM00033:CH	8	0.869565	0.0698083	ILMN_1769433,ILMN_2074044,ILMN_1665691,ILMN_2391419,ILMN_1698179,ILMN_1667079,ILMN_1794781,ILMN_1662932	472	70	9079	2.19831	1	0.805646	60.9174
INTERPRO	IPR001589:Actinin-type, actin-binding, conserved site	4	0.434783	0.0936177	ILMN_2074044,ILMN_2391419,ILMN_1667079,ILMN_1662932	793	23	16659	3.65349	1	0.93498	79.3808
COG_ONTOLOGY	Cytoskeleton	4	0.434783	0.231326	ILMN_2074044,ILMN_1698179,ILMN_1808789,ILMN_1662932	106	31	1950	2.37371	0.999368	0.914179	88.9297
UP_SEQ_FEATURE	domain:Actin-binding	3	0.326087	0.242606	ILMN_1665691,ILMN_2391419,ILMN_1667079	902	20	19113	3.17844	1	0.995864	99.2343
UP_SEQ_FEATURE	repeat:Spectrin 4	3	0.326087	0.260371	ILMN_1665691,ILMN_2391419,ILMN_1667079	902	21	19113	3.02708	1	0.997146	99.495
INTERPRO	IPR002017:Spectrin repeat	3	0.326087	0.263546	ILMN_1665691,ILMN_2391419,ILMN_1667079	793	21	16659	3.00108	1	0.984261	99.2657
UP_SEQ_FEATURE	repeat:Spectrin 3	3	0.326087	0.278147	ILMN_1665691,ILMN_2391419,ILMN_1667079	902	22	19113	2.88949	1	0.997606	99.6703
UP_SEQ_FEATURE	repeat:Spectrin 1	3	0.326087	0.348596	ILMN_1665691,ILMN_2391419,ILMN_1667079	902	26	19113	2.44495	1	0.999003	99.9455
UP_SEQ_FEATURE	repeat:Spectrin 2	3	0.326087	0.348596	ILMN_1665691,ILMN_2391419,ILMN_1667079	902	26	19113	2.44495	1	0.999003	99.9455
INTERPRO	IPR018159:Spectrin/alpha-actinin	3	0.326087	0.437391	ILMN_1665691,ILMN_2391419,ILMN_1667079	793	31	16659	2.03299	1	0.99516	99.9903
SMART	SM00150:SPEC	3	0.326087	0.48325	ILMN_1665691,ILMN_2391419,ILMN_1667079	472	31	9079	1.86147	1	0.967443	99.9811
UP_SEQ_FEATURE	domain:CH	3	0.326087	0.595285	ILMN_1769433,ILMN_1698179,ILMN_1794781	902	42	19113	1.51354	1	0.999986	100
Annotation Cluster 69	Enrichment Score: 0.7381889442749278
Category	Term	Count	%	PValue	Genes	List Total	Pop Hits	Pop Total	Fold Enrichment	Bonferroni	Benjamini	FDR
UP_SEQ_FEATURE	zinc finger region:C2H2-type 7	34	3.69565	0.00856059	ILMN_1750967,ILMN_1739618,ILMN_1653867,ILMN_1676983,ILMN_2101410,ILMN_1657993,ILMN_1687827,ILMN_1791069,ILMN_1814619,ILMN_2404033,ILMN_1727183,ILMN_1726512,ILMN_1760294,ILMN_1695079,ILMN_1658173,ILMN_1652300,ILMN_1685467,ILMN_1721849,ILMN_1734608,ILMN_1681154,ILMN_2154950,ILMN_1763328,ILMN_1657665,ILMN_1701464,ILMN_1802053,ILMN_2146968,ILMN_1695687,ILMN_2350357,ILMN_1792990,ILMN_1744398,ILMN_1804…	902	451	19113	1.59744	1	0.966493	13.9934
UP_SEQ_FEATURE	zinc finger region:C2H2-type 5	39	4.23913	0.00865037	ILMN_1750967,ILMN_1739618,ILMN_1653867,ILMN_2120624,ILMN_1676983,ILMN_2101410,ILMN_1687827,ILMN_1791069,ILMN_1814619,ILMN_2404033,ILMN_1727183,ILMN_1681805,ILMN_1726512,ILMN_1695079,ILMN_1658173,ILMN_1652300,ILMN_1696339,ILMN_1685467,ILMN_1659800,ILMN_1721849,ILMN_1734608,ILMN_1681154,ILMN_2154950,ILMN_1806502,ILMN_1797668,ILMN_1763328,ILMN_1657665,ILMN_1701464,ILMN_1802053,ILMN_1693242,ILMN_2146…	902	538	19113	1.53605	1	0.947214	14.1299
UP_SEQ_FEATURE	zinc finger region:C2H2-type 6	36	3.91304	0.00922528	ILMN_1750967,ILMN_1739618,ILMN_1653867,ILMN_1676983,ILMN_2101410,ILMN_1687827,ILMN_1791069,ILMN_1814619,ILMN_2404033,ILMN_1727183,ILMN_1726512,ILMN_1760294,ILMN_1695079,ILMN_1658173,ILMN_1652300,ILMN_1685467,ILMN_1659800,ILMN_1721849,ILMN_1734608,ILMN_1681154,ILMN_2154950,ILMN_1806502,ILMN_1763328,ILMN_1657665,ILMN_1701464,ILMN_1802053,ILMN_1693242,ILMN_2146968,ILMN_1695687,ILMN_2350357,ILMN_1792…	902	488	19113	1.56317	1	0.888813	14.9989
UP_SEQ_FEATURE	zinc finger region:C2H2-type 4	41	4.45652	0.00926163	ILMN_1750967,ILMN_1739618,ILMN_1653867,ILMN_2120624,ILMN_1676983,ILMN_2101410,ILMN_1657993,ILMN_1687827,ILMN_1791069,ILMN_1814619,ILMN_2404033,ILMN_1727183,ILMN_1681805,ILMN_1726512,ILMN_1760294,ILMN_1695079,ILMN_1652300,ILMN_1658173,ILMN_1696339,ILMN_1685467,ILMN_1659800,ILMN_1721849,ILMN_1734608,ILMN_1681154,ILMN_2154950,ILMN_1806502,ILMN_1797668,ILMN_1763328,ILMN_1657665,ILMN_1701464,ILMN_1802…	902	575	19113	1.51091	1	0.865307	15.0536
UP_SEQ_FEATURE	zinc finger region:C2H2-type 3	42	4.56522	0.0187404	ILMN_1771093,ILMN_1750967,ILMN_1739618,ILMN_1653867,ILMN_2120624,ILMN_1676983,ILMN_2101410,ILMN_1657993,ILMN_1687827,ILMN_1791069,ILMN_1814619,ILMN_2404033,ILMN_1727183,ILMN_1681805,ILMN_1726512,ILMN_1760294,ILMN_1683133,ILMN_1658173,ILMN_1652300,ILMN_1696339,ILMN_1685467,ILMN_1659800,ILMN_1721849,ILMN_1734608,ILMN_2154950,ILMN_1806502,ILMN_1797668,ILMN_1763328,ILMN_1657665,ILMN_1762801,ILMN_1701…	902	622	19113	1.43081	1	0.869713	28.2305
UP_SEQ_FEATURE	zinc finger region:C2H2-type 8	28	3.04348	0.0599143	ILMN_1653867,ILMN_1739618,ILMN_1676983,ILMN_2101410,ILMN_1687827,ILMN_1791069,ILMN_1814619,ILMN_2404033,ILMN_1727183,ILMN_1726512,ILMN_1760294,ILMN_1695079,ILMN_1658173,ILMN_1652300,ILMN_1685467,ILMN_1721849,ILMN_1734608,ILMN_2154950,ILMN_1763328,ILMN_1701464,ILMN_1802053,ILMN_2146968,ILMN_2350357,ILMN_1792990,ILMN_1744398,ILMN_1655167,ILMN_1657888,ILMN_1749809	902	417	19113	1.4228	1	0.964132	66.1529
UP_SEQ_FEATURE	zinc finger region:C2H2-type 2	37	4.02174	0.0955716	ILMN_1771093,ILMN_1710092,ILMN_1750967,ILMN_1739618,ILMN_1653867,ILMN_1676983,ILMN_2101410,ILMN_1687827,ILMN_1791069,ILMN_1814619,ILMN_2404033,ILMN_1726512,ILMN_1760294,ILMN_1695079,ILMN_1683133,ILMN_1658173,ILMN_1652300,ILMN_1685467,ILMN_1659800,ILMN_1721849,ILMN_1734608,ILMN_2154950,ILMN_1806502,ILMN_1797668,ILMN_1763328,ILMN_1657665,ILMN_1762801,ILMN_1802053,ILMN_1693242,ILMN_2146968,ILMN_1695…	902	608	19113	1.2895	1	0.981086	82.8181
INTERPRO	IPR007087:Zinc finger, C2H2-type	46	5	0.108201	ILMN_1771093,ILMN_1710092,ILMN_1750967,ILMN_1739618,ILMN_1653867,ILMN_2120624,ILMN_1676983,ILMN_2101410,ILMN_1657993,ILMN_1687827,ILMN_1791069,ILMN_1814619,ILMN_2404033,ILMN_1727183,ILMN_1681805,ILMN_1726512,ILMN_1760294,ILMN_1695079,ILMN_1683133,ILMN_1652300,ILMN_1658173,ILMN_1696339,ILMN_1685467,ILMN_1659800,ILMN_1721849,ILMN_1734608,ILMN_1681154,ILMN_2154950,ILMN_1806502,ILMN_1797668,ILMN_1763…	793	784	16659	1.23259	1	0.951972	84.1103
INTERPRO	IPR013087:Zinc finger, C2H2-type/integrase, DNA-binding	37	4.02174	0.126676	ILMN_1710092,ILMN_1750967,ILMN_1739618,ILMN_1653867,ILMN_2120624,ILMN_1676983,ILMN_2101410,ILMN_1687827,ILMN_1814619,ILMN_2404033,ILMN_1727183,ILMN_1726512,ILMN_1681805,ILMN_1760294,ILMN_1695079,ILMN_1683133,ILMN_1658173,ILMN_1696339,ILMN_1685467,ILMN_1659800,ILMN_1721849,ILMN_1734608,ILMN_2154950,ILMN_1806502,ILMN_1763328,ILMN_1762801,ILMN_1701464,ILMN_1802053,ILMN_2146968,ILMN_1695687,ILMN_2350…	793	621	16659	1.25166	1	0.94571	88.6479
INTERPRO	IPR015880:Zinc finger, C2H2-like	46	5	0.135373	ILMN_1771093,ILMN_1710092,ILMN_1750967,ILMN_1739618,ILMN_1653867,ILMN_2120624,ILMN_1676983,ILMN_2101410,ILMN_1657993,ILMN_1687827,ILMN_1791069,ILMN_1814619,ILMN_2404033,ILMN_1727183,ILMN_1681805,ILMN_1726512,ILMN_1760294,ILMN_1695079,ILMN_1683133,ILMN_1652300,ILMN_1658173,ILMN_1696339,ILMN_1685467,ILMN_1659800,ILMN_1721849,ILMN_1734608,ILMN_1681154,ILMN_2154950,ILMN_1806502,ILMN_1797668,ILMN_1763…	793	797	16659	1.21248	1	0.95095	90.3339
UP_SEQ_FEATURE	zinc finger region:C2H2-type 1	32	3.47826	0.150396	ILMN_1771093,ILMN_1710092,ILMN_1750967,ILMN_1739618,ILMN_1653867,ILMN_1676983,ILMN_1657993,ILMN_1687827,ILMN_1791069,ILMN_1814619,ILMN_2404033,ILMN_1726512,ILMN_1760294,ILMN_1695079,ILMN_1683133,ILMN_1658173,ILMN_1652300,ILMN_1685467,ILMN_1659800,ILMN_1721849,ILMN_1734608,ILMN_1681154,ILMN_1763328,ILMN_1657665,ILMN_1762801,ILMN_1693242,ILMN_1695687,ILMN_1792990,ILMN_1744398,ILMN_1804263,ILMN_1657…	902	542	19113	1.25105	1	0.988797	94.2603
SP_PIR_KEYWORDS	zinc-finger	90	9.78261	0.168982	ILMN_1691487,ILMN_1658834,ILMN_1760246,ILMN_1721167,ILMN_1694582,ILMN_1798819,ILMN_1754130,ILMN_2364819,ILMN_1657993,ILMN_1700204,ILMN_1687827,ILMN_1791069,ILMN_1715540,ILMN_1763739,ILMN_2404033,ILMN_1695079,ILMN_1652300,ILMN_1696339,ILMN_1685467,ILMN_178	903	1718	19235	1.1159	1	0.758752	93.0801
UP_SEQ_FEATURE	zinc finger region:C2H2-type 9	23	2.5	0.175623	ILMN_1685467,ILMN_1721849,ILMN_1734608,ILMN_1763328,ILMN_1739618,ILMN_1653867,ILMN_1676983,ILMN_1701464,ILMN_2101410,ILMN_1802053,ILMN_2146968,ILMN_1687827,ILMN_1814619,ILMN_2350357,ILMN_1726512,ILMN_1744398,ILMN_1760294,ILMN_1695079,ILMN_1655167,ILMN_1657888,ILMN_1658173,ILMN_1652300,ILMN_1749809	902	376	19113	1.29617	1	0.991501	96.6165
SMART	SM00355:ZnF_C2H2	46	5	0.290872	ILMN_1771093,ILMN_1710092,ILMN_1750967,ILMN_1739618,ILMN_1653867,ILMN_2120624,ILMN_1676983,ILMN_2101410,ILMN_1657993,ILMN_1687827,ILMN_1791069,ILMN_1814619,ILMN_2404033,ILMN_1727183,ILMN_1681805,ILMN_1726512,ILMN_1760294,ILMN_1695079,ILMN_1683133,ILMN_1652300,ILMN_1658173,ILMN_1696339,ILMN_1685467,ILMN_1659800,ILMN_1721849,ILMN_1734608,ILMN_1681154,ILMN_2154950,ILMN_1806502,ILMN_1797668,ILMN_1763…	472	797	9079	1.11019	1	0.931063	98.8466
UP_SEQ_FEATURE	zinc finger region:C2H2-type 10	19	2.06522	0.313294	ILMN_1721849,ILMN_1734608,ILMN_2154950,ILMN_1763328,ILMN_1739618,ILMN_1653867,ILMN_1676983,ILMN_1802053,ILMN_2146968,ILMN_1687827,ILMN_1814619,ILMN_2350357,ILMN_1744398,ILMN_1726512,ILMN_1760294,ILMN_1695079,ILMN_1655167,ILMN_1658173,ILMN_1749809	902	334	19113	1.2054	1	0.998195	99.8626
GOTERM_MF_FAT	GO:0043167~ion binding	209	22.7174	0.319574	ILMN_1691487,ILMN_1690625,ILMN_1704196,ILMN_1662932,ILMN_1700204,ILMN_1708508,ILMN_1715540,ILMN_1791069,ILMN_1652300,ILMN_1707175,ILMN_1681154,ILMN_2270491,ILMN_1664242,ILMN_1707881,ILMN_1802053,ILMN_1696167,ILMN_1664047,ILMN_1795976,ILMN_1792990,ILMN_166	620	4241	12983	1.03196	1	0.99209	99.7333
GOTERM_MF_FAT	GO:0043169~cation binding	206	22.3913	0.320275	ILMN_1691487,ILMN_1690625,ILMN_1704196,ILMN_1662932,ILMN_1700204,ILMN_1708508,ILMN_1715540,ILMN_1791069,ILMN_1652300,ILMN_1707175,ILMN_1681154,ILMN_2270491,ILMN_1664242,ILMN_1707881,ILMN_1802053,ILMN_1696167,ILMN_1664047,ILMN_1795976,ILMN_1792990,ILMN_166	620	4179	12983	1.03223	1	0.991596	99.7375
SP_PIR_KEYWORDS	zinc	107	11.6304	0.376704	ILMN_1691487,ILMN_1721167,ILMN_1754130,ILMN_1700204,ILMN_1791069,ILMN_1715540,ILMN_1763739,ILMN_1652300,ILMN_1696339,ILMN_1707175,ILMN_1695157,ILMN_1681154,ILMN_1790154,ILMN_1763328,ILMN_1805807,ILMN_1802053,ILMN_1792990,ILMN_2349006,ILMN_1794781,ILMN_166	903	2189	19235	1.04122	1	0.917638	99.8909
GOTERM_MF_FAT	GO:0046872~metal ion binding	202	21.9565	0.382849	ILMN_1691487,ILMN_1690625,ILMN_1704196,ILMN_1662932,ILMN_1700204,ILMN_1708508,ILMN_1715540,ILMN_1791069,ILMN_1652300,ILMN_1707175,ILMN_1681154,ILMN_2270491,ILMN_1664242,ILMN_1707881,ILMN_1802053,ILMN_1696167,ILMN_1664047,ILMN_1795976,ILMN_1792990,ILMN_166	620	4140	12983	1.02173	1	0.99403	99.9406
UP_SEQ_FEATURE	zinc finger region:C2H2-type 14	9	0.978261	0.462464	ILMN_1687827,ILMN_1814619,ILMN_2350357,ILMN_2154950,ILMN_1726512,ILMN_1744398,ILMN_1655167,ILMN_1658173,ILMN_1749809	902	157	19113	1.21469	1	0.999851	99.9981
GOTERM_MF_FAT	GO:0008270~zinc ion binding	112	12.1739	0.471983	ILMN_1691487,ILMN_1721167,ILMN_1754130,ILMN_1700204,ILMN_1791069,ILMN_1715540,ILMN_1763739,ILMN_1652300,ILMN_1696339,ILMN_1707175,ILMN_1695157,ILMN_1681154,ILMN_1790154,ILMN_1763328,ILMN_1805807,ILMN_1664242,ILMN_1802053,ILMN_1792990,ILMN_1794781,ILMN_166	620	2311	12983	1.01485	1	0.996765	99.9946
SP_PIR_KEYWORDS	metal-binding	141	15.3261	0.487574	ILMN_1691487,ILMN_1721167,ILMN_1754130,ILMN_1700204,ILMN_1695280,ILMN_1708508,ILMN_1791069,ILMN_1715540,ILMN_1763739,ILMN_1652300,ILMN_1696339,ILMN_1707175,ILMN_1695157,ILMN_1681154,ILMN_1790154,ILMN_1763328,ILMN_1802053,ILMN_1696167,ILMN_2349006,ILMN_179	903	2972	19235	1.01059	1	0.947537	99.9935
UP_SEQ_FEATURE	zinc finger region:C2H2-type 11	15	1.63043	0.516216	ILMN_1734608,ILMN_2154950,ILMN_1653867,ILMN_1676983,ILMN_1701464,ILMN_1802053,ILMN_1687827,ILMN_1814619,ILMN_2350357,ILMN_1744398,ILMN_1726512,ILMN_1760294,ILMN_1655167,ILMN_1658173,ILMN_1749809	902	293	19113	1.08479	1	0.999933	99.9997
UP_SEQ_FEATURE	zinc finger region:C2H2-type 12	13	1.41304	0.526014	ILMN_1734608,ILMN_2154950,ILMN_1676983,ILMN_1802053,ILMN_1687827,ILMN_1814619,ILMN_2350357,ILMN_1744398,ILMN_1726512,ILMN_1760294,ILMN_1655167,ILMN_1658173,ILMN_1749809	902	252	19113	1.09311	1	0.99994	99.9998
GOTERM_MF_FAT	GO:0046914~transition metal ion binding	133	14.4565	0.547818	ILMN_1691487,ILMN_1721167,ILMN_1754130,ILMN_1700204,ILMN_1695280,ILMN_1708508,ILMN_1791069,ILMN_1715540,ILMN_1763739,ILMN_1652300,ILMN_1696339,ILMN_1707175,ILMN_1695157,ILMN_1681154,ILMN_1790154,ILMN_1763328,ILMN_1805807,ILMN_1664242,ILMN_1802053,ILMN_179	620	2785	12983	1.00002	1	0.997666	99.9995
UP_SEQ_FEATURE	domain:KRAB	16	1.73913	0.604575	ILMN_1734608,ILMN_1750967,ILMN_1653867,ILMN_1676983,ILMN_1701464,ILMN_1802053,ILMN_2146968,ILMN_1814619,ILMN_2404033,ILMN_2350357,ILMN_1727183,ILMN_1792990,ILMN_1760294,ILMN_1695079,ILMN_1658173,ILMN_1749809	902	332	19113	1.02118	1	0.999989	100
UP_SEQ_FEATURE	zinc finger region:C2H2-type 13	10	1.08696	0.610503	ILMN_1687827,ILMN_1814619,ILMN_2350357,ILMN_1726512,ILMN_1744398,ILMN_1760294,ILMN_1655167,ILMN_1658173,ILMN_1802053,ILMN_1749809	902	201	19113	1.05421	1	0.999988	100
INTERPRO	IPR001909:Krueppel-associated box	17	1.84783	0.623434	ILMN_1734608,ILMN_1750967,ILMN_1653867,ILMN_1676983,ILMN_1701464,ILMN_1802053,ILMN_2146968,ILMN_1687827,ILMN_1814619,ILMN_2404033,ILMN_2350357,ILMN_1792990,ILMN_1727183,ILMN_1760294,ILMN_1695079,ILMN_1658173,ILMN_1749809	793	355	16659	1.006	1	0.999341	100
PIR_SUPERFAMILY	PIRSF005559:zinc finger protein ZFP-36	6	0.652174	0.710828	ILMN_2146968,ILMN_1734608,ILMN_1760294,ILMN_1676983,ILMN_1701464,ILMN_1749809	320	137	7396	1.01223	1	1	100
SMART	SM00349:KRAB	17	1.84783	0.75657	ILMN_1734608,ILMN_1750967,ILMN_1653867,ILMN_1676983,ILMN_1701464,ILMN_1802053,ILMN_2146968,ILMN_1687827,ILMN_1814619,ILMN_2404033,ILMN_2350357,ILMN_1792990,ILMN_1727183,ILMN_1760294,ILMN_1695079,ILMN_1658173,ILMN_1749809	472	355	9079	0.921121	1	0.995902	100
UP_SEQ_FEATURE	zinc finger region:C2H2-type 15	5	0.543478	0.881776	ILMN_1814619,ILMN_2350357,ILMN_2154950,ILMN_1658173,ILMN_1802053	902	134	19113	0.790656	1	1	100
Annotation Cluster 70	Enrichment Score: 0.7336603337027122
Category	Term	Count	%	PValue	Genes	List Total	Pop Hits	Pop Total	Fold Enrichment	Bonferroni	Benjamini	FDR
UP_SEQ_FEATURE	domain:POU-specific	3	0.326087	0.172598	ILMN_1794333,ILMN_2068498,ILMN_1705546	902	16	19113	3.97305	1	0.991578	96.3921
INTERPRO	IPR000327:POU-specific	3	0.326087	0.174904	ILMN_1794333,ILMN_2068498,ILMN_1705546	793	16	16659	3.93892	1	0.972484	95.442
INTERPRO	IPR013847:POU	3	0.326087	0.192326	ILMN_1794333,ILMN_2068498,ILMN_1705546	793	17	16659	3.70722	1	0.977734	96.7649
SMART	SM00352:POU	3	0.326087	0.20021	ILMN_1794333,ILMN_2068498,ILMN_1705546	472	16	9079	3.60659	1	0.891946	94.5
Annotation Cluster 71	Enrichment Score: 0.723188060461023
Category	Term	Count	%	PValue	Genes	List Total	Pop Hits	Pop Total	Fold Enrichment	Bonferroni	Benjamini	FDR
GOTERM_CC_FAT	GO:0044456~synapse part	19	2.06522	0.0633032	ILMN_1679595,ILMN_1750785,ILMN_2317580,ILMN_1805807,ILMN_1676215,ILMN_1696167,ILMN_1742881,ILMN_1708159,ILMN_1677261,ILMN_1671486,ILMN_1702009,ILMN_1677509,ILMN_2154157,ILMN_1757081,ILMN_1769195,ILMN_1768705,ILMN_1807372,ILMN_1729212,ILMN_1734021	634	246	12782	1.55714	1	0.791092	60.2295
GOTERM_CC_FAT	GO:0014069~postsynaptic density	7	0.76087	0.138868	ILMN_1708159,ILMN_1677261,ILMN_2317580,ILMN_1671486,ILMN_2154157,ILMN_1807372,ILMN_1676215	634	71	12782	1.98769	1	0.866504	87.8518
GOTERM_CC_FAT	GO:0045211~postsynaptic membrane	9	0.978261	0.353024	ILMN_1679595,ILMN_1677261,ILMN_2317580,ILMN_1671486,ILMN_1677509,ILMN_2154157,ILMN_1807372,ILMN_1734021,ILMN_1676215	634	135	12782	1.34406	1	0.923535	99.7844
SP_PIR_KEYWORDS	postsynaptic cell membrane	7	0.76087	0.412492	ILMN_1679595,ILMN_1677261,ILMN_2317580,ILMN_1671486,ILMN_1677509,ILMN_2154157,ILMN_1676215	903	110	19235	1.35553	1	0.925193	99.9535
Annotation Cluster 72	Enrichment Score: 0.7218021850647015
Category	Term	Count	%	PValue	Genes	List Total	Pop Hits	Pop Total	Fold Enrichment	Bonferroni	Benjamini	FDR
GOTERM_BP_FAT	GO:0008654~phospholipid biosynthetic process	11	1.19565	0.0219591	ILMN_2347424,ILMN_1800130,ILMN_1688543,ILMN_1727855,ILMN_1697654,ILMN_2185665,ILMN_1801476,ILMN_1760332,ILMN_1690884,ILMN_1674759,ILMN_1657993	639	102	13528	2.2831	1	0.624781	32.6327
GOTERM_BP_FAT	GO:0006644~phospholipid metabolic process	16	1.73913	0.0353534	ILMN_2103774,ILMN_1684576,ILMN_1688543,ILMN_1727855,ILMN_1746769,ILMN_1697654,ILMN_1801476,ILMN_2372398,ILMN_1760332,ILMN_1690884,ILMN_1657993,ILMN_1674759,ILMN_2347424,ILMN_1800130,ILMN_2189027,ILMN_2185665	639	190	13528	1.78279	1	0.671804	47.2883
GOTERM_BP_FAT	GO:0046474~glycerophospholipid biosynthetic process	8	0.869565	0.0405437	ILMN_1800130,ILMN_1688543,ILMN_1727855,ILMN_1697654,ILMN_2185665,ILMN_1760332,ILMN_1690884,ILMN_1657993	639	68	13528	2.49066	1	0.694479	52.1122
GOTERM_BP_FAT	GO:0019637~organophosphate metabolic process	16	1.73913	0.0514478	ILMN_2103774,ILMN_1684576,ILMN_1688543,ILMN_1727855,ILMN_1746769,ILMN_1697654,ILMN_1801476,ILMN_2372398,ILMN_1760332,ILMN_1690884,ILMN_1657993,ILMN_1674759,ILMN_2347424,ILMN_1800130,ILMN_2189027,ILMN_2185665	639	200	13528	1.69365	1	0.752046	60.9236
GOTERM_BP_FAT	GO:0045017~glycerolipid biosynthetic process	8	0.869565	0.0827986	ILMN_1800130,ILMN_1688543,ILMN_1727855,ILMN_1697654,ILMN_2185665,ILMN_1760332,ILMN_1690884,ILMN_1657993	639	80	13528	2.11706	1	0.835406	78.5099
GOTERM_BP_FAT	GO:0006650~glycerophospholipid metabolic process	10	1.08696	0.105141	ILMN_2103774,ILMN_1800130,ILMN_1688543,ILMN_1727855,ILMN_1697654,ILMN_2185665,ILMN_2372398,ILMN_1760332,ILMN_1690884,ILMN_1657993	639	118	13528	1.79412	1	0.872952	86.1419
GOTERM_BP_FAT	GO:0006656~phosphatidylcholine biosynthetic process	3	0.326087	0.139112	ILMN_1688543,ILMN_1727855,ILMN_1690884	639	14	13528	4.53655	1	0.90156	93.0387
GOTERM_BP_FAT	GO:0046486~glycerolipid metabolic process	12	1.30435	0.143605	ILMN_2103774,ILMN_1800130,ILMN_1688543,ILMN_1727855,ILMN_1697654,ILMN_2185665,ILMN_1789007,ILMN_2372398,ILMN_1760332,ILMN_1723418,ILMN_1690884,ILMN_1657993	639	162	13528	1.56819	1	0.902926	93.6575
GOTERM_BP_FAT	GO:0042439~ethanolamine and derivative metabolic process	4	0.434783	0.214827	ILMN_1800130,ILMN_1688543,ILMN_1727855,ILMN_1690884	639	34	13528	2.49066	1	0.943971	98.6466
GOTERM_BP_FAT	GO:0046470~phosphatidylcholine metabolic process	3	0.326087	0.260531	ILMN_1688543,ILMN_1727855,ILMN_1690884	639	21	13528	3.02437	1	0.961273	99.5343
GOTERM_BP_FAT	GO:0006576~biogenic amine metabolic process	7	0.76087	0.307747	ILMN_2112915,ILMN_1800130,ILMN_2280707,ILMN_1688543,ILMN_1727855,ILMN_1707169,ILMN_1690884	639	97	13528	1.52777	1	0.973436	99.856
GOTERM_BP_FAT	GO:0042157~lipoprotein metabolic process	6	0.652174	0.325616	ILMN_1688543,ILMN_2185665,ILMN_1789007,ILMN_1760332,ILMN_1690884,ILMN_1657993	639	80	13528	1.58779	1	0.976766	99.9096
GOTERM_BP_FAT	GO:0008610~lipid biosynthetic process	18	1.95652	0.355466	ILMN_2059549,ILMN_1684576,ILMN_1688543,ILMN_1727855,ILMN_1697654,ILMN_1801476,ILMN_1736742,ILMN_1740418,ILMN_1760332,ILMN_1690884,ILMN_1797531,ILMN_1674759,ILMN_1657993,ILMN_2347424,ILMN_1735584,ILMN_1800130,ILMN_2185665,ILMN_2414135	639	323	13528	1.17978	1	0.981612	99.9596
GOTERM_BP_FAT	GO:0006506~GPI anchor biosynthetic process	3	0.326087	0.481128	ILMN_2185665,ILMN_1760332,ILMN_1657993	639	34	13528	1.86799	1	0.992911	99.9991
GOTERM_BP_FAT	GO:0006505~GPI anchor metabolic process	3	0.326087	0.496507	ILMN_2185665,ILMN_1760332,ILMN_1657993	639	35	13528	1.81462	1	0.993315	99.9995
GOTERM_BP_FAT	GO:0042158~lipoprotein biosynthetic process	4	0.434783	0.51968	ILMN_2185665,ILMN_1760332,ILMN_1690884,ILMN_1657993	639	58	13528	1.46004	1	0.994616	99.9998
GOTERM_BP_FAT	GO:0046489~phosphoinositide biosynthetic process	3	0.326087	0.568881	ILMN_2185665,ILMN_1760332,ILMN_1657993	639	40	13528	1.58779	1	0.996178	100
GOTERM_BP_FAT	GO:0030384~phosphoinositide metabolic process	4	0.434783	0.675773	ILMN_2103774,ILMN_2185665,ILMN_1760332,ILMN_1657993	639	73	13528	1.16003	1	0.998468	100
GOTERM_BP_FAT	GO:0006497~protein amino acid lipidation	3	0.326087	0.720616	ILMN_2185665,ILMN_1760332,ILMN_1657993	639	53	13528	1.19833	1	0.999056	100
Annotation Cluster 73	Enrichment Score: 0.7121265499460252
Category	Term	Count	%	PValue	Genes	List Total	Pop Hits	Pop Total	Fold Enrichment	Bonferroni	Benjamini	FDR
GOTERM_MF_FAT	GO:0005088~Ras guanyl-nucleotide exchange factor activity	9	0.978261	0.0583402	ILMN_1705743,ILMN_1655577,ILMN_2354211,ILMN_1773413,ILMN_1794781,ILMN_1669928,ILMN_1667405,ILMN_2190598,ILMN_2104141	620	88	12983	2.14162	1	0.988491	60.3571
GOTERM_MF_FAT	GO:0005089~Rho guanyl-nucleotide exchange factor activity	8	0.869565	0.0621911	ILMN_1705743,ILMN_1655577,ILMN_1773413,ILMN_1794781,ILMN_1669928,ILMN_1667405,ILMN_2190598,ILMN_2104141	620	74	12983	2.26382	1	0.987369	62.7804
GOTERM_MF_FAT	GO:0030695~GTPase regulator activity	27	2.93478	0.073699	ILMN_1770824,ILMN_2215881,ILMN_1733155,ILMN_1769433,ILMN_2382657,ILMN_2104141,ILMN_1750785,ILMN_1655577,ILMN_2103685,ILMN_2041236,ILMN_1790962,ILMN_1692539,ILMN_1669928,ILMN_1667405,ILMN_1808226,ILMN_2190598,ILMN_1760027,ILMN_1705743,ILMN_2060212,ILMN_2354211,ILMN_1773413,ILMN_2290204,ILMN_1794781,ILMN_1758613,ILMN_1722923,ILMN_1805693,ILMN_1681657	620	404	12983	1.39948	1	0.984544	69.2225
GOTERM_MF_FAT	GO:0060589~nucleoside-triphosphatase regulator activity	27	2.93478	0.0901812	ILMN_1770824,ILMN_2215881,ILMN_1733155,ILMN_1769433,ILMN_2382657,ILMN_2104141,ILMN_1750785,ILMN_1655577,ILMN_2103685,ILMN_2041236,ILMN_1790962,ILMN_1692539,ILMN_1669928,ILMN_1667405,ILMN_1808226,ILMN_2190598,ILMN_1760027,ILMN_1705743,ILMN_2060212,ILMN_2354211,ILMN_1773413,ILMN_2290204,ILMN_1794781,ILMN_1758613,ILMN_1722923,ILMN_1805693,ILMN_1681657	620	413	12983	1.36898	1	0.986291	76.6538
UP_SEQ_FEATURE	domain:PH 2	5	0.543478	0.0949642	ILMN_1699254,ILMN_1655577,ILMN_1730995,ILMN_2190598,ILMN_2104141	902	37	19113	2.86346	1	0.983046	82.6147
UP_SEQ_FEATURE	domain:DH	7	0.76087	0.0953736	ILMN_1705743,ILMN_1655577,ILMN_1794781,ILMN_1669928,ILMN_1667405,ILMN_2190598,ILMN_2104141	902	67	19113	2.21384	1	0.98216	82.7521
UP_SEQ_FEATURE	domain:PH 1	5	0.543478	0.102389	ILMN_1699254,ILMN_1655577,ILMN_1730995,ILMN_2190598,ILMN_2104141	902	38	19113	2.7881	1	0.981685	84.9529
INTERPRO	IPR000219:Dbl homology (DH) domain	7	0.76087	0.109306	ILMN_1705743,ILMN_1655577,ILMN_1794781,ILMN_1669928,ILMN_1667405,ILMN_2190598,ILMN_2104141	793	69	16659	2.1312	1	0.946734	84.4238
INTERPRO	IPR001849:Pleckstrin homology	19	2.06522	0.112363	ILMN_1783231,ILMN_1759330,ILMN_1699254,ILMN_1669833,ILMN_1655577,ILMN_1667079,ILMN_1730995,ILMN_1669928,ILMN_1667405,ILMN_2190598,ILMN_1705743,ILMN_1767651,ILMN_1773413,ILMN_1794781,ILMN_1814661,ILMN_2041780,ILMN_1696585,ILMN_2382657,ILMN_2104141	793	277	16659	1.44095	1	0.944482	85.2605
SP_PIR_KEYWORDS	guanine-nucleotide releasing factor	10	1.08696	0.115178	ILMN_1705743,ILMN_1655577,ILMN_2354211,ILMN_1773413,ILMN_1794781,ILMN_1669928,ILMN_1758613,ILMN_1667405,ILMN_2190598,ILMN_2104141	903	121	19235	1.76043	1	0.718083	82.8917
SMART	SM00325:RhoGEF	7	0.76087	0.147061	ILMN_1705743,ILMN_1655577,ILMN_1794781,ILMN_1669928,ILMN_1667405,ILMN_2190598,ILMN_2104141	472	69	9079	1.95139	1	0.915878	87.3199
GOTERM_BP_FAT	GO:0035023~regulation of Rho protein signal transduction	8	0.869565	0.186089	ILMN_1705743,ILMN_1655577,ILMN_1794781,ILMN_1669928,ILMN_1667405,ILMN_1805693,ILMN_2190598,ILMN_2104141	639	99	13528	1.71075	1	0.93135	97.4346
GOTERM_MF_FAT	GO:0005085~guanyl-nucleotide exchange factor activity	11	1.19565	0.189552	ILMN_1705743,ILMN_1655577,ILMN_2354211,ILMN_1773413,ILMN_1794781,ILMN_1669928,ILMN_1758613,ILMN_1667405,ILMN_1770824,ILMN_2190598,ILMN_2104141	620	152	12983	1.51542	1	0.994501	96.064
SMART	SM00233:PH	19	2.06522	0.191388	ILMN_1783231,ILMN_1759330,ILMN_1699254,ILMN_1669833,ILMN_1655577,ILMN_1667079,ILMN_1730995,ILMN_1669928,ILMN_1667405,ILMN_2190598,ILMN_1705743,ILMN_1767651,ILMN_1773413,ILMN_1794781,ILMN_1814661,ILMN_2041780,ILMN_1696585,ILMN_2382657,ILMN_2104141	472	277	9079	1.31938	1	0.889642	93.6582
UP_SEQ_FEATURE	domain:PH	15	1.63043	0.229765	ILMN_1783231,ILMN_1759330,ILMN_1669833,ILMN_1667079,ILMN_1669928,ILMN_1667405,ILMN_1705743,ILMN_1767651,ILMN_1752665,ILMN_1773413,ILMN_1794781,ILMN_1814661,ILMN_2041780,ILMN_1696585,ILMN_2382657	902	237	19113	1.34111	1	0.994717	98.9718
GOTERM_MF_FAT	GO:0005083~small GTPase regulator activity	17	1.84783	0.236457	ILMN_1750785,ILMN_1655577,ILMN_1669928,ILMN_1667405,ILMN_1770824,ILMN_1733155,ILMN_2190598,ILMN_1769433,ILMN_1760027,ILMN_1705743,ILMN_2060212,ILMN_2354211,ILMN_1773413,ILMN_1794781,ILMN_1805693,ILMN_1681657,ILMN_2104141	620	274	12983	1.29922	1	0.991701	98.4277
INTERPRO	IPR001331:Guanine-nucleotide dissociation stimulator, CDC24, conserved site	5	0.543478	0.351584	ILMN_1705743,ILMN_1655577,ILMN_1794781,ILMN_1669928,ILMN_1667405	793	63	16659	1.66727	1	0.991338	99.905
INTERPRO	IPR011993:Pleckstrin homology-type	17	1.84783	0.369116	ILMN_1680434,ILMN_1783231,ILMN_1759330,ILMN_1699254,ILMN_1655577,ILMN_1667079,ILMN_1754921,ILMN_1730995,ILMN_2190598,ILMN_1760027,ILMN_2116827,ILMN_1705743,ILMN_1671486,ILMN_1773413,ILMN_1696585,ILMN_2382657,ILMN_2104141	793	303	16659	1.17864	1	0.99261	99.9388
GOTERM_BP_FAT	GO:0032319~regulation of Rho GTPase activity	3	0.326087	0.383238	ILMN_1805693,ILMN_2190598,ILMN_2104141	639	28	13528	2.26828	1	0.985382	99.9815
GOTERM_BP_FAT	GO:0051056~regulation of small GTPase mediated signal transduction	13	1.41304	0.528473	ILMN_1655577,ILMN_1669833,ILMN_2041236,ILMN_1667405,ILMN_1669928,ILMN_1733155,ILMN_2190598,ILMN_1769433,ILMN_1705743,ILMN_2060212,ILMN_1794781,ILMN_1805693,ILMN_2104141	639	252	13528	1.09213	1	0.994938	99.9998
GOTERM_BP_FAT	GO:0046578~regulation of Ras protein signal transduction	11	1.19565	0.533624	ILMN_1705743,ILMN_1669833,ILMN_1655577,ILMN_2060212,ILMN_1794781,ILMN_1669928,ILMN_1667405,ILMN_1805693,ILMN_2190598,ILMN_2104141,ILMN_1733155	639	210	13528	1.10894	1	0.995047	99.9999
GOTERM_BP_FAT	GO:0030031~cell projection assembly	5	0.543478	0.554589	ILMN_1715647,ILMN_1794781,ILMN_2190598,ILMN_2104141,ILMN_1736078	639	83	13528	1.27534	1	0.995682	99.9999
GOTERM_BP_FAT	GO:0032318~regulation of Ras GTPase activity	5	0.543478	0.729113	ILMN_2060212,ILMN_1805693,ILMN_2190598,ILMN_2104141,ILMN_1733155	639	104	13528	1.01782	1	0.999156	100
GOTERM_BP_FAT	GO:0043087~regulation of GTPase activity	5	0.543478	0.837967	ILMN_2060212,ILMN_1805693,ILMN_2190598,ILMN_2104141,ILMN_1733155	639	123	13528	0.860593	1	0.999837	100
Annotation Cluster 74	Enrichment Score: 0.710519755424186
Category	Term	Count	%	PValue	Genes	List Total	Pop Hits	Pop Total	Fold Enrichment	Bonferroni	Benjamini	FDR
GOTERM_MF_FAT	GO:0008094~DNA-dependent ATPase activity	7	0.76087	0.0532207	ILMN_1801909,ILMN_1707945,ILMN_1784860,ILMN_1709484,ILMN_1696266,ILMN_1703092,ILMN_2331231	620	57	12983	2.57162	1	0.988531	56.9066
GOTERM_BP_FAT	GO:0006261~DNA-dependent DNA replication	5	0.543478	0.292088	ILMN_1707945,ILMN_1784860,ILMN_1709484,ILMN_1740083,ILMN_1727459	639	58	13528	1.82505	1	0.970902	99.7857
GOTERM_CC_FAT	GO:0005657~replication fork	3	0.326087	0.475167	ILMN_1707945,ILMN_1784860,ILMN_1709484	634	32	12782	1.89008	1	0.957466	99.9887
Annotation Cluster 75	Enrichment Score: 0.7089044532271279
Category	Term	Count	%	PValue	Genes	List Total	Pop Hits	Pop Total	Fold Enrichment	Bonferroni	Benjamini	FDR
UP_SEQ_FEATURE	nucleotide phosphate-binding region:ATP	60	6.52174	0.0225445	ILMN_1759330,ILMN_2096970,ILMN_1719785,ILMN_1658027,ILMN_1699354,ILMN_1703092,ILMN_1667125,ILMN_1692433,ILMN_1740083,ILMN_2215862,ILMN_2225718,ILMN_2135984,ILMN_1754858,ILMN_1732066,ILMN_1778213,ILMN_2138589,ILMN_2131936,ILMN_1795119,ILMN_1681757,ILMN_2227011,ILMN_1686405,ILMN_1799667,ILMN_1707881,ILMN_1797184,ILMN_1756705,ILMN_2360054,ILMN_1692261,ILMN_1785061,ILMN_1785914,ILMN_2334205,ILMN_1681…	902	962	19113	1.3216	1	0.894785	32.9557
SP_PIR_KEYWORDS	kinase	43	4.67391	0.0485203	ILMN_2059549,ILMN_2103774,ILMN_1767414,ILMN_1709085,ILMN_2096970,ILMN_1725417,ILMN_1719785,ILMN_1699354,ILMN_1700349,ILMN_1733155,ILMN_1800130,ILMN_1700204,ILMN_1708159,ILMN_1667125,ILMN_1768506,ILMN_2270443,ILMN_2135984,ILMN_1754858,ILMN_1776582,ILMN_1732066,ILMN_1778213,ILMN_2091707,ILMN_1717707,ILMN_1680434,ILMN_2138589,ILMN_1664265,ILMN_1775931,ILMN_1741801,ILMN_1679495,ILMN_1686405,ILMN_1797…	903	688	19235	1.33133	1	0.568529	51.2094
SP_PIR_KEYWORDS	atp-binding	73	7.93478	0.10267	ILMN_1759330,ILMN_2096970,ILMN_1719785,ILMN_1694582,ILMN_1658027,ILMN_2125869,ILMN_1699354,ILMN_1703092,ILMN_1808789,ILMN_1800130,ILMN_1667125,ILMN_1692433,ILMN_1740083,ILMN_2215862,ILMN_2225718,ILMN_2135984,ILMN_1754858,ILMN_1732066,ILMN_1778213,ILMN_213	903	1326	19235	1.17269	1	0.713	79.0507
GOTERM_MF_FAT	GO:0005524~ATP binding	79	8.58696	0.18141	ILMN_1759330,ILMN_2096970,ILMN_1719785,ILMN_1694582,ILMN_1658027,ILMN_2125869,ILMN_1699354,ILMN_1703092,ILMN_1808789,ILMN_1797531,ILMN_1800130,ILMN_1780057,ILMN_1667125,ILMN_1692433,ILMN_1740083,ILMN_2215862,ILMN_2225718,ILMN_2135984,ILMN_1754858,ILMN_173	620	1477	12983	1.12003	1	0.994885	95.4093
UP_SEQ_FEATURE	binding site:ATP	31	3.36957	0.199998	ILMN_2059549,ILMN_1767414,ILMN_1709085,ILMN_2096970,ILMN_1719785,ILMN_1694582,ILMN_1699354,ILMN_1667125,ILMN_1768506,ILMN_2270443,ILMN_1754858,ILMN_2135984,ILMN_1732066,ILMN_1776582,ILMN_1778213,ILMN_2138589,ILMN_1664265,ILMN_1775931,ILMN_1741801,ILMN_2227011,ILMN_1679495,ILMN_1686405,ILMN_1797184,ILMN_1779800,ILMN_1758087,ILMN_2360054,ILMN_1697189,ILMN_1780898,ILMN_1785061,ILMN_1692261,ILMN_1681…	902	542	19113	1.21195	1	0.993504	98.001
GOTERM_MF_FAT	GO:0030554~adenyl nucleotide binding	83	9.02174	0.211278	ILMN_1759330,ILMN_2096970,ILMN_1719785,ILMN_1694582,ILMN_1658027,ILMN_2125869,ILMN_1699354,ILMN_1703092,ILMN_1808789,ILMN_1797531,ILMN_1800130,ILMN_1780057,ILMN_1667125,ILMN_1692433,ILMN_1740083,ILMN_2215862,ILMN_1653342,ILMN_2225718,ILMN_2135984,ILMN_175	620	1577	12983	1.10212	1	0.993071	97.4094
GOTERM_MF_FAT	GO:0032559~adenyl ribonucleotide binding	79	8.58696	0.213573	ILMN_1759330,ILMN_2096970,ILMN_1719785,ILMN_1694582,ILMN_1658027,ILMN_2125869,ILMN_1699354,ILMN_1703092,ILMN_1808789,ILMN_1797531,ILMN_1800130,ILMN_1780057,ILMN_1667125,ILMN_1692433,ILMN_1740083,ILMN_2215862,ILMN_2225718,ILMN_2135984,ILMN_1754858,ILMN_173	620	1497	12983	1.10507	1	0.992607	97.523
SP_PIR_KEYWORDS	nucleotide-binding	87	9.45652	0.21546	ILMN_1759330,ILMN_2096970,ILMN_1719785,ILMN_1694582,ILMN_1658027,ILMN_2125869,ILMN_1699354,ILMN_1703092,ILMN_1808789,ILMN_1699772,ILMN_2170209,ILMN_1800130,ILMN_1667125,ILMN_1692433,ILMN_1791826,ILMN_1740083,ILMN_2215862,ILMN_2225718,ILMN_2135984,ILMN_175	903	1686	19235	1.09917	1	0.801859	96.9839
GOTERM_MF_FAT	GO:0001883~purine nucleoside binding	83	9.02174	0.255819	ILMN_1759330,ILMN_2096970,ILMN_1719785,ILMN_1694582,ILMN_1658027,ILMN_2125869,ILMN_1699354,ILMN_1703092,ILMN_1808789,ILMN_1797531,ILMN_1800130,ILMN_1780057,ILMN_1667125,ILMN_1692433,ILMN_1740083,ILMN_2215862,ILMN_1653342,ILMN_2225718,ILMN_2135984,ILMN_175	620	1601	12983	1.0856	1	0.991997	98.9412
GOTERM_MF_FAT	GO:0001882~nucleoside binding	83	9.02174	0.284758	ILMN_1759330,ILMN_2096970,ILMN_1719785,ILMN_1694582,ILMN_1658027,ILMN_2125869,ILMN_1699354,ILMN_1703092,ILMN_1808789,ILMN_1797531,ILMN_1800130,ILMN_1780057,ILMN_1667125,ILMN_1692433,ILMN_1740083,ILMN_2215862,ILMN_1653342,ILMN_2225718,ILMN_2135984,ILMN_175	620	1612	12983	1.07819	1	0.99035	99.425
GOTERM_MF_FAT	GO:0017076~purine nucleotide binding	96	10.4348	0.354849	ILMN_1759330,ILMN_2096970,ILMN_1719785,ILMN_1694582,ILMN_1658027,ILMN_2125869,ILMN_1699354,ILMN_1703092,ILMN_1808789,ILMN_1797531,ILMN_2170209,ILMN_1699772,ILMN_1800130,ILMN_1780057,ILMN_1667125,ILMN_1692433,ILMN_1791826,ILMN_1740083,ILMN_2215862,ILMN_165	620	1918	12983	1.04811	1	0.992591	99.8825
GOTERM_MF_FAT	GO:0004672~protein kinase activity	32	3.47826	0.358491	ILMN_2059549,ILMN_1767414,ILMN_1709085,ILMN_2096970,ILMN_1699354,ILMN_1700349,ILMN_1797531,ILMN_1667125,ILMN_1768506,ILMN_2270443,ILMN_1667381,ILMN_2135984,ILMN_1754858,ILMN_1776582,ILMN_1812503,ILMN_1778213,ILMN_2138589,ILMN_1664265,ILMN_1775931,ILMN_1741801,ILMN_1679495,ILMN_1686405,ILMN_1797184,ILMN_1779800,ILMN_1758087,ILMN_2360054,ILMN_1697189,ILMN_1780898,ILMN_1785061,ILMN_1692261,ILMN_1751…	620	606	12983	1.10576	1	0.992563	99.8923
GOTERM_MF_FAT	GO:0032553~ribonucleotide binding	92	10	0.36334	ILMN_1759330,ILMN_2096970,ILMN_1719785,ILMN_1694582,ILMN_1658027,ILMN_2125869,ILMN_1699354,ILMN_1703092,ILMN_1808789,ILMN_1797531,ILMN_1699772,ILMN_2170209,ILMN_1800130,ILMN_1780057,ILMN_1667125,ILMN_1692433,ILMN_1791826,ILMN_1740083,ILMN_2215862,ILMN_222	620	1836	12983	1.0493	1	0.99269	99.9041
GOTERM_MF_FAT	GO:0032555~purine ribonucleotide binding	92	10	0.36334	ILMN_1759330,ILMN_2096970,ILMN_1719785,ILMN_1694582,ILMN_1658027,ILMN_2125869,ILMN_1699354,ILMN_1703092,ILMN_1808789,ILMN_1797531,ILMN_1699772,ILMN_2170209,ILMN_1800130,ILMN_1780057,ILMN_1667125,ILMN_1692433,ILMN_1791826,ILMN_1740083,ILMN_2215862,ILMN_222	620	1836	12983	1.0493	1	0.99269	99.9041
GOTERM_MF_FAT	GO:0000166~nucleotide binding	109	11.8478	0.47975	ILMN_1699354,ILMN_1797531,ILMN_1808789,ILMN_1699772,ILMN_1800130,ILMN_1795454,ILMN_1740083,ILMN_2225718,ILMN_1754858,ILMN_2135984,ILMN_2195703,ILMN_1700831,ILMN_1686405,ILMN_1707881,ILMN_1799667,ILMN_1756705,ILMN_2360054,ILMN_1658684,ILMN_1692261,ILMN_234	620	2245	12983	1.0167	1	0.996981	99.9957
Annotation Cluster 76	Enrichment Score: 0.6979604832090424
Category	Term	Count	%	PValue	Genes	List Total	Pop Hits	Pop Total	Fold Enrichment	Bonferroni	Benjamini	FDR
GOTERM_BP_FAT	GO:0000122~negative regulation of transcription from RNA polymerase II promoter	19	2.06522	0.080931	ILMN_1674646,ILMN_1707175,ILMN_2213136,ILMN_1801909,ILMN_1682034,ILMN_1763328,ILMN_1712537,ILMN_1762801,ILMN_1784217,ILMN_1680987,ILMN_2241187,ILMN_2381168,ILMN_1695687,ILMN_1788203,ILMN_2350357,ILMN_1792990,ILMN_2177156,ILMN_1712161,ILMN_1703180	639	266	13528	1.51218	1	0.835321	77.7179
GOTERM_BP_FAT	GO:0051253~negative regulation of RNA metabolic process	24	2.6087	0.0901664	ILMN_1674646,ILMN_1794333,ILMN_1733841,ILMN_1707175,ILMN_2213136,ILMN_1801909,ILMN_1682034,ILMN_1722718,ILMN_1763328,ILMN_1712537,ILMN_1762801,ILMN_1775345,ILMN_1784217,ILMN_1680987,ILMN_2241187,ILMN_1734285,ILMN_2381168,ILMN_1695687,ILMN_1788203,ILMN_2350357,ILMN_1792990,ILMN_2177156,ILMN_1712161,ILMN_1703180	639	362	13528	1.40357	1	0.850287	81.3824
GOTERM_BP_FAT	GO:0045892~negative regulation of transcription, DNA-dependent	23	2.5	0.119093	ILMN_1674646,ILMN_1794333,ILMN_1733841,ILMN_1707175,ILMN_2213136,ILMN_1801909,ILMN_1682034,ILMN_1722718,ILMN_1763328,ILMN_1712537,ILMN_1762801,ILMN_1784217,ILMN_1680987,ILMN_2241187,ILMN_1734285,ILMN_2381168,ILMN_1695687,ILMN_1788203,ILMN_2350357,ILMN_1792990,ILMN_2177156,ILMN_1712161,ILMN_1703180	639	356	13528	1.36776	1	0.883246	89.5217
GOTERM_BP_FAT	GO:0006357~regulation of transcription from RNA polymerase II promoter	42	4.56522	0.13248	ILMN_1733841,ILMN_1801909,ILMN_1722718,ILMN_1814657,ILMN_2078995,ILMN_2120965,ILMN_1680987,ILMN_2241187,ILMN_1701653,ILMN_1730329,ILMN_1681805,ILMN_1764709,ILMN_1741566,ILMN_1712161,ILMN_1703180,ILMN_1783185,ILMN_2106656,ILMN_1674646,ILMN_1794333,ILMN_2195703,ILMN_1691641,ILMN_1707175,ILMN_2213136,ILMN_1750062,ILMN_1682034,ILMN_1763328,ILMN_1712537,ILMN_2219767,ILMN_1762801,ILMN_1784217,ILMN_2381…	639	727	13528	1.22306	1	0.89613	92.0204
GOTERM_BP_FAT	GO:0051172~negative regulation of nitrogen compound metabolic process	31	3.36957	0.144608	ILMN_1733841,ILMN_1801909,ILMN_1722718,ILMN_1775345,ILMN_1680987,ILMN_2241187,ILMN_2112915,ILMN_1768506,ILMN_1709484,ILMN_1712161,ILMN_1729212,ILMN_1703180,ILMN_1794333,ILMN_1674646,ILMN_1707175,ILMN_2213136,ILMN_1682034,ILMN_2154950,ILMN_1789007,ILMN_1763328,ILMN_1712537,ILMN_1762801,ILMN_1784217,ILMN_1734285,ILMN_2381168,ILMN_1695687,ILMN_1788203,ILMN_2350357,ILMN_1792990,ILMN_2177156,ILMN_1785…	639	519	13528	1.26452	1	0.90337	93.7884
GOTERM_BP_FAT	GO:0045934~negative regulation of nucleobase, nucleoside, nucleotide and nucleic acid metabolic process	30	3.26087	0.171725	ILMN_1733841,ILMN_1801909,ILMN_1722718,ILMN_1775345,ILMN_1680987,ILMN_2241187,ILMN_2112915,ILMN_1768506,ILMN_1709484,ILMN_1712161,ILMN_1729212,ILMN_1703180,ILMN_1794333,ILMN_1674646,ILMN_1707175,ILMN_2213136,ILMN_1682034,ILMN_2154950,ILMN_1763328,ILMN_1712537,ILMN_1762801,ILMN_1784217,ILMN_1734285,ILMN_2381168,ILMN_1695687,ILMN_1788203,ILMN_2350357,ILMN_1792990,ILMN_2177156,ILMN_1785914	639	512	13528	1.24046	1	0.925874	96.4981
GOTERM_BP_FAT	GO:0031327~negative regulation of cellular biosynthetic process	32	3.47826	0.204243	ILMN_1733841,ILMN_1801909,ILMN_1722718,ILMN_1680987,ILMN_2241187,ILMN_2112915,ILMN_1768506,ILMN_1709484,ILMN_1712161,ILMN_1700888,ILMN_1729212,ILMN_1703180,ILMN_1794333,ILMN_1674646,ILMN_1707175,ILMN_2213136,ILMN_1682034,ILMN_2154950,ILMN_1789007,ILMN_1763328,ILMN_1712537,ILMN_1762801,ILMN_1784217,ILMN_1734285,ILMN_2381168,ILMN_1695687,ILMN_1788203,ILMN_2350357,ILMN_1792990,ILMN_2177156,ILMN_1813…	639	561	13528	1.20759	1	0.941295	98.2826
GOTERM_BP_FAT	GO:0009890~negative regulation of biosynthetic process	32	3.47826	0.236846	ILMN_1733841,ILMN_1801909,ILMN_1722718,ILMN_1680987,ILMN_2241187,ILMN_2112915,ILMN_1768506,ILMN_1709484,ILMN_1712161,ILMN_1700888,ILMN_1729212,ILMN_1703180,ILMN_1794333,ILMN_1674646,ILMN_1707175,ILMN_2213136,ILMN_1682034,ILMN_2154950,ILMN_1789007,ILMN_1763328,ILMN_1712537,ILMN_1762801,ILMN_1784217,ILMN_1734285,ILMN_2381168,ILMN_1695687,ILMN_1788203,ILMN_2350357,ILMN_1792990,ILMN_2177156,ILMN_1813…	639	573	13528	1.1823	1	0.95364	99.1841
GOTERM_BP_FAT	GO:0010558~negative regulation of macromolecule biosynthetic process	29	3.15217	0.356984	ILMN_1733841,ILMN_1801909,ILMN_1722718,ILMN_1680987,ILMN_2241187,ILMN_1768506,ILMN_1709484,ILMN_1712161,ILMN_1700888,ILMN_1703180,ILMN_1794333,ILMN_1674646,ILMN_1707175,ILMN_2213136,ILMN_1682034,ILMN_2154950,ILMN_1763328,ILMN_1712537,ILMN_1762801,ILMN_1784217,ILMN_1734285,ILMN_2381168,ILMN_1695687,ILMN_1788203,ILMN_2350357,ILMN_1792990,ILMN_2177156,ILMN_1813338,ILMN_1785914	639	547	13528	1.12239	1	0.981511	99.9613
GOTERM_BP_FAT	GO:0016481~negative regulation of transcription	24	2.6087	0.408958	ILMN_1674646,ILMN_1794333,ILMN_1733841,ILMN_1707175,ILMN_2213136,ILMN_1801909,ILMN_1682034,ILMN_2154950,ILMN_1722718,ILMN_1763328,ILMN_1712537,ILMN_1762801,ILMN_1784217,ILMN_1680987,ILMN_2241187,ILMN_1734285,ILMN_2381168,ILMN_1695687,ILMN_1788203,ILMN_2350357,ILMN_1792990,ILMN_2177156,ILMN_1712161,ILMN_1703180	639	459	13528	1.10696	1	0.988197	99.9913
GOTERM_BP_FAT	GO:0010629~negative regulation of gene expression	26	2.82609	0.431942	ILMN_1733841,ILMN_1801909,ILMN_1722718,ILMN_1680987,ILMN_2241187,ILMN_1748697,ILMN_1712161,ILMN_1703180,ILMN_1794333,ILMN_1748903,ILMN_1674646,ILMN_2213136,ILMN_1707175,ILMN_1682034,ILMN_2154950,ILMN_1763328,ILMN_1712537,ILMN_1762801,ILMN_1784217,ILMN_1734285,ILMN_2381168,ILMN_1695687,ILMN_1788203,ILMN_2350357,ILMN_1792990,ILMN_2177156	639	504	13528	1.09213	1	0.989678	99.9957
GOTERM_BP_FAT	GO:0010605~negative regulation of macromolecule metabolic process	36	3.91304	0.482932	ILMN_1684576,ILMN_1733841,ILMN_1801909,ILMN_1722718,ILMN_1759910,ILMN_1775345,ILMN_1680987,ILMN_2241187,ILMN_1748697,ILMN_1790228,ILMN_1768506,ILMN_1709484,ILMN_1712161,ILMN_1700888,ILMN_1703180,ILMN_1674646,ILMN_1794333,ILMN_1748903,ILMN_1707175,ILMN_2213136,ILMN_1682034,ILMN_2154950,ILMN_1763328,ILMN_1800952,ILMN_1712537,ILMN_1762801,ILMN_1784217,ILMN_1734285,ILMN_2381168,ILMN_1695687,ILMN_1788…	639	734	13528	1.03834	1	0.992998	99.9992
Annotation Cluster 77	Enrichment Score: 0.6941592189298313
Category	Term	Count	%	PValue	Genes	List Total	Pop Hits	Pop Total	Fold Enrichment	Bonferroni	Benjamini	FDR
UP_SEQ_FEATURE	domain:Ig-like C2-type 3	11	1.19565	0.0625356	ILMN_1657316,ILMN_2160428,ILMN_1664330,ILMN_1716733,ILMN_2405353,ILMN_1676709,ILMN_2315789,ILMN_1744635,ILMN_1813338,ILMN_1686405,ILMN_2396546	902	122	19113	1.91054	1	0.966661	67.7701
INTERPRO	IPR013098:Immunoglobulin I-set	12	1.30435	0.0646746	ILMN_1720511,ILMN_1692739,ILMN_1716733,ILMN_2344221,ILMN_2405353,ILMN_1676709,ILMN_2315789,ILMN_1744635,ILMN_1686405,ILMN_1695978,ILMN_1796925,ILMN_1756755	793	138	16659	1.82674	1	0.907627	65.8366
UP_SEQ_FEATURE	domain:Ig-like C2-type 6	5	0.543478	0.0949642	ILMN_1657316,ILMN_2405353,ILMN_1676709,ILMN_1686405,ILMN_2396546	902	37	19113	2.86346	1	0.983046	82.6147
INTERPRO	IPR013151:Immunoglobulin	15	1.63043	0.101735	ILMN_2138589,ILMN_1657316,ILMN_2160428,ILMN_1787750,ILMN_1716733,ILMN_2406532,ILMN_1676709,ILMN_1744635,ILMN_1686405,ILMN_1687533,ILMN_1664330,ILMN_2405353,ILMN_2315789,ILMN_1813338,ILMN_2396546	793	202	16659	1.55997	1	0.945641	82.155
INTERPRO	IPR003598:Immunoglobulin subtype 2	15	1.63043	0.111026	ILMN_1657316,ILMN_2160428,ILMN_1716733,ILMN_2406532,ILMN_1676709,ILMN_1744635,ILMN_1686405,ILMN_1695978,ILMN_1756755,ILMN_1796925,ILMN_2165463,ILMN_1720511,ILMN_1664330,ILMN_2405353,ILMN_2315789	793	205	16659	1.53714	1	0.945882	84.8999
UP_SEQ_FEATURE	domain:Ig-like C2-type 1	14	1.52174	0.114713	ILMN_2138589,ILMN_1657316,ILMN_2160428,ILMN_1716733,ILMN_1676709,ILMN_1744635,ILMN_1686405,ILMN_1796925,ILMN_1664330,ILMN_1786823,ILMN_2405353,ILMN_2315789,ILMN_1813338,ILMN_2396546	902	190	19113	1.56134	1	0.984778	88.1919
UP_SEQ_FEATURE	domain:Ig-like C2-type 5	6	0.652174	0.116407	ILMN_1657316,ILMN_1716733,ILMN_2405353,ILMN_1676709,ILMN_1686405,ILMN_2396546	902	55	19113	2.31159	1	0.984855	88.5819
UP_SEQ_FEATURE	domain:Ig-like C2-type 2	14	1.52174	0.118109	ILMN_2138589,ILMN_1657316,ILMN_2160428,ILMN_1716733,ILMN_1676709,ILMN_1744635,ILMN_1686405,ILMN_1796925,ILMN_1664330,ILMN_1786823,ILMN_2405353,ILMN_2315789,ILMN_1813338,ILMN_2396546	902	191	19113	1.55316	1	0.984936	88.9614
UP_SEQ_FEATURE	domain:Ig-like C2-type 4	7	0.76087	0.148359	ILMN_1657316,ILMN_1716733,ILMN_2405353,ILMN_1676709,ILMN_1744635,ILMN_1686405,ILMN_2396546	902	76	19113	1.95167	1	0.98864	94.0141
SMART	SM00408:IGc2	15	1.63043	0.178204	ILMN_1657316,ILMN_2160428,ILMN_1716733,ILMN_2406532,ILMN_1676709,ILMN_1744635,ILMN_1686405,ILMN_1695978,ILMN_1756755,ILMN_1796925,ILMN_2165463,ILMN_1720511,ILMN_1664330,ILMN_2405353,ILMN_2315789	472	205	9079	1.40745	1	0.891536	92.1765
UP_SEQ_FEATURE	domain:Ig-like C2-type 7	3	0.326087	0.278147	ILMN_1657316,ILMN_1686405,ILMN_2396546	902	22	19113	2.88949	1	0.997606	99.6703
SP_PIR_KEYWORDS	Immunoglobulin domain	26	2.82609	0.281038	ILMN_1702787,ILMN_1716733,ILMN_1676709,ILMN_1730039,ILMN_1768598,ILMN_1695978,ILMN_1756755,ILMN_2344221,ILMN_2315789,ILMN_2396546,ILMN_2138589,ILMN_2160428,ILMN_1657316,ILMN_1787750,ILMN_1692739,ILMN_2406532,ILMN_1744635,ILMN_1686405,ILMN_1796925,ILMN_2165463,ILMN_1687533,ILMN_1720511,ILMN_1664330,ILMN_2405353,ILMN_1786823,ILMN_1813338	903	470	19235	1.17837	1	0.853802	99.144
INTERPRO	IPR003599:Immunoglobulin subtype	18	1.95652	0.404149	ILMN_2138589,ILMN_2160428,ILMN_1657316,ILMN_1787750,ILMN_1716733,ILMN_1692739,ILMN_2406532,ILMN_1676709,ILMN_1730039,ILMN_1768598,ILMN_1686405,ILMN_1796925,ILMN_1687533,ILMN_1664330,ILMN_2344221,ILMN_2405353,ILMN_1813338,ILMN_2396546	793	330	16659	1.14587	1	0.994099	99.9756
SMART	SM00409:IG	18	1.95652	0.548558	ILMN_2138589,ILMN_2160428,ILMN_1657316,ILMN_1787750,ILMN_1716733,ILMN_1692739,ILMN_2406532,ILMN_1676709,ILMN_1730039,ILMN_1768598,ILMN_1686405,ILMN_1796925,ILMN_1687533,ILMN_1664330,ILMN_2344221,ILMN_2405353,ILMN_1813338,ILMN_2396546	472	330	9079	1.04919	1	0.974454	99.9967
INTERPRO	IPR007110:Immunoglobulin-like	23	2.5	0.681167	ILMN_2138589,ILMN_2160428,ILMN_1657316,ILMN_1787750,ILMN_1716733,ILMN_1692739,ILMN_2406532,ILMN_1676709,ILMN_1730039,ILMN_1744635,ILMN_1686405,ILMN_1695978,ILMN_2165463,ILMN_1756755,ILMN_1796925,ILMN_1687533,ILMN_1720511,ILMN_1664330,ILMN_2344221,ILMN_2405353,ILMN_2315789,ILMN_1813338,ILMN_2396546	793	501	16659	0.964419	1	0.999695	100
INTERPRO	IPR013783:Immunoglobulin-like fold	24	2.6087	0.776038	ILMN_2138589,ILMN_2160428,ILMN_1657316,ILMN_1716733,ILMN_1692739,ILMN_2406532,ILMN_1676709,ILMN_1730039,ILMN_1744635,ILMN_1768598,ILMN_1686405,ILMN_1695978,ILMN_2165463,ILMN_1756755,ILMN_1796925,ILMN_1687533,ILMN_1720511,ILMN_1664330,ILMN_2344221,ILMN_2405353,ILMN_1786823,ILMN_2315789,ILMN_1813338,ILMN_2396546	793	553	16659	0.911721	1	0.999956	100
INTERPRO	IPR013106:Immunoglobulin V-set	8	0.869565	0.954856	ILMN_1664330,ILMN_2406532,ILMN_1730039,ILMN_1813338,ILMN_1686405,ILMN_1796925,ILMN_2396546,ILMN_2165463	793	249	16659	0.674942	1	1	100
Annotation Cluster 78	Enrichment Score: 0.6935911253254647
Category	Term	Count	%	PValue	Genes	List Total	Pop Hits	Pop Total	Fold Enrichment	Bonferroni	Benjamini	FDR
GOTERM_BP_FAT	GO:0060541~respiratory system development	11	1.19565	0.0311546	ILMN_1794333,ILMN_1742929,ILMN_1701653,ILMN_1775224,ILMN_1772817,ILMN_1677376,ILMN_1688633,ILMN_2177156,ILMN_1686405,ILMN_2219767,ILMN_1712537	639	108	13528	2.15626	1	0.664705	43.0539
GOTERM_BP_FAT	GO:0030324~lung development	6	0.652174	0.50308	ILMN_1775224,ILMN_1772817,ILMN_1688633,ILMN_1686405,ILMN_2219767,ILMN_1712537	639	99	13528	1.28307	1	0.993757	99.9996
GOTERM_BP_FAT	GO:0030323~respiratory tube development	6	0.652174	0.529746	ILMN_1775224,ILMN_1772817,ILMN_1688633,ILMN_1686405,ILMN_2219767,ILMN_1712537	639	102	13528	1.24533	1	0.994964	99.9999
Annotation Cluster 79	Enrichment Score: 0.6923397951405978
Category	Term	Count	%	PValue	Genes	List Total	Pop Hits	Pop Total	Fold Enrichment	Bonferroni	Benjamini	FDR
BIOCARTA	h_pitx2Pathway:Multi-step Regulation of Transcription by Pitx2	3	0.326087	0.145391	ILMN_1692967,ILMN_2213136,ILMN_1783444	62	16	1437	4.34577	1	0.976963	83.5283
KEGG_PATHWAY	hsa05210:Colorectal cancer	7	0.76087	0.164094	ILMN_1692967,ILMN_1733841,ILMN_2213136,ILMN_1729368,ILMN_1783444,ILMN_1703408,ILMN_1798971	225	84	5085	1.88333	1	0.958476	87.9981
BIOCARTA	h_gsk3Pathway:Inactivation of Gsk3 by AKT causes accumulation of b-catenin in Alveolar Macrophages	3	0.326087	0.351035	ILMN_1692967,ILMN_2213136,ILMN_1783444	62	29	1437	2.39766	1	0.999396	99.3011
Annotation Cluster 80	Enrichment Score: 0.6863961670947669
Category	Term	Count	%	PValue	Genes	List Total	Pop Hits	Pop Total	Fold Enrichment	Bonferroni	Benjamini	FDR
GOTERM_BP_FAT	GO:0015837~amine transport	10	1.08696	0.105141	ILMN_2059549,ILMN_2241187,ILMN_1684576,ILMN_1673681,ILMN_1708159,ILMN_1810533,ILMN_1712582,ILMN_1698996,ILMN_1671355,ILMN_1660730	639	118	13528	1.79412	1	0.872952	86.1419
GOTERM_BP_FAT	GO:0006865~amino acid transport	7	0.76087	0.250634	ILMN_1684576,ILMN_1673681,ILMN_1810533,ILMN_1712582,ILMN_1698996,ILMN_1671355,ILMN_1660730	639	90	13528	1.6466	1	0.956966	99.4101
GOTERM_BP_FAT	GO:0046942~carboxylic acid transport	10	1.08696	0.257987	ILMN_2112915,ILMN_1684576,ILMN_1673681,ILMN_1810533,ILMN_1676192,ILMN_1712582,ILMN_1698996,ILMN_1671355,ILMN_1705231,ILMN_1660730	639	147	13528	1.44018	1	0.96033	99.505
GOTERM_BP_FAT	GO:0015849~organic acid transport	10	1.08696	0.264245	ILMN_2112915,ILMN_1684576,ILMN_1673681,ILMN_1810533,ILMN_1676192,ILMN_1712582,ILMN_1698996,ILMN_1671355,ILMN_1705231,ILMN_1660730	639	148	13528	1.43044	1	0.962343	99.5742
Annotation Cluster 81	Enrichment Score: 0.6845126573749265
Category	Term	Count	%	PValue	Genes	List Total	Pop Hits	Pop Total	Fold Enrichment	Bonferroni	Benjamini	FDR
UP_SEQ_FEATURE	domain:TSP type-1 5	5	0.543478	0.0281691	ILMN_1791890,ILMN_1656171,ILMN_1805543,ILMN_1721495,ILMN_1794370	902	25	19113	4.23792	1	0.926066	39.4078
UP_SEQ_FEATURE	domain:TSP type-1 4	5	0.543478	0.0562255	ILMN_1791890,ILMN_1656171,ILMN_1805543,ILMN_1721495,ILMN_1794370	902	31	19113	3.41767	1	0.964742	63.7471
UP_SEQ_FEATURE	domain:TSP type-1 3	5	0.543478	0.0878047	ILMN_1791890,ILMN_1656171,ILMN_1805543,ILMN_1721495,ILMN_1794370	902	36	19113	2.943	1	0.980939	80.0389
UP_SEQ_FEATURE	domain:TSP type-1 2	5	0.543478	0.152029	ILMN_1791890,ILMN_1656171,ILMN_1805543,ILMN_1721495,ILMN_1794370	902	44	19113	2.40791	1	0.988219	94.4506
UP_SEQ_FEATURE	domain:TSP type-1 1	5	0.543478	0.152029	ILMN_1791890,ILMN_1656171,ILMN_1805543,ILMN_1721495,ILMN_1794370	902	44	19113	2.40791	1	0.988219	94.4506
UP_SEQ_FEATURE	domain:TSP type-1 6	3	0.326087	0.189835	ILMN_1791890,ILMN_1805543,ILMN_1721495	902	17	19113	3.73934	1	0.992844	97.5057
INTERPRO	IPR010294:ADAM-TS Spacer 1	3	0.326087	0.299366	ILMN_1656171,ILMN_1805543,ILMN_1721495	793	23	16659	2.74012	1	0.988402	99.6704
INTERPRO	IPR013273:Peptidase M12B, ADAM-TS	3	0.326087	0.317182	ILMN_1656171,ILMN_1805543,ILMN_1721495	793	24	16659	2.62595	1	0.989728	99.782
[truncated: 1,576 more rows]

## Sheet: 2a
Figure 6A, ESC-specific genes, 645 genes
Gene list
Illumina ProbeID	Gene Symbol	Definition
[truncated: 645 more rows]

## Sheet: 2b
Figure 6A, ESC-specific genes, 645 genes
[truncated: 374 more rows]

## Sheet: 2c
Figure 6A, ESC-specific genes, 645 genes
[truncated: 1,996 more rows]

[truncated: 14 more sheets: 3a, 3b, 3c, 4a, 4b, 5a, 5b, 5c, 6a, 6b, 6c, 7a, 7b, 7c]
