# Supplementary material for: The LARGE Principle of Cellular Reprogramming: Lost, Acquired and Retained Gene Expression in Foreskin and Amniotic Fluid-Derived Human iPS Cells
Source: PLoS One. 2010 Oct 29;5(10):e13703. doi: 10.1371/journal.pone.0013703 (PMC2966395; doi:10.1371/journal.pone.0013703)
Supplement: Table S6 — Complete list of 525 core self-renewal genes as reported in Figure 6B. Spreadsheet a–c: Core self-renewal signature, 525 genes, (a) GL, (b) DFACha, (c) DFAClu. (0.67 MB XLS) [file pone.0013703.s006.xls]

## Sheet: a
Figure 6B, Core self-renewal signature, 525 genes
Gene list
Illumina ProbeID	Gene Symbol	Definition
ILMN_2227011	ACSBG1	Homo sapiens acyl-CoA synthetase bubblegum family member 1 (ACSBG1), mRNA.
ILMN_2125869	ACTA1	Homo sapiens actin, alpha 1, skeletal muscle (ACTA1), mRNA.
ILMN_1665691	ACTN3	Homo sapiens actinin, alpha 3 (ACTN3), mRNA.
ILMN_1656171	ADAMTS19	Homo sapiens ADAM metallopeptidase with thrombospondin type 1 motif, 19 (ADAMTS19), mRNA.
ILMN_1805543	ADAMTS9	Homo sapiens ADAM metallopeptidase with thrombospondin type 1 motif, 9 (ADAMTS9), mRNA.
ILMN_1721495	ADAMTSL2	Homo sapiens ADAMTS-like 2 (ADAMTSL2), mRNA.
ILMN_1700349	ADCK4	Homo sapiens aarF domain containing kinase 4 (ADCK4), mRNA.
ILMN_2120555	ADCY1	Homo sapiens adenylate cyclase 1 (brain) (ADCY1), mRNA.
ILMN_1733963	ADRA2C	Homo sapiens adrenergic, alpha-2C-, receptor (ADRA2C), mRNA.
ILMN_1707169	AGMAT	Homo sapiens agmatine ureohydrolase (agmatinase) (AGMAT), mRNA.
ILMN_1700183	AGTRL1	Homo sapiens angiotensin II receptor-like 1 (AGTRL1), mRNA.
ILMN_1774207	ANGPT2	Homo sapiens angiopoietin 2 (ANGPT2), mRNA.
ILMN_1776936	ANKRD38	Homo sapiens ankyrin repeat domain 38 (ANKRD38), mRNA.
ILMN_1679256	AP3B2	Homo sapiens adaptor-related protein complex 3, beta 2 subunit (AP3B2), mRNA.
ILMN_1690884	APOA1	Homo sapiens apolipoprotein A-I (APOA1), mRNA.
ILMN_1688543	APOA2	Homo sapiens apolipoprotein A-II (APOA2), mRNA.
ILMN_1789007	APOC1	Homo sapiens apolipoprotein C-I (APOC1), mRNA.
ILMN_1669833	APS	Homo sapiens adaptor protein with pleckstrin homology and src homology 2 domains (APS), mRNA.
ILMN_1786381	AQP6	Homo sapiens aquaporin 6, kidney specific (AQP6), transcript variant 1, mRNA.
ILMN_2290204	ARHGAP28	Homo sapiens Rho GTPase activating protein 28 (ARHGAP28), transcript variant 1, mRNA.
ILMN_1770824	ARHGAP4	Homo sapiens Rho GTPase activating protein 4 (ARHGAP4), mRNA.
ILMN_2382657	ARHGAP9	Homo sapiens Rho GTPase activating protein 9 (ARHGAP9), transcript variant 3, mRNA.
ILMN_1669928	ARHGEF16	Homo sapiens Rho guanine exchange factor (GEF) 16 (ARHGEF16), mRNA.
ILMN_1720604	ARSG	Homo sapiens arylsulfatase G (ARSG), mRNA.
ILMN_1701653	ASCL1	Homo sapiens achaete-scute complex homolog 1 (Drosophila) (ASCL1), mRNA.
ILMN_1695414	ASF1B	Homo sapiens ASF1 anti-silencing function 1 homolog B (S. cerevisiae) (ASF1B), mRNA.
ILMN_1804445	ATF7IP2	Homo sapiens activating transcription factor 7 interacting protein 2 (ATF7IP2), mRNA.
ILMN_1658684	ATP9B	Homo sapiens ATPase, Class II, type 9B (ATP9B), mRNA.
ILMN_2271627	ATXN2L	Homo sapiens ataxin 2-like (ATXN2L), transcript variant A, mRNA.
ILMN_1692967	AXIN1	Homo sapiens axin 1 (AXIN1), transcript variant 1, mRNA.
ILMN_1794072	B3GAT1	Homo sapiens beta-1,3-glucuronyltransferase 1 (glucuronosyltransferase P) (B3GAT1), transcript variant 2, mRNA.
ILMN_1702817	B3GNTL1	Homo sapiens UDP-GlcNAc:betaGal beta-1,3-N-acetylglucosaminyltransferase-like 1 (B3GNTL1), mRNA.
ILMN_2396338	BANP	Homo sapiens BTG3 associated nuclear protein (BANP), transcript variant 1, mRNA.
ILMN_2054510	BCAS3	Homo sapiens breast carcinoma amplified sequence 3 (BCAS3), mRNA.
ILMN_1659800	BCL11A	Homo sapiens B-cell CLL/lymphoma 11A (zinc finger protein) (BCL11A), transcript variant 3, mRNA.
ILMN_1709484	BLM	Homo sapiens Bloom syndrome (BLM), mRNA.
ILMN_1760246	BSN	Homo sapiens bassoon (presynaptic cytomatrix protein) (BSN), mRNA.
ILMN_1723480	BST2	Homo sapiens bone marrow stromal cell antigen 2 (BST2), mRNA.
ILMN_1710092	BTBD4	Homo sapiens zinc finger and BTB domain containing 46 (ZBTB46), mRNA.
ILMN_2111229	BZRAP1	Homo sapiens benzodiazapine receptor (peripheral) associated protein 1 (BZRAP1), mRNA.
ILMN_1808566	C10orf77	Homo sapiens transmembrane protein 180 (TMEM180), mRNA.
ILMN_2049693	C11orf71	Homo sapiens chromosome 11 open reading frame 71 (C11orf71), mRNA.
ILMN_1736816	C13orf3	Homo sapiens chromosome 13 open reading frame 3 (C13orf3), mRNA.
ILMN_2394193	C14orf138	Homo sapiens chromosome 14 open reading frame 138 (C14orf138), mRNA.
ILMN_1698311	C14orf29	Homo sapiens abhydrolase domain containing 12B (ABHD12B), transcript variant 2, mRNA.
ILMN_1674662	C15orf42	Homo sapiens chromosome 15 open reading frame 42 (C15orf42), mRNA.
ILMN_2056687	C17orf56	Homo sapiens chromosome 17 open reading frame 56 (C17orf56), mRNA.
ILMN_1683905	C19orf21	Homo sapiens chromosome 19 open reading frame 21 (C19orf21), mRNA.
ILMN_1675024	C1orf165	Homo sapiens chromosome 1 open reading frame 165 (C1orf165), mRNA.
ILMN_2047460	C1orf187	Homo sapiens chromosome 1 open reading frame 187 (C1orf187), mRNA.
ILMN_1780268	C1orf56	Homo sapiens chromosome 1 open reading frame 56 (C1orf56), mRNA.
ILMN_1759652	C1orf61	Homo sapiens chromosome 1 open reading frame 61 (C1orf61), mRNA.
ILMN_1716957	C1QL1	Homo sapiens complement component 1, q subcomponent-like 1 (C1QL1), mRNA.
ILMN_1713561	C20orf103	Homo sapiens chromosome 20 open reading frame 103 (C20orf103), mRNA.
ILMN_1664242	C20orf12	Homo sapiens chromosome 20 open reading frame 12 (C20orf12), mRNA.
ILMN_2206474	C20orf39	Homo sapiens chromosome 20 open reading frame 39 (C20orf39), mRNA.
ILMN_2174711	C21orf129	Homo sapiens chromosome 21 open reading frame 129 (C21orf129), mRNA.
ILMN_1794829	C6orf117	Homo sapiens chromosome 6 open reading frame 117 (C6orf117), mRNA.
ILMN_2134765	C6orf26	Homo sapiens chromosome 6 open reading frame 26 (C6orf26), mRNA.
ILMN_1655572	C6orf59	Homo sapiens chromosome 6 open reading frame 59 (C6orf59), mRNA.
ILMN_1696699	C6orf60	Homo sapiens chromosome 6 open reading frame 60 (C6orf60), mRNA.
ILMN_1667405	C9orf100	Homo sapiens chromosome 9 open reading frame 100 (C9orf100), transcript variant 1, mRNA.
ILMN_1664283	C9orf75	Homo sapiens chromosome 9 open reading frame 75 (C9orf75), mRNA.
ILMN_1764188	C9orf93	Homo sapiens chromosome 9 open reading frame 93 (C9orf93), mRNA.
ILMN_1742358	CA14	Homo sapiens carbonic anhydrase XIV (CA14), mRNA.
ILMN_2199439	CA2	Homo sapiens carbonic anhydrase II (CA2), mRNA.
ILMN_1695157	CA4	Homo sapiens carbonic anhydrase IV (CA4), mRNA.
ILMN_1664047	CACNA1E	Homo sapiens calcium channel, voltage-dependent, R type, alpha 1E subunit (CACNA1E), mRNA.
ILMN_1667381	CAMKV	Homo sapiens CaM kinase-like vesicle-associated (CAMKV), mRNA.
ILMN_1661940	CAMTA1	Homo sapiens calmodulin binding transcription activator 1 (CAMTA1), mRNA.
ILMN_2073592	CAND2	Homo sapiens cullin-associated and neddylation-dissociated 2 (putative) (CAND2), mRNA.
ILMN_2357471	CASC5	Homo sapiens cancer susceptibility candidate 5 (CASC5), transcript variant 2, mRNA.
ILMN_1769195	CAST1	Homo sapiens ELKS/RAB6-interacting/CAST family member 2 (ERC2), mRNA.
ILMN_1712461	CBLN1	Homo sapiens cerebellin 1 precursor (CBLN1), mRNA.
ILMN_1787441	CCDC17	Homo sapiens coiled-coil domain containing 17 (CCDC17), mRNA.
ILMN_1671295	CCDC3	Homo sapiens coiled-coil domain containing 3 (CCDC3), mRNA.
ILMN_2235086	CCDC4	Homo sapiens coiled-coil domain containing 4 (CCDC4), mRNA.
ILMN_1760088	CCKBR	Homo sapiens cholecystokinin B receptor (CCKBR), mRNA.
ILMN_2377669	CD247	Homo sapiens CD247 molecule (CD247), transcript variant 1, mRNA.
ILMN_1785914	CDC6	Homo sapiens CDC6 cell division cycle 6 homolog (S. cerevisiae) (CDC6), mRNA.
ILMN_1741801	CDC7	Homo sapiens cell division cycle 7 homolog (S. cerevisiae) (CDC7), mRNA.
ILMN_1770940	CDH1	Homo sapiens cadherin 1, type 1, E-cadherin (epithelial) (CDH1), mRNA.
ILMN_1783149	CDH23	Homo sapiens cadherin-like 23 (CDH23), transcript variant 1, mRNA.
ILMN_1704294	CDH3	Homo sapiens cadherin 3, type 1, P-cadherin (placental) (CDH3), mRNA.
ILMN_1767414	CDK3	Homo sapiens cyclin-dependent kinase 3 (CDK3), mRNA.
ILMN_1664330	CEACAM1	Homo sapiens carcinoembryonic antigen-related cell adhesion molecule 1 (biliary glycoprotein) (CEACAM1), transcript variant 1, mRNA.
ILMN_1702229	CECR6	Homo sapiens cat eye syndrome chromosome region, candidate 6 (CECR6), mRNA.
ILMN_1661776	CENPJ	Homo sapiens centromere protein J (CENPJ), mRNA.
ILMN_2199676	CEP152	Homo sapiens centrosomal protein 152kDa (CEP152), mRNA.
ILMN_1800611	CEP72	Homo sapiens centrosomal protein 72kDa (CEP72), mRNA.
ILMN_1669842	CHAF1A	Homo sapiens chromatin assembly factor 1, subunit A (p150) (CHAF1A), mRNA.
ILMN_1669410	CHGA	Homo sapiens chromogranin A (parathyroid secretory protein 1) (CHGA), mRNA.
ILMN_2154157	CHRNA3	Homo sapiens cholinergic receptor, nicotinic, alpha 3 (CHRNA3), mRNA.
ILMN_1734707	CHST13	Homo sapiens carbohydrate (chondroitin 4) sulfotransferase 13 (CHST13), mRNA.
ILMN_1670881	CHST6	Homo sapiens carbohydrate (N-acetylglucosamine 6-O) sulfotransferase 6 (CHST6), mRNA.
ILMN_1691641	CITED1	Homo sapiens Cbp/p300-interacting transactivator, with Glu/Asp-rich carboxy-terminal domain, 1 (CITED1), mRNA.
ILMN_1732066	CKMT1A	Homo sapiens creatine kinase, mitochondrial 1A (CKMT1A), nuclear gene encoding mitochondrial protein, mRNA.
ILMN_1688633	CLCN2	Homo sapiens chloride channel 2 (CLCN2), mRNA.
ILMN_1699665	CLIC6	Homo sapiens chloride intracellular channel 6 (CLIC6), mRNA.
ILMN_1690223	CNTNAP2	Homo sapiens contactin associated protein-like 2 (CNTNAP2), mRNA.
ILMN_1711888	COBL	Homo sapiens cordon-bleu homolog (mouse) (COBL), mRNA.
ILMN_1666665	COL23A1	Homo sapiens collagen, type XXIII, alpha 1 (COL23A1), mRNA.
ILMN_1685122	COL9A2	Homo sapiens collagen, type IX, alpha 2 (COL9A2), mRNA.
ILMN_1658040	CRABP1	Homo sapiens cellular retinoic acid binding protein 1 (CRABP1), mRNA.
ILMN_1730329	CRSP6	Homo sapiens cofactor required for Sp1 transcriptional activation, subunit 6, 77kDa (CRSP6), mRNA.
ILMN_2241187	CRYM	Homo sapiens crystallin, mu (CRYM), transcript variant 2, mRNA.
ILMN_1688184	CSPG5	Homo sapiens chondroitin sulfate proteoglycan 5 (neuroglycan C) (CSPG5), mRNA.
ILMN_1753449	CST1	Homo sapiens cystatin SN (CST1), mRNA.
ILMN_2390853	CTSH	Homo sapiens cathepsin H (CTSH), transcript variant 1, mRNA.
ILMN_2134176	CXorf15	Homo sapiens chromosome X open reading frame 15 (CXorf15), mRNA.
ILMN_1763657	CXXC4	Homo sapiens CXXC finger 4 (CXXC4), mRNA.
ILMN_1741056	CXXC6	Homo sapiens CXXC finger 6 (CXXC6), mRNA.
ILMN_1740418	CYP27B1	Homo sapiens cytochrome P450, family 27, subfamily B, polypeptide 1 (CYP27B1), nuclear gene encoding mitochondrial protein, mRNA.
ILMN_2175317	CYP4X1	Homo sapiens cytochrome P450, family 4, subfamily X, polypeptide 1 (CYP4X1), mRNA.
ILMN_1772627	D4S234E	Homo sapiens DNA segment on chromosome 4 (unique) 234 expressed sequence (D4S234E), mRNA.
ILMN_1691790	DACT2	Homo sapiens dapper, antagonist of beta-catenin, homolog 2 (Xenopus laevis) (DACT2), mRNA.
ILMN_1776577	DCC1	Homo sapiens defective in sister chromatid cohesion homolog 1 (S. cerevisiae) (DCC1), mRNA.
ILMN_1762281	DCTN3	Homo sapiens dynactin 3 (p22) (DCTN3), transcript variant 2, mRNA.
ILMN_1717434	DFNB31	Homo sapiens deafness, autosomal recessive 31 (DFNB31), mRNA.
ILMN_2221808	DGCR5	Homo sapiens DiGeorge syndrome critical region gene 5 (non-coding) (DGCR5) on chromosome 22.
ILMN_1656560	DKFZP564O0823	Homo sapiens DKFZP564O0823 protein (DKFZP564O0823), mRNA.
ILMN_2216838	DKFZp586I1420	Homo sapiens hypothetical protein DKFZp586I1420 (DKFZp586I1420) on chromosome 7.
ILMN_2138622	DKFZp686I15217	Homo sapiens hypothetical protein DKFZp686I15217 (DKFZp686I15217), mRNA.
ILMN_1797519	DLK1	Homo sapiens delta-like 1 homolog (Drosophila) (DLK1), mRNA.
ILMN_1753287	DLL3	Homo sapiens delta-like 3 (Drosophila) (DLL3), transcript variant 1, mRNA.
ILMN_2380967	DNASE1L1	Homo sapiens deoxyribonuclease I-like 1 (DNASE1L1), transcript variant 4, mRNA.
ILMN_1768721	DPPA4	Homo sapiens developmental pluripotency associated 4 (DPPA4), mRNA.
ILMN_1709257	DSCR6	Homo sapiens Down syndrome critical region gene 6 (DSCR6), mRNA.
ILMN_1798819	DTNB	Homo sapiens dystrobrevin, beta (DTNB), transcript variant 3, mRNA.
ILMN_1764361	DUSP16	Homo sapiens dual specificity phosphatase 16 (DUSP16), mRNA.
ILMN_1690397	DYNC1I1	Homo sapiens dynein, cytoplasmic 1, intermediate chain 1 (DYNC1I1), mRNA.
ILMN_1708798	EAF2	Homo sapiens ELL associated factor 2 (EAF2), mRNA.
ILMN_1769839	ECAT11	Homo sapiens LINE-1 type transposase domain containing 1 (L1TD1), mRNA.
ILMN_2203491	ECEL1	Homo sapiens endothelin converting enzyme-like 1 (ECEL1), mRNA.
ILMN_1663437	EFCBP2	Homo sapiens EF-hand calcium binding protein 2 (EFCBP2), mRNA.
ILMN_1654563	EFNB1	Homo sapiens ephrin-B1 (EFNB1), mRNA.
ILMN_1750102	EME1	Homo sapiens essential meiotic endonuclease 1 homolog 1 (S. pombe) (EME1), mRNA.
ILMN_1700888	ENPP1	Homo sapiens ectonucleotide pyrophosphatase/phosphodiesterase 1 (ENPP1), mRNA.
ILMN_1760509	EOMES	Homo sapiens eomesodermin homolog (Xenopus laevis) (EOMES), mRNA.
ILMN_1775931	EPHA3	Homo sapiens EPH receptor A3 (EPHA3), transcript variant 1, mRNA.
ILMN_1692261	EPHB1	Homo sapiens EPH receptor B1 (EPHB1), mRNA.
ILMN_1651499	ERGIC1	Homo sapiens endoplasmic reticulum-golgi intermediate compartment (ERGIC) 1 (ERGIC1), transcript variant 2, mRNA.
ILMN_1753830	ETV4	Homo sapiens ets variant gene 4 (E1A enhancer binding protein, E1AF) (ETV4), mRNA.
ILMN_2406532	F11R	Homo sapiens F11 receptor (F11R), transcript variant 1, mRNA.
ILMN_1810915	FAAH	Homo sapiens fatty acid amide hydrolase (FAAH), mRNA.
ILMN_1745299	FABP7	Homo sapiens fatty acid binding protein 7, brain (FABP7), mRNA.
ILMN_1754921	FAM43B	Homo sapiens family with sequence similarity 43, member B (FAM43B), mRNA.
ILMN_2055930	FARSB	Homo sapiens phenylalanyl-tRNA synthetase, beta subunit (FARSB), mRNA.
ILMN_1719755	FBN3	Homo sapiens fibrillin 3 (FBN3), mRNA.
ILMN_1728799	FBP1	Homo sapiens fructose-1,6-bisphosphatase 1 (FBP1), mRNA.
ILMN_1697561	FBXL16	Homo sapiens F-box and leucine-rich repeat protein 16 (FBXL16), mRNA.
ILMN_1755281	FBXO15	Homo sapiens F-box protein 15 (FBXO15), mRNA.
ILMN_2104141	FGD5	Homo sapiens FYVE, RhoGEF and PH domain containing 5 (FGD5), mRNA.
ILMN_1703279	FLJ10178	Homo sapiens chromosome X open reading frame 57 (CXorf57), mRNA.
ILMN_1676058	FLJ10292	Homo sapiens mago-nashi homolog 2 (FLJ10292), mRNA.
ILMN_2098297	FLJ10324	Homo sapiens hypothetical protein FLJ10324 (FLJ10324), mRNA.
ILMN_1670325	FLJ10847	Homo sapiens solute carrier family 47, member 1 (SLC47A1), mRNA.
ILMN_1708110	FLJ11155	Homo sapiens transmembrane protein 144 (TMEM144), mRNA.
ILMN_1692698	FLJ12505	Homo sapiens vasohibin 2 (VASH2), mRNA.
ILMN_2120072	FLJ13305	Homo sapiens hypothetical protein FLJ13305 (FLJ13305), mRNA. XM_934538 XM_934541 XM_934544 XM_942148 XM_945748 XM_945749 XM_945750 XM_945751 XM_945752 XM_945754 XM_945756
ILMN_1714093	FLJ13910	Homo sapiens required for meiotic nuclear division 5 homolog A (S. cerevisiae) (RMND5A), mRNA.
ILMN_1749809	FLJ16542	Homo sapiens FLJ16542 protein (FLJ16542), mRNA.
ILMN_2334205	FLJ20105	Homo sapiens excision repair cross-complementing rodent repair deficiency, complementation group 6-like (ERCC6L), mRNA.
ILMN_1756550	FLJ20130	Homo sapiens nucleoporin 62kDa C-terminal like (NUP62CL), mRNA.
ILMN_1666082	FLJ20718	Homo sapiens hypothetical protein FLJ20718 (FLJ20718), transcript variant 2, mRNA.
ILMN_1707286	FLJ22662	Homo sapiens hypothetical protein FLJ22662 (FLJ22662), mRNA.
ILMN_1793002	FLJ25067	Homo sapiens chromosome 20 open reading frame 196 (C20orf196), mRNA.
ILMN_1666893	FLJ25801	Homo sapiens hypothetical protein FLJ25801 (FLJ25801), mRNA.
ILMN_1746784	FLJ30046	Homo sapiens hypothetical protein FLJ30046 (FLJ30046), mRNA.
ILMN_2225956	FLJ31659	Homo sapiens chromosome 4 open reading frame 39 (C4orf39), mRNA.
ILMN_1676215	FLJ37266	Homo sapiens hypothetical protein LOC283225 (FLJ37266), mRNA.
ILMN_1701464	FLJ38288	Homo sapiens zinc finger protein 776 (ZNF776), mRNA.
ILMN_1772482	FLJ43855	Homo sapiens similar to sodium- and chloride-dependent creatine transporter (FLJ43855), mRNA.
ILMN_1680388	FLJ45337	Homo sapiens FLJ45337 protein (FLJ45337), mRNA.
ILMN_1790962	FLJ45909	Homo sapiens FLJ45909 protein (FLJ45909), mRNA.
ILMN_1754600	FNBP1L	Homo sapiens formin binding protein 1-like (FNBP1L), transcript variant 2, mRNA.
ILMN_1681651	FOLH1	Homo sapiens folate hydrolase (prostate-specific membrane antigen) 1 (FOLH1), transcript variant 1, mRNA.
ILMN_1712582	FOLR1	Homo sapiens folate receptor 1 (adult) (FOLR1), transcript variant 3, mRNA.
ILMN_1781416	FRAT1	Homo sapiens frequently rearranged in advanced T-cell lymphomas (FRAT1), transcript variant 2, mRNA.
ILMN_1716246	FRZB	Homo sapiens frizzled-related protein (FRZB), mRNA.
ILMN_1761275	FUT6	Homo sapiens fucosyltransferase 6 (alpha (1,3) fucosyltransferase) (FUT6), mRNA.
ILMN_1798971	FZD5	Homo sapiens frizzled homolog 5 (Drosophila) (FZD5), mRNA.
ILMN_1729368	FZD8	Homo sapiens frizzled homolog 8 (Drosophila) (FZD8), mRNA.
ILMN_1660973	GAD1	Homo sapiens glutamate decarboxylase 1 (brain, 67kDa) (GAD1), transcript variant GAD25, mRNA.
ILMN_1651498	GADD45G	Homo sapiens growth arrest and DNA-damage-inducible, gamma (GADD45G), mRNA.
ILMN_1682015	GAL	Homo sapiens galanin (GAL), mRNA.
ILMN_1673773	GALNTL4	Homo sapiens UDP-N-acetyl-alpha-D-galactosamine:polypeptide N-acetylgalactosaminyltransferase-like 4 (GALNTL4), mRNA.
ILMN_1729180	GATM	Homo sapiens glycine amidinotransferase (L-arginine:glycine amidinotransferase) (GATM), mRNA.
ILMN_1680320	GBX2	Homo sapiens gastrulation brain homeobox 2 (GBX2), mRNA.
ILMN_2210111	GDF3	Homo sapiens growth differentiation factor 3 (GDF3), mRNA.
ILMN_2368585	GGT1	Homo sapiens gamma-glutamyltransferase 1 (GGT1), transcript variant 1, mRNA.
ILMN_1737036	GGTL3	Homo sapiens gamma-glutamyltransferase-like 3 (GGTL3), transcript variant 2, mRNA.
ILMN_1806754	GLDC	Homo sapiens glycine dehydrogenase (decarboxylating; glycine decarboxylase, glycine cleavage system protein P) (GLDC), mRNA.
ILMN_1686227	GNA14	Homo sapiens guanine nucleotide binding protein (G protein), alpha 14 (GNA14), mRNA.
ILMN_2115336	GNB3	Homo sapiens guanine nucleotide binding protein (G protein), beta polypeptide 3 (GNB3), mRNA.
ILMN_1804357	GNG4	Homo sapiens guanine nucleotide binding protein (G protein), gamma 4 (GNG4), mRNA.
ILMN_1728107	GNG7	Homo sapiens guanine nucleotide binding protein (G protein), gamma 7 (GNG7), mRNA.
ILMN_2051972	GPC3	Homo sapiens glypican 3 (GPC3), mRNA.
ILMN_1735438	GPM6B	Homo sapiens glycoprotein M6B (GPM6B), transcript variant 4, mRNA.
ILMN_1725271	GPR3	Homo sapiens G protein-coupled receptor 3 (GPR3), mRNA.
ILMN_2407564	GPR98	Homo sapiens G protein-coupled receptor 98 (GPR98), transcript variant 2, transcribed RNA.
ILMN_1786034	GPRC5B	Homo sapiens G protein-coupled receptor, family C, group 5, member B (GPRC5B), mRNA.
ILMN_1679595	GRIK5	Homo sapiens glutamate receptor, ionotropic, kainate 5 (GRIK5), mRNA.
ILMN_1729212	GRM8	Homo sapiens glutamate receptor, metabotropic 8 (GRM8), mRNA.
ILMN_2119123	GRPR	Homo sapiens gastrin-releasing peptide receptor (GRPR), mRNA.
ILMN_2116299	GRRP1	Homo sapiens glycine/arginine rich protein 1 (GRRP1), mRNA.
ILMN_1709085	GSG2	Homo sapiens germ cell associated 2 (haspin) (GSG2), mRNA.
ILMN_2148527	H19	Homo sapiens H19, imprinted maternally expressed untranslated mRNA (H19) on chromosome 11.
ILMN_1680987	HAND1	Homo sapiens heart and neural crest derivatives expressed 1 (HAND1), mRNA.
ILMN_2165463	HAPLN4	Homo sapiens hyaluronan and proteoglycan link protein 4 (HAPLN4), mRNA.
ILMN_1707945	HELB	Homo sapiens helicase (DNA) B (HELB), mRNA.
ILMN_1729749	HERC5	Homo sapiens hect domain and RLD 5 (HERC5), mRNA.
ILMN_1742929	HESX1	Homo sapiens HESX homeobox 1 (HESX1), mRNA.
ILMN_1682034	HEY2	Homo sapiens hairy/enhancer-of-split related with YRPW motif 2 (HEY2), mRNA.
ILMN_1798076	HOXD3	Homo sapiens homeobox D3 (HOXD3), mRNA.
ILMN_2166457	HPGD	Homo sapiens hydroxyprostaglandin dehydrogenase 15-(NAD) (HPGD), mRNA.
ILMN_2228035	HS3ST1	Homo sapiens heparan sulfate (glucosamine) 3-O-sulfotransferase 1 (HS3ST1), mRNA.
ILMN_1673548	HSPC159	Homo sapiens galectin-related protein (HSPC159), mRNA.
ILMN_1794095	HTR1E	Homo sapiens 5-hydroxytryptamine (serotonin) receptor 1E (HTR1E), mRNA.
ILMN_1657316	IGSF1	Homo sapiens immunoglobulin superfamily, member 1 (IGSF1), transcript variant 2, mRNA.
ILMN_1730039	IGSF21	Homo sapiens immunoglobin superfamily, member 21 (IGSF21), mRNA.
ILMN_2396546	IGSF3	Homo sapiens immunoglobulin superfamily, member 3 (IGSF3), transcript variant 1, mRNA.
ILMN_1803911	IIP45	Homo sapiens invasion inhibitory protein 45 (IIP45), transcript variant 2, mRNA.
ILMN_1671355	IMAA	PREDICTED: Homo sapiens SLC7A5 pseudogene, transcript variant 2 (IMAA), misc RNA.
ILMN_1797668	INSM1	Homo sapiens insulinoma-associated 1 (INSM1), mRNA.
ILMN_2080684	IQCA	Homo sapiens IQ motif containing with AAA domain (IQCA), mRNA.
ILMN_1769433	IQGAP2	Homo sapiens IQ motif containing GTPase activating protein 2 (IQGAP2), mRNA.
ILMN_1692739	ISLR2	Homo sapiens immunoglobulin superfamily containing leucine-rich repeat 2 (ISLR2), mRNA.
ILMN_1722151	ITGB4BP	Homo sapiens integrin beta 4 binding protein (ITGB4BP), transcript variant 4, mRNA.
ILMN_2118129	ITLN2	Homo sapiens intelectin 2 (ITLN2), mRNA.
ILMN_1693985	JPH1	Homo sapiens junctophilin 1 (JPH1), mRNA.
ILMN_1688801	JPH3	Homo sapiens junctophilin 3 (JPH3), mRNA.
ILMN_1716272	KBTBD8	Homo sapiens kelch repeat and BTB (POZ) domain containing 8 (KBTBD8), mRNA.
ILMN_1671392	KCNF1	Homo sapiens potassium voltage-gated channel, subfamily F, member 1 (KCNF1), mRNA.
ILMN_1735062	KCNG2	Homo sapiens potassium voltage-gated channel, subfamily G, member 2 (KCNG2), mRNA.
ILMN_1711988	KCNK12	Homo sapiens potassium channel, subfamily K, member 12 (KCNK12), mRNA.
ILMN_1652065	KCNMB1	Homo sapiens potassium large conductance calcium-activated channel, subfamily M, beta member 1 (KCNMB1), mRNA.
ILMN_1744897	KCNN3	Homo sapiens potassium intermediate/small conductance calcium-activated channel, subfamily N, member 3 (KCNN3), transcript variant 2, mRNA.
ILMN_1666776	KCNQ2	Homo sapiens potassium voltage-gated channel, KQT-like subfamily, member 2 (KCNQ2), transcript variant 5, mRNA.
ILMN_1686405	KDR	Homo sapiens kinase insert domain receptor (a type III receptor tyrosine kinase) (KDR), mRNA.
ILMN_1661519	KIAA0408	Homo sapiens KIAA0408 (KIAA0408), mRNA.
ILMN_1705733	KIAA0460	Homo sapiens KIAA0460 (KIAA0460), mRNA.
ILMN_1778755	KIAA0644	Homo sapiens KIAA0644 gene product (KIAA0644), mRNA.
ILMN_1789094	KIAA0980	Homo sapiens KIAA0980 protein (KIAA0980), mRNA.
ILMN_1695061	KIAA1409	Homo sapiens KIAA1409 (KIAA1409), mRNA.
ILMN_1759330	KIF1A	Homo sapiens kinesin family member 1A (KIF1A), mRNA.
ILMN_1716553	KIF23	Homo sapiens kinesin family member 23 (KIF23), transcript variant 1, mRNA.
ILMN_2212999	KIF5C	Homo sapiens kinesin family member 5C (KIF5C), mRNA.
ILMN_1683133	KLF15	Homo sapiens Kruppel-like factor 15 (KLF15), mRNA.
ILMN_1732550	KLHL23	Homo sapiens kelch-like 23 (Drosophila) (KLHL23), mRNA.
ILMN_2224657	KLRG2	Homo sapiens killer cell lectin-like receptor subfamily G, member 2 (KLRG2), mRNA.
ILMN_1688642	LAMC3	Homo sapiens laminin, gamma 3 (LAMC3), mRNA.
ILMN_1662932	LCP1	Homo sapiens lymphocyte cytosolic protein 1 (L-plastin) (LCP1), mRNA.
ILMN_2129563	LDLRAD3	Homo sapiens low density lipoprotein receptor class A domain containing 3 (LDLRAD3), mRNA.
ILMN_2375786	LECT1	Homo sapiens leukocyte cell derived chemotaxin 1 (LECT1), transcript variant 1, mRNA.
ILMN_2213136	LEF1	Homo sapiens lymphoid enhancer-binding factor 1 (LEF1), mRNA.
ILMN_1660317	LEFTY1	Homo sapiens left-right determination factor 1 (LEFTY1), mRNA.
ILMN_1781256	LEFTY2	Homo sapiens left-right determination factor 2 (LEFTY2), mRNA.
ILMN_1785444	LEMD1	Homo sapiens LEM domain containing 1 (LEMD1), mRNA.
ILMN_1715189	LHX6	Homo sapiens LIM homeobox 6 (LHX6), transcript variant 2, mRNA.
ILMN_1694582	LIG3	Homo sapiens ligase III, DNA, ATP-dependent (LIG3), nuclear gene encoding mitochondrial protein, transcript variant beta, mRNA.
ILMN_1748903	LIN28	Homo sapiens lin-28 homolog (C. elegans) (LIN28), mRNA.
ILMN_1748697	LIN28B	Homo sapiens lin-28 homolog B (C. elegans) (LIN28B), mRNA.
ILMN_2137084	LIN9	Homo sapiens lin-9 homolog (C. elegans) (LIN9), mRNA.
ILMN_2091707	LOC123688	Homo sapiens similar to RIKEN cDNA C630028N24 gene (LOC123688), mRNA.
ILMN_1699537	LOC138255	Homo sapiens chromosome 9 open reading frame 135 (C9orf135), mRNA.
ILMN_2344221	LOC150084	Homo sapiens immunoglobulin superfamily, member 5 (IGSF5), mRNA.
ILMN_2287543	LOC152573	Homo sapiens hypothetical protein BC012029 (LOC152573), mRNA.
ILMN_1682463	LOC283174	Homo sapiens hypothetical protein LOC283174 (LOC283174), mRNA.
ILMN_1700248	LOC349136	Homo sapiens WD repeat domain 86 (WDR86), mRNA.
ILMN_2286987	LOC388419	Homo sapiens galectin-3-binding protein-like (LOC388419), mRNA.
ILMN_1680757	LOC389816	PREDICTED: Homo sapiens similar to CDNA sequence BC004853 (LOC389816), mRNA.
ILMN_1675258	LOC441268	Homo sapiens hypothetical gene supported by BC044942 (LOC441268), mRNA.
ILMN_1662483	LOC652924	PREDICTED: Homo sapiens SMA4 (LOC652924), mRNA.
ILMN_1797596	LOC653170	PREDICTED: Homo sapiens similar to sprouty homolog 4 (Drosophila) (LOC653170), mRNA.
ILMN_2144401	LOC89944	Homo sapiens hypothetical protein BC008326 (LOC89944), mRNA.
ILMN_1720511	LRRN1	Homo sapiens leucine rich repeat neuronal 1 (LRRN1), mRNA.
ILMN_1756755	LRRN6A	Homo sapiens leucine rich repeat and Ig domain containing 1 (LINGO1), mRNA.
ILMN_1747251	LTB4R	Homo sapiens leukotriene B4 receptor (LTB4R), mRNA.
ILMN_1764709	MAFB	Homo sapiens v-maf musculoaponeurotic fibrosarcoma oncogene homolog B (avian) (MAFB), mRNA.
ILMN_1700413	MAFF	Homo sapiens v-maf musculoaponeurotic fibrosarcoma oncogene homolog F (avian) (MAFF), transcript variant 1, mRNA.
ILMN_2320330	MAL	Homo sapiens mal, T-cell differentiation protein (MAL), transcript variant a, mRNA.
ILMN_1740759	MAMDC4	Homo sapiens MAM domain containing 4 (MAMDC4), mRNA.
ILMN_1772817	MAP3K7IP1	Homo sapiens mitogen-activated protein kinase kinase kinase 7 interacting protein 1 (MAP3K7IP1), transcript variant beta, mRNA.
ILMN_1681657	MAP4K4	Homo sapiens mitogen-activated protein kinase kinase kinase kinase 4 (MAP4K4), transcript variant 2, mRNA.
ILMN_1768506	MAPK15	Homo sapiens mitogen-activated protein kinase 15 (MAPK15), mRNA.
ILMN_1680434	MAPK8IP1	Homo sapiens mitogen-activated protein kinase 8 interacting protein 1 (MAPK8IP1), mRNA.
ILMN_1779800	MARK1	Homo sapiens MAP/microtubule affinity-regulating kinase 1 (MARK1), mRNA.
ILMN_1690621	MASS1	Homo sapiens monogenic, audiogenic seizure susceptibility 1 homolog (mouse) (MASS1), mRNA.
ILMN_2135984	MASTL	Homo sapiens microtubule associated serine/threonine kinase-like (MASTL), mRNA.
ILMN_2065822	MCM3APAS	Homo sapiens MCM3 minichromosome maintenance deficient 3 (S. cerevisiae) associated protein antisense (MCM3APAS) on chromosome 21.
ILMN_1741260	MDN1	Homo sapiens MDN1, midasin homolog (yeast) (MDN1), mRNA.
ILMN_2064725	METTL7B	Homo sapiens methyltransferase like 7B (METTL7B), mRNA.
ILMN_1745686	MFHAS1	Homo sapiens malignant fibrous histiocytoma amplified sequence 1 (MFHAS1), mRNA.
ILMN_1764577	MFNG	Homo sapiens MFNG O-fucosylpeptide 3-beta-N-acetylglucosaminyltransferase (MFNG), mRNA.
ILMN_1759184	MGC13170	Homo sapiens chromosome 19 open reading frame 48 (C19orf48), mRNA.
ILMN_1759411	MGC21830	Homo sapiens chromosome 16 open reading frame 79 (C16orf79), mRNA.
ILMN_1660965	MGC24975	Homo sapiens hypothetical protein MGC24975 (MGC24975), mRNA.
ILMN_1768975	MGC26856	Homo sapiens GLI pathogenesis-related 1 like 1 (GLIPR1L1), mRNA.
ILMN_1735502	MGC33846	Homo sapiens hypothetical protein MGC33846 (MGC33846), mRNA.
ILMN_1688637	MGC99813	Homo sapiens similar to RIKEN cDNA A230078I05 gene (MGC99813), mRNA.
ILMN_1734827	MKI67	Homo sapiens antigen identified by monoclonal antibody Ki-67 (MKI67), mRNA.
ILMN_1717046	MOBKL2B	Homo sapiens MOB1, Mps One Binder kinase activator-like 2B (yeast) (MOBKL2B), mRNA.
ILMN_1739601	MSI1	Homo sapiens musashi homolog 1 (Drosophila) (MSI1), mRNA.
ILMN_2124802	MT1H	Homo sapiens metallothionein 1H (MT1H), mRNA.
ILMN_1660222	MTBP	Homo sapiens Mdm2, transformed 3T3 cell double minute 2, p53 binding protein (mouse) binding protein, 104kDa (MTBP), mRNA.
ILMN_2380740	MTO1	Homo sapiens mitochondrial translation optimization 1 homolog (S. cerevisiae) (MTO1), transcript variant 2, mRNA.
ILMN_2277537	MUTYH	Homo sapiens mutY homolog (E. coli) (MUTYH), transcript variant beta3, mRNA.
ILMN_1711894	MYB	Homo sapiens v-myb myeloblastosis viral oncogene homolog (avian) (MYB), mRNA.
ILMN_1806757	MYBBP1A	Homo sapiens MYB binding protein (P160) 1a (MYBBP1A), mRNA.
ILMN_2219767	MYCN	Homo sapiens v-myc myelocytomatosis viral related oncogene, neuroblastoma derived (avian) (MYCN), mRNA.
ILMN_1795119	MYH3	Homo sapiens myosin, heavy polypeptide 3, skeletal muscle, embryonic (MYH3), mRNA.
ILMN_1681857	MYL7	Homo sapiens myosin, light chain 7, regulatory (MYL7), mRNA.
ILMN_1721167	MYT1	Homo sapiens myelin transcription factor 1 (MYT1), mRNA.
ILMN_1678531	N4BP3	Homo sapiens Nedd4 binding protein 3 (N4BP3), mRNA.
ILMN_1659013	NANOG	Homo sapiens Nanog homeobox (NANOG), mRNA.
ILMN_1785406	NAP1L3	Homo sapiens nucleosome assembly protein 1-like 3 (NAP1L3), mRNA.
ILMN_1659086	NEFL	Homo sapiens neurofilament, light polypeptide 68kDa (NEFL), mRNA.
ILMN_2215989	NEFM	Homo sapiens neurofilament, medium polypeptide 150kDa (NEFM), mRNA.
ILMN_1725417	NELL2	Homo sapiens NEL-like 2 (chicken) (NELL2), mRNA.
ILMN_1806473	NGFRAP1L1	Homo sapiens NGFRAP1-like 1 (NGFRAP1L1), mRNA.
ILMN_1692674	NKD1	Homo sapiens naked cuticle homolog 1 (Drosophila) (NKD1), mRNA.
ILMN_1731206	NKD2	Homo sapiens naked cuticle homolog 2 (Drosophila) (NKD2), mRNA.
ILMN_1707881	NMNAT2	Homo sapiens nicotinamide nucleotide adenylyltransferase 2 (NMNAT2), transcript variant 2, mRNA.
ILMN_2162253	NMU	Homo sapiens neuromedin U (NMU), mRNA.
ILMN_1712537	NODAL	Homo sapiens nodal homolog (mouse) (NODAL), mRNA.
ILMN_1775224	NOS3	Homo sapiens nitric oxide synthase 3 (endothelial cell) (NOS3), mRNA.
ILMN_2120965	NPAT	Homo sapiens nuclear protein, ataxia-telangiectasia locus (NPAT), mRNA.
ILMN_1685608	NPTX2	Homo sapiens neuronal pentraxin II (NPTX2), mRNA.
ILMN_1731062	NPY	Homo sapiens neuropeptide Y (NPY), mRNA.
ILMN_2205882	NSUN7	Homo sapiens NOL1/NOP2/Sun domain family, member 7 (NSUN7), mRNA.
ILMN_1675617	NT5M	Homo sapiens 5',3'-nucleotidase, mitochondrial (NT5M), nuclear gene encoding mitochondrial protein, mRNA.
ILMN_1784467	NUP210	Homo sapiens nucleoporin 210kDa (NUP210), mRNA.
ILMN_1740083	ORC4L	Homo sapiens origin recognition complex, subunit 4-like (yeast) (ORC4L), transcript variant 3, mRNA.
ILMN_2323465	OTX2	Homo sapiens orthodenticle homeobox 2 (OTX2), transcript variant 2, mRNA.
ILMN_1751020	PACSIN1	Homo sapiens protein kinase C and casein kinase substrate in neurons 1 (PACSIN1), mRNA.
ILMN_1654112	PARD6A	Homo sapiens par-6 partitioning defective 6 homolog alpha (C.elegans) (PARD6A), mRNA.
ILMN_1754858	PASK	Homo sapiens PAS domain containing serine/threonine kinase (PASK), mRNA.
ILMN_1700762	PBX4	Homo sapiens pre-B-cell leukemia homeobox 4 (PBX4), mRNA.
ILMN_1781514	PCDH17	Homo sapiens protocadherin 17 (PCDH17), mRNA.
ILMN_1805132	PCDH19	Homo sapiens protocadherin 19 (PCDH19), mRNA.
ILMN_1814710	PCDHB5	Homo sapiens protocadherin beta 5 (PCDHB5), mRNA.
ILMN_1682326	PCP4	Homo sapiens Purkinje cell protein 4 (PCP4), mRNA.
ILMN_2131381	PDE3B	Homo sapiens phosphodiesterase 3B, cGMP-inhibited (PDE3B), mRNA.
ILMN_1655974	PDE6B	Homo sapiens phosphodiesterase 6B, cGMP-specific, rod, beta (congenital stationary night blindness 3, autosomal dominant) (PDE6B), mRNA.
ILMN_1708916	PDZD4	Homo sapiens PDZ domain containing 4 (PDZD4), mRNA.
ILMN_1727855	PEMT	Homo sapiens phosphatidylethanolamine N-methyltransferase (PEMT), nuclear gene encoding mitochondrial protein, transcript variant 1, mRNA.
ILMN_2385298	PFKFB2	Homo sapiens 6-phosphofructo-2-kinase/fructose-2,6-biphosphatase 2 (PFKFB2), transcript variant 2, mRNA.
ILMN_2185665	PGAP1	Homo sapiens GPI deacylase (PGAP1), mRNA.
ILMN_1733831	PGBD5	Homo sapiens piggyBac transposable element derived 5 (PGBD5), mRNA.
ILMN_1790154	PHF21B	Homo sapiens PHD finger protein 21B (PHF21B), mRNA.
ILMN_1814661	PHLPP	Homo sapiens PH domain and leucine rich repeat protein phosphatase (PHLPP), mRNA.
ILMN_2103774	PIP5KL1	Homo sapiens phosphatidylinositol-4-phosphate 5-kinase-like 1 (PIP5KL1), mRNA.
ILMN_1739050	PIPOX	Homo sapiens pipecolic acid oxidase (PIPOX), mRNA.
ILMN_1746769	PLA2G3	Homo sapiens phospholipase A2, group III (PLA2G3), mRNA.
ILMN_1697654	PLA2G6	Homo sapiens phospholipase A2, group VI (cytosolic, calcium-independent) (PLA2G6), transcript variant 1, mRNA.
ILMN_1655341	PLAC8L1	Homo sapiens PLAC8-like 1 (PLAC8L1), mRNA.
ILMN_1783231	PLEKHB1	Homo sapiens pleckstrin homology domain containing, family B (evectins) member 1 (PLEKHB1), mRNA.
ILMN_1699254	PLEKHH1	Homo sapiens pleckstrin homology domain containing, family H (with MyTH4 domain) member 1 (PLEKHH1), mRNA.
ILMN_2414135	PLP1	Homo sapiens proteolipid protein 1 (Pelizaeus-Merzbacher disease, spastic paraplegia 2, uncomplicated) (PLP1), transcript variant 2, mRNA.
ILMN_1783805	PNMA3	Homo sapiens paraneoplastic antigen MA3 (PNMA3), mRNA.
ILMN_1794333	POU2F1	Homo sapiens POU class 2 homeobox 1 (POU2F1), mRNA.
ILMN_1705546	POU5F1	Homo sapiens POU domain, class 5, transcription factor 1 (POU5F1), transcript variant 1, mRNA.
ILMN_2068498	POU5F1P1	Homo sapiens POU class 5 homeobox 1 pseudogene 1 (POU5F1P1) on chromosome 8.
ILMN_1750062	PPARGC1A	Homo sapiens peroxisome proliferative activated receptor, gamma, coactivator 1, alpha (PPARGC1A), mRNA.
ILMN_2195703	PPARGC1B	Homo sapiens peroxisome proliferator-activated receptor gamma, coactivator 1 beta (PPARGC1B), mRNA.
ILMN_1708508	PPM1E	Homo sapiens protein phosphatase 1E (PP2C domain containing) (PPM1E), mRNA.
ILMN_2056606	PPP1R1A	Homo sapiens protein phosphatase 1, regulatory (inhibitor) subunit 1A (PPP1R1A), mRNA.
ILMN_1661129	PPP2R2C	Homo sapiens protein phosphatase 2 (formerly 2A), regulatory subunit B (PR 52), gamma isoform (PPP2R2C), transcript variant 1, mRNA.
ILMN_2213834	PRO0628	Homo sapiens PRO0628 protein (PRO0628) on chromosome 20.
ILMN_1671365	PRODH	Homo sapiens proline dehydrogenase (oxidase) 1 (PRODH), nuclear gene encoding mitochondrial protein, mRNA.
ILMN_1796461	PRSS8	Homo sapiens protease, serine, 8 (prostasin) (PRSS8), mRNA.
ILMN_1800331	PTCH	Homo sapiens patched homolog 1 (Drosophila) (PTCH1), mRNA.
ILMN_1717393	PTCHD1	Homo sapiens patched domain containing 1 (PTCHD1), mRNA.
ILMN_1769779	PTP4A3	Homo sapiens protein tyrosine phosphatase type IVA, member 3 (PTP4A3), transcript variant 2, mRNA.
ILMN_1762766	PTPRA	Homo sapiens protein tyrosine phosphatase, receptor type, A (PTPRA), transcript variant 3, mRNA.
ILMN_2315789	PTPRD	Homo sapiens protein tyrosine phosphatase, receptor type, D (PTPRD), transcript variant 2, mRNA.
ILMN_1676616	PTPRZ1	Homo sapiens protein tyrosine phosphatase, receptor-type, Z polypeptide 1 (PTPRZ1), mRNA.
ILMN_1744635	PUNC	Homo sapiens putative neuronal cell adhesion molecule (PUNC), mRNA.
ILMN_1791826	RAB25	Homo sapiens RAB25, member RAS oncogene family (RAB25), mRNA.
ILMN_1658027	RAD54L	Homo sapiens RAD54-like (S. cerevisiae) (RAD54L), mRNA.
ILMN_2149782	RAMP2	Homo sapiens receptor (G protein-coupled) activity modifying protein 2 (RAMP2), mRNA.
ILMN_1758613	RAPGEFL1	Homo sapiens Rap guanine nucleotide exchange factor (GEF)-like 1 (RAPGEFL1), mRNA.
ILMN_2148469	RASL11B	Homo sapiens RAS-like, family 11, member B (RASL11B), mRNA.
ILMN_2309534	RDM1	Homo sapiens RAD52 motif 1 (RDM1), transcript variant 2, mRNA.
ILMN_1692433	RECQL5	Homo sapiens RecQ protein-like 5 (RECQL5), transcript variant 3, mRNA.
ILMN_1733746	REEP1	Homo sapiens receptor accessory protein 1 (REEP1), mRNA.
ILMN_1784860	RFC3	Homo sapiens replication factor C (activator 1) 3, 38kDa (RFC3), transcript variant 1, mRNA.
ILMN_1661002	RFWD2	Homo sapiens ring finger and WD repeat domain 2 (RFWD2), transcript variant 1, mRNA.
ILMN_1808226	RGS16	Homo sapiens regulator of G-protein signalling 16 (RGS16), mRNA.
ILMN_1716019	RHBDL3	Homo sapiens rhomboid, veinlet-like 3 (Drosophila) (RHBDL3), mRNA.
ILMN_1742382	RIMS3	Homo sapiens regulating synaptic membrane exocytosis 3 (RIMS3), mRNA.
ILMN_1651838	RND1	Homo sapiens Rho family GTPase 1 (RND1), mRNA.
ILMN_1792389	RNF165	Homo sapiens ring finger protein 165 (RNF165), mRNA.
ILMN_1741281	RNF175	Homo sapiens ring finger protein 175 (RNF175), mRNA.
ILMN_1748241	RP11-19J3.3	Homo sapiens centromere protein P (CENPP), mRNA.
ILMN_1695271	RPP25	Homo sapiens ribonuclease P 25kDa subunit (RPP25), mRNA.
ILMN_1665425	RPRM	Homo sapiens reprimo, TP53 dependent G2 arrest mediator candidate (RPRM), mRNA.
ILMN_1676504	RPRML	Homo sapiens reprimo-like (RPRML), mRNA.
ILMN_1667125	RPS6KL1	Homo sapiens ribosomal protein S6 kinase-like 1 (RPS6KL1), mRNA.
ILMN_1699772	RRAGD	Homo sapiens Ras-related GTP binding D (RRAGD), mRNA.
ILMN_1768357	RTN1	Homo sapiens reticulon 1 (RTN1), transcript variant 1, mRNA.
ILMN_1737484	RTN4R	Homo sapiens reticulon 4 receptor (RTN4R), mRNA.
ILMN_1657888	SALL1	Homo sapiens sal-like 1 (Drosophila) (SALL1), mRNA.
ILMN_1695687	SALL4	Homo sapiens sal-like 4 (Drosophila) (SALL4), mRNA.
ILMN_1714896	SART3	Homo sapiens squamous cell carcinoma antigen recognised by T cells 3 (SART3), mRNA.
ILMN_2197946	SCG3	Homo sapiens secretogranin III (SCG3), mRNA.
ILMN_1670306	SCGB3A2	Homo sapiens secretoglobin, family 3A, member 2 (SCGB3A2), mRNA.
ILMN_1722742	SCLY	Homo sapiens selenocysteine lyase (SCLY), mRNA.
ILMN_1698191	SCML2	Homo sapiens sex comb on midleg-like 2 (Drosophila) (SCML2), mRNA.
ILMN_1676709	SDK2	Homo sapiens sidekick homolog 2 (chicken) (SDK2), mRNA.
ILMN_1702787	SEMA4A	Homo sapiens sema domain, immunoglobulin domain (Ig), transmembrane domain (TM) and short cytoplasmic domain, (semaphorin) 4A (SEMA4A), mRNA.
ILMN_1794370	SEMA5B	Homo sapiens sema domain, seven thrombospondin repeats (type 1 and type 1-like), transmembrane domain (TM) and short cytoplasmic domain, (semaphorin) 5B (SEMA5B), transcript variant 1, mRNA.
ILMN_1659953	SEPT3	Homo sapiens septin 3 (SEPT3), transcript variant B, mRNA.
ILMN_1759910	SERPINA5	Homo sapiens serpin peptidase inhibitor, clade A (alpha-1 antiproteinase, antitrypsin), member 5 (SERPINA5), mRNA.
ILMN_1722898	SFRP2	Homo sapiens secreted frizzled-related protein 2 (SFRP2), mRNA.
ILMN_1661491	SH3GL2	Homo sapiens SH3-domain GRB2-like 2 (SH3GL2), mRNA.
ILMN_1760990	SH3GL3	Homo sapiens SH3-domain GRB2-like 3 (SH3GL3), mRNA.
ILMN_1665994	SILV	Homo sapiens silver homolog (mouse) (SILV), mRNA.
ILMN_1676192	SLC13A5	Homo sapiens solute carrier family 13 (sodium-dependent citrate transporter), member 5 (SLC13A5), mRNA.
ILMN_2211739	SLC15A2	Homo sapiens solute carrier family 15 (H+/peptide transporter), member 2 (SLC15A2), mRNA.
ILMN_1732410	SLC16A9	Homo sapiens solute carrier family 16, member 9 (monocarboxylic acid transporter 9) (SLC16A9), mRNA.
ILMN_1754864	SLC25A18	Homo sapiens solute carrier family 25 (mitochondrial carrier), member 18 (SLC25A18), mRNA.
ILMN_1780417	SLC25A21	Homo sapiens solute carrier family 25 (mitochondrial oxodicarboxylate carrier), member 21 (SLC25A21), mRNA.
ILMN_1724612	SLC25A35	Homo sapiens solute carrier family 25, member 35 (SLC25A35), mRNA.
ILMN_1700831	SLC27A2	Homo sapiens solute carrier family 27 (fatty acid transporter), member 2 (SLC27A2), mRNA.
ILMN_1805807	SLC30A3	Homo sapiens solute carrier family 30 (zinc transporter), member 3 (SLC30A3), mRNA.
ILMN_1749848	SLC35F1	Homo sapiens solute carrier family 35, member F1 (SLC35F1), mRNA.
ILMN_1810533	SLC6A15	Homo sapiens solute carrier family 6, member 15 (SLC6A15), transcript variant 1, mRNA.
ILMN_1660730	SLC7A3	Homo sapiens solute carrier family 7 (cationic amino acid transporter, y+ system), member 3 (SLC7A3), mRNA.
ILMN_1698846	SLC8A2	Homo sapiens solute carrier family 8 (sodium-calcium exchanger), member 2 (SLC8A2), mRNA.
ILMN_2215862	SLFN13	Homo sapiens schlafen family member 13 (SLFN13), mRNA.
ILMN_2133534	SMA4	Homo sapiens SMA4 (SMA4), mRNA.
ILMN_2336393	SMN2	Homo sapiens survival of motor neuron 2, centromeric (SMN2), transcript variant a, mRNA.
ILMN_1788251	SNN	Homo sapiens stannin (SNN), mRNA.
ILMN_2041780	SNTG2	Homo sapiens syntrophin, gamma 2 (SNTG2), mRNA.
ILMN_2060115	SORL1	Homo sapiens sortilin-related receptor, L(DLR class) A repeats-containing (SORL1), mRNA.
ILMN_1715463	SOSTDC1	Homo sapiens sclerostin domain containing 1 (SOSTDC1), mRNA.
ILMN_2177156	SOX2	Homo sapiens SRY (sex determining region Y)-box 2 (SOX2), mRNA.
ILMN_1783185	SOX21	Homo sapiens SRY (sex determining region Y)-box 21 (SOX21), mRNA.
ILMN_1789244	SOX8	Homo sapiens SRY (sex determining region Y)-box 8 (SOX8), mRNA.
ILMN_2141259	SPAG5	Homo sapiens sperm associated antigen 5 (SPAG5), mRNA.
ILMN_1775926	SPATA6	Homo sapiens spermatogenesis associated 6 (SPATA6), mRNA.
ILMN_2168421	SPATA8	Homo sapiens spermatogenesis associated 8 (SPATA8), mRNA.
ILMN_1787266	SPINK1	Homo sapiens serine peptidase inhibitor, Kazal type 1 (SPINK1), mRNA.
ILMN_1722923	SRGAP3	Homo sapiens SLIT-ROBO Rho GTPase activating protein 3 (SRGAP3), transcript variant 1, mRNA.
ILMN_1781560	ST3GAL6	Homo sapiens ST3 beta-galactoside alpha-2,3-sialyltransferase 6 (ST3GAL6), mRNA.
ILMN_1758461	ST8SIA2	Homo sapiens ST8 alpha-N-acetyl-neuraminide alpha-2,8-sialyltransferase 2 (ST8SIA2), mRNA.
ILMN_1735584	ST8SIA5	Homo sapiens ST8 alpha-N-acetyl-neuraminide alpha-2,8-sialyltransferase 5 (ST8SIA5), mRNA.
ILMN_2170930	STRC	Homo sapiens stereocilin (STRC), mRNA.
ILMN_1781628	SURF2	Homo sapiens surfeit 2 (SURF2), mRNA.
ILMN_1785570	SUSD3	Homo sapiens sushi domain containing 3 (SUSD3), mRNA.
ILMN_2059549	SYK	Homo sapiens spleen tyrosine kinase (SYK), mRNA.
ILMN_1757081	SYN2	Homo sapiens synapsin II (SYN2), transcript variant IIb, mRNA.
ILMN_1658499	SYT13	Homo sapiens synaptotagmin XIII (SYT13), mRNA.
ILMN_1768705	SYT4	Homo sapiens synaptotagmin IV (SYT4), mRNA.
ILMN_1696167	SYT6	Homo sapiens synaptotagmin VI (SYT6), mRNA.
ILMN_1765310	TCEAL2	Homo sapiens transcription elongation factor A (SII)-like 2 (TCEAL2), mRNA.
ILMN_1814657	TFAP4	Homo sapiens transcription factor AP-4 (activating enhancer binding protein 4) (TFAP4), mRNA.
ILMN_1811387	TFF3	Homo sapiens trefoil factor 3 (intestinal) (TFF3), mRNA.
ILMN_1736078	THBS4	Homo sapiens thrombospondin 4 (THBS4), mRNA.
ILMN_1655577	TIAM1	Homo sapiens T-cell lymphoma invasion and metastasis 1 (TIAM1), mRNA.
ILMN_1663399	TIMP4	Homo sapiens TIMP metallopeptidase inhibitor 4 (TIMP4), mRNA.
ILMN_1814917	TLE2	Homo sapiens transducin-like enhancer of split 2 (E(sp1) homolog, Drosophila) (TLE2), mRNA.
ILMN_2082865	TM4SF11	Homo sapiens plasma membrane proteolipid (plasmolipin) (PLLP), mRNA.
ILMN_2169966	TM4SF18	Homo sapiens transmembrane 4 L six family member 18 (TM4SF18), mRNA.
ILMN_1689306	TMC7	Homo sapiens transmembrane channel-like 7 (TMC7), mRNA.
ILMN_2180624	TMCO6	Homo sapiens transmembrane and coiled-coil domains 6 (TMCO6), mRNA.
ILMN_1730645	TMEFF2	Homo sapiens transmembrane protein with EGF-like and two follistatin-like domains 2 (TMEFF2), mRNA.
ILMN_1699121	TMEM16B	Homo sapiens transmembrane protein 16B (TMEM16B), mRNA.
ILMN_1772894	TMEM27	Homo sapiens transmembrane protein 27 (TMEM27), mRNA.
ILMN_1710312	TMEM31	Homo sapiens transmembrane protein 31 (TMEM31), mRNA.
ILMN_1757129	TMEM88	Homo sapiens transmembrane protein 88 (TMEM88), mRNA.
ILMN_1672114	TNFRSF10C	Homo sapiens tumor necrosis factor receptor superfamily, member 10c, decoy without an intracellular domain (TNFRSF10C), mRNA.
ILMN_1763587	TNMD	Homo sapiens tenomodulin (TNMD), mRNA.
ILMN_1715540	TRAIP	Homo sapiens TRAF interacting protein (TRAIP), mRNA.
ILMN_2404112	TRDMT1	Homo sapiens tRNA aspartic acid methyltransferase 1 (TRDMT1), transcript variant b, mRNA.
ILMN_1698237	TRIM17	Homo sapiens tripartite motif-containing 17 (TRIM17), transcript variant 1, mRNA.
ILMN_1813027	TRIM41	Homo sapiens tripartite motif-containing 41 (TRIM41), transcript variant 1, mRNA.
ILMN_1763433	TRIM9	Homo sapiens tripartite motif-containing 9 (TRIM9), transcript variant 1, mRNA.
ILMN_2120695	TSPAN7	Homo sapiens tetraspanin 7 (TSPAN7), mRNA.
ILMN_1746846	TTLL4	Homo sapiens tubulin tyrosine ligase-like family, member 4 (TTLL4), mRNA.
ILMN_2198912	TTR	Homo sapiens transthyretin (prealbumin, amyloidosis type I) (TTR), mRNA.
ILMN_2351269	TTYH1	Homo sapiens tweety homolog 1 (Drosophila) (TTYH1), transcript variant 2, mRNA.
ILMN_1655565	UGT3A2	Homo sapiens UDP glycosyltransferase 3 family, polypeptide A2 (UGT3A2), mRNA.
ILMN_2401352	UHRF1	Homo sapiens ubiquitin-like, containing PHD and RING finger domains, 1 (UHRF1), transcript variant 2, mRNA.
ILMN_2054121	UNQ3045	Homo sapiens chromosome 6 open reading frame 126 (C6orf126), mRNA.
ILMN_1774265	UNQ830	Homo sapiens ASCL830 (UNQ830), mRNA.
ILMN_1718679	USP19	Homo sapiens ubiquitin specific peptidase 19 (USP19), mRNA.
ILMN_2349006	USP21	Homo sapiens ubiquitin specific peptidase 21 (USP21), transcript variant 1, mRNA.
ILMN_2364819	USP44	Homo sapiens ubiquitin specific peptidase 44 (USP44), transcript variant 2, mRNA.
ILMN_2380453	USP45	Homo sapiens ubiquitin specific peptidase 45 (USP45), mRNA.
ILMN_1768793	UTF1	Homo sapiens undifferentiated embryonic cell transcription factor 1 (UTF1), mRNA.
ILMN_1794781	VAV2	Homo sapiens vav 2 guanine nucleotide exchange factor (VAV2), mRNA.
ILMN_2166716	VCX-C	Homo sapiens variably charged X-C (VCX-C), mRNA.
ILMN_1782352	VENTX	Homo sapiens VENT homeobox homolog (Xenopus laevis) (VENTX), mRNA.
ILMN_1673073	WDR62	Homo sapiens WD repeat domain 62 (WDR62), mRNA.
ILMN_1815083	WHSC2	Homo sapiens Wolf-Hirschhorn syndrome candidate 2 (WHSC2), mRNA.
ILMN_1681154	ZBTB39	Homo sapiens zinc finger and BTB domain containing 39 (ZBTB39), mRNA.
ILMN_1679984	ZCCHC12	Homo sapiens zinc finger, CCHC domain containing 12 (ZCCHC12), mRNA.
ILMN_1774020	ZDHHC11	PREDICTED: Homo sapiens zinc finger, DHHC-type containing 11 (ZDHHC11), mRNA.
ILMN_1696339	ZIC2	Homo sapiens Zic family member 2 (odd-paired homolog, Drosophila) (ZIC2), mRNA.
ILMN_1681805	ZIC3	Homo sapiens Zic family member 3 heterotaxy 1 (odd-paired homolog, Drosophila) (ZIC3), mRNA.
ILMN_2120624	ZIC4	Homo sapiens Zic family member 4 (ZIC4), mRNA.
ILMN_1695079	ZNF101	Homo sapiens zinc finger protein 101 (ZNF101), mRNA.
ILMN_1806502	ZNF165	Homo sapiens zinc finger protein 165 (ZNF165), mRNA.
ILMN_1792990	ZNF202	Homo sapiens zinc finger protein 202 (ZNF202), mRNA.
ILMN_1744398	ZNF206	Homo sapiens zinc finger and SCAN domain containing 10 (ZSCAN10), mRNA.
ILMN_1676983	ZNF300	Homo sapiens zinc finger protein 300 (ZNF300), mRNA.
ILMN_1687827	ZNF311	Homo sapiens zinc finger protein 311 (ZNF311), mRNA.
ILMN_1763328	ZNF336	Homo sapiens zinc finger protein 336 (ZNF336), mRNA.
ILMN_1685467	ZNF397	Homo sapiens zinc finger protein 397 (ZNF397), mRNA.
ILMN_1760294	ZNF417	Homo sapiens zinc finger protein 417 (ZNF417), mRNA.
ILMN_1658173	ZNF418	Homo sapiens zinc finger protein 418 (ZNF418), mRNA.
ILMN_2154950	ZNF423	Homo sapiens zinc finger protein 423 (ZNF423), mRNA.
ILMN_1727183	ZNF440L	Homo sapiens zinc finger protein 763 (ZNF763), mRNA.
ILMN_2246154	ZNF452	Homo sapiens zinc finger protein 452 (ZNF452), mRNA.
ILMN_1653867	ZNF483	Homo sapiens zinc finger protein 483 (ZNF483), transcript variant 2, mRNA.
ILMN_1655167	ZNF502	Homo sapiens zinc finger protein 502 (ZNF502), mRNA.
ILMN_1652300	ZNF507	Homo sapiens zinc finger protein 507 (ZNF507), mRNA.
ILMN_2146968	ZNF510	Homo sapiens zinc finger protein 510 (ZNF510), mRNA.
ILMN_2101410	ZNF625	Homo sapiens zinc finger protein 625 (ZNF625), mRNA.
ILMN_1657665	ZNF644	Homo sapiens zinc finger protein 644 (ZNF644), transcript variant 2, mRNA.
ILMN_1721849	ZNF660	Homo sapiens zinc finger protein 660 (ZNF660), mRNA.
ILMN_1786281	ZNF96	Homo sapiens zinc finger protein 96 (ZNF96), mRNA.

## Sheet: c
Figure 6B, Core self-renewal signature, 525 genes
Functional Annotation Clustering
Annotation Cluster 1	Enrichment Score: 3.7313838879385446
Category	Term	Count	%	PValue	Genes	List Total	Pop Hits	Pop Total	Fold Enrichment	Bonferroni	Benjamini	FDR
GOTERM_BP_FAT	GO:0009719~response to endogenous stimulus	28	5.35373	1.53748e-05	ILMN_1762766,ILMN_1688543,ILMN_1727855,ILMN_1775224,ILMN_1669833,ILMN_2131381,ILMN_1659086,ILMN_2404112,ILMN_2125869,ILMN_1811387,ILMN_1804357,ILMN_1768506,ILMN_1728799,ILMN_1700888,ILMN_2115336,ILMN_1796461,ILMN_2195703,ILMN_1691641,ILMN_1695157,ILMN_1740418,ILMN_2120555,ILMN_1729180,ILMN_1739601,ILMN_1663399,ILMN_1728107,ILMN_2199439,ILMN_1682015,ILMN_1800331	367	405	13528	2.54842	0.030252	0.030252	0.0264278
GOTERM_BP_FAT	GO:0009725~response to hormone stimulus	26	4.97132	2.18851e-05	ILMN_1762766,ILMN_1688543,ILMN_1669833,ILMN_1775224,ILMN_2131381,ILMN_1659086,ILMN_2125869,ILMN_1811387,ILMN_1804357,ILMN_1768506,ILMN_1728799,ILMN_1700888,ILMN_2115336,ILMN_1796461,ILMN_2195703,ILMN_1691641,ILMN_1695157,ILMN_1740418,ILMN_2120555,ILMN_1729180,ILMN_1739601,ILMN_1663399,ILMN_2199439,ILMN_1728107,ILMN_1682015,ILMN_1800331	367	367	13528	2.61141	0.0427847	0.0216262	0.0376165
GOTERM_BP_FAT	GO:0010033~response to organic substance	36	6.88337	0.000582451	ILMN_1762766,ILMN_1688543,ILMN_1727855,ILMN_1775224,ILMN_1669833,ILMN_2131381,ILMN_2404112,ILMN_1659086,ILMN_2125869,ILMN_1804357,ILMN_1748697,ILMN_1811387,ILMN_1768506,ILMN_1728799,ILMN_2134765,ILMN_1700888,ILMN_2115336,ILMN_1796461,ILMN_1748903,ILMN_2195703,ILMN_1691641,ILMN_2213136,ILMN_1775931,ILMN_1695157,ILMN_1740418,ILMN_2120555,ILMN_1729180,ILMN_1739601,ILMN_1663399,ILMN_1728107,ILMN_2199…	367	721	13528	1.8405	0.687789	0.252498	0.996595
GOTERM_BP_FAT	GO:0048545~response to steroid hormone stimulus	13	2.48566	0.00605687	ILMN_1796461,ILMN_2195703,ILMN_1691641,ILMN_1688543,ILMN_1695157,ILMN_1775224,ILMN_1740418,ILMN_1659086,ILMN_2125869,ILMN_2199439,ILMN_1682015,ILMN_1768506,ILMN_1800331	367	192	13528	2.4958	0.999995	0.531702	9.91724
Annotation Cluster 2	Enrichment Score: 2.8094215745164557
Category	Term	Count	%	PValue	Genes	List Total	Pop Hits	Pop Total	Fold Enrichment	Bonferroni	Benjamini	FDR
SP_PIR_KEYWORDS	wnt signaling pathway	13	2.48566	0.000103511	ILMN_1731206,ILMN_1763657,ILMN_1781416,ILMN_1692674,ILMN_2213136,ILMN_1729368,ILMN_2047460,ILMN_1814917,ILMN_1692967,ILMN_1715463,ILMN_1716246,ILMN_1722898,ILMN_1798971	514	122	19235	3.98761	0.0388712	0.0196282	0.14337
GOTERM_BP_FAT	GO:0016055~Wnt receptor signaling pathway	12	2.29446	0.000969526	ILMN_1692967,ILMN_1814917,ILMN_1731206,ILMN_1763657,ILMN_2213136,ILMN_1715463,ILMN_1781416,ILMN_1692674,ILMN_1729368,ILMN_1716246,ILMN_1722898,ILMN_1798971	367	133	13528	3.32581	0.856016	0.321323	1.65371
KEGG_PATHWAY	hsa04310:Wnt signaling pathway	9	1.72084	0.0371697	ILMN_1692967,ILMN_1731206,ILMN_1763657,ILMN_2213136,ILMN_1781416,ILMN_1692674,ILMN_1729368,ILMN_1722898,ILMN_1798971	130	151	5085	2.33138	0.983275	0.870674	34.7215
Annotation Cluster 3	Enrichment Score: 2.126498542075421
Category	Term	Count	%	PValue	Genes	List Total	Pop Hits	Pop Total	Fold Enrichment	Bonferroni	Benjamini	FDR
GOTERM_BP_FAT	GO:0019226~transmission of nerve impulse	22	4.2065	0.000564376	ILMN_1679595,ILMN_1814710,ILMN_1717434,ILMN_1760246,ILMN_1744897,ILMN_1794095,ILMN_1690223,ILMN_2227011,ILMN_1731062,ILMN_1660973,ILMN_1664047,ILMN_1666776,ILMN_1652065,ILMN_1685608,ILMN_2154157,ILMN_1757081,ILMN_1768705,ILMN_1712461,ILMN_1729212,ILMN_2320330,ILMN_2082865,ILMN_2414135	367	350	13528	2.31698	0.676301	0.313384	0.96581
GOTERM_BP_FAT	GO:0007268~synaptic transmission	18	3.44168	0.0031312	ILMN_1679595,ILMN_1814710,ILMN_1717434,ILMN_1760246,ILMN_1744897,ILMN_1794095,ILMN_1731062,ILMN_1660973,ILMN_1664047,ILMN_1666776,ILMN_1652065,ILMN_1685608,ILMN_2154157,ILMN_1757081,ILMN_1768705,ILMN_1712461,ILMN_1729212,ILMN_2414135	367	298	13528	2.22651	0.9981	0.406763	5.24859
GOTERM_BP_FAT	GO:0007267~cell-cell signaling	27	5.16252	0.0123615	ILMN_2059549,ILMN_1814710,ILMN_1760246,ILMN_1794095,ILMN_1733963,ILMN_1654563,ILMN_1731062,ILMN_1660973,ILMN_1666776,ILMN_1685608,ILMN_1723480,ILMN_1712461,ILMN_1768705,ILMN_1757081,ILMN_1729212,ILMN_1794333,ILMN_1679595,ILMN_1717434,ILMN_1744897,ILMN_1664047,ILMN_1682015,ILMN_1652065,ILMN_2177156,ILMN_2154157,ILMN_1692261,ILMN_1657888,ILMN_2414135	367	600	13528	1.65875	1	0.615515	19.2517
GOTERM_BP_FAT	GO:0050877~neurological system process	40	7.64818	0.142777	ILMN_1814710,ILMN_1702787,ILMN_1760246,ILMN_1760088,ILMN_1794095,ILMN_1659086,ILMN_1690223,ILMN_1731062,ILMN_1660973,ILMN_2241187,ILMN_1666776,ILMN_2407564,ILMN_1704294,ILMN_1685608,ILMN_1712461,ILMN_1768705,ILMN_1757081,ILMN_1729212,ILMN_1679595,ILMN_1783149,ILMN_1717434,ILMN_1695157,ILMN_1744897,ILMN_2120555,ILMN_2170930,ILMN_1744635,ILMN_2227011,ILMN_1808226,ILMN_1664047,ILMN_1692967,ILMN_1745…	367	1210	13528	1.21855	1	0.911404	92.9237
Annotation Cluster 4	Enrichment Score: 2.0458072190629424
Category	Term	Count	%	PValue	Genes	List Total	Pop Hits	Pop Total	Fold Enrichment	Bonferroni	Benjamini	FDR
GOTERM_BP_FAT	GO:0009798~axis specification	6	1.14723	0.00115088	ILMN_1655572,ILMN_1781256,ILMN_1692967,ILMN_1763657,ILMN_1781416,ILMN_1712537	367	30	13528	7.37221	0.899819	0.249936	1.96017
GOTERM_BP_FAT	GO:0009880~embryonic pattern specification	5	0.956023	0.0104192	ILMN_1655572,ILMN_1763657,ILMN_1781416,ILMN_1654563,ILMN_1712537	367	32	13528	5.75954	1	0.567022	16.4778
GOTERM_BP_FAT	GO:0000578~embryonic axis specification	3	0.573614	0.0607738	ILMN_1655572,ILMN_1763657,ILMN_1781416	367	15	13528	7.37221	1	0.845836	65.968
Annotation Cluster 5	Enrichment Score: 1.8452101533118181
Category	Term	Count	%	PValue	Genes	List Total	Pop Hits	Pop Total	Fold Enrichment	Bonferroni	Benjamini	FDR
GOTERM_BP_FAT	GO:0030111~regulation of Wnt receptor signaling pathway	6	1.14723	0.00778243	ILMN_1692967,ILMN_1763657,ILMN_1691641,ILMN_2213136,ILMN_1716246,ILMN_2177156	367	46	13528	4.80796	1	0.541826	12.5683
GOTERM_BP_FAT	GO:0030178~negative regulation of Wnt receptor signaling pathway	5	0.956023	0.00828298	ILMN_1692967,ILMN_1763657,ILMN_1691641,ILMN_1716246,ILMN_2177156	367	30	13528	6.14351	1	0.546767	13.3235
GOTERM_BP_FAT	GO:0009968~negative regulation of signal transduction	13	2.48566	0.0172136	ILMN_1680434,ILMN_2375786,ILMN_1691641,ILMN_1763657,ILMN_1682034,ILMN_2131381,ILMN_1808226,ILMN_1692967,ILMN_1715463,ILMN_1716246,ILMN_2177156,ILMN_1753287,ILMN_1700888	367	221	13528	2.1683	1	0.673428	25.8069
GOTERM_BP_FAT	GO:0010648~negative regulation of cell communication	13	2.48566	0.0374961	ILMN_1680434,ILMN_2375786,ILMN_1691641,ILMN_1763657,ILMN_1682034,ILMN_2131381,ILMN_1808226,ILMN_1692967,ILMN_1715463,ILMN_1716246,ILMN_2177156,ILMN_1753287,ILMN_1700888	367	248	13528	1.93223	1	0.803016	48.1595
Annotation Cluster 6	Enrichment Score: 1.8120330537883649
Category	Term	Count	%	PValue	Genes	List Total	Pop Hits	Pop Total	Fold Enrichment	Bonferroni	Benjamini	FDR
INTERPRO	IPR015526:Frizzled related	4	0.764818	0.0101034	ILMN_1729368,ILMN_1716246,ILMN_1722898,ILMN_1798971	452	17	16659	8.67205	0.999444	0.999444	14.292
INTERPRO	IPR000024:Frizzled cysteine-rich domain	4	0.764818	0.0159537	ILMN_1729368,ILMN_1716246,ILMN_1722898,ILMN_1798971	452	20	16659	7.37124	0.999993	0.980866	21.6707
UP_SEQ_FEATURE	domain:FZ	4	0.764818	0.0227285	ILMN_1729368,ILMN_1716246,ILMN_1722898,ILMN_1798971	513	23	19113	6.47953	1	0.903273	31.8006
Annotation Cluster 7	Enrichment Score: 1.7315655788849524
Category	Term	Count	%	PValue	Genes	List Total	Pop Hits	Pop Total	Fold Enrichment	Bonferroni	Benjamini	FDR
GOTERM_BP_FAT	GO:0007389~pattern specification process	18	3.44168	0.00097566	ILMN_1781256,ILMN_1655572,ILMN_1798076,ILMN_1763657,ILMN_2213136,ILMN_1781416,ILMN_1654563,ILMN_1712537,ILMN_1680320,ILMN_1692967,ILMN_1701653,ILMN_1715463,ILMN_1681805,ILMN_1764709,ILMN_1753287,ILMN_1722898,ILMN_1800331,ILMN_1764577	367	267	13528	2.48501	0.857771	0.277511	1.66409
GOTERM_BP_FAT	GO:0043009~chordate embryonic development	18	3.44168	0.00875848	ILMN_1797519,ILMN_1655572,ILMN_1696339,ILMN_1798076,ILMN_1691641,ILMN_2213136,ILMN_1712537,ILMN_1680987,ILMN_1680320,ILMN_1695687,ILMN_1772817,ILMN_1760509,ILMN_1753287,ILMN_1722898,ILMN_1800331,ILMN_1770940,ILMN_1789244,ILMN_1700413	367	331	13528	2.00453	1	0.534292	14.0352
GOTERM_BP_FAT	GO:0009792~embryonic development ending in birth or egg hatching	18	3.44168	0.00963558	ILMN_1797519,ILMN_1655572,ILMN_1696339,ILMN_1798076,ILMN_1691641,ILMN_2213136,ILMN_1712537,ILMN_1680987,ILMN_1680320,ILMN_1695687,ILMN_1772817,ILMN_1760509,ILMN_1753287,ILMN_1722898,ILMN_1800331,ILMN_1770940,ILMN_1789244,ILMN_1700413	367	334	13528	1.98652	1	0.553382	15.3335
GOTERM_BP_FAT	GO:0035282~segmentation	5	0.956023	0.0403393	ILMN_1655572,ILMN_2213136,ILMN_1753287,ILMN_1764709,ILMN_1722898	367	48	13528	3.83969	1	0.800733	50.73
GOTERM_BP_FAT	GO:0003002~regionalization	11	2.10325	0.0418568	ILMN_1655572,ILMN_1680320,ILMN_1798076,ILMN_1763657,ILMN_2213136,ILMN_1681805,ILMN_1753287,ILMN_1764709,ILMN_1722898,ILMN_1800331,ILMN_1712537	367	197	13528	2.05823	1	0.800491	52.0524
GOTERM_BP_FAT	GO:0001756~somitogenesis	4	0.764818	0.0634152	ILMN_1655572,ILMN_2213136,ILMN_1753287,ILMN_1722898	367	34	13528	4.33659	1	0.854123	67.5765
GOTERM_BP_FAT	GO:0009952~anterior/posterior pattern formation	8	1.52964	0.0858516	ILMN_1655572,ILMN_1680320,ILMN_1798076,ILMN_2213136,ILMN_1681805,ILMN_1753287,ILMN_1722898,ILMN_1712537	367	140	13528	2.10634	1	0.875744	78.6287
Annotation Cluster 8	Enrichment Score: 1.6809053613398348
Category	Term	Count	%	PValue	Genes	List Total	Pop Hits	Pop Total	Fold Enrichment	Bonferroni	Benjamini	FDR
UP_SEQ_FEATURE	domain:SCAN box	6	1.14723	0.0180682	ILMN_1685467,ILMN_2246154,ILMN_1792990,ILMN_1806502,ILMN_1744398,ILMN_1653867	513	57	19113	3.92182	1	0.882053	26.1797
INTERPRO	IPR003309:Transcriptional regulator SCAN	6	1.14723	0.0187961	ILMN_1685467,ILMN_2246154,ILMN_1792990,ILMN_1806502,ILMN_1744398,ILMN_1653867	452	57	16659	3.8796	0.999999	0.939233	25.0373
SMART	SM00431:SCAN	6	1.14723	0.0266871	ILMN_1685467,ILMN_2246154,ILMN_1792990,ILMN_1806502,ILMN_1744398,ILMN_1653867	271	57	9079	3.52651	0.989373	0.896912	28.0603
Annotation Cluster 9	Enrichment Score: 1.6221300430145422
Category	Term	Count	%	PValue	Genes	List Total	Pop Hits	Pop Total	Fold Enrichment	Bonferroni	Benjamini	FDR
UP_SEQ_FEATURE	domain:FCH	4	0.764818	0.01552	ILMN_1754600,ILMN_1722923,ILMN_1770824,ILMN_1751020	513	20	19113	7.45146	1	0.929254	22.925
INTERPRO	IPR001060:Fps/Fes/Fer/CIP4 homology	4	0.764818	0.018246	ILMN_1754600,ILMN_1722923,ILMN_1770824,ILMN_1751020	452	21	16659	7.02023	0.999999	0.966543	24.3965
SMART	SM00055:FCH	4	0.764818	0.0232761	ILMN_1754600,ILMN_1722923,ILMN_1770824,ILMN_1751020	271	21	9079	6.3813	0.980872	0.980872	24.9299
UP_SEQ_FEATURE	domain:SH3	10	1.91205	0.0492616	ILMN_1680434,ILMN_1661491,ILMN_1754600,ILMN_1669928,ILMN_1722923,ILMN_1760990,ILMN_1770824,ILMN_1751020,ILMN_2382657,ILMN_1676215	513	177	19113	2.10493	1	0.942235	56.8703
Annotation Cluster 10	Enrichment Score: 1.617829356831676
Category	Term	Count	%	PValue	Genes	List Total	Pop Hits	Pop Total	Fold Enrichment	Bonferroni	Benjamini	FDR
GOTERM_BP_FAT	GO:0060541~respiratory system development	10	1.91205	0.0026148	ILMN_1794333,ILMN_1742929,ILMN_1701653,ILMN_1775224,ILMN_1772817,ILMN_1688633,ILMN_2177156,ILMN_1686405,ILMN_2219767,ILMN_1712537	367	108	13528	3.41306	0.994653	0.440799	4.40125
GOTERM_BP_FAT	GO:0035295~tube development	14	2.67686	0.00693739	ILMN_1696339,ILMN_1775224,ILMN_1763328,ILMN_1712537,ILMN_2219767,ILMN_1686405,ILMN_1680987,ILMN_1680320,ILMN_1772817,ILMN_1688633,ILMN_1681805,ILMN_2051972,ILMN_1800331,ILMN_1657888	367	220	13528	2.3457	0.999999	0.538251	11.2794
GOTERM_BP_FAT	GO:0030324~lung development	6	1.14723	0.13048	ILMN_1775224,ILMN_1772817,ILMN_1688633,ILMN_1686405,ILMN_2219767,ILMN_1712537	367	99	13528	2.234	1	0.917436	90.9605
GOTERM_BP_FAT	GO:0030323~respiratory tube development	6	1.14723	0.142726	ILMN_1775224,ILMN_1772817,ILMN_1688633,ILMN_1686405,ILMN_2219767,ILMN_1712537	367	102	13528	2.1683	1	0.913011	92.9166
Annotation Cluster 11	Enrichment Score: 1.4279748313836225
Category	Term	Count	%	PValue	Genes	List Total	Pop Hits	Pop Total	Fold Enrichment	Bonferroni	Benjamini	FDR
UP_SEQ_FEATURE	topological domain:Cytoplasmic	113	21.6061	0.00773679	ILMN_1734707,ILMN_1760088,ILMN_1729368,ILMN_1794095,ILMN_1690223,ILMN_1676709,ILMN_1733963,ILMN_2129563,ILMN_1654563,ILMN_1700183,ILMN_2185665,ILMN_1688801,ILMN_1723480,ILMN_1810915,ILMN_1676616,ILMN_1656560,ILMN_1810533,ILMN_1692739,ILMN_1700831,ILMN_180	513	3374	19113	1.2478	0.999993	0.860931	12.1287
SP_PIR_KEYWORDS	glycoprotein	137	26.195	0.0163051	ILMN_1665425,ILMN_1734707,ILMN_1729368,ILMN_1707286,ILMN_1760088,ILMN_1794095,ILMN_1690223,ILMN_1659086,ILMN_1676709,ILMN_1730039,ILMN_1733963,ILMN_1654563,ILMN_2129563,ILMN_1700183,ILMN_2185665,ILMN_1723480,ILMN_1676616,ILMN_1712461,ILMN_1775926,ILMN_165	514	4318	19235	1.18732	0.998157	0.383892	20.3756
SP_PIR_KEYWORDS	membrane	190	36.3289	0.0200551	ILMN_1665425,ILMN_1692674,ILMN_1661491,ILMN_1734707,ILMN_1729368,ILMN_1760088,ILMN_1794095,ILMN_1676709,ILMN_1690223,ILMN_1733963,ILMN_1654563,ILMN_2129563,ILMN_1679256,ILMN_1662932,ILMN_1676215,ILMN_1700183,ILMN_1757129,ILMN_2185665,ILMN_1688801,ILMN_181	514	6256	19235	1.13654	0.999573	0.403859	24.481
SP_PIR_KEYWORDS	transmembrane	154	29.4455	0.0222913	ILMN_1665425,ILMN_1734707,ILMN_1729368,ILMN_1760088,ILMN_1794095,ILMN_1676709,ILMN_1690223,ILMN_1733963,ILMN_1654563,ILMN_2129563,ILMN_1700183,ILMN_1757129,ILMN_2185665,ILMN_1688801,ILMN_1810915,ILMN_1723480,ILMN_1676616,ILMN_1656560,ILMN_1796461,ILMN_181	514	4973	19235	1.15886	0.999822	0.398237	26.8348
UP_SEQ_FEATURE	transmembrane region	152	29.0631	0.0272921	ILMN_1665425,ILMN_1734707,ILMN_1729368,ILMN_1760088,ILMN_1794095,ILMN_1676709,ILMN_1690223,ILMN_1733963,ILMN_1654563,ILMN_2129563,ILMN_1700183,ILMN_1757129,ILMN_2185665,ILMN_1688801,ILMN_1810915,ILMN_1723480,ILMN_1676616,ILMN_1656560,ILMN_1796461,ILMN_181	513	4911	19113	1.15315	1	0.903946	36.9129
UP_SEQ_FEATURE	glycosylation site:N-linked (GlcNAc...)	128	24.4742	0.0432472	ILMN_1665425,ILMN_1734707,ILMN_1707286,ILMN_1760088,ILMN_1729368,ILMN_1794095,ILMN_1690223,ILMN_1676709,ILMN_1730039,ILMN_1733963,ILMN_1654563,ILMN_2129563,ILMN_1700183,ILMN_2185665,ILMN_1723480,ILMN_1676616,ILMN_1712461,ILMN_1775926,ILMN_1656560,ILMN_179	513	4129	19113	1.15499	1	0.946571	52.0964
UP_SEQ_FEATURE	topological domain:Extracellular	84	16.0612	0.107885	ILMN_1740759,ILMN_1760088,ILMN_1729368,ILMN_1794095,ILMN_1690223,ILMN_1676709,ILMN_2169966,ILMN_1733963,ILMN_1699537,ILMN_2129563,ILMN_1654563,ILMN_1730645,ILMN_1756755,ILMN_1700183,ILMN_1704294,ILMN_1723480,ILMN_2344221,ILMN_1676616,ILMN_1656560,ILMN_178	513	2719	19113	1.15102	1	0.988449	85.0499
GOTERM_CC_FAT	GO:0016021~integral to membrane	160	30.5927	0.125203	ILMN_1665425,ILMN_1734707,ILMN_1729368,ILMN_1760088,ILMN_1794095,ILMN_1676709,ILMN_1690223,ILMN_1733963,ILMN_1654563,ILMN_2129563,ILMN_1700183,ILMN_1757129,ILMN_2185665,ILMN_1688801,ILMN_1810915,ILMN_1723480,ILMN_1676616,ILMN_1656560,ILMN_1672114,ILMN_179	358	5297	12782	1.07846	1	0.924884	83.6774
GOTERM_CC_FAT	GO:0031224~intrinsic to membrane	164	31.3576	0.156463	ILMN_1665425,ILMN_1734707,ILMN_1729368,ILMN_1760088,ILMN_1794095,ILMN_1676709,ILMN_1690223,ILMN_1733963,ILMN_1654563,ILMN_2129563,ILMN_1676215,ILMN_1700183,ILMN_1757129,ILMN_2185665,ILMN_1688801,ILMN_1810915,ILMN_1723480,ILMN_1676616,ILMN_1656560,ILMN_167	358	5485	12782	1.06754	1	0.921491	90.0312
Annotation Cluster 12	Enrichment Score: 1.4252825594454872
Category	Term	Count	%	PValue	Genes	List Total	Pop Hits	Pop Total	Fold Enrichment	Bonferroni	Benjamini	FDR
SP_PIR_KEYWORDS	transcription regulation	72	13.7667	0.00981029	ILMN_1806757,ILMN_1798076,ILMN_1765310,ILMN_1721167,ILMN_2120965,ILMN_1753830,ILMN_1700762,ILMN_1687827,ILMN_1695079,ILMN_1652300,ILMN_1698191,ILMN_1700413,ILMN_1794333,ILMN_2396338,ILMN_2195703,ILMN_1804445,ILMN_1685467,ILMN_1721849,ILMN_1681154,ILMN_176	514	2026	19235	1.32991	0.977083	0.342653	12.7716
SP_PIR_KEYWORDS	Transcription	72	13.7667	0.0159121	ILMN_1806757,ILMN_1798076,ILMN_1765310,ILMN_1721167,ILMN_2120965,ILMN_1753830,ILMN_1700762,ILMN_1687827,ILMN_1695079,ILMN_1652300,ILMN_1698191,ILMN_1700413,ILMN_1794333,ILMN_2396338,ILMN_2195703,ILMN_1804445,ILMN_1685467,ILMN_1721849,ILMN_1681154,ILMN_176	514	2071	19235	1.30101	0.997852	0.400671	19.9335
GOTERM_MF_FAT	GO:0003700~transcription factor activity	39	7.45698	0.0182277	ILMN_1798076,ILMN_1782352,ILMN_2246154,ILMN_1721167,ILMN_1814657,ILMN_1653867,ILMN_2120965,ILMN_1680987,ILMN_1753830,ILMN_1700762,ILMN_1786281,ILMN_1701653,ILMN_1764709,ILMN_1683133,ILMN_1698191,ILMN_1783185,ILMN_1700413,ILMN_1794333,ILMN_1691641,ILMN_1685467,ILMN_2213136,ILMN_1682034,ILMN_2154950,ILMN_1806502,ILMN_1705546,ILMN_2219767,ILMN_2068498,ILMN_1680320,ILMN_1742929,ILMN_1715189,ILMN_1792…	358	975	12983	1.45061	0.999981	0.995683	23.7532
SP_PIR_KEYWORDS	dna-binding	65	12.4283	0.0221697	ILMN_1798076,ILMN_1782352,ILMN_1721167,ILMN_1658027,ILMN_1753830,ILMN_1700762,ILMN_1687827,ILMN_1740083,ILMN_1695079,ILMN_1652300,ILMN_1700413,ILMN_1794333,ILMN_2396338,ILMN_1696339,ILMN_1685467,ILMN_1721849,ILMN_1681154,ILMN_1784860,ILMN_1763328,ILMN_2219767,ILMN_1680320,ILMN_2146968,ILMN_1711894,ILMN_1792990,ILMN_2177156,ILMN_1760509,ILMN_1776577,ILMN_1657888,ILMN_1655167,ILMN_1659013,ILMN_2334…	514	1868	19235	1.30216	0.999813	0.415301	26.7086
GOTERM_MF_FAT	GO:0003677~DNA binding	80	15.2964	0.0241059	ILMN_1806757,ILMN_1798076,ILMN_1782352,ILMN_1721167,ILMN_1694582,ILMN_1658027,ILMN_2120965,ILMN_1753830,ILMN_1700762,ILMN_1687827,ILMN_1740083,ILMN_1695079,ILMN_1652300,ILMN_1698191,ILMN_1700413,ILMN_1794333,ILMN_2396338,ILMN_1696339,ILMN_1685467,ILMN_169	358	2331	12983	1.24463	0.999999	0.991894	30.2132
GOTERM_BP_FAT	GO:0045449~regulation of transcription	86	16.4436	0.0307845	ILMN_1806757,ILMN_1798076,ILMN_1782352,ILMN_1765310,ILMN_1721167,ILMN_2120965,ILMN_1753830,ILMN_1700762,ILMN_1687827,ILMN_1754858,ILMN_1695079,ILMN_1652300,ILMN_1698191,ILMN_1700413,ILMN_1680434,ILMN_2396338,ILMN_1794333,ILMN_2195703,ILMN_1804445,ILMN_168	367	2601	13528	1.21878	1	0.774058	41.5816
GOTERM_BP_FAT	GO:0006350~transcription	71	13.5755	0.034579	ILMN_1806757,ILMN_1798076,ILMN_1765310,ILMN_1721167,ILMN_2120965,ILMN_1753830,ILMN_1700762,ILMN_1687827,ILMN_1695079,ILMN_1652300,ILMN_1698191,ILMN_1700413,ILMN_1794333,ILMN_2396338,ILMN_2195703,ILMN_1804445,ILMN_1685467,ILMN_1721849,ILMN_1681154,ILMN_176	367	2101	13528	1.24566	1	0.797698	45.3912
INTERPRO	IPR007087:Zinc finger, C2H2-type	31	5.92734	0.0362285	ILMN_1710092,ILMN_1653867,ILMN_1676983,ILMN_2120624,ILMN_2101410,ILMN_1687827,ILMN_1727183,ILMN_1681805,ILMN_1760294,ILMN_1695079,ILMN_1683133,ILMN_1658173,ILMN_1652300,ILMN_1696339,ILMN_1659800,ILMN_1685467,ILMN_1721849,ILMN_1681154,ILMN_2154950,ILMN_1797668,ILMN_1806502,ILMN_1763328,ILMN_1657665,ILMN_1701464,ILMN_2146968,ILMN_1695687,ILMN_1792990,ILMN_1744398,ILMN_1655167,ILMN_1657888,ILMN_1749…	452	784	16659	1.45732	1	0.934342	42.9035
GOTERM_BP_FAT	GO:0006355~regulation of transcription, DNA-dependent	61	11.6635	0.0386103	ILMN_1806757,ILMN_1798076,ILMN_1782352,ILMN_1721167,ILMN_2120965,ILMN_1753830,ILMN_1700762,ILMN_1687827,ILMN_1754858,ILMN_1695079,ILMN_1700413,ILMN_1794333,ILMN_1680434,ILMN_2195703,ILMN_1685467,ILMN_1691641,ILMN_1763328,ILMN_2219767,ILMN_1680320,ILMN_2146968,ILMN_1711894,ILMN_2349006,ILMN_1792990,ILMN_2177156,ILMN_1760509,ILMN_1659013,ILMN_2246154,ILMN_1814657,ILMN_1653867,ILMN_1676983,ILMN_1680…	367	1773	13528	1.2682	1	0.805826	49.1816
INTERPRO	IPR015880:Zinc finger, C2H2-like	31	5.92734	0.0432929	ILMN_1710092,ILMN_1653867,ILMN_1676983,ILMN_2120624,ILMN_2101410,ILMN_1687827,ILMN_1727183,ILMN_1681805,ILMN_1760294,ILMN_1695079,ILMN_1683133,ILMN_1658173,ILMN_1652300,ILMN_1696339,ILMN_1659800,ILMN_1685467,ILMN_1721849,ILMN_1681154,ILMN_2154950,ILMN_1797668,ILMN_1806502,ILMN_1763328,ILMN_1657665,ILMN_1701464,ILMN_2146968,ILMN_1695687,ILMN_1792990,ILMN_1744398,ILMN_1655167,ILMN_1657888,ILMN_1749…	452	797	16659	1.43355	1	0.948661	48.9396
GOTERM_BP_FAT	GO:0051252~regulation of RNA metabolic process	61	11.6635	0.0541101	ILMN_1806757,ILMN_1798076,ILMN_1782352,ILMN_1721167,ILMN_2120965,ILMN_1753830,ILMN_1700762,ILMN_1687827,ILMN_1754858,ILMN_1695079,ILMN_1700413,ILMN_1794333,ILMN_1680434,ILMN_2195703,ILMN_1685467,ILMN_1691641,ILMN_1763328,ILMN_2219767,ILMN_1680320,ILMN_2146968,ILMN_1711894,ILMN_2349006,ILMN_1792990,ILMN_2177156,ILMN_1760509,ILMN_1659013,ILMN_2246154,ILMN_1814657,ILMN_1653867,ILMN_1676983,ILMN_1680…	367	1813	13528	1.24022	1	0.843148	61.57
GOTERM_MF_FAT	GO:0030528~transcription regulator activity	52	9.94264	0.069415	ILMN_1798076,ILMN_1782352,ILMN_1721167,ILMN_2120965,ILMN_1700762,ILMN_1753830,ILMN_1698191,ILMN_1700413,ILMN_1794333,ILMN_2195703,ILMN_1691641,ILMN_1685467,ILMN_2219767,ILMN_1708798,ILMN_1680320,ILMN_1711894,ILMN_2349006,ILMN_1792990,ILMN_2177156,ILMN_1760509,ILMN_1770940,ILMN_1659013,ILMN_1661940,ILMN_1657888,ILMN_2246154,ILMN_1814657,ILMN_1653867,ILMN_1680987,ILMN_2241187,ILMN_1786281,ILMN_1701…	358	1512	12983	1.24722	1	0.999173	65.3743
SMART	SM00355:ZnF_C2H2	31	5.92734	0.105305	ILMN_1710092,ILMN_1653867,ILMN_1676983,ILMN_2120624,ILMN_2101410,ILMN_1687827,ILMN_1727183,ILMN_1681805,ILMN_1760294,ILMN_1695079,ILMN_1683133,ILMN_1658173,ILMN_1652300,ILMN_1696339,ILMN_1659800,ILMN_1685467,ILMN_1721849,ILMN_1681154,ILMN_2154950,ILMN_1797668,ILMN_1806502,ILMN_1763328,ILMN_1657665,ILMN_1701464,ILMN_2146968,ILMN_1695687,ILMN_1792990,ILMN_1744398,ILMN_1655167,ILMN_1657888,ILMN_1749…	271	797	9079	1.30308	1	0.955649	74.1999
SP_PIR_KEYWORDS	nucleus	121	23.1358	0.286764	ILMN_1798076,ILMN_1782352,ILMN_1721167,ILMN_1768721,ILMN_1699772,ILMN_2357471,ILMN_1753830,ILMN_1700762,ILMN_1708508,ILMN_1785406,ILMN_1740083,ILMN_2137084,ILMN_1698191,ILMN_1652300,ILMN_1700413,ILMN_1794333,ILMN_2195703,ILMN_1696339,ILMN_1804445,ILMN_168	514	4283	19235	1.05722	1	0.850941	99.0757
Annotation Cluster 13	Enrichment Score: 1.4211549050131131
Category	Term	Count	%	PValue	Genes	List Total	Pop Hits	Pop Total	Fold Enrichment	Bonferroni	Benjamini	FDR
SP_PIR_KEYWORDS	sh3 domain	12	2.29446	0.0256505	ILMN_1680434,ILMN_1661491,ILMN_1754600,ILMN_2111229,ILMN_1794781,ILMN_1669928,ILMN_1722923,ILMN_1760990,ILMN_1770824,ILMN_1751020,ILMN_2382657,ILMN_1676215	514	210	19235	2.13841	0.999952	0.392023	30.243
INTERPRO	IPR001452:Src homology-3 domain	12	2.29446	0.0308389	ILMN_1680434,ILMN_1661491,ILMN_1754600,ILMN_2111229,ILMN_1794781,ILMN_1669928,ILMN_1722923,ILMN_1760990,ILMN_1770824,ILMN_1751020,ILMN_2382657,ILMN_1676215	452	213	16659	2.07641	1	0.923358	37.8571
UP_SEQ_FEATURE	domain:SH3	10	1.91205	0.0492616	ILMN_1680434,ILMN_1661491,ILMN_1754600,ILMN_1669928,ILMN_1722923,ILMN_1760990,ILMN_1770824,ILMN_1751020,ILMN_2382657,ILMN_1676215	513	177	19113	2.10493	1	0.942235	56.8703
SMART	SM00326:SH3	12	2.29446	0.0530488	ILMN_1680434,ILMN_1661491,ILMN_1754600,ILMN_2111229,ILMN_1794781,ILMN_1669928,ILMN_1722923,ILMN_1760990,ILMN_1770824,ILMN_1751020,ILMN_2382657,ILMN_1676215	271	213	9079	1.88743	0.999895	0.952756	48.5035
Annotation Cluster 14	Enrichment Score: 1.3031135843086528
Category	Term	Count	%	PValue	Genes	List Total	Pop Hits	Pop Total	Fold Enrichment	Bonferroni	Benjamini	FDR
SP_PIR_KEYWORDS	signal	112	21.4149	0.00280409	ILMN_1707286,ILMN_1729368,ILMN_1690223,ILMN_1676709,ILMN_1730039,ILMN_2129563,ILMN_1654563,ILMN_1676616,ILMN_1712461,ILMN_1656560,ILMN_1775926,ILMN_1796461,ILMN_2210111,ILMN_1672114,ILMN_1695157,ILMN_2197946,ILMN_1692739,ILMN_2047460,ILMN_2118129,ILMN_168	514	3250	19235	1.28963	0.658864	0.30127	3.81713
UP_SEQ_FEATURE	signal peptide	112	21.4149	0.0032757	ILMN_1707286,ILMN_1729368,ILMN_1690223,ILMN_1676709,ILMN_1730039,ILMN_2129563,ILMN_1654563,ILMN_1676616,ILMN_1712461,ILMN_1656560,ILMN_1775926,ILMN_1796461,ILMN_2210111,ILMN_1672114,ILMN_1695157,ILMN_2197946,ILMN_1692739,ILMN_2047460,ILMN_2118129,ILMN_168	513	3250	19113	1.28394	0.993264	0.811147	5.3156
SP_PIR_KEYWORDS	glycoprotein	137	26.195	0.0163051	ILMN_1665425,ILMN_1734707,ILMN_1729368,ILMN_1707286,ILMN_1760088,ILMN_1794095,ILMN_1690223,ILMN_1659086,ILMN_1676709,ILMN_1730039,ILMN_1733963,ILMN_1654563,ILMN_2129563,ILMN_1700183,ILMN_2185665,ILMN_1723480,ILMN_1676616,ILMN_1712461,ILMN_1775926,ILMN_165	514	4318	19235	1.18732	0.998157	0.383892	20.3756
UP_SEQ_FEATURE	glycosylation site:N-linked (GlcNAc...)	128	24.4742	0.0432472	ILMN_1665425,ILMN_1734707,ILMN_1707286,ILMN_1760088,ILMN_1729368,ILMN_1794095,ILMN_1690223,ILMN_1676709,ILMN_1730039,ILMN_1733963,ILMN_1654563,ILMN_2129563,ILMN_1700183,ILMN_2185665,ILMN_1723480,ILMN_1676616,ILMN_1712461,ILMN_1775926,ILMN_1656560,ILMN_179	513	4129	19113	1.15499	1	0.946571	52.0964
SP_PIR_KEYWORDS	Secreted	54	10.325	0.121661	ILMN_1670306,ILMN_1707286,ILMN_1730039,ILMN_1730645,ILMN_1731062,ILMN_2198912,ILMN_1811387,ILMN_2286987,ILMN_2051972,ILMN_1712461,ILMN_1775926,ILMN_1796461,ILMN_2210111,ILMN_1660317,ILMN_1657316,ILMN_2197946,ILMN_1712582,ILMN_2047460,ILMN_2118129,ILMN_1690884,ILMN_1774207,ILMN_2162253,ILMN_1682015,ILMN_1716246,ILMN_1688642,ILMN_1716957,ILMN_1787266,ILMN_2375786,ILMN_1688543,ILMN_2144401,ILMN_1725…	514	1689	19235	1.19645	1	0.738887	83.436
GOTERM_CC_FAT	GO:0005576~extracellular region	63	12.0459	0.212858	ILMN_1670306,ILMN_1707286,ILMN_1730039,ILMN_1730645,ILMN_1731062,ILMN_2198912,ILMN_1811387,ILMN_2286987,ILMN_1676616,ILMN_2051972,ILMN_1712461,ILMN_1775926,ILMN_2210111,ILMN_1796461,ILMN_1660317,ILMN_1657316,ILMN_2197946,ILMN_2047460,ILMN_1712582,ILMN_2118129,ILMN_2170930,ILMN_1690884,ILMN_1774207,ILMN_2162253,ILMN_1682015,ILMN_1716246,ILMN_1716957,ILMN_1688642,ILMN_1787266,ILMN_1797519,ILMN_2375…	358	2010	12782	1.11908	1	0.927548	96.0968
SP_PIR_KEYWORDS	disulfide bond	80	15.2964	0.454966	ILMN_1740759,ILMN_1760088,ILMN_1729368,ILMN_1794095,ILMN_1690223,ILMN_1676709,ILMN_1733963,ILMN_1730039,ILMN_2129563,ILMN_1654563,ILMN_1730645,ILMN_1756755,ILMN_1811387,ILMN_2344221,ILMN_1712461,ILMN_2210111,ILMN_1796461,ILMN_1672114,ILMN_1660317,ILMN_165	514	2924	19235	1.02386	1	0.924433	99.9778
UP_SEQ_FEATURE	disulfide bond	77	14.7228	0.4926	ILMN_1740759,ILMN_1760088,ILMN_1729368,ILMN_1794095,ILMN_1676709,ILMN_1690223,ILMN_1733963,ILMN_1730039,ILMN_2129563,ILMN_1654563,ILMN_1730645,ILMN_1756755,ILMN_1811387,ILMN_2344221,ILMN_1712461,ILMN_2210111,ILMN_1796461,ILMN_1672114,ILMN_1660317,ILMN_165	513	2819	19113	1.01767	1	0.999709	99.9988
Annotation Cluster 15	Enrichment Score: 1.28725006884396
Category	Term	Count	%	PValue	Genes	List Total	Pop Hits	Pop Total	Fold Enrichment	Bonferroni	Benjamini	FDR
GOTERM_BP_FAT	GO:0048666~neuron development	19	3.63289	0.00512178	ILMN_1783149,ILMN_1717434,ILMN_1651838,ILMN_2047460,ILMN_1690223,ILMN_1659086,ILMN_1654563,ILMN_1737484,ILMN_1756755,ILMN_1680320,ILMN_2212999,ILMN_1753830,ILMN_1715189,ILMN_1701653,ILMN_2407564,ILMN_1676616,ILMN_1690621,ILMN_2323465,ILMN_1770940,ILMN_1692261	367	339	13528	2.06596	0.999965	0.519452	8.44916
GOTERM_BP_FAT	GO:0000904~cell morphogenesis involved in differentiation	15	2.86807	0.00667522	ILMN_1783149,ILMN_1691641,ILMN_2213136,ILMN_2047460,ILMN_1659086,ILMN_1654563,ILMN_1712537,ILMN_1737484,ILMN_1680320,ILMN_2212999,ILMN_1753830,ILMN_1676616,ILMN_1760509,ILMN_2323465,ILMN_1692261	367	244	13528	2.26605	0.999998	0.544867	10.8758
GOTERM_BP_FAT	GO:0030182~neuron differentiation	21	4.0153	0.0159594	ILMN_1783149,ILMN_1717434,ILMN_1651838,ILMN_2047460,ILMN_1690223,ILMN_1659086,ILMN_1654563,ILMN_1737484,ILMN_1756755,ILMN_1680320,ILMN_1753830,ILMN_2212999,ILMN_1715189,ILMN_1701653,ILMN_2407564,ILMN_2177156,ILMN_1768357,ILMN_1676616,ILMN_1690621,ILMN_2323465,ILMN_1770940,ILMN_1692261	367	438	13528	1.76731	1	0.657495	24.1623
GOTERM_BP_FAT	GO:0030030~cell projection organization	18	3.44168	0.0226427	ILMN_1783149,ILMN_1717434,ILMN_2047460,ILMN_1659086,ILMN_1654563,ILMN_1737484,ILMN_1756755,ILMN_1736078,ILMN_1680320,ILMN_2212999,ILMN_1753830,ILMN_2407564,ILMN_1794781,ILMN_1676616,ILMN_1690621,ILMN_2323465,ILMN_1770940,ILMN_1692261,ILMN_2104141	367	368	13528	1.80299	1	0.729487	32.5464
GOTERM_BP_FAT	GO:0048667~cell morphogenesis involved in neuron differentiation	11	2.10325	0.0579542	ILMN_2212999,ILMN_1680320,ILMN_1753830,ILMN_1783149,ILMN_2047460,ILMN_1659086,ILMN_1676616,ILMN_1654563,ILMN_2323465,ILMN_1692261,ILMN_1737484	367	209	13528	1.94005	1	0.844918	64.1684
GOTERM_BP_FAT	GO:0007411~axon guidance	7	1.33843	0.0702048	ILMN_2212999,ILMN_1680320,ILMN_1753830,ILMN_2047460,ILMN_1654563,ILMN_2323465,ILMN_1692261	367	107	13528	2.41147	1	0.859894	71.3886
GOTERM_BP_FAT	GO:0032989~cellular component morphogenesis	17	3.25048	0.0737773	ILMN_1783149,ILMN_1691641,ILMN_2213136,ILMN_2047460,ILMN_1659086,ILMN_2125869,ILMN_1654563,ILMN_1712537,ILMN_1737484,ILMN_1680320,ILMN_1753830,ILMN_2212999,ILMN_2357471,ILMN_1676616,ILMN_1760509,ILMN_2323465,ILMN_1692261	367	397	13528	1.57843	1	0.866658	73.2208
GOTERM_BP_FAT	GO:0007409~axonogenesis	10	1.91205	0.0789543	ILMN_2212999,ILMN_1680320,ILMN_1753830,ILMN_2047460,ILMN_1659086,ILMN_1676616,ILMN_1654563,ILMN_2323465,ILMN_1692261,ILMN_1737484	367	193	13528	1.9099	1	0.87179	75.6807
GOTERM_BP_FAT	GO:0031175~neuron projection development	12	2.29446	0.0880389	ILMN_2212999,ILMN_1680320,ILMN_1753830,ILMN_2047460,ILMN_1659086,ILMN_1676616,ILMN_1654563,ILMN_2323465,ILMN_1770940,ILMN_1692261,ILMN_1737484,ILMN_1756755	367	256	13528	1.72786	1	0.87661	79.491
GOTERM_BP_FAT	GO:0000902~cell morphogenesis	15	2.86807	0.103867	ILMN_1783149,ILMN_1691641,ILMN_2213136,ILMN_2047460,ILMN_1659086,ILMN_1654563,ILMN_1712537,ILMN_1737484,ILMN_1680320,ILMN_2212999,ILMN_1753830,ILMN_1676616,ILMN_1760509,ILMN_2323465,ILMN_1692261	367	356	13528	1.55313	1	0.893099	84.8216
GOTERM_BP_FAT	GO:0048812~neuron projection morphogenesis	10	1.91205	0.124109	ILMN_2212999,ILMN_1680320,ILMN_1753830,ILMN_2047460,ILMN_1659086,ILMN_1676616,ILMN_1654563,ILMN_2323465,ILMN_1692261,ILMN_1737484	367	213	13528	1.73057	1	0.909908	89.7518
GOTERM_BP_FAT	GO:0048858~cell projection morphogenesis	10	1.91205	0.216219	ILMN_2212999,ILMN_1680320,ILMN_1753830,ILMN_2047460,ILMN_1659086,ILMN_1676616,ILMN_1654563,ILMN_2323465,ILMN_1692261,ILMN_1737484	367	245	13528	1.50453	1	0.947665	98.4827
GOTERM_BP_FAT	GO:0032990~cell part morphogenesis	10	1.91205	0.256636	ILMN_2212999,ILMN_1680320,ILMN_1753830,ILMN_2047460,ILMN_1659086,ILMN_1676616,ILMN_1654563,ILMN_2323465,ILMN_1692261,ILMN_1737484	367	256	13528	1.43988	1	0.961448	99.3893
Annotation Cluster 16	Enrichment Score: 1.2627582370697277
Category	Term	Count	%	PValue	Genes	List Total	Pop Hits	Pop Total	Fold Enrichment	Bonferroni	Benjamini	FDR
GOTERM_BP_FAT	GO:0030705~cytoskeleton-dependent intracellular transport	6	1.14723	0.0129428	ILMN_2215989,ILMN_1759330,ILMN_1795119,ILMN_1681857,ILMN_1690397,ILMN_1659086	367	52	13528	4.2532	1	0.618643	20.0649
GOTERM_BP_FAT	GO:0010970~microtubule-based transport	4	0.764818	0.0426952	ILMN_2215989,ILMN_1759330,ILMN_1690397,ILMN_1659086	367	29	13528	5.08428	1	0.800997	52.7686
GOTERM_BP_FAT	GO:0008088~axon cargo transport	3	0.573614	0.0840219	ILMN_2215989,ILMN_1759330,ILMN_1659086	367	18	13528	6.14351	1	0.872921	77.8813
GOTERM_BP_FAT	GO:0007018~microtubule-based movement	6	1.14723	0.191499	ILMN_2215989,ILMN_2212999,ILMN_1759330,ILMN_1690397,ILMN_1659086,ILMN_1716553	367	113	13528	1.95722	1	0.938838	97.4123
Annotation Cluster 17	Enrichment Score: 1.2169051919957832
Category	Term	Count	%	PValue	Genes	List Total	Pop Hits	Pop Total	Fold Enrichment	Bonferroni	Benjamini	FDR
GOTERM_BP_FAT	GO:0001829~trophectodermal cell differentiation	4	0.764818	0.00846411	ILMN_1760509,ILMN_1770940,ILMN_1712537,ILMN_1680987	367	16	13528	9.21526	1	0.537897	13.5952
GOTERM_BP_FAT	GO:0001825~blastocyst formation	4	0.764818	0.0159102	ILMN_1760509,ILMN_1770940,ILMN_1712537,ILMN_1680987	367	20	13528	7.37221	1	0.668779	24.097
GOTERM_BP_FAT	GO:0001890~placenta development	6	1.14723	0.0228588	ILMN_1691641,ILMN_2213136,ILMN_1740418,ILMN_1760509,ILMN_1712537,ILMN_1680987	367	60	13528	3.6861	1	0.722902	32.8022
GOTERM_BP_FAT	GO:0001892~embryonic placenta development	4	0.764818	0.0260951	ILMN_1691641,ILMN_1760509,ILMN_1712537,ILMN_1680987	367	24	13528	6.14351	1	0.741955	36.5274
GOTERM_BP_FAT	GO:0001707~mesoderm formation	4	0.764818	0.0727831	ILMN_2213136,ILMN_1760509,ILMN_1712537,ILMN_1680987	367	36	13528	4.09567	1	0.866429	72.7223
GOTERM_BP_FAT	GO:0048332~mesoderm morphogenesis	4	0.764818	0.0827282	ILMN_2213136,ILMN_1760509,ILMN_1712537,ILMN_1680987	367	38	13528	3.88011	1	0.878036	77.3381
GOTERM_BP_FAT	GO:0001704~formation of primary germ layer	4	0.764818	0.0932209	ILMN_2213136,ILMN_1760509,ILMN_1712537,ILMN_1680987	367	40	13528	3.6861	1	0.886097	81.4048
GOTERM_BP_FAT	GO:0001701~in utero embryonic development	9	1.72084	0.105403	ILMN_1691641,ILMN_1695687,ILMN_1772817,ILMN_1760509,ILMN_1770940,ILMN_1712537,ILMN_1789244,ILMN_1680987,ILMN_1700413	367	176	13528	1.88494	1	0.889571	85.2628
GOTERM_BP_FAT	GO:0001824~blastocyst development	4	0.764818	0.109918	ILMN_1760509,ILMN_1770940,ILMN_1712537,ILMN_1680987	367	43	13528	3.42893	1	0.893224	86.4904
GOTERM_BP_FAT	GO:0048729~tissue morphogenesis	9	1.72084	0.115815	ILMN_1696339,ILMN_2199439,ILMN_2213136,ILMN_1760509,ILMN_1763328,ILMN_2051972,ILMN_1800331,ILMN_1712537,ILMN_1680987	367	180	13528	1.84305	1	0.899583	87.9493
GOTERM_BP_FAT	GO:0007498~mesoderm development	5	0.956023	0.140241	ILMN_2213136,ILMN_1753287,ILMN_1760509,ILMN_1712537,ILMN_1680987	367	74	13528	2.49061	1	0.912377	92.5551
GOTERM_BP_FAT	GO:0007369~gastrulation	4	0.764818	0.294111	ILMN_2213136,ILMN_1760509,ILMN_1712537,ILMN_1680987	367	70	13528	2.10634	1	0.970241	99.749
Annotation Cluster 18	Enrichment Score: 1.1662028370928579
Category	Term	Count	%	PValue	Genes	List Total	Pop Hits	Pop Total	Fold Enrichment	Bonferroni	Benjamini	FDR
GOTERM_CC_FAT	GO:0045202~synapse	18	3.44168	0.0219492	ILMN_1783149,ILMN_1679595,ILMN_1760246,ILMN_1654563,ILMN_1805807,ILMN_1798819,ILMN_1660973,ILMN_1676215,ILMN_1696167,ILMN_2215989,ILMN_1659953,ILMN_2154157,ILMN_1757081,ILMN_1769195,ILMN_1768705,ILMN_1712461,ILMN_1729212,ILMN_1742382	358	355	12782	1.81034	0.999326	0.974031	25.9734
SP_PIR_KEYWORDS	synapse	12	2.29446	0.0280731	ILMN_1696167,ILMN_1659953,ILMN_1679595,ILMN_1760246,ILMN_2154157,ILMN_1805807,ILMN_1769195,ILMN_1757081,ILMN_1712461,ILMN_1768705,ILMN_1676215,ILMN_1742382	514	213	19235	2.10829	0.999982	0.405077	32.6088
SP_PIR_KEYWORDS	cell junction	17	3.25048	0.0698343	ILMN_1654112,ILMN_1679595,ILMN_1760246,ILMN_2406532,ILMN_1805807,ILMN_1662932,ILMN_1676215,ILMN_1659953,ILMN_1696167,ILMN_2344221,ILMN_2154157,ILMN_1770940,ILMN_1757081,ILMN_1769195,ILMN_1768705,ILMN_1712461,ILMN_1742382	514	399	19235	1.59443	1	0.655754	63.3352
GOTERM_CC_FAT	GO:0030054~cell junction	21	4.0153	0.0896316	ILMN_1654112,ILMN_1665691,ILMN_1679595,ILMN_1651838,ILMN_1760246,ILMN_2406532,ILMN_1805807,ILMN_1770824,ILMN_1662932,ILMN_1676215,ILMN_1696167,ILMN_1659953,ILMN_1704294,ILMN_2344221,ILMN_2154157,ILMN_1770940,ILMN_1757081,ILMN_1769195,ILMN_1768705,ILMN_1712461,ILMN_1742382	358	518	12782	1.44746	1	0.923815	71.9873
GOTERM_CC_FAT	GO:0044456~synapse part	9	1.72084	0.382602	ILMN_1696167,ILMN_1679595,ILMN_2154157,ILMN_1805807,ILMN_1769195,ILMN_1757081,ILMN_1768705,ILMN_1729212,ILMN_1676215	358	246	12782	1.30624	1	0.963314	99.8548
Annotation Cluster 19	Enrichment Score: 1.1634342614222015
Category	Term	Count	%	PValue	Genes	List Total	Pop Hits	Pop Total	Fold Enrichment	Bonferroni	Benjamini	FDR
GOTERM_BP_FAT	GO:0048839~inner ear development	7	1.33843	0.0199982	ILMN_1680320,ILMN_1783149,ILMN_1742929,ILMN_1717434,ILMN_2407564,ILMN_2177156,ILMN_1690621,ILMN_1764709	367	79	13528	3.26617	1	0.694894	29.339
GOTERM_BP_FAT	GO:0043583~ear development	7	1.33843	0.0439031	ILMN_1680320,ILMN_1783149,ILMN_1742929,ILMN_1717434,ILMN_2407564,ILMN_2177156,ILMN_1690621,ILMN_1764709	367	95	13528	2.71608	1	0.804256	53.7827
GOTERM_BP_FAT	GO:0048568~embryonic organ development	10	1.91205	0.0443409	ILMN_1680320,ILMN_1783149,ILMN_1798076,ILMN_1742929,ILMN_1691641,ILMN_2177156,ILMN_1764709,ILMN_1760509,ILMN_1712537,ILMN_1680987	367	172	13528	2.14308	1	0.801738	54.1452
GOTERM_BP_FAT	GO:0042472~inner ear morphogenesis	5	0.956023	0.0645502	ILMN_1680320,ILMN_1783149,ILMN_1742929,ILMN_2177156,ILMN_1764709	367	56	13528	3.29116	1	0.855172	68.2454
GOTERM_BP_FAT	GO:0048598~embryonic morphogenesis	14	2.67686	0.0741745	ILMN_1794333,ILMN_1696339,ILMN_1798076,ILMN_1783149,ILMN_2213136,ILMN_1712537,ILMN_1680987,ILMN_1680320,ILMN_1742929,ILMN_1695687,ILMN_2177156,ILMN_1760509,ILMN_1764709,ILMN_1800331	367	307	13528	1.68096	1	0.864638	73.4175
GOTERM_BP_FAT	GO:0042471~ear morphogenesis	5	0.956023	0.103257	ILMN_1680320,ILMN_1783149,ILMN_1742929,ILMN_2177156,ILMN_1764709	367	66	13528	2.7925	1	0.894059	84.6429
GOTERM_BP_FAT	GO:0048562~embryonic organ morphogenesis	7	1.33843	0.152008	ILMN_1680320,ILMN_1783149,ILMN_1798076,ILMN_1742929,ILMN_2177156,ILMN_1764709,ILMN_1712537	367	133	13528	1.94005	1	0.917565	94.1255
GOTERM_BP_FAT	GO:0007423~sensory organ development	10	1.91205	0.168384	ILMN_1794333,ILMN_1680320,ILMN_1783149,ILMN_1742929,ILMN_1717434,ILMN_1701653,ILMN_2407564,ILMN_2177156,ILMN_1690621,ILMN_1764709,ILMN_1692261	367	229	13528	1.60965	1	0.925307	95.7988
Annotation Cluster 20	Enrichment Score: 1.1379544111755584
Category	Term	Count	%	PValue	Genes	List Total	Pop Hits	Pop Total	Fold Enrichment	Bonferroni	Benjamini	FDR
UP_SEQ_FEATURE	domain:POU-specific	3	0.573614	0.067098	ILMN_1794333,ILMN_2068498,ILMN_1705546	513	16	19113	6.98575	1	0.967107	68.5332
INTERPRO	IPR000327:POU-specific	3	0.573614	0.0683422	ILMN_1794333,ILMN_2068498,ILMN_1705546	452	16	16659	6.91054	1	0.96181	65.8738
INTERPRO	IPR013847:POU	3	0.573614	0.0761073	ILMN_1794333,ILMN_2068498,ILMN_1705546	452	17	16659	6.50403	1	0.961052	69.9473
SMART	SM00352:POU	3	0.573614	0.0804188	ILMN_1794333,ILMN_2068498,ILMN_1705546	271	16	9079	6.2816	0.999999	0.970435	63.9676
Annotation Cluster 21	Enrichment Score: 1.1038518203905405
Category	Term	Count	%	PValue	Genes	List Total	Pop Hits	Pop Total	Fold Enrichment	Bonferroni	Benjamini	FDR
UP_SEQ_FEATURE	zinc finger region:C2H2-type 5	28	5.35373	0.00143927	ILMN_1653867,ILMN_2120624,ILMN_1676983,ILMN_2101410,ILMN_1687827,ILMN_1727183,ILMN_1681805,ILMN_1695079,ILMN_1658173,ILMN_1652300,ILMN_1696339,ILMN_1659800,ILMN_1685467,ILMN_1721849,ILMN_1681154,ILMN_2154950,ILMN_1797668,ILMN_1806502,ILMN_1763328,ILMN_1657665,ILMN_1701464,ILMN_2146968,ILMN_1695687,ILMN_1792990,ILMN_1744398,ILMN_1655167,ILMN_1657888,ILMN_1749809	513	538	19113	1.93904	0.888644	0.888644	2.36919
UP_SEQ_FEATURE	zinc finger region:C2H2-type 4	29	5.54493	0.00181189	ILMN_1653867,ILMN_2120624,ILMN_1676983,ILMN_2101410,ILMN_1687827,ILMN_1727183,ILMN_1681805,ILMN_1760294,ILMN_1695079,ILMN_1658173,ILMN_1652300,ILMN_1696339,ILMN_1659800,ILMN_1685467,ILMN_1721849,ILMN_1681154,ILMN_2154950,ILMN_1797668,ILMN_1806502,ILMN_1763328,ILMN_1657665,ILMN_1701464,ILMN_2146968,ILMN_1695687,ILMN_1792990,ILMN_1744398,ILMN_1655167,ILMN_1657888,ILMN_1749809	513	575	19113	1.87906	0.93695	0.748902	2.97392
UP_SEQ_FEATURE	zinc finger region:C2H2-type 6	25	4.78011	0.00328618	ILMN_1653867,ILMN_1676983,ILMN_2101410,ILMN_1687827,ILMN_1727183,ILMN_1760294,ILMN_1695079,ILMN_1658173,ILMN_1652300,ILMN_1659800,ILMN_1685467,ILMN_1721849,ILMN_1681154,ILMN_2154950,ILMN_1806502,ILMN_1763328,ILMN_1657665,ILMN_1701464,ILMN_2146968,ILMN_1695687,ILMN_1792990,ILMN_1744398,ILMN_1655167,ILMN_1657888,ILMN_1749809	513	488	19113	1.90867	0.993372	0.714667	5.33218
UP_SEQ_FEATURE	zinc finger region:C2H2-type 7	23	4.39771	0.00512951	ILMN_1685467,ILMN_1721849,ILMN_1681154,ILMN_2154950,ILMN_1763328,ILMN_1653867,ILMN_1676983,ILMN_1657665,ILMN_1701464,ILMN_2101410,ILMN_2146968,ILMN_1687827,ILMN_1695687,ILMN_1792990,ILMN_1727183,ILMN_1744398,ILMN_1760294,ILMN_1695079,ILMN_1655167,ILMN_1657888,ILMN_1652300,ILMN_1658173,ILMN_1749809	513	451	19113	1.90004	0.999605	0.791434	8.20498
UP_SEQ_FEATURE	zinc finger region:C2H2-type 3	28	5.35373	0.00996611	ILMN_1653867,ILMN_2120624,ILMN_1676983,ILMN_2101410,ILMN_1687827,ILMN_1727183,ILMN_1681805,ILMN_1760294,ILMN_1683133,ILMN_1658173,ILMN_1652300,ILMN_1696339,ILMN_1659800,ILMN_1685467,ILMN_1721849,ILMN_2154950,ILMN_1797668,ILMN_1806502,ILMN_1763328,ILMN_1657665,ILMN_1701464,ILMN_2146968,ILMN_1695687,ILMN_1792990,ILMN_1744398,ILMN_1655167,ILMN_1657888,ILMN_1749809	513	622	19113	1.67718	1	0.887032	15.3581
UP_SEQ_FEATURE	zinc finger region:C2H2-type 8	20	3.82409	0.0175149	ILMN_1685467,ILMN_1721849,ILMN_2154950,ILMN_1763328,ILMN_1653867,ILMN_1676983,ILMN_1701464,ILMN_2101410,ILMN_2146968,ILMN_1687827,ILMN_1792990,ILMN_1727183,ILMN_1744398,ILMN_1760294,ILMN_1695079,ILMN_1655167,ILMN_1657888,ILMN_1652300,ILMN_1658173,ILMN_1749809	513	417	19113	1.78692	1	0.913544	25.4842
INTERPRO	IPR013087:Zinc finger, C2H2-type/integrase, DNA-binding	27	5.16252	0.0188147	ILMN_1710092,ILMN_1653867,ILMN_1676983,ILMN_2120624,ILMN_2101410,ILMN_1687827,ILMN_1727183,ILMN_1681805,ILMN_1760294,ILMN_1695079,ILMN_1683133,ILMN_1658173,ILMN_1696339,ILMN_1659800,ILMN_1685467,ILMN_1721849,ILMN_2154950,ILMN_1806502,ILMN_1763328,ILMN_1701464,ILMN_2146968,ILMN_1695687,ILMN_1792990,ILMN_1744398,ILMN_1655167,ILMN_1657888,ILMN_1749809	452	621	16659	1.60244	0.999999	0.903311	25.0588
INTERPRO	IPR007087:Zinc finger, C2H2-type	31	5.92734	0.0362285	ILMN_1710092,ILMN_1653867,ILMN_1676983,ILMN_2120624,ILMN_2101410,ILMN_1687827,ILMN_1727183,ILMN_1681805,ILMN_1760294,ILMN_1695079,ILMN_1683133,ILMN_1658173,ILMN_1652300,ILMN_1696339,ILMN_1659800,ILMN_1685467,ILMN_1721849,ILMN_1681154,ILMN_2154950,ILMN_1797668,ILMN_1806502,ILMN_1763328,ILMN_1657665,ILMN_1701464,ILMN_2146968,ILMN_1695687,ILMN_1792990,ILMN_1744398,ILMN_1655167,ILMN_1657888,ILMN_1749…	452	784	16659	1.45732	1	0.934342	42.9035
UP_SEQ_FEATURE	zinc finger region:C2H2-type 2	25	4.78011	0.038704	ILMN_1710092,ILMN_1653867,ILMN_1676983,ILMN_2101410,ILMN_1687827,ILMN_1760294,ILMN_1695079,ILMN_1683133,ILMN_1658173,ILMN_1652300,ILMN_1659800,ILMN_1685467,ILMN_1721849,ILMN_2154950,ILMN_1797668,ILMN_1806502,ILMN_1763328,ILMN_1657665,ILMN_2146968,ILMN_1695687,ILMN_1792990,ILMN_1744398,ILMN_1655167,ILMN_1657888,ILMN_1749809	513	608	19113	1.53196	1	0.942994	48.1656
INTERPRO	IPR015880:Zinc finger, C2H2-like	31	5.92734	0.0432929	ILMN_1710092,ILMN_1653867,ILMN_1676983,ILMN_2120624,ILMN_2101410,ILMN_1687827,ILMN_1727183,ILMN_1681805,ILMN_1760294,ILMN_1695079,ILMN_1683133,ILMN_1658173,ILMN_1652300,ILMN_1696339,ILMN_1659800,ILMN_1685467,ILMN_1721849,ILMN_1681154,ILMN_2154950,ILMN_1797668,ILMN_1806502,ILMN_1763328,ILMN_1657665,ILMN_1701464,ILMN_2146968,ILMN_1695687,ILMN_1792990,ILMN_1744398,ILMN_1655167,ILMN_1657888,ILMN_1749…	452	797	16659	1.43355	1	0.948661	48.9396
UP_SEQ_FEATURE	zinc finger region:C2H2-type 9	17	3.25048	0.0467077	ILMN_1685467,ILMN_1721849,ILMN_1763328,ILMN_1653867,ILMN_1676983,ILMN_1701464,ILMN_2101410,ILMN_2146968,ILMN_1687827,ILMN_1744398,ILMN_1760294,ILMN_1695079,ILMN_1655167,ILMN_1657888,ILMN_1652300,ILMN_1658173,ILMN_1749809	513	376	19113	1.68451	1	0.93942	54.9005
SP_PIR_KEYWORDS	zinc	70	13.3843	0.079586	ILMN_1760246,ILMN_1721167,ILMN_1694582,ILMN_1798819,ILMN_2364819,ILMN_1687827,ILMN_1715540,ILMN_1695079,ILMN_1652300,ILMN_1696339,ILMN_1685467,ILMN_1783805,ILMN_1721849,ILMN_1681154,ILMN_1695157,ILMN_1718679,ILMN_1790154,ILMN_1763328,ILMN_1741281,ILMN_1805807,ILMN_2146968,ILMN_2349006,ILMN_1792990,ILMN_1794781,ILMN_1681651,ILMN_2124802,ILMN_1657888,ILMN_1655167,ILMN_1710092,ILMN_1775224,ILMN_1661…	514	2189	19235	1.19669	1	0.678381	68.3181
SP_PIR_KEYWORDS	zinc-finger	56	10.7075	0.0875125	ILMN_1760246,ILMN_1721167,ILMN_1694582,ILMN_1798819,ILMN_2364819,ILMN_1687827,ILMN_1715540,ILMN_1695079,ILMN_1652300,ILMN_1696339,ILMN_1685467,ILMN_1783805,ILMN_1721849,ILMN_1681154,ILMN_1718679,ILMN_1790154,ILMN_1763328,ILMN_1741281,ILMN_2146968,ILMN_1792990,ILMN_1794781,ILMN_1655167,ILMN_1657888,ILMN_1710092,ILMN_1661002,ILMN_1792389,ILMN_2380453,ILMN_1653867,ILMN_1741056,ILMN_1676983,ILMN_2120…	514	1718	19235	1.21981	1	0.677441	71.8972
SP_PIR_KEYWORDS	metal-binding	91	17.3996	0.10318	ILMN_1760246,ILMN_1721167,ILMN_1694582,ILMN_2131381,ILMN_1798819,ILMN_2364819,ILMN_1720604,ILMN_1708508,ILMN_1687827,ILMN_1715540,ILMN_1728799,ILMN_1695079,ILMN_1652300,ILMN_1696339,ILMN_1685467,ILMN_1783805,ILMN_1721849,ILMN_1695157,ILMN_1681154,ILMN_171	514	2972	19235	1.14583	1	0.717449	77.8943
SMART	SM00355:ZnF_C2H2	31	5.92734	0.105305	ILMN_1710092,ILMN_1653867,ILMN_1676983,ILMN_2120624,ILMN_2101410,ILMN_1687827,ILMN_1727183,ILMN_1681805,ILMN_1760294,ILMN_1695079,ILMN_1683133,ILMN_1658173,ILMN_1652300,ILMN_1696339,ILMN_1659800,ILMN_1685467,ILMN_1721849,ILMN_1681154,ILMN_2154950,ILMN_1797668,ILMN_1806502,ILMN_1763328,ILMN_1657665,ILMN_1701464,ILMN_2146968,ILMN_1695687,ILMN_1792990,ILMN_1744398,ILMN_1655167,ILMN_1657888,ILMN_1749…	271	797	9079	1.30308	1	0.955649	74.1999
GOTERM_MF_FAT	GO:0043167~ion binding	129	24.6654	0.107074	ILMN_1692674,ILMN_1721167,ILMN_1662932,ILMN_1708508,ILMN_1715540,ILMN_1652300,ILMN_1696339,ILMN_1695157,ILMN_1681154,ILMN_1790154,ILMN_1763328,ILMN_1805807,ILMN_1707881,ILMN_1664242,ILMN_1696167,ILMN_1664047,ILMN_1792990,ILMN_1794781,ILMN_1658684,ILMN_177	358	4241	12983	1.1031	1	0.998775	81.167
GOTERM_MF_FAT	GO:0043169~cation binding	126	24.0918	0.135629	ILMN_1692674,ILMN_1721167,ILMN_1662932,ILMN_1708508,ILMN_1715540,ILMN_1652300,ILMN_1696339,ILMN_1695157,ILMN_1681154,ILMN_1790154,ILMN_1763328,ILMN_1805807,ILMN_1707881,ILMN_1664242,ILMN_1696167,ILMN_1664047,ILMN_1792990,ILMN_1794781,ILMN_1658684,ILMN_177	358	4179	12983	1.09343	1	0.999608	88.3365
UP_SEQ_FEATURE	zinc finger region:C2H2-type 1	20	3.82409	0.141402	ILMN_1659800,ILMN_1685467,ILMN_1721849,ILMN_1710092,ILMN_1681154,ILMN_1763328,ILMN_1653867,ILMN_1676983,ILMN_1657665,ILMN_1687827,ILMN_1695687,ILMN_1792990,ILMN_1744398,ILMN_1760294,ILMN_1695079,ILMN_1655167,ILMN_1683133,ILMN_1657888,ILMN_1652300,ILMN_1658173	513	542	19113	1.37481	1	0.992096	92.0972
UP_SEQ_FEATURE	zinc finger region:C2H2-type 10	13	2.48566	0.187724	ILMN_1721849,ILMN_2154950,ILMN_1763328,ILMN_1653867,ILMN_1676983,ILMN_2146968,ILMN_1687827,ILMN_1744398,ILMN_1760294,ILMN_1695079,ILMN_1655167,ILMN_1658173,ILMN_1749809	513	334	19113	1.45013	1	0.99576	96.8609
GOTERM_MF_FAT	GO:0046872~metal ion binding	123	23.5182	0.188453	ILMN_1692674,ILMN_1721167,ILMN_1662932,ILMN_1708508,ILMN_1715540,ILMN_1652300,ILMN_1696339,ILMN_1695157,ILMN_1681154,ILMN_1790154,ILMN_1763328,ILMN_1805807,ILMN_1707881,ILMN_1664242,ILMN_1696167,ILMN_1664047,ILMN_1792990,ILMN_1794781,ILMN_1658684,ILMN_177	358	4140	12983	1.07745	1	0.999305	95.3965
GOTERM_MF_FAT	GO:0008270~zinc ion binding	71	13.5755	0.200549	ILMN_1760246,ILMN_1721167,ILMN_1694582,ILMN_1798819,ILMN_2364819,ILMN_1687827,ILMN_1715540,ILMN_1695079,ILMN_1652300,ILMN_1696339,ILMN_1685467,ILMN_1783805,ILMN_1721849,ILMN_1681154,ILMN_1695157,ILMN_1718679,ILMN_1790154,ILMN_1763328,ILMN_1805807,ILMN_174	358	2311	12983	1.11417	1	0.999064	96.3107
UP_SEQ_FEATURE	zinc finger region:C2H2-type 11	10	1.91205	0.385235	ILMN_1687827,ILMN_2154950,ILMN_1744398,ILMN_1653867,ILMN_1760294,ILMN_1676983,ILMN_1701464,ILMN_1655167,ILMN_1658173,ILMN_1749809	513	293	19113	1.27158	1	0.999083	99.9696
UP_SEQ_FEATURE	zinc finger region:C2H2-type 14	6	1.14723	0.411966	ILMN_1687827,ILMN_2154950,ILMN_1744398,ILMN_1655167,ILMN_1658173,ILMN_1749809	513	157	19113	1.42385	1	0.999272	99.9855
GOTERM_MF_FAT	GO:0046914~transition metal ion binding	79	15.1052	0.447578	ILMN_1760246,ILMN_1721167,ILMN_1694582,ILMN_1798819,ILMN_2364819,ILMN_1708508,ILMN_1687827,ILMN_1715540,ILMN_1695079,ILMN_1652300,ILMN_1696339,ILMN_1685467,ILMN_1783805,ILMN_1721849,ILMN_1695157,ILMN_1681154,ILMN_1718679,ILMN_1790154,ILMN_1763328,ILMN_180	358	2785	12983	1.02871	1	0.998318	99.9841
PIR_SUPERFAMILY	PIRSF005559:zinc finger protein ZFP-36	5	0.956023	0.45363	ILMN_2146968,ILMN_1760294,ILMN_1676983,ILMN_1701464,ILMN_1749809	187	137	7396	1.44346	1	1	99.9481
INTERPRO	IPR001909:Krueppel-associated box	11	2.10325	0.496102	ILMN_2146968,ILMN_1687827,ILMN_1792990,ILMN_1727183,ILMN_1653867,ILMN_1760294,ILMN_1676983,ILMN_1695079,ILMN_1701464,ILMN_1658173,ILMN_1749809	452	355	16659	1.14202	1	0.998343	99.997
UP_SEQ_FEATURE	zinc finger region:C2H2-type 12	8	1.52964	0.515608	ILMN_1687827,ILMN_2154950,ILMN_1744398,ILMN_1760294,ILMN_1676983,ILMN_1655167,ILMN_1658173,ILMN_1749809	513	252	19113	1.18277	1	0.999768	99.9994
UP_SEQ_FEATURE	domain:KRAB	10	1.91205	0.5323	ILMN_2146968,ILMN_1792990,ILMN_1727183,ILMN_1653867,ILMN_1760294,ILMN_1676983,ILMN_1695079,ILMN_1701464,ILMN_1658173,ILMN_1749809	513	332	19113	1.12221	1	0.999824	99.9997
SMART	SM00349:KRAB	11	2.10325	0.61596	ILMN_2146968,ILMN_1687827,ILMN_1792990,ILMN_1727183,ILMN_1653867,ILMN_1760294,ILMN_1676983,ILMN_1695079,ILMN_1701464,ILMN_1658173,ILMN_1749809	271	355	9079	1.03809	1	0.988507	99.9991
UP_SEQ_FEATURE	zinc finger region:C2H2-type 13	6	1.14723	0.628379	ILMN_1687827,ILMN_1744398,ILMN_1760294,ILMN_1655167,ILMN_1658173,ILMN_1749809	513	201	19113	1.11216	1	0.999965	100
Annotation Cluster 22	Enrichment Score: 1.0717183874351497
Category	Term	Count	%	PValue	Genes	List Total	Pop Hits	Pop Total	Fold Enrichment	Bonferroni	Benjamini	FDR
GOTERM_BP_FAT	GO:0045664~regulation of neuron differentiation	9	1.72084	0.028076	ILMN_2215989,ILMN_1798076,ILMN_1701653,ILMN_1655577,ILMN_1659086,ILMN_2177156,ILMN_2154157,ILMN_1737484,ILMN_1756755	367	133	13528	2.49436	1	0.758879	38.7107
GOTERM_BP_FAT	GO:0050767~regulation of neurogenesis	10	1.91205	0.0366864	ILMN_2215989,ILMN_1798076,ILMN_1701653,ILMN_1655577,ILMN_1659086,ILMN_2177156,ILMN_1753287,ILMN_2154157,ILMN_1737484,ILMN_1756755	367	166	13528	2.22054	1	0.802779	47.4046
GOTERM_BP_FAT	GO:0010975~regulation of neuron projection development	6	1.14723	0.0408284	ILMN_2215989,ILMN_1655577,ILMN_1659086,ILMN_2154157,ILMN_1737484,ILMN_1756755	367	70	13528	3.15952	1	0.798442	51.16
GOTERM_BP_FAT	GO:0010769~regulation of cell morphogenesis involved in differentiation	6	1.14723	0.0573737	ILMN_2215989,ILMN_1655577,ILMN_1659086,ILMN_2154157,ILMN_1737484,ILMN_1756755	367	77	13528	2.87229	1	0.846469	63.7869
GOTERM_BP_FAT	GO:0022604~regulation of cell morphogenesis	8	1.52964	0.0651305	ILMN_2215989,ILMN_1655577,ILMN_1659086,ILMN_2154157,ILMN_1686405,ILMN_1737484,ILMN_1756755,ILMN_2104141	367	131	13528	2.25106	1	0.853732	68.5823
GOTERM_BP_FAT	GO:0050770~regulation of axonogenesis	5	0.956023	0.0680104	ILMN_2215989,ILMN_1655577,ILMN_1659086,ILMN_1737484,ILMN_1756755	367	57	13528	3.23342	1	0.862215	70.2053
GOTERM_BP_FAT	GO:0051960~regulation of nervous system development	10	1.91205	0.0769869	ILMN_2215989,ILMN_1798076,ILMN_1701653,ILMN_1655577,ILMN_1659086,ILMN_2177156,ILMN_1753287,ILMN_2154157,ILMN_1737484,ILMN_1756755	367	192	13528	1.91985	1	0.871534	74.7721
GOTERM_BP_FAT	GO:0031344~regulation of cell projection organization	6	1.14723	0.0934251	ILMN_2215989,ILMN_1655577,ILMN_1659086,ILMN_2154157,ILMN_1737484,ILMN_1756755	367	89	13528	2.48501	1	0.883921	81.4767
GOTERM_BP_FAT	GO:0060284~regulation of cell development	10	1.91205	0.104631	ILMN_2215989,ILMN_1798076,ILMN_1701653,ILMN_1655577,ILMN_1659086,ILMN_2177156,ILMN_1753287,ILMN_2154157,ILMN_1737484,ILMN_1756755	367	205	13528	1.7981	1	0.890098	85.0424
GOTERM_BP_FAT	GO:0050769~positive regulation of neurogenesis	4	0.764818	0.213966	ILMN_1655577,ILMN_1659086,ILMN_2177156,ILMN_1753287	367	59	13528	2.49905	1	0.948662	98.4059
GOTERM_BP_FAT	GO:0045597~positive regulation of cell differentiation	9	1.72084	0.279381	ILMN_2059549,ILMN_1798076,ILMN_2199439,ILMN_1655577,ILMN_1740418,ILMN_1659086,ILMN_2177156,ILMN_1753287,ILMN_1760509	367	229	13528	1.44869	1	0.966944	99.6421
GOTERM_BP_FAT	GO:0010720~positive regulation of cell development	4	0.764818	0.286698	ILMN_1655577,ILMN_1659086,ILMN_2177156,ILMN_1753287	367	69	13528	2.13687	1	0.968063	99.6997
Annotation Cluster 23	Enrichment Score: 1.0530525345241029
Category	Term	Count	%	PValue	Genes	List Total	Pop Hits	Pop Total	Fold Enrichment	Bonferroni	Benjamini	FDR
UP_SEQ_FEATURE	domain:PP2C-like	3	0.573614	0.0459587	ILMN_1708508,ILMN_1772817,ILMN_1814661	513	13	19113	8.59784	1	0.943191	54.307
INTERPRO	IPR014045:Protein phosphatase 2C, N-terminal	3	0.573614	0.0841352	ILMN_1708508,ILMN_1772817,ILMN_1814661	452	18	16659	6.1427	1	0.954434	73.6779
INTERPRO	IPR001932:Protein phosphatase 2C-related	3	0.573614	0.100901	ILMN_1708508,ILMN_1772817,ILMN_1814661	452	20	16659	5.52843	1	0.956709	80.1179
SMART	SM00332:PP2Cc	3	0.573614	0.117964	ILMN_1708508,ILMN_1772817,ILMN_1814661	271	20	9079	5.02528	1	0.903969	78.3094
SMART	SM00331:PP2C_SIG	3	0.573614	0.117964	ILMN_1708508,ILMN_1772817,ILMN_1814661	271	20	9079	5.02528	1	0.903969	78.3094
Annotation Cluster 24	Enrichment Score: 1.042931080035014
Category	Term	Count	%	PValue	Genes	List Total	Pop Hits	Pop Total	Fold Enrichment	Bonferroni	Benjamini	FDR
INTERPRO	IPR001148:Carbonic anhydrase, alpha-class, catalytic domain	4	0.764818	0.0118842	ILMN_2199439,ILMN_1695157,ILMN_1676616,ILMN_1742358	452	18	16659	8.19027	0.999853	0.987863	16.604
PIR_SUPERFAMILY	PIRSF001392:carbonate dehydratase	3	0.573614	0.0469451	ILMN_2199439,ILMN_1695157,ILMN_1742358	187	14	7396	8.47517	0.999927	0.991436	45.2107
INTERPRO	IPR018338:Carbonic anhydrase, alpha-class, conserved site	3	0.573614	0.0608605	ILMN_2199439,ILMN_1695157,ILMN_1742358	452	15	16659	7.37124	1	0.963484	61.466
GOTERM_MF_FAT	GO:0004089~carbonate dehydratase activity	3	0.573614	0.0702095	ILMN_2199439,ILMN_1695157,ILMN_1742358	358	16	12983	6.79976	1	0.99788	65.8076
KEGG_PATHWAY	hsa00910:Nitrogen metabolism	3	0.573614	0.114382	ILMN_2199439,ILMN_1695157,ILMN_1742358	130	23	5085	5.10201	0.999998	0.887685	74.5319
SP_PIR_KEYWORDS	lyase	6	1.14723	0.207496	ILMN_2199439,ILMN_1695157,ILMN_1722742,ILMN_2120555,ILMN_1742358,ILMN_1660973	514	118	19235	1.90282	1	0.819653	96.0173
UP_SEQ_FEATURE	metal ion-binding site:Zinc; catalytic	6	1.14723	0.234284	ILMN_2199439,ILMN_1695157,ILMN_2203491,ILMN_1656171,ILMN_1742358,ILMN_1805543	513	123	19113	1.81743	1	0.997249	98.825
GOTERM_MF_FAT	GO:0016836~hydro-lyase activity	3	0.573614	0.342101	ILMN_2199439,ILMN_1695157,ILMN_1742358	358	44	12983	2.47264	1	0.998263	99.7914
Annotation Cluster 25	Enrichment Score: 1.0364256554947786
Category	Term	Count	%	PValue	Genes	List Total	Pop Hits	Pop Total	Fold Enrichment	Bonferroni	Benjamini	FDR
UP_SEQ_FEATURE	zinc finger region:C2H2-type 2; atypical	4	0.764818	0.0254708	ILMN_1696339,ILMN_1681154,ILMN_1681805,ILMN_2120624	513	24	19113	6.20955	1	0.901033	34.9174
UP_SEQ_FEATURE	zinc finger region:C2H2-type 1; atypical	4	0.764818	0.0809212	ILMN_1696339,ILMN_1681805,ILMN_1797668,ILMN_2120624	513	38	19113	3.92182	1	0.971907	75.4572
COG_ONTOLOGY	Transcription / Cell division and chromosome partitioning	4	0.764818	0.37724	ILMN_1696339,ILMN_1681805,ILMN_2120624,ILMN_1683133	63	69	1950	1.79434	0.99997	0.994536	97.5437
Annotation Cluster 26	Enrichment Score: 0.9866294432320382
Category	Term	Count	%	PValue	Genes	List Total	Pop Hits	Pop Total	Fold Enrichment	Bonferroni	Benjamini	FDR
GOTERM_BP_FAT	GO:0045165~cell fate commitment	8	1.52964	0.0833827	ILMN_1794333,ILMN_1715189,ILMN_1701653,ILMN_2177156,ILMN_1686405,ILMN_1712537,ILMN_1657888,ILMN_1789244	367	139	13528	2.1215	1	0.873929	77.6145
GOTERM_BP_FAT	GO:0045168~cell-cell signaling involved in cell fate specification	3	0.573614	0.0922839	ILMN_1794333,ILMN_2177156,ILMN_1657888	367	19	13528	5.82016	1	0.886237	81.0717
GOTERM_BP_FAT	GO:0031128~developmental induction	3	0.573614	0.0922839	ILMN_1794333,ILMN_2177156,ILMN_1657888	367	19	13528	5.82016	1	0.886237	81.0717
GOTERM_BP_FAT	GO:0001708~cell fate specification	4	0.764818	0.159277	ILMN_1794333,ILMN_1701653,ILMN_2177156,ILMN_1657888	367	51	13528	2.89106	1	0.923289	94.9337
Annotation Cluster 27	Enrichment Score: 0.9697354652094592
Category	Term	Count	%	PValue	Genes	List Total	Pop Hits	Pop Total	Fold Enrichment	Bonferroni	Benjamini	FDR
SP_PIR_KEYWORDS	cytoplasmic vesicle	12	2.29446	0.0548863	ILMN_1764361,ILMN_1696167,ILMN_1731206,ILMN_1754600,ILMN_1667381,ILMN_1786381,ILMN_2227011,ILMN_1805807,ILMN_1678531,ILMN_1768705,ILMN_1679256,ILMN_1786034	514	238	19235	1.88683	1	0.57887	54.2689
GOTERM_CC_FAT	GO:0031982~vesicle	26	4.97132	0.0848885	ILMN_1731206,ILMN_1658499,ILMN_1754600,ILMN_1679256,ILMN_1736078,ILMN_1660973,ILMN_2357471,ILMN_1811387,ILMN_1700183,ILMN_1667381,ILMN_1768705,ILMN_1757081,ILMN_1781256,ILMN_1763657,ILMN_1688184,ILMN_1786381,ILMN_2227011,ILMN_1805807,ILMN_1678531,ILMN_1690884,ILMN_1696167,ILMN_1665994,ILMN_1692967,ILMN_1682015,ILMN_1751020,ILMN_1786034	358	670	12782	1.38552	1	0.945987	69.9436
GOTERM_CC_FAT	GO:0031410~cytoplasmic vesicle	25	4.78011	0.0895545	ILMN_1731206,ILMN_1754600,ILMN_1658499,ILMN_1679256,ILMN_1736078,ILMN_2357471,ILMN_1811387,ILMN_1700183,ILMN_1667381,ILMN_1768705,ILMN_1757081,ILMN_1781256,ILMN_1763657,ILMN_1688184,ILMN_1786381,ILMN_2227011,ILMN_1805807,ILMN_1678531,ILMN_1690884,ILMN_1696167,ILMN_1665994,ILMN_1692967,ILMN_1682015,ILMN_1751020,ILMN_1786034	358	642	12782	1.39034	1	0.93956	71.9551
GOTERM_CC_FAT	GO:0031988~membrane-bounded vesicle	21	4.0153	0.167879	ILMN_1781256,ILMN_1731206,ILMN_1763657,ILMN_1688184,ILMN_1658499,ILMN_1754600,ILMN_2227011,ILMN_1805807,ILMN_1679256,ILMN_1690884,ILMN_1660973,ILMN_1736078,ILMN_1696167,ILMN_1665994,ILMN_2357471,ILMN_1692967,ILMN_1811387,ILMN_1682015,ILMN_1757081,ILMN_1768705,ILMN_1751020	358	568	12782	1.32004	1	0.919482	91.7119
GOTERM_CC_FAT	GO:0016023~cytoplasmic membrane-bounded vesicle	20	3.82409	0.202268	ILMN_1781256,ILMN_1731206,ILMN_1763657,ILMN_1688184,ILMN_1658499,ILMN_1754600,ILMN_2227011,ILMN_1805807,ILMN_1679256,ILMN_1690884,ILMN_1736078,ILMN_1696167,ILMN_1665994,ILMN_2357471,ILMN_1692967,ILMN_1811387,ILMN_1682015,ILMN_1757081,ILMN_1768705,ILMN_1751020	358	550	12782	1.29832	1	0.922983	95.3219
Annotation Cluster 28	Enrichment Score: 0.9384214471089641
Category	Term	Count	%	PValue	Genes	List Total	Pop Hits	Pop Total	Fold Enrichment	Bonferroni	Benjamini	FDR
INTERPRO	IPR012287:Homeodomain-related	12	2.29446	0.0597414	ILMN_1794333,ILMN_2068498,ILMN_1680320,ILMN_1700762,ILMN_1798076,ILMN_1742929,ILMN_1782352,ILMN_1715189,ILMN_1711894,ILMN_1705546,ILMN_2323465,ILMN_1659013	452	238	16659	1.8583	1	0.969712	60.7627
UP_SEQ_FEATURE	DNA-binding region:Homeobox	10	1.91205	0.0704015	ILMN_1794333,ILMN_2068498,ILMN_1680320,ILMN_1798076,ILMN_1742929,ILMN_1782352,ILMN_1715189,ILMN_1705546,ILMN_2323465,ILMN_1659013	513	190	19113	1.96091	1	0.969092	70.3377
INTERPRO	IPR017970:Homeobox, conserved site	11	2.10325	0.100237	ILMN_1794333,ILMN_2068498,ILMN_1680320,ILMN_1700762,ILMN_1798076,ILMN_1742929,ILMN_1782352,ILMN_1715189,ILMN_1705546,ILMN_2323465,ILMN_1659013	452	232	16659	1.74749	1	0.961145	79.8937
INTERPRO	IPR001356:Homeobox	11	2.10325	0.106557	ILMN_1794333,ILMN_2068498,ILMN_1680320,ILMN_1700762,ILMN_1798076,ILMN_1742929,ILMN_1782352,ILMN_1715189,ILMN_1705546,ILMN_2323465,ILMN_1659013	452	235	16659	1.72518	1	0.954028	81.9351
SP_PIR_KEYWORDS	Homeobox	11	2.10325	0.114096	ILMN_1794333,ILMN_2068498,ILMN_1680320,ILMN_1700762,ILMN_1798076,ILMN_1742929,ILMN_1782352,ILMN_1715189,ILMN_1705546,ILMN_2323465,ILMN_1659013	514	242	19235	1.70101	1	0.724416	81.3454
SMART	SM00389:HOX	11	2.10325	0.162545	ILMN_1794333,ILMN_2068498,ILMN_1680320,ILMN_1700762,ILMN_1798076,ILMN_1742929,ILMN_1782352,ILMN_1715189,ILMN_1705546,ILMN_2323465,ILMN_1659013	271	235	9079	1.56817	1	0.898976	88.465
GOTERM_MF_FAT	GO:0043565~sequence-specific DNA binding	20	3.82409	0.323847	ILMN_1794333,ILMN_1798076,ILMN_1782352,ILMN_2213136,ILMN_1814657,ILMN_1705546,ILMN_1680987,ILMN_2068498,ILMN_1680320,ILMN_1700762,ILMN_1753830,ILMN_1742929,ILMN_1715189,ILMN_1701653,ILMN_1740083,ILMN_2177156,ILMN_1764709,ILMN_2323465,ILMN_1659013,ILMN_1700413	358	607	12983	1.1949	1	0.998396	99.6877
Annotation Cluster 29	Enrichment Score: 0.9145952174487509
Category	Term	Count	%	PValue	Genes	List Total	Pop Hits	Pop Total	Fold Enrichment	Bonferroni	Benjamini	FDR
GOTERM_BP_FAT	GO:0060122~inner ear receptor stereocilium organization	3	0.573614	0.018348	ILMN_1783149,ILMN_1717434,ILMN_2407564,ILMN_1690621	367	8	13528	13.8229	1	0.685335	27.2655
GOTERM_BP_FAT	GO:0048839~inner ear development	7	1.33843	0.0199982	ILMN_1680320,ILMN_1783149,ILMN_1742929,ILMN_1717434,ILMN_2407564,ILMN_2177156,ILMN_1690621,ILMN_1764709	367	79	13528	3.26617	1	0.694894	29.339
SP_PIR_KEYWORDS	usher syndrome	3	0.573614	0.0225717	ILMN_1783149,ILMN_1717434,ILMN_2407564,ILMN_1690621	514	9	19235	12.4741	0.999841	0.384782	27.1251
GOTERM_BP_FAT	GO:0060119~inner ear receptor cell development	3	0.573614	0.0231728	ILMN_1783149,ILMN_1717434,ILMN_2407564,ILMN_1690621	367	9	13528	12.287	1	0.718059	33.1726
SP_PIR_KEYWORDS	retinitis pigmentosa	5	0.956023	0.0361896	ILMN_1783149,ILMN_1702787,ILMN_2407564,ILMN_1695157,ILMN_1655974,ILMN_1690621	514	47	19235	3.98108	0.999999	0.458716	40.0036
GOTERM_BP_FAT	GO:0043583~ear development	7	1.33843	0.0439031	ILMN_1680320,ILMN_1783149,ILMN_1742929,ILMN_1717434,ILMN_2407564,ILMN_2177156,ILMN_1690621,ILMN_1764709	367	95	13528	2.71608	1	0.804256	53.7827
GOTERM_BP_FAT	GO:0007605~sensory perception of sound	7	1.33843	0.047772	ILMN_2241187,ILMN_1692967,ILMN_1783149,ILMN_1717434,ILMN_2407564,ILMN_2177156,ILMN_2170930,ILMN_1690621	367	97	13528	2.66007	1	0.814791	56.8947
GOTERM_BP_FAT	GO:0050954~sensory perception of mechanical stimulus	7	1.33843	0.0606109	ILMN_2241187,ILMN_1692967,ILMN_1783149,ILMN_1717434,ILMN_2407564,ILMN_2177156,ILMN_2170930,ILMN_1690621	367	103	13528	2.50512	1	0.849353	65.8664
GOTERM_BP_FAT	GO:0060113~inner ear receptor cell differentiation	3	0.573614	0.136604	ILMN_1783149,ILMN_1717434,ILMN_2407564,ILMN_1690621	367	24	13528	4.60763	1	0.911555	91.9948
SP_PIR_KEYWORDS	Hearing	3	0.573614	0.151967	ILMN_1783149,ILMN_1717434,ILMN_2170930	514	26	19235	4.31794	1	0.785577	89.8185
SP_PIR_KEYWORDS	vision	7	1.33843	0.16772	ILMN_1783149,ILMN_1717434,ILMN_1704294,ILMN_1702787,ILMN_2407564,ILMN_1695157,ILMN_1655974,ILMN_1690621	514	139	19235	1.88457	1	0.797706	92.1486
GOTERM_BP_FAT	GO:0042490~mechanoreceptor differentiation	3	0.573614	0.184493	ILMN_1783149,ILMN_1717434,ILMN_2407564,ILMN_1690621	367	29	13528	3.81321	1	0.933898	96.9985
GOTERM_BP_FAT	GO:0050953~sensory perception of light stimulus	9	1.72084	0.228121	ILMN_1783149,ILMN_1717434,ILMN_1704294,ILMN_1702787,ILMN_2407564,ILMN_1695157,ILMN_1655974,ILMN_1690621,ILMN_1808226,ILMN_1729212	367	216	13528	1.53588	1	0.953167	98.8336
GOTERM_BP_FAT	GO:0007601~visual perception	9	1.72084	0.228121	ILMN_1783149,ILMN_1717434,ILMN_1704294,ILMN_1702787,ILMN_2407564,ILMN_1695157,ILMN_1655974,ILMN_1690621,ILMN_1808226,ILMN_1729212	367	216	13528	1.53588	1	0.953167	98.8336
SP_PIR_KEYWORDS	non-syndromic deafness	3	0.573614	0.308955	ILMN_1783149,ILMN_1717434,ILMN_2170930	514	42	19235	2.67301	1	0.871429	99.4035
SP_PIR_KEYWORDS	deafness	4	0.764818	0.500906	ILMN_1783149,ILMN_1717434,ILMN_2407564,ILMN_2170930,ILMN_1690621	514	100	19235	1.49689	1	0.930171	99.9934
GOTERM_BP_FAT	GO:0007600~sensory perception	16	3.05927	0.957516	ILMN_1783149,ILMN_1717434,ILMN_1702787,ILMN_1760088,ILMN_1695157,ILMN_2170930,ILMN_1731062,ILMN_1808226,ILMN_2241187,ILMN_1692967,ILMN_2162253,ILMN_1704294,ILMN_2407564,ILMN_1655974,ILMN_2177156,ILMN_1690621,ILMN_1729212	367	810	13528	0.728119	1	0.999998	100
GOTERM_BP_FAT	GO:0050890~cognition	18	3.44168	0.962553	ILMN_1783149,ILMN_1717434,ILMN_1702787,ILMN_1760088,ILMN_1695157,ILMN_2120555,ILMN_2170930,ILMN_1731062,ILMN_1808226,ILMN_2241187,ILMN_1692967,ILMN_2162253,ILMN_1704294,ILMN_2407564,ILMN_2119123,ILMN_1655974,ILMN_2177156,ILMN_1690621,ILMN_1729212	367	909	13528	0.729921	1	0.999999	100
SP_PIR_KEYWORDS	sensory transduction	8	1.52964	0.996398	ILMN_1783149,ILMN_1717434,ILMN_1704294,ILMN_1702787,ILMN_2407564,ILMN_1695157,ILMN_1655974,ILMN_1690621,ILMN_1729212	514	595	19235	0.503155	1	0.999998	100
Annotation Cluster 30	Enrichment Score: 0.9083470659965777
Category	Term	Count	%	PValue	Genes	List Total	Pop Hits	Pop Total	Fold Enrichment	Bonferroni	Benjamini	FDR
GOTERM_BP_FAT	GO:0035295~tube development	14	2.67686	0.00693739	ILMN_1696339,ILMN_1775224,ILMN_1763328,ILMN_1712537,ILMN_2219767,ILMN_1686405,ILMN_1680987,ILMN_1680320,ILMN_1772817,ILMN_1688633,ILMN_1681805,ILMN_2051972,ILMN_1800331,ILMN_1657888	367	220	13528	2.3457	0.999999	0.538251	11.2794
GOTERM_BP_FAT	GO:0035239~tube morphogenesis	10	1.91205	0.00759191	ILMN_1696339,ILMN_1680320,ILMN_1681805,ILMN_1763328,ILMN_2051972,ILMN_1800331,ILMN_1686405,ILMN_2219767,ILMN_1712537,ILMN_1680987	367	127	13528	2.90244	1	0.551297	12.2793
GOTERM_BP_FAT	GO:0048754~branching morphogenesis of a tube	5	0.956023	0.0989899	ILMN_1680320,ILMN_1763328,ILMN_2051972,ILMN_1686405,ILMN_2219767	367	65	13528	2.83546	1	0.890915	83.3372
GOTERM_BP_FAT	GO:0060562~epithelial tube morphogenesis	5	0.956023	0.107606	ILMN_1696339,ILMN_1763328,ILMN_2051972,ILMN_1800331,ILMN_1712537	367	67	13528	2.75082	1	0.89248	85.8744
GOTERM_BP_FAT	GO:0048729~tissue morphogenesis	9	1.72084	0.115815	ILMN_1696339,ILMN_2199439,ILMN_2213136,ILMN_1760509,ILMN_1763328,ILMN_2051972,ILMN_1800331,ILMN_1712537,ILMN_1680987	367	180	13528	1.84305	1	0.899583	87.9493
GOTERM_BP_FAT	GO:0002009~morphogenesis of an epithelium	6	1.14723	0.13859	ILMN_1696339,ILMN_2199439,ILMN_1763328,ILMN_2051972,ILMN_1800331,ILMN_1712537	367	101	13528	2.18976	1	0.913118	92.3055
GOTERM_BP_FAT	GO:0001763~morphogenesis of a branching structure	5	0.956023	0.140241	ILMN_1680320,ILMN_1763328,ILMN_2051972,ILMN_1686405,ILMN_2219767	367	74	13528	2.49061	1	0.912377	92.5551
GOTERM_BP_FAT	GO:0060429~epithelium development	10	1.91205	0.16154	ILMN_1696339,ILMN_1739601,ILMN_1691641,ILMN_2199439,ILMN_2406532,ILMN_1763328,ILMN_2051972,ILMN_1800331,ILMN_1686405,ILMN_1712537	367	227	13528	1.62383	1	0.923428	95.1631
GOTERM_BP_FAT	GO:0014020~primary neural tube formation	3	0.573614	0.224262	ILMN_1696339,ILMN_1800331,ILMN_1712537	367	33	13528	3.351	1	0.952077	98.7292
GOTERM_BP_FAT	GO:0021915~neural tube development	4	0.764818	0.2793	ILMN_1696339,ILMN_1680320,ILMN_1800331,ILMN_1712537	367	68	13528	2.1683	1	0.967491	99.6414
GOTERM_BP_FAT	GO:0001841~neural tube formation	3	0.573614	0.294873	ILMN_1696339,ILMN_1800331,ILMN_1712537	367	40	13528	2.76458	1	0.970038	99.7537
GOTERM_BP_FAT	GO:0001838~embryonic epithelial tube formation	3	0.573614	0.324973	ILMN_1696339,ILMN_1800331,ILMN_1712537	367	43	13528	2.5717	1	0.97494	99.8836
GOTERM_BP_FAT	GO:0035148~tube lumen formation	3	0.573614	0.334937	ILMN_1696339,ILMN_1800331,ILMN_1712537	367	44	13528	2.51325	1	0.975794	99.9099
GOTERM_BP_FAT	GO:0016331~morphogenesis of embryonic epithelium	3	0.573614	0.467995	ILMN_1696339,ILMN_1800331,ILMN_1712537	367	58	13528	1.90661	1	0.989628	99.9981
Annotation Cluster 31	Enrichment Score: 0.9077326084117995
Category	Term	Count	%	PValue	Genes	List Total	Pop Hits	Pop Total	Fold Enrichment	Bonferroni	Benjamini	FDR
SP_PIR_KEYWORDS	intestine	5	0.956023	0.00347698	ILMN_1811387,ILMN_1688543,ILMN_1682015,ILMN_1789007,ILMN_1690884	514	24	19235	7.79629	0.73658	0.234174	4.71278
GOTERM_MF_FAT	GO:0060228~phosphatidylcholine-sterol O-acyltransferase activator activity	3	0.573614	0.00713647	ILMN_1688543,ILMN_1789007,ILMN_1690884	358	5	12983	21.7592	0.985591	0.985591	10.0201
PIR_SUPERFAMILY	PIRSF002367:apolipoprotein A-I	3	0.573614	0.00882811	ILMN_1688543,ILMN_1789007,ILMN_1690884	187	6	7396	19.7754	0.827218	0.827218	10.5025
GOTERM_BP_FAT	GO:0010873~positive regulation of cholesterol esterification	3	0.573614	0.0140095	ILMN_1688543,ILMN_1789007,ILMN_1690884	367	7	13528	15.7976	1	0.634595	21.5371
GOTERM_BP_FAT	GO:0010872~regulation of cholesterol esterification	3	0.573614	0.018348	ILMN_1688543,ILMN_1789007,ILMN_1690884	367	8	13528	13.8229	1	0.685335	27.2655
GOTERM_BP_FAT	GO:0033700~phospholipid efflux	3	0.573614	0.0284546	ILMN_1688543,ILMN_1789007,ILMN_1690884	367	10	13528	11.0583	1	0.755062	39.1198
GOTERM_BP_FAT	GO:0045834~positive regulation of lipid metabolic process	5	0.956023	0.0352652	ILMN_1688543,ILMN_1750062,ILMN_1789007,ILMN_1794781,ILMN_1690884	367	46	13528	4.00663	1	0.796899	46.0547
GOTERM_BP_FAT	GO:0034377~plasma lipoprotein particle assembly	3	0.573614	0.0402776	ILMN_1688543,ILMN_1789007,ILMN_1690884	367	12	13528	9.21526	1	0.806563	50.6756
GOTERM_BP_FAT	GO:0065005~protein-lipid complex assembly	3	0.573614	0.0402776	ILMN_1688543,ILMN_1789007,ILMN_1690884	367	12	13528	9.21526	1	0.806563	50.6756
GOTERM_BP_FAT	GO:0045940~positive regulation of steroid metabolic process	3	0.573614	0.0536061	ILMN_1688543,ILMN_1789007,ILMN_1690884	367	14	13528	7.89879	1	0.845229	61.2164
GOTERM_BP_FAT	GO:0015914~phospholipid transport	4	0.764818	0.0589565	ILMN_1688543,ILMN_1789007,ILMN_1658684,ILMN_1690884	367	33	13528	4.468	1	0.845545	64.8181
GOTERM_BP_FAT	GO:0034381~lipoprotein particle clearance	3	0.573614	0.0682466	ILMN_1688543,ILMN_1789007,ILMN_1690884	367	16	13528	6.91144	1	0.855532	70.3348
GOTERM_BP_FAT	GO:0019218~regulation of steroid metabolic process	4	0.764818	0.0727831	ILMN_1688543,ILMN_1682015,ILMN_1789007,ILMN_1690884	367	36	13528	4.09567	1	0.866429	72.7223
GOTERM_CC_FAT	GO:0032994~protein-lipid complex	4	0.764818	0.0733303	ILMN_1688543,ILMN_1789007,ILMN_2060115,ILMN_1690884	358	35	12782	4.08045	1	0.95637	64.3711
GOTERM_CC_FAT	GO:0034358~plasma lipoprotein particle	4	0.764818	0.0733303	ILMN_1688543,ILMN_1789007,ILMN_2060115,ILMN_1690884	358	35	12782	4.08045	1	0.95637	64.3711
GOTERM_BP_FAT	GO:0019216~regulation of lipid metabolic process	7	1.33843	0.0833589	ILMN_1688543,ILMN_1682015,ILMN_1750062,ILMN_2131381,ILMN_1789007,ILMN_1794781,ILMN_1690884	367	112	13528	2.30381	1	0.876959	77.6045
GOTERM_BP_FAT	GO:0033344~cholesterol efflux	3	0.573614	0.0922839	ILMN_1688543,ILMN_1789007,ILMN_1690884	367	19	13528	5.82016	1	0.886237	81.0717
GOTERM_BP_FAT	GO:0032371~regulation of sterol transport	3	0.573614	0.10077	ILMN_1688543,ILMN_1789007,ILMN_1690884	367	20	13528	5.52916	1	0.890368	83.8941
GOTERM_BP_FAT	GO:0032374~regulation of cholesterol transport	3	0.573614	0.10077	ILMN_1688543,ILMN_1789007,ILMN_1690884	367	20	13528	5.52916	1	0.890368	83.8941
GOTERM_CC_FAT	GO:0034361~very-low-density lipoprotein particle	3	0.573614	0.106299	ILMN_1688543,ILMN_1789007,ILMN_1690884	358	20	12782	5.35559	1	0.941818	78.1924
GOTERM_CC_FAT	GO:0034385~triglyceride-rich lipoprotein particle	3	0.573614	0.106299	ILMN_1688543,ILMN_1789007,ILMN_1690884	358	20	12782	5.35559	1	0.941818	78.1924
GOTERM_BP_FAT	GO:0051346~negative regulation of hydrolase activity	4	0.764818	0.140028	ILMN_1688543,ILMN_1775224,ILMN_1789007,ILMN_1690884	367	48	13528	3.07175	1	0.913748	92.5233
GOTERM_CC_FAT	GO:0034364~high-density lipoprotein particle	3	0.573614	0.153554	ILMN_1688543,ILMN_1789007,ILMN_1690884	358	25	12782	4.28447	1	0.935582	89.5552
GOTERM_BP_FAT	GO:0032368~regulation of lipid transport	3	0.573614	0.194349	ILMN_1688543,ILMN_1789007,ILMN_1690884	367	30	13528	3.6861	1	0.939417	97.5647
SP_PIR_KEYWORDS	liver	4	0.764818	0.208137	ILMN_1688543,ILMN_1789007,ILMN_1690884,ILMN_2198912	514	59	19235	2.5371	1	0.814815	96.0617
SP_PIR_KEYWORDS	lipid transport	4	0.764818	0.229156	ILMN_1688543,ILMN_1789007,ILMN_2060115,ILMN_1690884	514	62	19235	2.41433	1	0.804881	97.2875
GOTERM_MF_FAT	GO:0008034~lipoprotein binding	3	0.573614	0.250165	ILMN_1688543,ILMN_2060115,ILMN_1690884	358	35	12983	3.10846	1	0.998577	98.5654
GOTERM_BP_FAT	GO:0030301~cholesterol transport	3	0.573614	0.264591	ILMN_1688543,ILMN_1789007,ILMN_1690884	367	37	13528	2.98873	1	0.963816	99.4925
GOTERM_BP_FAT	GO:0015918~sterol transport	3	0.573614	0.264591	ILMN_1688543,ILMN_1789007,ILMN_1690884	367	37	13528	2.98873	1	0.963816	99.4925
GOTERM_BP_FAT	GO:0046486~glycerolipid metabolic process	7	1.33843	0.275098	ILMN_2103774,ILMN_1688543,ILMN_1727855,ILMN_1697654,ILMN_2185665,ILMN_1789007,ILMN_1690884	367	162	13528	1.59276	1	0.966059	99.6037
GOTERM_BP_FAT	GO:0051051~negative regulation of transport	6	1.14723	0.30231	ILMN_1688543,ILMN_1775224,ILMN_1789007,ILMN_1700888,ILMN_1751020,ILMN_1690884	367	135	13528	1.63827	1	0.971075	99.7947
GOTERM_BP_FAT	GO:0051129~negative regulation of cellular component organization	6	1.14723	0.339657	ILMN_1688543,ILMN_1789007,ILMN_1737484,ILMN_1751020,ILMN_1690884,ILMN_1756755	367	142	13528	1.55751	1	0.976923	99.9203
GOTERM_BP_FAT	GO:0042157~lipoprotein metabolic process	4	0.764818	0.368431	ILMN_1688543,ILMN_2185665,ILMN_1789007,ILMN_1690884	367	80	13528	1.84305	1	0.981217	99.9629
GOTERM_BP_FAT	GO:0010876~lipid localization	6	1.14723	0.420327	ILMN_1688543,ILMN_1789007,ILMN_2060115,ILMN_1658684,ILMN_1700888,ILMN_1690884	367	157	13528	1.4087	1	0.986971	99.9915
SP_PIR_KEYWORDS	plasma	4	0.764818	0.453085	ILMN_1688543,ILMN_1789007,ILMN_1690884,ILMN_2198912	514	93	19235	1.60956	1	0.925498	99.9767
GOTERM_BP_FAT	GO:0008203~cholesterol metabolic process	4	0.764818	0.45551	ILMN_1688543,ILMN_1789007,ILMN_2060115,ILMN_1690884	367	92	13528	1.60265	1	0.9885	99.9971
GOTERM_BP_FAT	GO:0016125~sterol metabolic process	4	0.764818	0.517409	ILMN_1688543,ILMN_1789007,ILMN_2060115,ILMN_1690884	367	101	13528	1.45984	1	0.992927	99.9996
GOTERM_MF_FAT	GO:0005319~lipid transporter activity	3	0.573614	0.520394	ILMN_1688543,ILMN_1658684,ILMN_1690884	358	63	12983	1.72692	1	0.998485	99.998
GOTERM_MF_FAT	GO:0005543~phospholipid binding	6	1.14723	0.539108	ILMN_1688543,ILMN_1727855,ILMN_1655577,ILMN_1789007,ILMN_1810915,ILMN_1690884	358	177	12983	1.22933	1	0.998433	99.9989
GOTERM_BP_FAT	GO:0006869~lipid transport	5	0.956023	0.554836	ILMN_1688543,ILMN_1789007,ILMN_2060115,ILMN_1658684,ILMN_1690884	367	145	13528	1.27107	1	0.995017	99.9999
GOTERM_BP_FAT	GO:0008202~steroid metabolic process	5	0.956023	0.800314	ILMN_1688543,ILMN_1740418,ILMN_1789007,ILMN_2060115,ILMN_1690884	367	202	13528	0.912402	1	0.999625	100
GOTERM_BP_FAT	GO:0051336~regulation of hydrolase activity	8	1.52964	0.810869	ILMN_1747251,ILMN_1688543,ILMN_1775224,ILMN_1760088,ILMN_1789007,ILMN_1770940,ILMN_1690884,ILMN_2104141	367	337	13528	0.875039	1	0.999664	100
GOTERM_BP_FAT	GO:0051241~negative regulation of multicellular organismal process	4	0.764818	0.824801	ILMN_1775224,ILMN_1789007,ILMN_1800331,ILMN_1690884	367	164	13528	0.89905	1	0.999733	100
Annotation Cluster 32	Enrichment Score: 0.9023769968089544
Category	Term	Count	%	PValue	Genes	List Total	Pop Hits	Pop Total	Fold Enrichment	Bonferroni	Benjamini	FDR
GOTERM_CC_FAT	GO:0044459~plasma membrane part	79	15.1052	0.0133428	ILMN_1654112,ILMN_1665691,ILMN_1760246,ILMN_1760088,ILMN_1676192,ILMN_1658499,ILMN_1754600,ILMN_1794095,ILMN_1733963,ILMN_1654563,ILMN_1679256,ILMN_1676215,ILMN_1662932,ILMN_1700183,ILMN_1704294,ILMN_1791826,ILMN_1723480,ILMN_2344221,ILMN_1676616,ILMN_205	358	2203	12782	1.28035	0.987958	0.987958	16.6419
GOTERM_CC_FAT	GO:0005887~integral to plasma membrane	41	7.83939	0.12223	ILMN_1762766,ILMN_1760088,ILMN_1658499,ILMN_1794095,ILMN_2060115,ILMN_1733963,ILMN_1654563,ILMN_1666776,ILMN_1700183,ILMN_1723480,ILMN_1772482,ILMN_1676616,ILMN_2315789,ILMN_2051972,ILMN_1729212,ILMN_1672114,ILMN_1688184,ILMN_1775931,ILMN_1810533,ILMN_2211739,ILMN_2203491,ILMN_1744897,ILMN_1712582,ILMN_1786381,ILMN_1671392,ILMN_2120695,ILMN_1805807,ILMN_1735062,ILMN_1686405,ILMN_1747251,ILMN_1664…	358	1188	12782	1.23221	1	0.931488	82.9095
GOTERM_CC_FAT	GO:0031226~intrinsic to plasma membrane	41	7.83939	0.154414	ILMN_1762766,ILMN_1760088,ILMN_1658499,ILMN_1794095,ILMN_2060115,ILMN_1733963,ILMN_1654563,ILMN_1666776,ILMN_1700183,ILMN_1723480,ILMN_1772482,ILMN_1676616,ILMN_2315789,ILMN_2051972,ILMN_1729212,ILMN_1672114,ILMN_1688184,ILMN_1775931,ILMN_1810533,ILMN_2211739,ILMN_2203491,ILMN_1744897,ILMN_1712582,ILMN_1786381,ILMN_1671392,ILMN_2120695,ILMN_1805807,ILMN_1735062,ILMN_1686405,ILMN_1747251,ILMN_1664…	358	1215	12782	1.20482	1	0.927756	89.698
SP_PIR_KEYWORDS	receptor	32	6.11855	0.975843	ILMN_1762766,ILMN_1729368,ILMN_1760088,ILMN_1794095,ILMN_2060115,ILMN_1733963,ILMN_2129563,ILMN_1737484,ILMN_1700183,ILMN_2407564,ILMN_1676616,ILMN_2315789,ILMN_1729212,ILMN_1672114,ILMN_1679595,ILMN_1657316,ILMN_1775931,ILMN_1750062,ILMN_1712582,ILMN_2406532,ILMN_1686405,ILMN_1747251,ILMN_1733746,ILMN_2119123,ILMN_1690621,ILMN_2377669,ILMN_2154157,ILMN_1800331,ILMN_1692261,ILMN_2149782,ILMN_1725…	514	1583	19235	0.756481	1	0.999865	100
Annotation Cluster 33	Enrichment Score: 0.8725940972656495
Category	Term	Count	%	PValue	Genes	List Total	Pop Hits	Pop Total	Fold Enrichment	Bonferroni	Benjamini	FDR
GOTERM_BP_FAT	GO:0032870~cellular response to hormone stimulus	9	1.72084	0.028076	ILMN_1804357,ILMN_1762766,ILMN_1728107,ILMN_1669833,ILMN_1728799,ILMN_2131381,ILMN_2120555,ILMN_1700888,ILMN_2115336	367	133	13528	2.49436	1	0.758879	38.7107
GOTERM_BP_FAT	GO:0009755~hormone-mediated signaling	4	0.764818	0.165866	ILMN_1804357,ILMN_1728107,ILMN_2120555,ILMN_2115336	367	52	13528	2.83546	1	0.924851	95.5746
KEGG_PATHWAY	hsa04062:Chemokine signaling pathway	6	1.14723	0.517757	ILMN_1804357,ILMN_1728107,ILMN_1655577,ILMN_2120555,ILMN_1794781,ILMN_2115336	130	187	5085	1.25504	1	0.967437	99.9729
Annotation Cluster 34	Enrichment Score: 0.8538800408492452
Category	Term	Count	%	PValue	Genes	List Total	Pop Hits	Pop Total	Fold Enrichment	Bonferroni	Benjamini	FDR
UP_SEQ_FEATURE	propeptide:Removed in mature form	13	2.48566	0.020969	ILMN_1672114,ILMN_1651838,ILMN_1695157,ILMN_1712582,ILMN_2060115,ILMN_2125869,ILMN_1737484,ILMN_1804357,ILMN_1728107,ILMN_1791826,ILMN_1723480,ILMN_1655974,ILMN_2051972	513	229	19113	2.11504	1	0.90043	29.7274
UP_SEQ_FEATURE	lipid moiety-binding region:GPI-anchor amidated serine	4	0.764818	0.175775	ILMN_1695157,ILMN_1712582,ILMN_1723480,ILMN_1737484	513	54	19113	2.7598	1	0.995728	95.997
SP_PIR_KEYWORDS	gpi-anchor	6	1.14723	0.246465	ILMN_1672114,ILMN_1695157,ILMN_1712582,ILMN_1723480,ILMN_2051972,ILMN_1737484	514	126	19235	1.78201	1	0.820995	98.02
GOTERM_CC_FAT	GO:0031225~anchored to membrane	8	1.52964	0.422852	ILMN_1672114,ILMN_1695157,ILMN_1712582,ILMN_1723480,ILMN_1655974,ILMN_2051972,ILMN_1737484,ILMN_1676215	358	220	12782	1.29832	1	0.964875	99.9418
Annotation Cluster 35	Enrichment Score: 0.8168624425978487
Category	Term	Count	%	PValue	Genes	List Total	Pop Hits	Pop Total	Fold Enrichment	Bonferroni	Benjamini	FDR
GOTERM_BP_FAT	GO:0006928~cell motion	19	3.63289	0.0935812	ILMN_2059549,ILMN_1775224,ILMN_2047460,ILMN_1654563,ILMN_1712537,ILMN_1686405,ILMN_1731062,ILMN_1690884,ILMN_1736078,ILMN_1680320,ILMN_2212999,ILMN_1747251,ILMN_1753830,ILMN_1664330,ILMN_1715189,ILMN_1701653,ILMN_1794781,ILMN_2323465,ILMN_1692261	367	475	13528	1.47444	1	0.881615	81.5315
GOTERM_BP_FAT	GO:0016477~cell migration	12	2.29446	0.131045	ILMN_2059549,ILMN_1680320,ILMN_1715189,ILMN_1664330,ILMN_1701653,ILMN_1775224,ILMN_1794781,ILMN_1654563,ILMN_1686405,ILMN_1712537,ILMN_1690884,ILMN_1736078	367	276	13528	1.60265	1	0.914719	91.0609
GOTERM_BP_FAT	GO:0048870~cell motility	12	2.29446	0.20988	ILMN_2059549,ILMN_1680320,ILMN_1715189,ILMN_1664330,ILMN_1701653,ILMN_1775224,ILMN_1794781,ILMN_1654563,ILMN_1686405,ILMN_1712537,ILMN_1690884,ILMN_1736078	367	307	13528	1.44082	1	0.94625	98.2573
GOTERM_BP_FAT	GO:0051674~localization of cell	12	2.29446	0.20988	ILMN_2059549,ILMN_1680320,ILMN_1715189,ILMN_1664330,ILMN_1701653,ILMN_1775224,ILMN_1794781,ILMN_1654563,ILMN_1686405,ILMN_1712537,ILMN_1690884,ILMN_1736078	367	307	13528	1.44082	1	0.94625	98.2573
Annotation Cluster 36	Enrichment Score: 0.8113852575201209
Category	Term	Count	%	PValue	Genes	List Total	Pop Hits	Pop Total	Fold Enrichment	Bonferroni	Benjamini	FDR
GOTERM_BP_FAT	GO:0050995~negative regulation of lipid catabolic process	3	0.573614	0.0467662	ILMN_1688543,ILMN_2131381,ILMN_1789007	367	13	13528	8.50639	1	0.813411	56.1051
GOTERM_BP_FAT	GO:0019216~regulation of lipid metabolic process	7	1.33843	0.0833589	ILMN_1688543,ILMN_1682015,ILMN_1750062,ILMN_2131381,ILMN_1789007,ILMN_1794781,ILMN_1690884	367	112	13528	2.30381	1	0.876959	77.6045
GOTERM_BP_FAT	GO:0050994~regulation of lipid catabolic process	3	0.573614	0.155432	ILMN_1688543,ILMN_2131381,ILMN_1789007	367	26	13528	4.2532	1	0.919446	94.5202
GOTERM_BP_FAT	GO:0045833~negative regulation of lipid metabolic process	3	0.573614	0.174714	ILMN_1688543,ILMN_2131381,ILMN_1789007	367	28	13528	3.9494	1	0.927767	96.3159
GOTERM_BP_FAT	GO:0009895~negative regulation of catabolic process	3	0.573614	0.264591	ILMN_1688543,ILMN_2131381,ILMN_1789007	367	37	13528	2.98873	1	0.963816	99.4925
GOTERM_BP_FAT	GO:0009894~regulation of catabolic process	4	0.764818	0.483462	ILMN_1688543,ILMN_1768506,ILMN_2131381,ILMN_1789007	367	96	13528	1.53588	1	0.990414	99.9988
Annotation Cluster 37	Enrichment Score: 0.8112026860121914
Category	Term	Count	%	PValue	Genes	List Total	Pop Hits	Pop Total	Fold Enrichment	Bonferroni	Benjamini	FDR
UP_SEQ_FEATURE	domain:Tyrosine-protein phosphatase 1	3	0.573614	0.0395763	ILMN_1762766,ILMN_1676616,ILMN_2315789	513	12	19113	9.31433	1	0.939025	48.9431
UP_SEQ_FEATURE	domain:Tyrosine-protein phosphatase 2	3	0.573614	0.0395763	ILMN_1762766,ILMN_1676616,ILMN_2315789	513	12	19113	9.31433	1	0.939025	48.9431
GOTERM_MF_FAT	GO:0019198~transmembrane receptor protein phosphatase activity	3	0.573614	0.0863907	ILMN_1762766,ILMN_1676616,ILMN_2315789	358	18	12983	6.04423	1	0.998752	73.6047
INTERPRO	IPR000242:Protein-tyrosine phosphatase, receptor/non-receptor type	4	0.764818	0.0934101	ILMN_1762766,ILMN_1769779,ILMN_1676616,ILMN_2315789	452	40	16659	3.68562	1	0.957002	77.4479
SP_PIR_KEYWORDS	phosphoric monoester hydrolase	5	0.956023	0.1123	ILMN_1762766,ILMN_1661129,ILMN_1728799,ILMN_1676616,ILMN_2315789	514	69	19235	2.71175	1	0.738642	80.8143
SMART	SM00194:PTPc	4	0.764818	0.115182	ILMN_1762766,ILMN_1769779,ILMN_1676616,ILMN_2315789	271	40	9079	3.35018	1	0.923453	77.4618
SP_PIR_KEYWORDS	protein phosphatase	7	1.33843	0.134663	ILMN_1764361,ILMN_1762766,ILMN_1708508,ILMN_1769779,ILMN_1676616,ILMN_2315789,ILMN_1814661	514	130	19235	2.01504	1	0.758383	86.5291
INTERPRO	IPR000387:Protein-tyrosine phosphatase	5	0.956023	0.176644	ILMN_1764361,ILMN_1762766,ILMN_1769779,ILMN_1676616,ILMN_2315789	452	81	16659	2.27507	1	0.972293	94.776
INTERPRO	IPR000387:Dual-specific/protein-tyrosine phosphatase, conserved region	5	0.956023	0.182037	ILMN_1764361,ILMN_1762766,ILMN_1769779,ILMN_1676616,ILMN_2315789	452	82	16659	2.24733	1	0.970717	95.2722
UP_SEQ_FEATURE	active site:Phosphocysteine intermediate	5	0.956023	0.182802	ILMN_1764361,ILMN_1762766,ILMN_1769779,ILMN_1676616,ILMN_2315789	513	83	19113	2.24442	1	0.995888	96.5287
SP_PIR_KEYWORDS	tyrosine-specific phosphatase	3	0.573614	0.199924	ILMN_1762766,ILMN_1676616,ILMN_2315789	514	31	19235	3.6215	1	0.812702	95.4563
INTERPRO	IPR016130:Protein-tyrosine phosphatase, active site	5	0.956023	0.221179	ILMN_1764361,ILMN_1762766,ILMN_1769779,ILMN_1676616,ILMN_2315789	452	89	16659	2.07057	1	0.975018	97.7549
GOTERM_MF_FAT	GO:0016791~phosphatase activity	10	1.91205	0.248015	ILMN_1764361,ILMN_1675617,ILMN_1762766,ILMN_1708508,ILMN_1728799,ILMN_1769779,ILMN_1676616,ILMN_2315789,ILMN_1814661,ILMN_2385298	358	249	12983	1.45644	1	0.998829	98.5035
GOTERM_BP_FAT	GO:0006470~protein amino acid dephosphorylation	6	1.14723	0.291753	ILMN_1764361,ILMN_1762766,ILMN_1708508,ILMN_1769779,ILMN_1676616,ILMN_2315789	367	133	13528	1.6629	1	0.969762	99.7342
GOTERM_MF_FAT	GO:0004721~phosphoprotein phosphatase activity	7	1.33843	0.301743	ILMN_1764361,ILMN_1762766,ILMN_1708508,ILMN_1769779,ILMN_1676616,ILMN_2315789,ILMN_1814661	358	165	12983	1.53853	1	0.999165	99.4983
GOTERM_MF_FAT	GO:0004725~protein tyrosine phosphatase activity	5	0.956023	0.32077	ILMN_1764361,ILMN_1762766,ILMN_1769779,ILMN_1676616,ILMN_2315789	358	104	12983	1.74353	1	0.998559	99.6661
GOTERM_BP_FAT	GO:0016311~dephosphorylation	6	1.14723	0.404241	ILMN_1764361,ILMN_1762766,ILMN_1708508,ILMN_1769779,ILMN_1676616,ILMN_2315789	367	154	13528	1.43614	1	0.986102	99.9864
Annotation Cluster 38	Enrichment Score: 0.8092733340388141
Category	Term	Count	%	PValue	Genes	List Total	Pop Hits	Pop Total	Fold Enrichment	Bonferroni	Benjamini	FDR
GOTERM_MF_FAT	GO:0005516~calmodulin binding	9	1.72084	0.0394947	ILMN_1769433,ILMN_1698846,ILMN_1775224,ILMN_1795119,ILMN_1744897,ILMN_2120555,ILMN_1667381,ILMN_1661940,ILMN_1808226	358	140	12983	2.33134	1	0.99743	44.791
SP_PIR_KEYWORDS	calmodulin-binding	6	1.14723	0.217046	ILMN_1769433,ILMN_1698846,ILMN_1775224,ILMN_1795119,ILMN_1744897,ILMN_2120555	514	120	19235	1.87111	1	0.812401	96.6334
UP_SEQ_FEATURE	region of interest:Calmodulin-binding	3	0.573614	0.435601	ILMN_1698846,ILMN_1775224,ILMN_1744897	513	55	19113	2.03222	1	0.999455	99.9927
Annotation Cluster 39	Enrichment Score: 0.8060901773754509
Category	Term	Count	%	PValue	Genes	List Total	Pop Hits	Pop Total	Fold Enrichment	Bonferroni	Benjamini	FDR
GOTERM_BP_FAT	GO:0001656~metanephros development	4	0.764818	0.115723	ILMN_1691641,ILMN_1763328,ILMN_2051972,ILMN_1657888	367	44	13528	3.351	1	0.901544	87.9277
GOTERM_BP_FAT	GO:0001822~kidney development	6	1.14723	0.118737	ILMN_1691641,ILMN_2199439,ILMN_2213136,ILMN_1763328,ILMN_2051972,ILMN_1657888	367	96	13528	2.30381	1	0.901425	88.6159
GOTERM_BP_FAT	GO:0001655~urogenital system development	6	1.14723	0.177642	ILMN_1691641,ILMN_2199439,ILMN_2213136,ILMN_1763328,ILMN_2051972,ILMN_1657888	367	110	13528	2.0106	1	0.928661	96.5342
GOTERM_BP_FAT	GO:0001657~ureteric bud development	3	0.573614	0.244393	ILMN_1763328,ILMN_2051972,ILMN_1657888	367	35	13528	3.15952	1	0.957715	99.1913
Annotation Cluster 40	Enrichment Score: 0.7963817015844643
Category	Term	Count	%	PValue	Genes	List Total	Pop Hits	Pop Total	Fold Enrichment	Bonferroni	Benjamini	FDR
UP_SEQ_FEATURE	DNA-binding region:HMG box	4	0.764818	0.113297	ILMN_2213136,ILMN_2177156,ILMN_1789244,ILMN_1783185	513	44	19113	3.38703	1	0.987262	86.4901
INTERPRO	IPR000910:High mobility group, HMG1/HMG2	4	0.764818	0.172816	ILMN_2213136,ILMN_2177156,ILMN_1789244,ILMN_1783185	452	53	16659	2.7816	1	0.974896	94.3947
SMART	SM00398:HMG	4	0.764818	0.208475	ILMN_2213136,ILMN_2177156,ILMN_1789244,ILMN_1783185	271	53	9079	2.52844	1	0.887193	94.1955
Annotation Cluster 41	Enrichment Score: 0.7919781062736303
Category	Term	Count	%	PValue	Genes	List Total	Pop Hits	Pop Total	Fold Enrichment	Bonferroni	Benjamini	FDR
GOTERM_BP_FAT	GO:0048762~mesenchymal cell differentiation	4	0.764818	0.159277	ILMN_1680320,ILMN_2213136,ILMN_1760509,ILMN_1654563	367	51	13528	2.89106	1	0.923289	94.9337
GOTERM_BP_FAT	GO:0014031~mesenchymal cell development	4	0.764818	0.159277	ILMN_1680320,ILMN_2213136,ILMN_1760509,ILMN_1654563	367	51	13528	2.89106	1	0.923289	94.9337
GOTERM_BP_FAT	GO:0060485~mesenchyme development	4	0.764818	0.165866	ILMN_1680320,ILMN_2213136,ILMN_1760509,ILMN_1654563	367	52	13528	2.83546	1	0.924851	95.5746
Annotation Cluster 42	Enrichment Score: 0.779603575614711
Category	Term	Count	%	PValue	Genes	List Total	Pop Hits	Pop Total	Fold Enrichment	Bonferroni	Benjamini	FDR
GOTERM_BP_FAT	GO:0030900~forebrain development	9	1.72084	0.0545199	ILMN_1742929,ILMN_1745299,ILMN_1715189,ILMN_1701653,ILMN_2213136,ILMN_2047460,ILMN_2177156,ILMN_2323465,ILMN_1770940	367	152	13528	2.18256	1	0.84059	61.8552
GOTERM_BP_FAT	GO:0021543~pallium development	4	0.764818	0.127667	ILMN_1715189,ILMN_1701653,ILMN_2213136,ILMN_2177156	367	46	13528	3.20531	1	0.914438	90.4444
GOTERM_BP_FAT	GO:0021987~cerebral cortex development	3	0.573614	0.224262	ILMN_1715189,ILMN_1701653,ILMN_2177156	367	33	13528	3.351	1	0.952077	98.7292
GOTERM_BP_FAT	GO:0021537~telencephalon development	4	0.764818	0.257231	ILMN_1715189,ILMN_1701653,ILMN_2213136,ILMN_2177156	367	65	13528	2.26837	1	0.961098	99.3977
GOTERM_BP_FAT	GO:0048663~neuron fate commitment	3	0.573614	0.31497	ILMN_1715189,ILMN_1701653,ILMN_2177156	367	42	13528	2.63293	1	0.973584	99.8502
Annotation Cluster 43	Enrichment Score: 0.7768399319566698
Category	Term	Count	%	PValue	Genes	List Total	Pop Hits	Pop Total	Fold Enrichment	Bonferroni	Benjamini	FDR
INTERPRO	IPR003962:Fibronectin, type III subdomain	4	0.764818	0.0635566	ILMN_1775931,ILMN_1676709,ILMN_2315789,ILMN_1692261	452	34	16659	4.33602	1	0.960473	63.1123
INTERPRO	IPR003961:Fibronectin, type III	10	1.91205	0.0739517	ILMN_1720511,ILMN_1775931,ILMN_2111229,ILMN_2060115,ILMN_1676616,ILMN_1676709,ILMN_2315789,ILMN_1744635,ILMN_1692261,ILMN_1763433	452	190	16659	1.9398	1	0.964395	68.8646
SMART	SM00060:FN3	10	1.91205	0.113355	ILMN_1720511,ILMN_1775931,ILMN_2111229,ILMN_2060115,ILMN_1676616,ILMN_1676709,ILMN_2315789,ILMN_1744635,ILMN_1692261,ILMN_1763433	271	190	9079	1.76326	1	0.944282	76.8883
INTERPRO	IPR008957:Fibronectin, type III-like fold	9	1.72084	0.127366	ILMN_1775931,ILMN_2111229,ILMN_2060115,ILMN_1676616,ILMN_1676709,ILMN_2315789,ILMN_1744635,ILMN_1692261,ILMN_1763433	452	184	16659	1.80275	1	0.968791	87.3702
UP_SEQ_FEATURE	domain:Fibronectin type-III 2	7	1.33843	0.136661	ILMN_1775931,ILMN_2111229,ILMN_2060115,ILMN_1676709,ILMN_2315789,ILMN_1744635,ILMN_1692261	513	130	19113	2.00616	1	0.99384	91.3385
UP_SEQ_FEATURE	domain:Fibronectin type-III 1	7	1.33843	0.14021	ILMN_1775931,ILMN_2111229,ILMN_2060115,ILMN_1676709,ILMN_2315789,ILMN_1744635,ILMN_1692261	513	131	19113	1.99085	1	0.992542	91.9125
UP_SEQ_FEATURE	domain:Fibronectin type-III 6	3	0.573614	0.201261	ILMN_2060115,ILMN_1676709,ILMN_2315789	513	31	19113	3.60555	1	0.99668	97.6269
UP_SEQ_FEATURE	domain:Fibronectin type-III 5	3	0.573614	0.340418	ILMN_2060115,ILMN_1676709,ILMN_2315789	513	45	19113	2.48382	1	0.998826	99.902
UP_SEQ_FEATURE	domain:Fibronectin type-III 3	4	0.764818	0.384474	ILMN_2111229,ILMN_2060115,ILMN_1676709,ILMN_2315789	513	83	19113	1.79553	1	0.999127	99.969
UP_SEQ_FEATURE	domain:Fibronectin type-III 4	3	0.573614	0.497662	ILMN_2060115,ILMN_1676709,ILMN_2315789	513	62	19113	1.80277	1	0.999725	99.9989
Annotation Cluster 44	Enrichment Score: 0.7442224473257276
Category	Term	Count	%	PValue	Genes	List Total	Pop Hits	Pop Total	Fold Enrichment	Bonferroni	Benjamini	FDR
SP_PIR_KEYWORDS	Signal-anchor	20	3.82409	0.0188144	ILMN_1734707,ILMN_1758461,ILMN_2203491,ILMN_1666665,ILMN_1761275,ILMN_1670881,ILMN_1794370,ILMN_1781560,ILMN_1735584,ILMN_1772627,ILMN_1763587,ILMN_2368585,ILMN_1673773,ILMN_1785444,ILMN_1723480,ILMN_1681651,ILMN_1794072,ILMN_1737036,ILMN_1700888,ILMN_1764577	514	421	19235	1.77778	0.999307	0.405249	23.145
UP_SEQ_FEATURE	topological domain:Lumenal	16	3.05927	0.211081	ILMN_1651499,ILMN_1734707,ILMN_1758461,ILMN_2203491,ILMN_1670881,ILMN_1761275,ILMN_1700831,ILMN_1665994,ILMN_1781560,ILMN_1735584,ILMN_1772627,ILMN_2185665,ILMN_1673773,ILMN_1784467,ILMN_1794072,ILMN_1764577	513	444	19113	1.34261	1	0.996468	98.0686
SP_PIR_KEYWORDS	golgi apparatus	20	3.82409	0.226301	ILMN_1688184,ILMN_1651499,ILMN_1734707,ILMN_1775224,ILMN_1758461,ILMN_1670881,ILMN_1761275,ILMN_1679256,ILMN_1707881,ILMN_1665994,ILMN_1781560,ILMN_1735584,ILMN_1772627,ILMN_1673773,ILMN_1723480,ILMN_1794072,ILMN_2228035,ILMN_1798971,ILMN_1656560,ILMN_1764577	514	588	19235	1.27286	1	0.80559	97.1449
GOTERM_CC_FAT	GO:0044431~Golgi apparatus part	10	1.91205	0.443914	ILMN_1781560,ILMN_1735584,ILMN_1688184,ILMN_1775224,ILMN_1758461,ILMN_1670881,ILMN_1751020,ILMN_2228035,ILMN_1679256,ILMN_1764577	358	294	12782	1.21442	1	0.966195	99.9648
GOTERM_CC_FAT	GO:0005794~Golgi apparatus	26	4.97132	0.476388	ILMN_1734707,ILMN_1775224,ILMN_2131381,ILMN_1670881,ILMN_1761275,ILMN_1679256,ILMN_1735584,ILMN_1723480,ILMN_1754858,ILMN_1794072,ILMN_2104141,ILMN_1688184,ILMN_1651499,ILMN_1675024,ILMN_1758461,ILMN_1707881,ILMN_1665994,ILMN_1781560,ILMN_1772627,ILMN_1682015,ILMN_1673773,ILMN_1770940,ILMN_1751020,ILMN_2228035,ILMN_1798971,ILMN_1764577	358	872	12782	1.06457	1	0.965912	99.9844
Annotation Cluster 45	Enrichment Score: 0.7387922035946575
Category	Term	Count	%	PValue	Genes	List Total	Pop Hits	Pop Total	Fold Enrichment	Bonferroni	Benjamini	FDR
GOTERM_BP_FAT	GO:0019827~stem cell maintenance	3	0.573614	0.145955	ILMN_1748903,ILMN_2177156,ILMN_1712537	367	25	13528	4.42332	1	0.913154	93.3614
GOTERM_BP_FAT	GO:0048864~stem cell development	3	0.573614	0.155432	ILMN_1748903,ILMN_2177156,ILMN_1712537	367	26	13528	4.2532	1	0.919446	94.5202
GOTERM_BP_FAT	GO:0048863~stem cell differentiation	3	0.573614	0.214243	ILMN_1748903,ILMN_2177156,ILMN_1712537	367	32	13528	3.45572	1	0.947943	98.4156
GOTERM_BP_FAT	GO:0045596~negative regulation of cell differentiation	9	1.72084	0.228121	ILMN_1748903,ILMN_2407564,ILMN_2177156,ILMN_1753287,ILMN_1690621,ILMN_1764709,ILMN_1700888,ILMN_1712537,ILMN_1737484,ILMN_1756755	367	216	13528	1.53588	1	0.953167	98.8336
Annotation Cluster 46	Enrichment Score: 0.7144974758524909
Category	Term	Count	%	PValue	Genes	List Total	Pop Hits	Pop Total	Fold Enrichment	Bonferroni	Benjamini	FDR
GOTERM_BP_FAT	GO:0045834~positive regulation of lipid metabolic process	5	0.956023	0.0352652	ILMN_1688543,ILMN_1750062,ILMN_1789007,ILMN_1794781,ILMN_1690884	367	46	13528	4.00663	1	0.796899	46.0547
GOTERM_BP_FAT	GO:0019216~regulation of lipid metabolic process	7	1.33843	0.0833589	ILMN_1688543,ILMN_1682015,ILMN_1750062,ILMN_2131381,ILMN_1789007,ILMN_1794781,ILMN_1690884	367	112	13528	2.30381	1	0.876959	77.6045
GOTERM_BP_FAT	GO:0031647~regulation of protein stability	3	0.573614	0.31497	ILMN_1688543,ILMN_1750062,ILMN_1690884	367	42	13528	2.63293	1	0.973584	99.8502
BIOCARTA	h_pparaPathway:Mechanism of Gene Regulation by Peroxisome Proliferators via PPARa(alpha)	3	0.573614	0.349572	ILMN_1688543,ILMN_1750062,ILMN_1690884	43	42	1437	2.38704	1	0.999967	99.1238
GOTERM_BP_FAT	GO:0010608~posttranscriptional regulation of gene expression	5	0.956023	0.826812	ILMN_1748903,ILMN_1748697,ILMN_1688543,ILMN_1750062,ILMN_1690884	367	211	13528	0.873484	1	0.999742	100
Annotation Cluster 47	Enrichment Score: 0.7087205597689508
Category	Term	Count	%	PValue	Genes	List Total	Pop Hits	Pop Total	Fold Enrichment	Bonferroni	Benjamini	FDR
SP_PIR_KEYWORDS	cell cycle	21	4.0153	0.0233068	ILMN_2396338,ILMN_1654112,ILMN_1660222,ILMN_1767414,ILMN_1709085,ILMN_1669842,ILMN_1694582,ILMN_1762281,ILMN_1741801,ILMN_1734827,ILMN_2120965,ILMN_1659953,ILMN_2357471,ILMN_1736816,ILMN_2137084,ILMN_2401352,ILMN_1776577,ILMN_1716553,ILMN_1785914,ILMN_2334205,ILMN_2141259	514	461	19235	1.7047	0.99988	0.378349	27.881
GOTERM_CC_FAT	GO:0000775~chromosome, centromeric region	8	1.52964	0.0588861	ILMN_2357471,ILMN_1736816,ILMN_1762281,ILMN_1776577,ILMN_1734827,ILMN_2334205,ILMN_1748241,ILMN_2141259	358	124	12782	2.30348	1	0.964131	56.0633
GOTERM_CC_FAT	GO:0000777~condensed chromosome kinetochore	5	0.956023	0.0783823	ILMN_2357471,ILMN_1736816,ILMN_1762281,ILMN_2334205,ILMN_2141259	358	58	12782	3.07792	1	0.949402	66.915
SP_PIR_KEYWORDS	kinetochore	5	0.956023	0.0872834	ILMN_2357471,ILMN_1736816,ILMN_1762281,ILMN_2334205,ILMN_2141259	514	63	19235	2.97001	1	0.688382	71.7992
SP_PIR_KEYWORDS	cell division	12	2.29446	0.0986861	ILMN_1659953,ILMN_2357471,ILMN_1654112,ILMN_1767414,ILMN_1694582,ILMN_1736816,ILMN_1762281,ILMN_1741801,ILMN_1716553,ILMN_1785914,ILMN_2334205,ILMN_2141259	514	264	19235	1.70101	1	0.711648	76.3088
GOTERM_CC_FAT	GO:0000779~condensed chromosome, centromeric region	5	0.956023	0.112538	ILMN_2357471,ILMN_1736816,ILMN_1762281,ILMN_2334205,ILMN_2141259	358	66	12782	2.70484	1	0.939533	80.1673
GOTERM_CC_FAT	GO:0000793~condensed chromosome	7	1.33843	0.152538	ILMN_2357471,ILMN_1709484,ILMN_1736816,ILMN_1762281,ILMN_1734827,ILMN_2334205,ILMN_2141259	358	129	12782	1.93742	1	0.943069	89.3839
GOTERM_CC_FAT	GO:0000776~kinetochore	5	0.956023	0.168156	ILMN_2357471,ILMN_1736816,ILMN_1762281,ILMN_2334205,ILMN_2141259	358	77	12782	2.31844	1	0.911335	91.7492
GOTERM_BP_FAT	GO:0051301~cell division	12	2.29446	0.176415	ILMN_1659953,ILMN_1654112,ILMN_1767414,ILMN_1661776,ILMN_1694582,ILMN_1736816,ILMN_1762281,ILMN_1741801,ILMN_1716553,ILMN_1785914,ILMN_2334205,ILMN_2141259	367	295	13528	1.49943	1	0.928497	96.4443
GOTERM_CC_FAT	GO:0044427~chromosomal part	15	2.86807	0.192579	ILMN_1784860,ILMN_1707945,ILMN_1762281,ILMN_1734827,ILMN_2219767,ILMN_1695414,ILMN_2357471,ILMN_1700762,ILMN_1709484,ILMN_1740083,ILMN_1736816,ILMN_1776577,ILMN_1748241,ILMN_2334205,ILMN_2141259	358	386	12782	1.38746	1	0.933249	94.4904
GOTERM_BP_FAT	GO:0007049~cell cycle	26	4.97132	0.206395	ILMN_1654112,ILMN_1665425,ILMN_1660222,ILMN_1767414,ILMN_1709085,ILMN_1658027,ILMN_1694582,ILMN_1762281,ILMN_1734827,ILMN_2120965,ILMN_1800611,ILMN_1659953,ILMN_1709484,ILMN_2137084,ILMN_1716553,ILMN_2141259,ILMN_2396338,ILMN_1669842,ILMN_1740418,ILMN_1741801,ILMN_1661776,ILMN_1736816,ILMN_2401352,ILMN_1776577,ILMN_1785914,ILMN_2334205	367	776	13528	1.23503	1	0.947234	98.1203
SP_PIR_KEYWORDS	mitosis	8	1.52964	0.217611	ILMN_2357471,ILMN_1767414,ILMN_1736816,ILMN_1762281,ILMN_1716553,ILMN_1785914,ILMN_2334205,ILMN_2141259	514	183	19235	1.63594	1	0.802202	96.6669
GOTERM_BP_FAT	GO:0022403~cell cycle phase	15	2.86807	0.231063	ILMN_1660222,ILMN_1767414,ILMN_1658027,ILMN_1694582,ILMN_1762281,ILMN_1741801,ILMN_1734827,ILMN_2120965,ILMN_1709484,ILMN_1736816,ILMN_1776577,ILMN_1716553,ILMN_1785914,ILMN_2334205,ILMN_2141259	367	414	13528	1.33554	1	0.952742	98.9077
GOTERM_BP_FAT	GO:0022402~cell cycle process	19	3.63289	0.270599	ILMN_1660222,ILMN_1665425,ILMN_1767414,ILMN_1658027,ILMN_1694582,ILMN_1740418,ILMN_1762281,ILMN_1741801,ILMN_1734827,ILMN_2120965,ILMN_1800611,ILMN_1661776,ILMN_1709484,ILMN_1736816,ILMN_1776577,ILMN_1716553,ILMN_1785914,ILMN_2334205,ILMN_2141259	367	565	13528	1.23957	1	0.966272	99.5592
GOTERM_BP_FAT	GO:0000280~nuclear division	8	1.52964	0.383893	ILMN_1767414,ILMN_1736816,ILMN_1762281,ILMN_1776577,ILMN_1716553,ILMN_1785914,ILMN_2334205,ILMN_2141259	367	220	13528	1.3404	1	0.983434	99.9758
GOTERM_BP_FAT	GO:0007067~mitosis	8	1.52964	0.383893	ILMN_1767414,ILMN_1736816,ILMN_1762281,ILMN_1776577,ILMN_1716553,ILMN_1785914,ILMN_2334205,ILMN_2141259	367	220	13528	1.3404	1	0.983434	99.9758
GOTERM_BP_FAT	GO:0000279~M phase	11	2.10325	0.396963	ILMN_1767414,ILMN_1658027,ILMN_1694582,ILMN_1736816,ILMN_1762281,ILMN_1776577,ILMN_1734827,ILMN_1716553,ILMN_1785914,ILMN_2334205,ILMN_2141259	367	329	13528	1.23244	1	0.985678	99.9833
GOTERM_BP_FAT	GO:0000087~M phase of mitotic cell cycle	8	1.52964	0.40062	ILMN_1767414,ILMN_1736816,ILMN_1762281,ILMN_1776577,ILMN_1716553,ILMN_1785914,ILMN_2334205,ILMN_2141259	367	224	13528	1.31647	1	0.985643	99.9849
GOTERM_CC_FAT	GO:0005694~chromosome	15	2.86807	0.409078	ILMN_1784860,ILMN_1707945,ILMN_1762281,ILMN_1734827,ILMN_2219767,ILMN_1695414,ILMN_2357471,ILMN_1700762,ILMN_1709484,ILMN_1740083,ILMN_1736816,ILMN_1776577,ILMN_1748241,ILMN_2334205,ILMN_2141259	358	460	12782	1.16426	1	0.966415	99.9198
GOTERM_BP_FAT	GO:0000278~mitotic cell cycle	12	2.29446	0.417934	ILMN_1660222,ILMN_1767414,ILMN_1709484,ILMN_1736816,ILMN_1762281,ILMN_1741801,ILMN_1776577,ILMN_2120965,ILMN_1716553,ILMN_1785914,ILMN_2334205,ILMN_2141259	367	370	13528	1.19549	1	0.986995	99.9909
GOTERM_BP_FAT	GO:0048285~organelle fission	8	1.52964	0.423461	ILMN_1767414,ILMN_1736816,ILMN_1762281,ILMN_1776577,ILMN_1716553,ILMN_1785914,ILMN_2334205,ILMN_2141259	367	229	13528	1.28772	1	0.986858	99.9923
GOTERM_CC_FAT	GO:0005819~spindle	5	0.956023	0.591084	ILMN_1736816,ILMN_1762281,ILMN_1716553,ILMN_1785914,ILMN_2141259	358	147	12782	1.21442	1	0.981235	99.9995
Annotation Cluster 48	Enrichment Score: 0.7077919815948848
Category	Term	Count	%	PValue	Genes	List Total	Pop Hits	Pop Total	Fold Enrichment	Bonferroni	Benjamini	FDR
SP_PIR_KEYWORDS	activator	26	4.97132	0.00347039	ILMN_1806757,ILMN_1814657,ILMN_2120965,ILMN_1680987,ILMN_1700762,ILMN_1753830,ILMN_1701653,ILMN_1730329,ILMN_1764709,ILMN_1683133,ILMN_1783185,ILMN_1794333,ILMN_1804445,ILMN_2195703,ILMN_2213136,ILMN_1750062,ILMN_2154950,ILMN_1708798,ILMN_2068498,ILMN_1711894,ILMN_2349006,ILMN_2177156,ILMN_1760509,ILMN_1768793,ILMN_1661940,ILMN_1659013	514	520	19235	1.87111	0.735911	0.283135	4.70404
GOTERM_MF_FAT	GO:0016563~transcription activator activity	18	3.44168	0.061414	ILMN_1794333,ILMN_2195703,ILMN_2213136,ILMN_1750062,ILMN_1814657,ILMN_2154950,ILMN_2073592,ILMN_2120965,ILMN_1680987,ILMN_1708798,ILMN_1700762,ILMN_1753830,ILMN_1711894,ILMN_1730329,ILMN_2349006,ILMN_1768793,ILMN_1760509,ILMN_1770940	358	410	12983	1.59214	1	0.999449	60.7166
GOTERM_BP_FAT	GO:0045941~positive regulation of transcription	21	4.0153	0.132238	ILMN_1794333,ILMN_2195703,ILMN_1691641,ILMN_2213136,ILMN_1750062,ILMN_2154950,ILMN_1712537,ILMN_1680987,ILMN_1708798,ILMN_1753830,ILMN_1701653,ILMN_1695687,ILMN_1709484,ILMN_1730329,ILMN_2349006,ILMN_2177156,ILMN_1681805,ILMN_1768793,ILMN_1764709,ILMN_1683133,ILMN_1789244	367	564	13528	1.37249	1	0.914929	91.2695
GOTERM_BP_FAT	GO:0010628~positive regulation of gene expression	21	4.0153	0.160291	ILMN_1794333,ILMN_2195703,ILMN_1691641,ILMN_2213136,ILMN_1750062,ILMN_2154950,ILMN_1712537,ILMN_1680987,ILMN_1708798,ILMN_1753830,ILMN_1701653,ILMN_1695687,ILMN_1709484,ILMN_1730329,ILMN_2349006,ILMN_2177156,ILMN_1681805,ILMN_1768793,ILMN_1764709,ILMN_1683133,ILMN_1789244	367	581	13528	1.33233	1	0.9232	95.0377
GOTERM_BP_FAT	GO:0010557~positive regulation of macromolecule biosynthetic process	23	4.39771	0.172359	ILMN_2059549,ILMN_1794333,ILMN_2195703,ILMN_1691641,ILMN_1688543,ILMN_2213136,ILMN_1750062,ILMN_2154950,ILMN_1712537,ILMN_1680987,ILMN_1708798,ILMN_1753830,ILMN_1701653,ILMN_1695687,ILMN_1709484,ILMN_1730329,ILMN_2349006,ILMN_2177156,ILMN_1681805,ILMN_1768793,ILMN_1764709,ILMN_1683133,ILMN_1789244	367	654	13528	1.29634	1	0.926223	96.1309
GOTERM_BP_FAT	GO:0045944~positive regulation of transcription from RNA polymerase II promoter	14	2.67686	0.202794	ILMN_1794333,ILMN_2195703,ILMN_2213136,ILMN_1750062,ILMN_1712537,ILMN_1680987,ILMN_1695687,ILMN_1701653,ILMN_1730329,ILMN_1681805,ILMN_2177156,ILMN_1764709,ILMN_1768793,ILMN_1789244	367	371	13528	1.39098	1	0.945129	97.9682
GOTERM_BP_FAT	GO:0031328~positive regulation of cellular biosynthetic process	23	4.39771	0.233012	ILMN_2059549,ILMN_1794333,ILMN_2195703,ILMN_1691641,ILMN_1688543,ILMN_2213136,ILMN_1750062,ILMN_2154950,ILMN_1712537,ILMN_1680987,ILMN_1708798,ILMN_1753830,ILMN_1701653,ILMN_1695687,ILMN_1709484,ILMN_1730329,ILMN_2349006,ILMN_2177156,ILMN_1681805,ILMN_1768793,ILMN_1764709,ILMN_1683133,ILMN_1789244	367	685	13528	1.23767	1	0.953291	98.9544
GOTERM_BP_FAT	GO:0006357~regulation of transcription from RNA polymerase II promoter	24	4.58891	0.245397	ILMN_1794333,ILMN_2195703,ILMN_1691641,ILMN_2213136,ILMN_1750062,ILMN_1682034,ILMN_1814657,ILMN_1763328,ILMN_2120965,ILMN_1712537,ILMN_2219767,ILMN_1680987,ILMN_2241187,ILMN_1701653,ILMN_1695687,ILMN_1730329,ILMN_1792990,ILMN_2401352,ILMN_2177156,ILMN_1681805,ILMN_1768793,ILMN_1764709,ILMN_1789244,ILMN_1783185	367	727	13528	1.21687	1	0.957594	99.2096
GOTERM_BP_FAT	GO:0045935~positive regulation of nucleobase, nucleoside, nucleotide and nucleic acid metabolic process	21	4.0153	0.247912	ILMN_1794333,ILMN_2195703,ILMN_1691641,ILMN_2213136,ILMN_1750062,ILMN_2154950,ILMN_1712537,ILMN_1680987,ILMN_1708798,ILMN_1753830,ILMN_1701653,ILMN_1695687,ILMN_1709484,ILMN_1730329,ILMN_2349006,ILMN_2177156,ILMN_1681805,ILMN_1768793,ILMN_1764709,ILMN_1683133,ILMN_1789244	367	624	13528	1.24052	1	0.958417	99.2537
GOTERM_BP_FAT	GO:0009891~positive regulation of biosynthetic process	23	4.39771	0.253969	ILMN_2059549,ILMN_1794333,ILMN_2195703,ILMN_1691641,ILMN_1688543,ILMN_2213136,ILMN_1750062,ILMN_2154950,ILMN_1712537,ILMN_1680987,ILMN_1708798,ILMN_1753830,ILMN_1701653,ILMN_1695687,ILMN_1709484,ILMN_1730329,ILMN_2349006,ILMN_2177156,ILMN_1681805,ILMN_1768793,ILMN_1764709,ILMN_1683133,ILMN_1789244	367	695	13528	1.21986	1	0.96131	99.3506
GOTERM_BP_FAT	GO:0051173~positive regulation of nitrogen compound metabolic process	21	4.0153	0.300664	ILMN_1794333,ILMN_2195703,ILMN_1691641,ILMN_2213136,ILMN_1750062,ILMN_2154950,ILMN_1712537,ILMN_1680987,ILMN_1708798,ILMN_1753830,ILMN_1701653,ILMN_1695687,ILMN_1709484,ILMN_1730329,ILMN_2349006,ILMN_2177156,ILMN_1681805,ILMN_1768793,ILMN_1764709,ILMN_1683133,ILMN_1789244	367	644	13528	1.20199	1	0.970908	99.7862
GOTERM_BP_FAT	GO:0045893~positive regulation of transcription, DNA-dependent	16	3.05927	0.309801	ILMN_1794333,ILMN_2195703,ILMN_2213136,ILMN_1750062,ILMN_1712537,ILMN_1680987,ILMN_1701653,ILMN_1695687,ILMN_1730329,ILMN_2349006,ILMN_1681805,ILMN_2177156,ILMN_1764709,ILMN_1768793,ILMN_1683133,ILMN_1789244	367	477	13528	1.23643	1	0.972091	99.8295
GOTERM_BP_FAT	GO:0051254~positive regulation of RNA metabolic process	16	3.05927	0.32848	ILMN_1794333,ILMN_2195703,ILMN_2213136,ILMN_1750062,ILMN_1712537,ILMN_1680987,ILMN_1701653,ILMN_1695687,ILMN_1730329,ILMN_2349006,ILMN_1681805,ILMN_2177156,ILMN_1764709,ILMN_1768793,ILMN_1683133,ILMN_1789244	367	481	13528	1.22615	1	0.975291	99.8936
GOTERM_BP_FAT	GO:0010604~positive regulation of macromolecule metabolic process	26	4.97132	0.377659	ILMN_2059549,ILMN_1727855,ILMN_1688543,ILMN_1680987,ILMN_1753830,ILMN_1701653,ILMN_1768506,ILMN_1709484,ILMN_1730329,ILMN_1681805,ILMN_1764709,ILMN_1683133,ILMN_1794333,ILMN_2195703,ILMN_1691641,ILMN_2213136,ILMN_1750062,ILMN_2154950,ILMN_1712537,ILMN_1708798,ILMN_1692967,ILMN_1695687,ILMN_2349006,ILMN_2177156,ILMN_1768793,ILMN_1789244	367	857	13528	1.1183	1	0.982569	99.9712
GOTERM_CC_FAT	GO:0005667~transcription factor complex	5	0.956023	0.842453	ILMN_1794333,ILMN_2213136,ILMN_1730329,ILMN_2177156,ILMN_1764709	358	210	12782	0.850093	1	0.996772	100
GOTERM_CC_FAT	GO:0044451~nucleoplasm part	13	2.48566	0.855629	ILMN_1794333,ILMN_2195703,ILMN_1714896,ILMN_2213136,ILMN_1750062,ILMN_1661002,ILMN_2120965,ILMN_1708798,ILMN_1709484,ILMN_1730329,ILMN_2177156,ILMN_1764709,ILMN_2336393	358	555	12782	0.836308	1	0.997249	100
Annotation Cluster 49	Enrichment Score: 0.6919141362962901
Category	Term	Count	%	PValue	Genes	List Total	Pop Hits	Pop Total	Fold Enrichment	Bonferroni	Benjamini	FDR
GOTERM_BP_FAT	GO:0001947~heart looping	3	0.573614	0.118342	ILMN_1681805,ILMN_1712537,ILMN_1680987	367	22	13528	5.0265	1	0.902714	88.5279
GOTERM_BP_FAT	GO:0003007~heart morphogenesis	5	0.956023	0.135357	ILMN_1772817,ILMN_1681805,ILMN_1800331,ILMN_1712537,ILMN_1680987	367	73	13528	2.52473	1	0.913004	91.7936
GOTERM_BP_FAT	GO:0007507~heart development	7	1.33843	0.524371	ILMN_1695687,ILMN_1772817,ILMN_1681805,ILMN_2154157,ILMN_1800331,ILMN_1712537,ILMN_1680987	367	215	13528	1.20013	1	0.993256	99.9997
Annotation Cluster 50	Enrichment Score: 0.6773780140478588
Category	Term	Count	%	PValue	Genes	List Total	Pop Hits	Pop Total	Fold Enrichment	Bonferroni	Benjamini	FDR
UP_SEQ_FEATURE	domain:TSP type-1 5	4	0.764818	0.0283827	ILMN_1656171,ILMN_1805543,ILMN_1721495,ILMN_1794370	513	25	19113	5.96117	1	0.900692	38.0802
UP_SEQ_FEATURE	domain:TSP type-1 4	4	0.764818	0.0493499	ILMN_1656171,ILMN_1805543,ILMN_1721495,ILMN_1794370	513	31	19113	4.80739	1	0.936365	56.937
UP_SEQ_FEATURE	domain:TSP type-1 3	4	0.764818	0.0711719	ILMN_1656171,ILMN_1805543,ILMN_1721495,ILMN_1794370	513	36	19113	4.1397	1	0.966948	70.7443
UP_SEQ_FEATURE	domain:TSP type-1 2	4	0.764818	0.113297	ILMN_1656171,ILMN_1805543,ILMN_1721495,ILMN_1794370	513	44	19113	3.38703	1	0.987262	86.4901
UP_SEQ_FEATURE	domain:TSP type-1 1	4	0.764818	0.113297	ILMN_1656171,ILMN_1805543,ILMN_1721495,ILMN_1794370	513	44	19113	3.38703	1	0.987262	86.4901
INTERPRO	IPR010294:ADAM-TS Spacer 1	3	0.573614	0.127551	ILMN_1656171,ILMN_1805543,ILMN_1721495	452	23	16659	4.80733	1	0.96515	87.4108
INTERPRO	IPR013273:Peptidase M12B, ADAM-TS	3	0.573614	0.136768	ILMN_1656171,ILMN_1805543,ILMN_1721495	452	24	16659	4.60702	1	0.958924	89.2861
UP_SEQ_FEATURE	metal ion-binding site:Zinc; catalytic	6	1.14723	0.234284	ILMN_2199439,ILMN_1695157,ILMN_2203491,ILMN_1656171,ILMN_1742358,ILMN_1805543	513	123	19113	1.81743	1	0.997249	98.825
INTERPRO	IPR000884:Thrombospondin, type 1 repeat	4	0.764818	0.257571	ILMN_1656171,ILMN_1805543,ILMN_1721495,ILMN_1794370	452	65	16659	2.26807	1	0.980257	98.9146
SMART	SM00209:TSP1	4	0.764818	0.304811	ILMN_1656171,ILMN_1805543,ILMN_1721495,ILMN_1794370	271	65	9079	2.06165	1	0.913118	98.8046
GOTERM_MF_FAT	GO:0004222~metalloendopeptidase activity	4	0.764818	0.548269	ILMN_2203491,ILMN_1656171,ILMN_1805543,ILMN_1721495	358	104	12983	1.39482	1	0.998113	99.9992
GOTERM_MF_FAT	GO:0008237~metallopeptidase activity	6	1.14723	0.568884	ILMN_2203491,ILMN_1681651,ILMN_1656171,ILMN_1772894,ILMN_1805543,ILMN_1721495	358	183	12983	1.18903	1	0.998023	99.9996
INTERPRO	IPR006025:Peptidase M, neutral zinc metallopeptidases, zinc-binding site	3	0.573614	0.737528	ILMN_2203491,ILMN_1656171,ILMN_1805543	452	96	16659	1.15176	1	0.999902	100
SP_PIR_KEYWORDS	metalloprotease	4	0.764818	0.770951	ILMN_2203491,ILMN_1681651,ILMN_1656171,ILMN_1805543	514	151	19235	0.991316	1	0.984721	100
GOTERM_MF_FAT	GO:0004175~endopeptidase activity	7	1.33843	0.948602	ILMN_1796461,ILMN_2203491,ILMN_2390853,ILMN_1716019,ILMN_1656171,ILMN_1805543,ILMN_1721495	358	375	12983	0.676953	1	0.999998	100
Annotation Cluster 51	Enrichment Score: 0.6648099943750128
Category	Term	Count	%	PValue	Genes	List Total	Pop Hits	Pop Total	Fold Enrichment	Bonferroni	Benjamini	FDR
GOTERM_BP_FAT	GO:0032869~cellular response to insulin stimulus	5	0.956023	0.112037	ILMN_1762766,ILMN_1669833,ILMN_1728799,ILMN_2131381,ILMN_1700888	367	68	13528	2.71037	1	0.895762	87.0329
GOTERM_BP_FAT	GO:0032868~response to insulin stimulus	6	1.14723	0.134507	ILMN_1762766,ILMN_1682015,ILMN_1669833,ILMN_1728799,ILMN_2131381,ILMN_1700888	367	100	13528	2.21166	1	0.913358	91.6539
KEGG_PATHWAY	hsa04910:Insulin signaling pathway	4	0.764818	0.672143	ILMN_1669833,ILMN_1750062,ILMN_1728799,ILMN_2131381	130	135	5085	1.15897	1	0.974	99.9996
Annotation Cluster 52	Enrichment Score: 0.6645790316327546
Category	Term	Count	%	PValue	Genes	List Total	Pop Hits	Pop Total	Fold Enrichment	Bonferroni	Benjamini	FDR
INTERPRO	IPR000253:Forkhead-associated	3	0.573614	0.204482	ILMN_1759330,ILMN_2098297,ILMN_1734827	452	31	16659	3.56673	1	0.976522	96.9016
UP_SEQ_FEATURE	domain:FHA	3	0.573614	0.211118	ILMN_1759330,ILMN_2098297,ILMN_1734827	513	32	19113	3.49287	1	0.996151	98.0701
SMART	SM00240:FHA	3	0.573614	0.235008	ILMN_1759330,ILMN_2098297,ILMN_1734827	271	31	9079	3.24211	1	0.89463	96.1676
Annotation Cluster 53	Enrichment Score: 0.6611630029099466
Category	Term	Count	%	PValue	Genes	List Total	Pop Hits	Pop Total	Fold Enrichment	Bonferroni	Benjamini	FDR
PIR_SUPERFAMILY	PIRSF005557:Sialyl_trans	3	0.573614	0.0599204	ILMN_1781560,ILMN_1735584,ILMN_1758461	187	16	7396	7.41578	0.999995	0.983062	53.847
PIR_SUPERFAMILY	PIRSF005557:sialyltransferase	3	0.573614	0.0599204	ILMN_1781560,ILMN_1735584,ILMN_1758461	187	16	7396	7.41578	0.999995	0.983062	53.847
INTERPRO	IPR012163:Sialyltransferase	3	0.573614	0.0683422	ILMN_1781560,ILMN_1735584,ILMN_1758461	452	16	16659	6.91054	1	0.96181	65.8738
INTERPRO	IPR001675:Glycosyl transferase, family 29	3	0.573614	0.100901	ILMN_1781560,ILMN_1735584,ILMN_1758461	452	20	16659	5.52843	1	0.956709	80.1179
GOTERM_MF_FAT	GO:0008373~sialyltransferase activity	3	0.573614	0.103554	ILMN_1781560,ILMN_1735584,ILMN_1758461	358	20	12983	5.4398	1	0.999246	80.0426
GOTERM_CC_FAT	GO:0030173~integral to Golgi membrane	4	0.764818	0.117933	ILMN_1781560,ILMN_1735584,ILMN_1758461,ILMN_1764577	358	43	12782	3.32129	1	0.936222	81.7402
GOTERM_CC_FAT	GO:0031228~intrinsic to Golgi membrane	4	0.764818	0.136739	ILMN_1781560,ILMN_1735584,ILMN_1758461,ILMN_1764577	358	46	12782	3.10469	1	0.931951	86.3647
GOTERM_BP_FAT	GO:0009100~glycoprotein metabolic process	8	1.52964	0.305046	ILMN_2375786,ILMN_1781560,ILMN_1735584,ILMN_1734707,ILMN_1758461,ILMN_1761275,ILMN_2120695,ILMN_1805543	367	202	13528	1.45984	1	0.970683	99.8081
SP_PIR_KEYWORDS	glycosyltransferase	8	1.52964	0.345982	ILMN_1781560,ILMN_1735584,ILMN_1758461,ILMN_1673773,ILMN_1655565,ILMN_1761275,ILMN_1702817,ILMN_1764577	514	214	19235	1.39896	1	0.882329	99.722
GOTERM_CC_FAT	GO:0031300~intrinsic to organelle membrane	6	1.14723	0.386611	ILMN_1781560,ILMN_1735584,ILMN_2185665,ILMN_1758461,ILMN_1768357,ILMN_1764577	358	146	12782	1.46728	1	0.962434	99.8671
GOTERM_CC_FAT	GO:0000139~Golgi membrane	7	1.33843	0.418896	ILMN_1781560,ILMN_1735584,ILMN_1688184,ILMN_1775224,ILMN_1758461,ILMN_1670881,ILMN_1764577	358	186	12782	1.3437	1	0.967756	99.9361
GOTERM_BP_FAT	GO:0009101~glycoprotein biosynthetic process	6	1.14723	0.425673	ILMN_1781560,ILMN_1735584,ILMN_1734707,ILMN_1758461,ILMN_1761275,ILMN_2120695	367	158	13528	1.39979	1	0.98703	99.9928
GOTERM_CC_FAT	GO:0044431~Golgi apparatus part	10	1.91205	0.443914	ILMN_1781560,ILMN_1735584,ILMN_1688184,ILMN_1775224,ILMN_1758461,ILMN_1670881,ILMN_1751020,ILMN_2228035,ILMN_1679256,ILMN_1764577	358	294	12782	1.21442	1	0.966195	99.9648
GOTERM_CC_FAT	GO:0031301~integral to organelle membrane	5	0.956023	0.451134	ILMN_1781560,ILMN_1735584,ILMN_1758461,ILMN_1768357,ILMN_1764577	358	123	12782	1.45138	1	0.962726	99.9705
GOTERM_BP_FAT	GO:0006486~protein amino acid glycosylation	5	0.956023	0.457201	ILMN_1781560,ILMN_1735584,ILMN_1758461,ILMN_1761275,ILMN_2120695	367	128	13528	1.43988	1	0.988574	99.9973
GOTERM_BP_FAT	GO:0043413~biopolymer glycosylation	5	0.956023	0.457201	ILMN_1781560,ILMN_1735584,ILMN_1758461,ILMN_1761275,ILMN_2120695	367	128	13528	1.43988	1	0.988574	99.9973
GOTERM_BP_FAT	GO:0070085~glycosylation	5	0.956023	0.457201	ILMN_1781560,ILMN_1735584,ILMN_1758461,ILMN_1761275,ILMN_2120695	367	128	13528	1.43988	1	0.988574	99.9973
Annotation Cluster 54	Enrichment Score: 0.6509990848087942
Category	Term	Count	%	PValue	Genes	List Total	Pop Hits	Pop Total	Fold Enrichment	Bonferroni	Benjamini	FDR
UP_SEQ_FEATURE	domain:Fibrinogen C-terminal	3	0.573614	0.211118	ILMN_1774207,ILMN_2118129,ILMN_1690223	513	32	19113	3.49287	1	0.996151	98.0701
INTERPRO	IPR002181:Fibrinogen, alpha/beta/gamma chain, C-terminal globular	3	0.573614	0.214463	ILMN_1774207,ILMN_2118129,ILMN_1690223	452	32	16659	3.45527	1	0.975555	97.4422
SMART	SM00186:FBG	3	0.573614	0.246109	ILMN_1774207,ILMN_2118129,ILMN_1690223	271	32	9079	3.1408	1	0.895655	96.7924
Annotation Cluster 55	Enrichment Score: 0.6386660249449588
Category	Term	Count	%	PValue	Genes	List Total	Pop Hits	Pop Total	Fold Enrichment	Bonferroni	Benjamini	FDR
INTERPRO	IPR015615:Transforming growth factor-beta-related	4	0.764818	0.0547777	ILMN_2210111,ILMN_1781256,ILMN_1660317,ILMN_1712537	452	32	16659	4.60702	1	0.968715	57.4963
INTERPRO	IPR001839:Transforming growth factor beta	4	0.764818	0.0778506	ILMN_2210111,ILMN_1781256,ILMN_1660317,ILMN_1712537	452	37	16659	3.98445	1	0.957065	70.7971
INTERPRO	IPR017948:Transforming growth factor beta, conserved site	4	0.764818	0.0778506	ILMN_2210111,ILMN_1781256,ILMN_1660317,ILMN_1712537	452	37	16659	3.98445	1	0.957065	70.7971
SMART	SM00204:TGFB	4	0.764818	0.0964985	ILMN_2210111,ILMN_1781256,ILMN_1660317,ILMN_1712537	271	37	9079	3.62182	1	0.966947	70.9321
PIR_SUPERFAMILY	PIRSF800009:TGF-beta-like cysteine-knot cytokine	3	0.573614	0.0967157	ILMN_2210111,ILMN_1781256,ILMN_1660317	187	21	7396	5.65011	1	0.993494	71.9962
KEGG_PATHWAY	hsa04350:TGF-beta signaling pathway	4	0.764818	0.38031	ILMN_1781256,ILMN_1660317,ILMN_1712537,ILMN_1736078	130	87	5085	1.79841	1	0.934132	99.543
GOTERM_MF_FAT	GO:0008083~growth factor activity	5	0.956023	0.650223	ILMN_2210111,ILMN_1781256,ILMN_1660317,ILMN_1688184,ILMN_1712537	358	161	12983	1.12625	1	0.999002	100
SP_PIR_KEYWORDS	growth factor	4	0.764818	0.682685	ILMN_2210111,ILMN_1781256,ILMN_1660317,ILMN_1712537	514	131	19235	1.14266	1	0.971963	100
SP_PIR_KEYWORDS	cytokine	4	0.764818	0.864802	ILMN_2210111,ILMN_1781256,ILMN_1660317,ILMN_1712537	514	181	19235	0.827009	1	0.995118	100
GOTERM_MF_FAT	GO:0005125~cytokine activity	4	0.764818	0.907522	ILMN_2210111,ILMN_1781256,ILMN_1660317,ILMN_1712537	358	195	12983	0.743905	1	0.999983	100
Annotation Cluster 56	Enrichment Score: 0.6366731374820159
Category	Term	Count	%	PValue	Genes	List Total	Pop Hits	Pop Total	Fold Enrichment	Bonferroni	Benjamini	FDR
GOTERM_BP_FAT	GO:0007017~microtubule-based process	11	2.10325	0.1485	ILMN_2215989,ILMN_2212999,ILMN_1759330,ILMN_1779800,ILMN_1661776,ILMN_1690397,ILMN_1659086,ILMN_1762281,ILMN_1716553,ILMN_1800611,ILMN_2141259	367	253	13528	1.60265	1	0.913864	93.6935
GOTERM_BP_FAT	GO:0000226~microtubule cytoskeleton organization	7	1.33843	0.208193	ILMN_2215989,ILMN_1779800,ILMN_1661776,ILMN_1659086,ILMN_1716553,ILMN_1800611,ILMN_2141259	367	147	13528	1.75529	1	0.946784	98.1922
GOTERM_BP_FAT	GO:0007010~cytoskeleton organization	14	2.67686	0.397912	ILMN_1651838,ILMN_1669833,ILMN_1659086,ILMN_2125869,ILMN_1770824,ILMN_1662932,ILMN_1800611,ILMN_2215989,ILMN_1779800,ILMN_1661776,ILMN_1716553,ILMN_1751020,ILMN_2104141,ILMN_2141259	367	436	13528	1.18361	1	0.985356	99.9837
Annotation Cluster 57	Enrichment Score: 0.6360717725159676
Category	Term	Count	%	PValue	Genes	List Total	Pop Hits	Pop Total	Fold Enrichment	Bonferroni	Benjamini	FDR
GOTERM_BP_FAT	GO:0009952~anterior/posterior pattern formation	8	1.52964	0.0858516	ILMN_1655572,ILMN_1680320,ILMN_1798076,ILMN_2213136,ILMN_1681805,ILMN_1753287,ILMN_1722898,ILMN_1712537	367	140	13528	2.10634	1	0.875744	78.6287
GOTERM_BP_FAT	GO:0007368~determination of left/right symmetry	3	0.573614	0.31497	ILMN_1655572,ILMN_1681805,ILMN_1712537	367	42	13528	2.63293	1	0.973584	99.8502
GOTERM_BP_FAT	GO:0009855~determination of bilateral symmetry	3	0.573614	0.324973	ILMN_1655572,ILMN_1681805,ILMN_1712537	367	43	13528	2.5717	1	0.97494	99.8836
GOTERM_BP_FAT	GO:0009799~determination of symmetry	3	0.573614	0.324973	ILMN_1655572,ILMN_1681805,ILMN_1712537	367	43	13528	2.5717	1	0.97494	99.8836
Annotation Cluster 58	Enrichment Score: 0.629347799512591
Category	Term	Count	%	PValue	Genes	List Total	Pop Hits	Pop Total	Fold Enrichment	Bonferroni	Benjamini	FDR
UP_SEQ_FEATURE	domain:LDL-receptor class A 3	3	0.573614	0.107698	ILMN_1740759,ILMN_2060115,ILMN_2129563	513	21	19113	5.32247	1	0.989642	84.9976
UP_SEQ_FEATURE	domain:LDL-receptor class A 2	3	0.573614	0.162502	ILMN_1740759,ILMN_2060115,ILMN_2129563	513	27	19113	4.1397	1	0.995005	94.7774
INTERPRO	IPR002172:Low density lipoprotein-receptor, class A, cysteine-rich	3	0.573614	0.393917	ILMN_1740759,ILMN_2060115,ILMN_2129563	452	50	16659	2.21137	1	0.996299	99.9502
SMART	SM00192:LDLa	3	0.573614	0.440696	ILMN_1740759,ILMN_2060115,ILMN_2129563	271	50	9079	2.01011	1	0.961379	99.9154
Annotation Cluster 59	Enrichment Score: 0.6212432945709285
Category	Term	Count	%	PValue	Genes	List Total	Pop Hits	Pop Total	Fold Enrichment	Bonferroni	Benjamini	FDR
UP_SEQ_FEATURE	domain:Cadherin 5	6	1.14723	0.111663	ILMN_1783149,ILMN_1814710,ILMN_1704294,ILMN_1781514,ILMN_1805132,ILMN_1770940	513	95	19113	2.35309	1	0.987737	86.0696
UP_SEQ_FEATURE	domain:Cadherin 3	6	1.14723	0.1388	ILMN_1783149,ILMN_1814710,ILMN_1704294,ILMN_1781514,ILMN_1805132,ILMN_1770940	513	102	19113	2.19161	1	0.993659	91.689
UP_SEQ_FEATURE	domain:Cadherin 4	6	1.14723	0.1388	ILMN_1783149,ILMN_1814710,ILMN_1704294,ILMN_1781514,ILMN_1805132,ILMN_1770940	513	102	19113	2.19161	1	0.993659	91.689
GOTERM_BP_FAT	GO:0007156~homophilic cell adhesion	7	1.33843	0.1446	ILMN_1783149,ILMN_1814710,ILMN_1664330,ILMN_1704294,ILMN_1781514,ILMN_1805132,ILMN_1770940	367	131	13528	1.96967	1	0.912662	93.1781
UP_SEQ_FEATURE	domain:Cadherin 1	6	1.14723	0.151241	ILMN_1783149,ILMN_1814710,ILMN_1704294,ILMN_1781514,ILMN_1805132,ILMN_1770940	513	105	19113	2.12899	1	0.993249	93.4768
UP_SEQ_FEATURE	domain:Cadherin 2	6	1.14723	0.151241	ILMN_1783149,ILMN_1814710,ILMN_1704294,ILMN_1781514,ILMN_1805132,ILMN_1770940	513	105	19113	2.12899	1	0.993249	93.4768
INTERPRO	IPR002126:Cadherin	6	1.14723	0.169071	ILMN_1783149,ILMN_1814710,ILMN_1704294,ILMN_1781514,ILMN_1805132,ILMN_1770940	452	108	16659	2.04757	1	0.975133	93.9967
SMART	SM00112:CA	6	1.14723	0.218451	ILMN_1783149,ILMN_1814710,ILMN_1704294,ILMN_1781514,ILMN_1805132,ILMN_1770940	271	108	9079	1.86121	1	0.886888	95.0261
UP_SEQ_FEATURE	domain:Cadherin 6	4	0.764818	0.311069	ILMN_1783149,ILMN_1814710,ILMN_1781514,ILMN_1805132	513	73	19113	2.0415	1	0.998644	99.7977
GOTERM_BP_FAT	GO:0022610~biological adhesion	21	4.0153	0.429747	ILMN_2059549,ILMN_1665691,ILMN_1783149,ILMN_1814710,ILMN_2213136,ILMN_1725417,ILMN_1781514,ILMN_2406532,ILMN_1690223,ILMN_1676709,ILMN_1805132,ILMN_2098297,ILMN_1654563,ILMN_2165463,ILMN_1736078,ILMN_2351269,ILMN_1664330,ILMN_1704294,ILMN_2407564,ILMN_1688642,ILMN_1690621,ILMN_1770940	367	701	13528	1.10425	1	0.98709	99.9936
GOTERM_BP_FAT	GO:0007155~cell adhesion	21	4.0153	0.444881	ILMN_2059549,ILMN_1665691,ILMN_1783149,ILMN_1814710,ILMN_2213136,ILMN_1725417,ILMN_1781514,ILMN_2406532,ILMN_1690223,ILMN_1676709,ILMN_1805132,ILMN_2098297,ILMN_1654563,ILMN_2165463,ILMN_1736078,ILMN_2351269,ILMN_1664330,ILMN_1704294,ILMN_2407564,ILMN_1688642,ILMN_1690621,ILMN_1770940	367	700	13528	1.10583	1	0.988176	99.996
INTERPRO	IPR013164:Cadherin, N-terminal	3	0.573614	0.468259	ILMN_1814710,ILMN_1781514,ILMN_1805132	452	58	16659	1.90635	1	0.998162	99.9932
GOTERM_BP_FAT	GO:0016337~cell-cell adhesion	9	1.72084	0.478036	ILMN_2059549,ILMN_1783149,ILMN_1814710,ILMN_1664330,ILMN_1704294,ILMN_2407564,ILMN_1781514,ILMN_1805132,ILMN_1690621,ILMN_1770940	367	276	13528	1.20199	1	0.990175	99.9986
SP_PIR_KEYWORDS	cell adhesion	12	2.29446	0.573739	ILMN_1783149,ILMN_1814710,ILMN_2351269,ILMN_1704294,ILMN_1781514,ILMN_1688642,ILMN_1690223,ILMN_1676709,ILMN_1805132,ILMN_2098297,ILMN_1770940,ILMN_1736078	514	422	19235	1.06414	1	0.952745	99.9993
Annotation Cluster 60	Enrichment Score: 0.6128466163569553
Category	Term	Count	%	PValue	Genes	List Total	Pop Hits	Pop Total	Fold Enrichment	Bonferroni	Benjamini	FDR
GOTERM_BP_FAT	GO:0009991~response to extracellular stimulus	10	1.91205	0.142669	ILMN_1727855,ILMN_1750062,ILMN_1740418,ILMN_2177156,ILMN_2125869,ILMN_2134765,ILMN_1722898,ILMN_1800331,ILMN_1731062,ILMN_1729180	367	220	13528	1.6755	1	0.914603	92.9085
GOTERM_BP_FAT	GO:0033273~response to vitamin	4	0.764818	0.264563	ILMN_1727855,ILMN_1740418,ILMN_2177156,ILMN_1800331	367	66	13528	2.234	1	0.964449	99.4921
GOTERM_BP_FAT	GO:0031667~response to nutrient levels	8	1.52964	0.284866	ILMN_1727855,ILMN_1750062,ILMN_1740418,ILMN_2177156,ILMN_2134765,ILMN_1800331,ILMN_1731062,ILMN_1729180	367	197	13528	1.49689	1	0.967787	99.6861
GOTERM_BP_FAT	GO:0007584~response to nutrient	6	1.14723	0.328937	ILMN_1727855,ILMN_1740418,ILMN_2177156,ILMN_2134765,ILMN_1800331,ILMN_1729180	367	140	13528	1.57976	1	0.974593	99.8948
Annotation Cluster 61	Enrichment Score: 0.5920008842800571
Category	Term	Count	%	PValue	Genes	List Total	Pop Hits	Pop Total	Fold Enrichment	Bonferroni	Benjamini	FDR
SP_PIR_KEYWORDS	neuropeptide	3	0.573614	0.239391	ILMN_2162253,ILMN_1682015,ILMN_1731062	514	35	19235	3.20762	1	0.815548	97.7462
GOTERM_BP_FAT	GO:0007218~neuropeptide signaling pathway	5	0.956023	0.244042	ILMN_2162253,ILMN_1682015,ILMN_2407564,ILMN_2203491,ILMN_1690621,ILMN_1731062	367	93	13528	1.98178	1	0.958249	99.1849
GOTERM_BP_FAT	GO:0007631~feeding behavior	4	0.764818	0.286698	ILMN_2162253,ILMN_1682015,ILMN_1760088,ILMN_1731062	367	69	13528	2.13687	1	0.968063	99.6997
Annotation Cluster 62	Enrichment Score: 0.584851584789674
Category	Term	Count	%	PValue	Genes	List Total	Pop Hits	Pop Total	Fold Enrichment	Bonferroni	Benjamini	FDR
GOTERM_CC_FAT	GO:0034702~ion channel complex	11	2.10325	0.0624328	ILMN_1664047,ILMN_1666776,ILMN_2351269,ILMN_1652065,ILMN_1744897,ILMN_1688633,ILMN_1671392,ILMN_2154157,ILMN_1735062,ILMN_1699665,ILMN_1699121	358	205	12782	1.91582	1	0.951681	58.2548
SP_PIR_KEYWORDS	chloride channel	4	0.764818	0.187588	ILMN_2351269,ILMN_1688633,ILMN_1699665,ILMN_1699121	514	56	19235	2.67301	1	0.796349	94.3829
GOTERM_CC_FAT	GO:0034707~chloride channel complex	4	0.764818	0.198305	ILMN_2351269,ILMN_1688633,ILMN_1699665,ILMN_1699121	358	55	12782	2.59665	1	0.925509	94.997
GOTERM_MF_FAT	GO:0005254~chloride channel activity	4	0.764818	0.31773	ILMN_2351269,ILMN_1688633,ILMN_1699665,ILMN_1699121	358	72	12983	2.01474	1	0.998715	99.6434
SP_PIR_KEYWORDS	chloride	4	0.764818	0.323364	ILMN_2351269,ILMN_1688633,ILMN_1699665,ILMN_1699121	514	75	19235	1.99585	1	0.882022	99.5546
GOTERM_MF_FAT	GO:0031404~chloride ion binding	4	0.764818	0.35554	ILMN_2351269,ILMN_1688633,ILMN_1699665,ILMN_1699121	358	77	12983	1.88391	1	0.997639	99.8461
GOTERM_MF_FAT	GO:0005253~anion channel activity	4	0.764818	0.363079	ILMN_2351269,ILMN_1688633,ILMN_1699665,ILMN_1699121	358	78	12983	1.85976	1	0.997688	99.8706
GOTERM_MF_FAT	GO:0008509~anion transmembrane transporter activity	6	1.14723	0.379511	ILMN_2351269,ILMN_1676192,ILMN_1786381,ILMN_1688633,ILMN_1699665,ILMN_1699121	358	147	12983	1.48022	1	0.997849	99.912
GOTERM_MF_FAT	GO:0043168~anion binding	4	0.764818	0.466143	ILMN_2351269,ILMN_1688633,ILMN_1699665,ILMN_1699121	358	92	12983	1.57675	1	0.998524	99.9904
Annotation Cluster 63	Enrichment Score: 0.5832018308679012
Category	Term	Count	%	PValue	Genes	List Total	Pop Hits	Pop Total	Fold Enrichment	Bonferroni	Benjamini	FDR
UP_SEQ_FEATURE	domain:Ig-like C2-type 6	4	0.764818	0.0759771	ILMN_1657316,ILMN_1676709,ILMN_1686405,ILMN_2396546	513	37	19113	4.02782	1	0.967957	73.1644
INTERPRO	IPR013098:Immunoglobulin I-set	8	1.52964	0.0813657	ILMN_1720511,ILMN_1692739,ILMN_2344221,ILMN_1676709,ILMN_2315789,ILMN_1744635,ILMN_1686405,ILMN_1756755	452	138	16659	2.13659	1	0.956352	72.4427
INTERPRO	IPR003598:Immunoglobulin subtype 2	10	1.91205	0.105667	ILMN_1720511,ILMN_1657316,ILMN_1664330,ILMN_2406532,ILMN_1676709,ILMN_2315789,ILMN_1744635,ILMN_1686405,ILMN_1756755,ILMN_2165463	452	205	16659	1.79786	1	0.957992	81.6597
UP_SEQ_FEATURE	domain:Ig-like C2-type 3	7	1.33843	0.109863	ILMN_1657316,ILMN_1664330,ILMN_1676709,ILMN_2315789,ILMN_1744635,ILMN_1686405,ILMN_2396546	513	122	19113	2.13771	1	0.988134	85.5922
UP_SEQ_FEATURE	domain:Ig-like C2-type 7	3	0.573614	0.116452	ILMN_1657316,ILMN_1686405,ILMN_2396546	513	22	19113	5.08054	1	0.987575	87.2685
UP_SEQ_FEATURE	domain:Ig-like C2-type 4	5	0.956023	0.146616	ILMN_1657316,ILMN_1676709,ILMN_1744635,ILMN_1686405,ILMN_2396546	513	76	19113	2.45114	1	0.992781	92.8592
SMART	SM00408:IGc2	10	1.91205	0.157435	ILMN_1720511,ILMN_1657316,ILMN_1664330,ILMN_2406532,ILMN_1676709,ILMN_2315789,ILMN_1744635,ILMN_1686405,ILMN_1756755,ILMN_2165463	271	205	9079	1.63424	1	0.909124	87.5781
UP_SEQ_FEATURE	domain:Ig-like C2-type 5	4	0.764818	0.182482	ILMN_1657316,ILMN_1676709,ILMN_1686405,ILMN_2396546	513	55	19113	2.70962	1	0.996238	96.506
INTERPRO	IPR013151:Immunoglobulin	8	1.52964	0.307593	ILMN_1657316,ILMN_1664330,ILMN_2406532,ILMN_1676709,ILMN_2315789,ILMN_1744635,ILMN_1686405,ILMN_2396546	452	202	16659	1.45965	1	0.988288	99.6237
SP_PIR_KEYWORDS	Immunoglobulin domain	15	2.86807	0.372423	ILMN_1657316,ILMN_1702787,ILMN_1692739,ILMN_2406532,ILMN_1676709,ILMN_1730039,ILMN_1744635,ILMN_1686405,ILMN_1756755,ILMN_2165463,ILMN_1720511,ILMN_1664330,ILMN_2344221,ILMN_2315789,ILMN_2396546	514	470	19235	1.19432	1	0.895511	99.8431
UP_SEQ_FEATURE	domain:Ig-like C2-type 1	7	1.33843	0.400039	ILMN_1657316,ILMN_1664330,ILMN_1676709,ILMN_2315789,ILMN_1744635,ILMN_1686405,ILMN_2396546	513	190	19113	1.37264	1	0.99921	99.9798
UP_SEQ_FEATURE	domain:Ig-like C2-type 2	7	1.33843	0.404822	ILMN_1657316,ILMN_1664330,ILMN_1676709,ILMN_2315789,ILMN_1744635,ILMN_1686405,ILMN_2396546	513	191	19113	1.36545	1	0.999245	99.9823
INTERPRO	IPR007110:Immunoglobulin-like	14	2.67686	0.602004	ILMN_1657316,ILMN_1692739,ILMN_2406532,ILMN_1676709,ILMN_1730039,ILMN_1744635,ILMN_1686405,ILMN_1756755,ILMN_2165463,ILMN_1720511,ILMN_1664330,ILMN_2344221,ILMN_2315789,ILMN_2396546	452	501	16659	1.02991	1	0.999278	99.9999
INTERPRO	IPR003599:Immunoglobulin subtype	9	1.72084	0.673759	ILMN_1657316,ILMN_1664330,ILMN_1692739,ILMN_2344221,ILMN_2406532,ILMN_1676709,ILMN_1730039,ILMN_1686405,ILMN_2396546	452	330	16659	1.00517	1	0.999743	100
INTERPRO	IPR013783:Immunoglobulin-like fold	14	2.67686	0.737568	ILMN_1657316,ILMN_1692739,ILMN_2406532,ILMN_1676709,ILMN_1730039,ILMN_1744635,ILMN_1686405,ILMN_1756755,ILMN_2165463,ILMN_1720511,ILMN_1664330,ILMN_2344221,ILMN_2315789,ILMN_2396546	452	553	16659	0.933068	1	0.999893	100
SMART	SM00409:IG	9	1.72084	0.771515	ILMN_1657316,ILMN_1664330,ILMN_1692739,ILMN_2344221,ILMN_2406532,ILMN_1676709,ILMN_1730039,ILMN_1686405,ILMN_2396546	271	330	9079	0.913687	1	0.997275	100
INTERPRO	IPR013106:Immunoglobulin V-set	6	1.14723	0.807943	ILMN_1664330,ILMN_2406532,ILMN_1730039,ILMN_1686405,ILMN_2165463,ILMN_2396546	452	249	16659	0.888101	1	0.999972	100
Annotation Cluster 64	Enrichment Score: 0.5819039119130137
Category	Term	Count	%	PValue	Genes	List Total	Pop Hits	Pop Total	Fold Enrichment	Bonferroni	Benjamini	FDR
UP_SEQ_FEATURE	domain:DH	5	0.956023	0.104886	ILMN_1655577,ILMN_1794781,ILMN_1669928,ILMN_1667405,ILMN_2104141	513	67	19113	2.7804	1	0.989579	84.1911
INTERPRO	IPR000219:Dbl homology (DH) domain	5	0.956023	0.116843	ILMN_1655577,ILMN_1794781,ILMN_1669928,ILMN_1667405,ILMN_2104141	452	69	16659	2.67074	1	0.96218	84.8483
INTERPRO	IPR001849:Pleckstrin homology	12	2.29446	0.132878	ILMN_1783231,ILMN_1759330,ILMN_1699254,ILMN_1669833,ILMN_1655577,ILMN_1794781,ILMN_1814661,ILMN_1669928,ILMN_1667405,ILMN_2041780,ILMN_2382657,ILMN_2104141	452	277	16659	1.59666	1	0.962677	88.5289
GOTERM_MF_FAT	GO:0005089~Rho guanyl-nucleotide exchange factor activity	5	0.956023	0.146191	ILMN_1655577,ILMN_1794781,ILMN_1669928,ILMN_1667405,ILMN_2104141	358	74	12983	2.45036	1	0.999589	90.2701
SMART	SM00325:RhoGEF	5	0.956023	0.149002	ILMN_1655577,ILMN_1794781,ILMN_1669928,ILMN_1667405,ILMN_2104141	271	69	9079	2.42767	1	0.914922	85.9768
SMART	SM00233:PH	12	2.29446	0.203792	ILMN_1783231,ILMN_1759330,ILMN_1699254,ILMN_1669833,ILMN_1655577,ILMN_1794781,ILMN_1814661,ILMN_1669928,ILMN_1667405,ILMN_2041780,ILMN_2382657,ILMN_2104141	271	277	9079	1.45134	1	0.894826	93.7633
SP_PIR_KEYWORDS	guanine-nucleotide releasing factor	6	1.14723	0.221873	ILMN_1655577,ILMN_1794781,ILMN_1669928,ILMN_1758613,ILMN_1667405,ILMN_2104141	514	121	19235	1.85565	1	0.803776	96.9099
GOTERM_MF_FAT	GO:0005088~Ras guanyl-nucleotide exchange factor activity	5	0.956023	0.223255	ILMN_1655577,ILMN_1794781,ILMN_1669928,ILMN_1667405,ILMN_2104141	358	88	12983	2.06053	1	0.998884	97.5875
GOTERM_MF_FAT	GO:0005085~guanyl-nucleotide exchange factor activity	7	1.33843	0.240827	ILMN_1655577,ILMN_1794781,ILMN_1669928,ILMN_1758613,ILMN_1667405,ILMN_1770824,ILMN_2104141	358	152	12983	1.67012	1	0.998882	98.2782
INTERPRO	IPR001331:Guanine-nucleotide dissociation stimulator, CDC24, conserved site	4	0.764818	0.242989	ILMN_1655577,ILMN_1794781,ILMN_1669928,ILMN_1667405	452	63	16659	2.34008	1	0.976134	98.5416
GOTERM_BP_FAT	GO:0035023~regulation of Rho protein signal transduction	5	0.956023	0.279883	ILMN_1655577,ILMN_1794781,ILMN_1669928,ILMN_1667405,ILMN_2104141	367	99	13528	1.86167	1	0.966597	99.6463
UP_SEQ_FEATURE	domain:PH	9	1.72084	0.302591	ILMN_1783231,ILMN_1759330,ILMN_1669833,ILMN_1794781,ILMN_1814661,ILMN_1669928,ILMN_1667405,ILMN_2041780,ILMN_2382657	513	237	19113	1.41483	1	0.998663	99.752
GOTERM_MF_FAT	GO:0030695~GTPase regulator activity	14	2.67686	0.317708	ILMN_1655577,ILMN_1790962,ILMN_1667405,ILMN_1669928,ILMN_1770824,ILMN_1808226,ILMN_1769433,ILMN_1794781,ILMN_2290204,ILMN_1758613,ILMN_1722923,ILMN_2382657,ILMN_2104141,ILMN_1681657	358	404	12983	1.25672	1	0.998949	99.6432
GOTERM_MF_FAT	GO:0060589~nucleoside-triphosphatase regulator activity	14	2.67686	0.348562	ILMN_1655577,ILMN_1790962,ILMN_1667405,ILMN_1669928,ILMN_1770824,ILMN_1808226,ILMN_1769433,ILMN_1794781,ILMN_2290204,ILMN_1758613,ILMN_1722923,ILMN_2382657,ILMN_2104141,ILMN_1681657	358	413	12983	1.22933	1	0.998241	99.8197
GOTERM_BP_FAT	GO:0008624~induction of apoptosis by extracellular signals	4	0.764818	0.587606	ILMN_1655577,ILMN_1794781,ILMN_1669928,ILMN_1770824	367	112	13528	1.31647	1	0.996104	100
GOTERM_MF_FAT	GO:0005083~small GTPase regulator activity	8	1.52964	0.631643	ILMN_1769433,ILMN_1655577,ILMN_1794781,ILMN_1669928,ILMN_1667405,ILMN_1770824,ILMN_2104141,ILMN_1681657	358	274	12983	1.05884	1	0.998882	100
GOTERM_BP_FAT	GO:0046578~regulation of Ras protein signal transduction	6	1.14723	0.675415	ILMN_1669833,ILMN_1655577,ILMN_1794781,ILMN_1669928,ILMN_1667405,ILMN_2104141	367	210	13528	1.05317	1	0.998286	100
GOTERM_BP_FAT	GO:0051056~regulation of small GTPase mediated signal transduction	7	1.33843	0.681066	ILMN_1769433,ILMN_1669833,ILMN_1655577,ILMN_1794781,ILMN_1669928,ILMN_1667405,ILMN_2104141	367	252	13528	1.02392	1	0.998331	100
Annotation Cluster 65	Enrichment Score: 0.5768635691550644
Category	Term	Count	%	PValue	Genes	List Total	Pop Hits	Pop Total	Fold Enrichment	Bonferroni	Benjamini	FDR
GOTERM_BP_FAT	GO:0022898~regulation of transmembrane transporter activity	3	0.573614	0.155432	ILMN_1688543,ILMN_1688801,ILMN_1693985	367	26	13528	4.2532	1	0.919446	94.5202
GOTERM_BP_FAT	GO:0034762~regulation of transmembrane transport	3	0.573614	0.165023	ILMN_1688543,ILMN_1688801,ILMN_1693985	367	27	13528	4.09567	1	0.925159	95.4971
GOTERM_BP_FAT	GO:0032409~regulation of transporter activity	3	0.573614	0.224262	ILMN_1688543,ILMN_1688801,ILMN_1693985	367	33	13528	3.351	1	0.952077	98.7292
GOTERM_CC_FAT	GO:0044432~endoplasmic reticulum part	8	1.52964	0.856457	ILMN_1665994,ILMN_1688543,ILMN_1727855,ILMN_2185665,ILMN_1688801,ILMN_1693985,ILMN_1768357,ILMN_1690884	358	347	12782	0.823145	1	0.997146	100
Annotation Cluster 66	Enrichment Score: 0.5728455862058563
Category	Term	Count	%	PValue	Genes	List Total	Pop Hits	Pop Total	Fold Enrichment	Bonferroni	Benjamini	FDR
GOTERM_BP_FAT	GO:0010906~regulation of glucose metabolic process	3	0.573614	0.244393	ILMN_1750062,ILMN_1700888,ILMN_2385298	367	35	13528	3.15952	1	0.957715	99.1913
GOTERM_BP_FAT	GO:0010675~regulation of cellular carbohydrate metabolic process	3	0.573614	0.274694	ILMN_1750062,ILMN_1700888,ILMN_2385298	367	38	13528	2.91008	1	0.966464	99.5999
GOTERM_BP_FAT	GO:0006109~regulation of carbohydrate metabolic process	3	0.573614	0.284791	ILMN_1750062,ILMN_1700888,ILMN_2385298	367	39	13528	2.83546	1	0.968318	99.6856
Annotation Cluster 67	Enrichment Score: 0.5596004403592159
Category	Term	Count	%	PValue	Genes	List Total	Pop Hits	Pop Total	Fold Enrichment	Bonferroni	Benjamini	FDR
INTERPRO	IPR001478:PDZ/DHR/GLGF	7	1.33843	0.217349	ILMN_1654112,ILMN_1717434,ILMN_1655577,ILMN_2098297,ILMN_2041780,ILMN_1676215,ILMN_1708916	452	149	16659	1.7315	1	0.975054	97.5813
SMART	SM00228:PDZ	7	1.33843	0.283011	ILMN_1654112,ILMN_1717434,ILMN_1655577,ILMN_2098297,ILMN_2041780,ILMN_1676215,ILMN_1708916	271	149	9079	1.57391	1	0.911973	98.259
UP_SEQ_FEATURE	domain:PDZ	5	0.956023	0.340595	ILMN_1654112,ILMN_1655577,ILMN_2098297,ILMN_2041780,ILMN_1708916	513	110	19113	1.69351	1	0.998744	99.9024
Annotation Cluster 68	Enrichment Score: 0.5529952138047639
Category	Term	Count	%	PValue	Genes	List Total	Pop Hits	Pop Total	Fold Enrichment	Bonferroni	Benjamini	FDR
GOTERM_BP_FAT	GO:0006656~phosphatidylcholine biosynthetic process	3	0.573614	0.0536061	ILMN_1688543,ILMN_1727855,ILMN_1690884	367	14	13528	7.89879	1	0.845229	61.2164
GOTERM_BP_FAT	GO:0046470~phosphatidylcholine metabolic process	3	0.573614	0.109462	ILMN_1688543,ILMN_1727855,ILMN_1690884	367	21	13528	5.26586	1	0.894474	86.3709
GOTERM_BP_FAT	GO:0046474~glycerophospholipid biosynthetic process	5	0.956023	0.112037	ILMN_1688543,ILMN_1727855,ILMN_1697654,ILMN_2185665,ILMN_1690884	367	68	13528	2.71037	1	0.895762	87.0329
GOTERM_BP_FAT	GO:0006575~cellular amino acid derivative metabolic process	8	1.52964	0.163932	ILMN_1688543,ILMN_1727855,ILMN_2368585,ILMN_1707169,ILMN_1737036,ILMN_1729180,ILMN_1732066,ILMN_1690884	367	166	13528	1.77644	1	0.92515	95.3949
GOTERM_BP_FAT	GO:0045017~glycerolipid biosynthetic process	5	0.956023	0.170941	ILMN_1688543,ILMN_1727855,ILMN_1697654,ILMN_2185665,ILMN_1690884	367	80	13528	2.30381	1	0.925805	96.0154
GOTERM_BP_FAT	GO:0006650~glycerophospholipid metabolic process	6	1.14723	0.2154	ILMN_2103774,ILMN_1688543,ILMN_1727855,ILMN_1697654,ILMN_2185665,ILMN_1690884	367	118	13528	1.87429	1	0.947939	98.4552
GOTERM_BP_FAT	GO:0042439~ethanolamine and derivative metabolic process	3	0.573614	0.234315	ILMN_1688543,ILMN_1727855,ILMN_1690884	367	34	13528	3.25244	1	0.953379	98.9845
GOTERM_BP_FAT	GO:0046486~glycerolipid metabolic process	7	1.33843	0.275098	ILMN_2103774,ILMN_1688543,ILMN_1727855,ILMN_1697654,ILMN_2185665,ILMN_1789007,ILMN_1690884	367	162	13528	1.59276	1	0.966059	99.6037
GOTERM_BP_FAT	GO:0008654~phospholipid biosynthetic process	5	0.956023	0.29811	ILMN_1688543,ILMN_1727855,ILMN_1697654,ILMN_2185665,ILMN_1690884	367	102	13528	1.80691	1	0.970361	99.7724
GOTERM_BP_FAT	GO:0042157~lipoprotein metabolic process	4	0.764818	0.368431	ILMN_1688543,ILMN_2185665,ILMN_1789007,ILMN_1690884	367	80	13528	1.84305	1	0.981217	99.9629
GOTERM_BP_FAT	GO:0006644~phospholipid metabolic process	7	1.33843	0.407078	ILMN_2103774,ILMN_1688543,ILMN_1727855,ILMN_1746769,ILMN_1697654,ILMN_2185665,ILMN_1690884	367	190	13528	1.35804	1	0.986158	99.9875
GOTERM_BP_FAT	GO:0019637~organophosphate metabolic process	7	1.33843	0.454824	ILMN_2103774,ILMN_1688543,ILMN_1727855,ILMN_1746769,ILMN_1697654,ILMN_2185665,ILMN_1690884	367	200	13528	1.29014	1	0.988583	99.997
GOTERM_BP_FAT	GO:0006576~biogenic amine metabolic process	4	0.764818	0.490343	ILMN_1688543,ILMN_1727855,ILMN_1707169,ILMN_1690884	367	97	13528	1.52004	1	0.990834	99.9991
KEGG_PATHWAY	hsa00564:Glycerophospholipid metabolism	3	0.573614	0.518833	ILMN_1727855,ILMN_1746769,ILMN_1697654	130	68	5085	1.72568	1	0.962818	99.9735
GOTERM_MF_FAT	GO:0005543~phospholipid binding	6	1.14723	0.539108	ILMN_1688543,ILMN_1727855,ILMN_1655577,ILMN_1789007,ILMN_1810915,ILMN_1690884	358	177	12983	1.22933	1	0.998433	99.9989
GOTERM_BP_FAT	GO:0008610~lipid biosynthetic process	9	1.72084	0.650185	ILMN_2059549,ILMN_1735584,ILMN_1688543,ILMN_1727855,ILMN_1697654,ILMN_2185665,ILMN_1740418,ILMN_1690884,ILMN_2414135	367	323	13528	1.02709	1	0.997718	100
GOTERM_CC_FAT	GO:0044432~endoplasmic reticulum part	8	1.52964	0.856457	ILMN_1665994,ILMN_1688543,ILMN_1727855,ILMN_2185665,ILMN_1688801,ILMN_1693985,ILMN_1768357,ILMN_1690884	358	347	12782	0.823145	1	0.997146	100
Annotation Cluster 69	Enrichment Score: 0.548302680919301
Category	Term	Count	%	PValue	Genes	List Total	Pop Hits	Pop Total	Fold Enrichment	Bonferroni	Benjamini	FDR
GOTERM_BP_FAT	GO:0009065~glutamine family amino acid catabolic process	3	0.573614	0.10077	ILMN_1775224,ILMN_1671365,ILMN_1660973	367	20	13528	5.52916	1	0.890368	83.8941
GOTERM_BP_FAT	GO:0009063~cellular amino acid catabolic process	4	0.764818	0.2793	ILMN_1775224,ILMN_1671365,ILMN_1806754,ILMN_1660973	367	68	13528	2.1683	1	0.967491	99.6414
GOTERM_BP_FAT	GO:0046395~carboxylic acid catabolic process	5	0.956023	0.353436	ILMN_1775224,ILMN_1810915,ILMN_1671365,ILMN_1806754,ILMN_1660973	367	111	13528	1.66041	1	0.978832	99.9445
GOTERM_BP_FAT	GO:0016054~organic acid catabolic process	5	0.956023	0.353436	ILMN_1775224,ILMN_1810915,ILMN_1671365,ILMN_1806754,ILMN_1660973	367	111	13528	1.66041	1	0.978832	99.9445
GOTERM_BP_FAT	GO:0009310~amine catabolic process	4	0.764818	0.353607	ILMN_1775224,ILMN_1671365,ILMN_1806754,ILMN_1660973	367	78	13528	1.89031	1	0.97852	99.9448
GOTERM_BP_FAT	GO:0009064~glutamine family amino acid metabolic process	3	0.573614	0.412707	ILMN_1775224,ILMN_1671365,ILMN_1660973	367	52	13528	2.1266	1	0.986503	99.9894
Annotation Cluster 70	Enrichment Score: 0.5450011712761329
Category	Term	Count	%	PValue	Genes	List Total	Pop Hits	Pop Total	Fold Enrichment	Bonferroni	Benjamini	FDR
INTERPRO	IPR000483:Cysteine-rich flanking region, C-terminal	6	1.14723	0.0903709	ILMN_1720511,ILMN_1778755,ILMN_1692739,ILMN_1680757,ILMN_1737484,ILMN_1756755	452	88	16659	2.51292	1	0.958305	76.272
SMART	SM00082:LRRCT	6	1.14723	0.12101	ILMN_1720511,ILMN_1778755,ILMN_1692739,ILMN_1680757,ILMN_1737484,ILMN_1756755	271	88	9079	2.28422	1	0.885467	79.204
INTERPRO	IPR000372:Leucine-rich repeat, cysteine-rich flanking region, N-terminal	6	1.14723	0.130872	ILMN_1720511,ILMN_1778755,ILMN_1692739,ILMN_1680757,ILMN_1737484,ILMN_1756755	452	99	16659	2.23371	1	0.964535	88.1192
INTERPRO	IPR003591:Leucine-rich repeat, typical subtype	7	1.33843	0.145093	ILMN_1720511,ILMN_1778755,ILMN_1692739,ILMN_1745686,ILMN_1680757,ILMN_1737484,ILMN_1756755	452	131	16659	1.96941	1	0.963317	90.7523
SMART	SM00013:LRRNT	6	1.14723	0.171795	ILMN_1720511,ILMN_1778755,ILMN_1692739,ILMN_1680757,ILMN_1737484,ILMN_1756755	271	99	9079	2.03041	1	0.8789	89.924
SMART	SM00369:LRR_TYP	7	1.33843	0.194974	ILMN_1720511,ILMN_1778755,ILMN_1692739,ILMN_1745686,ILMN_1680757,ILMN_1737484,ILMN_1756755	271	131	9079	1.79017	1	0.897433	92.8683
INTERPRO	IPR001611:Leucine-rich repeat	9	1.72084	0.22179	ILMN_1720511,ILMN_1778755,ILMN_1692739,ILMN_1814661,ILMN_1745686,ILMN_1680757,ILMN_1737484,ILMN_1756755,ILMN_1800611	452	213	16659	1.5573	1	0.973448	97.7815
UP_SEQ_FEATURE	repeat:LRR 5	9	1.72084	0.282366	ILMN_1720511,ILMN_1697561,ILMN_1778755,ILMN_1692739,ILMN_1814661,ILMN_1745686,ILMN_1680757,ILMN_1737484,ILMN_1756755	513	231	19113	1.45158	1	0.99847	99.6008
UP_SEQ_FEATURE	repeat:LRR 11	5	0.956023	0.292058	ILMN_1720511,ILMN_1778755,ILMN_1814661,ILMN_1745686,ILMN_1756755	513	102	19113	1.82634	1	0.998612	99.6817
UP_SEQ_FEATURE	repeat:LRR 9	6	1.14723	0.295397	ILMN_1720511,ILMN_1778755,ILMN_1814661,ILMN_1745686,ILMN_1737484,ILMN_1756755	513	135	19113	1.65588	1	0.998622	99.7058
UP_SEQ_FEATURE	repeat:LRR 6	8	1.52964	0.332256	ILMN_1720511,ILMN_1697561,ILMN_1778755,ILMN_1814661,ILMN_1745686,ILMN_1680757,ILMN_1737484,ILMN_1756755	513	210	19113	1.41933	1	0.998845	99.8797
UP_SEQ_FEATURE	repeat:LRR 7	7	1.33843	0.337919	ILMN_1720511,ILMN_1697561,ILMN_1778755,ILMN_1814661,ILMN_1745686,ILMN_1737484,ILMN_1756755	513	177	19113	1.47345	1	0.99892	99.8956
UP_SEQ_FEATURE	repeat:LRR 4	9	1.72084	0.363895	ILMN_1720511,ILMN_1697561,ILMN_1778755,ILMN_1692739,ILMN_1814661,ILMN_1745686,ILMN_1680757,ILMN_1737484,ILMN_1756755	513	252	19113	1.33062	1	0.99912	99.9464
UP_SEQ_FEATURE	repeat:LRR 8	6	1.14723	0.369423	ILMN_1720511,ILMN_1778755,ILMN_1814661,ILMN_1745686,ILMN_1737484,ILMN_1756755	513	149	19113	1.50029	1	0.999113	99.9536
UP_SEQ_FEATURE	repeat:LRR 10	5	0.956023	0.383276	ILMN_1720511,ILMN_1778755,ILMN_1814661,ILMN_1745686,ILMN_1756755	513	117	19113	1.59219	1	0.999161	99.968
UP_SEQ_FEATURE	repeat:LRR 12	4	0.764818	0.441909	ILMN_1778755,ILMN_1814661,ILMN_1745686,ILMN_1756755	513	91	19113	1.63768	1	0.999498	99.9939
UP_SEQ_FEATURE	repeat:LRR 1	10	1.91205	0.478985	ILMN_1720511,ILMN_1697561,ILMN_1778755,ILMN_1692739,ILMN_1814661,ILMN_1745686,ILMN_1680757,ILMN_1737484,ILMN_1756755,ILMN_1800611	513	318	19113	1.17161	1	0.99969	99.9981
SP_PIR_KEYWORDS	leucine-rich repeat	10	1.91205	0.480813	ILMN_1720511,ILMN_1697561,ILMN_1778755,ILMN_1692739,ILMN_1814661,ILMN_1745686,ILMN_1680757,ILMN_1737484,ILMN_1756755,ILMN_1800611	514	322	19235	1.16218	1	0.930802	99.9887
UP_SEQ_FEATURE	repeat:LRR 2	10	1.91205	0.483944	ILMN_1720511,ILMN_1697561,ILMN_1778755,ILMN_1692739,ILMN_1814661,ILMN_1745686,ILMN_1680757,ILMN_1737484,ILMN_1756755,ILMN_1800611	513	319	19113	1.16794	1	0.999686	99.9984
UP_SEQ_FEATURE	repeat:LRR 3	9	1.72084	0.551393	ILMN_1720511,ILMN_1697561,ILMN_1778755,ILMN_1692739,ILMN_1814661,ILMN_1745686,ILMN_1680757,ILMN_1737484,ILMN_1756755	513	299	19113	1.12146	1	0.999857	99.9998
UP_SEQ_FEATURE	repeat:LRR 13	3	0.573614	0.607901	ILMN_1814661,ILMN_1745686,ILMN_1756755	513	76	19113	1.47068	1	0.999943	100
Annotation Cluster 71	Enrichment Score: 0.5448103788918084
Category	Term	Count	%	PValue	Genes	List Total	Pop Hits	Pop Total	Fold Enrichment	Bonferroni	Benjamini	FDR
UP_SEQ_FEATURE	metal ion-binding site:Divalent metal cation 2	3	0.573614	0.172069	ILMN_2131381,ILMN_1655974,ILMN_1700888	513	28	19113	3.99185	1	0.995615	95.6866
UP_SEQ_FEATURE	metal ion-binding site:Divalent metal cation 1	3	0.573614	0.172069	ILMN_2131381,ILMN_1655974,ILMN_1700888	513	28	19113	3.99185	1	0.995615	95.6866
GOTERM_MF_FAT	GO:0008081~phosphoric diester hydrolase activity	4	0.764818	0.407938	ILMN_1760088,ILMN_2131381,ILMN_1655974,ILMN_1700888	358	84	12983	1.72692	1	0.998222	99.9559
KEGG_PATHWAY	hsa00230:Purine metabolism	5	0.956023	0.54797	ILMN_1675617,ILMN_2131381,ILMN_2120555,ILMN_1655974,ILMN_1700888	130	153	5085	1.27828	1	0.96305	99.9869
Annotation Cluster 72	Enrichment Score: 0.538205736346461
Category	Term	Count	%	PValue	Genes	List Total	Pop Hits	Pop Total	Fold Enrichment	Bonferroni	Benjamini	FDR
KEGG_PATHWAY	hsa05217:Basal cell carcinoma	5	0.956023	0.0499071	ILMN_1692967,ILMN_2213136,ILMN_1729368,ILMN_1800331,ILMN_1798971	130	55	5085	3.55594	0.996031	0.748994	43.8117
KEGG_PATHWAY	hsa05210:Colorectal cancer	4	0.764818	0.359403	ILMN_1692967,ILMN_2213136,ILMN_1729368,ILMN_1798971	130	84	5085	1.86264	1	0.930895	99.336
KEGG_PATHWAY	hsa04916:Melanogenesis	4	0.764818	0.462053	ILMN_2213136,ILMN_1729368,ILMN_2120555,ILMN_1798971	130	99	5085	1.58042	1	0.958768	99.9071
KEGG_PATHWAY	hsa05200:Pathways in cancer	7	1.33843	0.848673	ILMN_1692967,ILMN_2213136,ILMN_1729368,ILMN_1688642,ILMN_1800331,ILMN_1770940,ILMN_1798971	130	328	5085	0.83478	1	0.995331	100
Annotation Cluster 73	Enrichment Score: 0.5312418378413195
Category	Term	Count	%	PValue	Genes	List Total	Pop Hits	Pop Total	Fold Enrichment	Bonferroni	Benjamini	FDR
GOTERM_BP_FAT	GO:0042552~myelination	4	0.764818	0.0827282	ILMN_2227011,ILMN_2320330,ILMN_2082865,ILMN_2414135	367	38	13528	3.88011	1	0.878036	77.3381
GOTERM_BP_FAT	GO:0008366~axon ensheathment	4	0.764818	0.10423	ILMN_2227011,ILMN_2320330,ILMN_2082865,ILMN_2414135	367	42	13528	3.51057	1	0.891547	84.9269
GOTERM_BP_FAT	GO:0007272~ensheathment of neurons	4	0.764818	0.10423	ILMN_2227011,ILMN_2320330,ILMN_2082865,ILMN_2414135	367	42	13528	3.51057	1	0.891547	84.9269
GOTERM_BP_FAT	GO:0019228~regulation of action potential in neuron	4	0.764818	0.179276	ILMN_2227011,ILMN_2320330,ILMN_2082865,ILMN_2414135	367	54	13528	2.73045	1	0.929297	96.6507
GOTERM_BP_FAT	GO:0048878~chemical homeostasis	18	3.44168	0.225234	ILMN_1688543,ILMN_1750062,ILMN_1760088,ILMN_2131381,ILMN_1740418,ILMN_2227011,ILMN_1686405,ILMN_1690884,ILMN_1664047,ILMN_1688801,ILMN_1693985,ILMN_1800331,ILMN_2154157,ILMN_1700888,ILMN_2124802,ILMN_2320330,ILMN_2082865,ILMN_2414135	367	512	13528	1.2959	1	0.951925	98.7563
GOTERM_BP_FAT	GO:0001508~regulation of action potential	4	0.764818	0.2793	ILMN_2227011,ILMN_2320330,ILMN_2082865,ILMN_2414135	367	68	13528	2.1683	1	0.967491	99.6414
GOTERM_BP_FAT	GO:0042592~homeostatic process	22	4.2065	0.470897	ILMN_1688543,ILMN_1717434,ILMN_1775931,ILMN_1669833,ILMN_1750062,ILMN_1760088,ILMN_2131381,ILMN_1740418,ILMN_2227011,ILMN_1686405,ILMN_1690884,ILMN_1664047,ILMN_1709484,ILMN_1688801,ILMN_1693985,ILMN_2154157,ILMN_1800331,ILMN_1700888,ILMN_2124802,ILMN_2320330,ILMN_2082865,ILMN_2414135	367	751	13528	1.07982	1	0.989863	99.9982
GOTERM_BP_FAT	GO:0042391~regulation of membrane potential	5	0.956023	0.492616	ILMN_2227011,ILMN_2154157,ILMN_2320330,ILMN_2082865,ILMN_2414135	367	134	13528	1.37541	1	0.990968	99.9991
GOTERM_BP_FAT	GO:0050801~ion homeostasis	12	2.29446	0.551565	ILMN_1760088,ILMN_1688801,ILMN_1740418,ILMN_1693985,ILMN_2227011,ILMN_2154157,ILMN_1686405,ILMN_1700888,ILMN_2124802,ILMN_2320330,ILMN_2082865,ILMN_2414135	367	409	13528	1.0815	1	0.994861	99.9999
GOTERM_BP_FAT	GO:0055082~cellular chemical homeostasis	11	2.10325	0.581019	ILMN_1750062,ILMN_1760088,ILMN_1688801,ILMN_1693985,ILMN_2227011,ILMN_2154157,ILMN_1700888,ILMN_2124802,ILMN_2320330,ILMN_2082865,ILMN_2414135	367	380	13528	1.06703	1	0.995985	100
GOTERM_BP_FAT	GO:0006873~cellular ion homeostasis	10	1.91205	0.686831	ILMN_1760088,ILMN_1688801,ILMN_1693985,ILMN_2227011,ILMN_2154157,ILMN_1700888,ILMN_2124802,ILMN_2320330,ILMN_2082865,ILMN_2414135	367	374	13528	0.985589	1	0.998409	100
GOTERM_BP_FAT	GO:0019725~cellular homeostasis	11	2.10325	0.815008	ILMN_1750062,ILMN_1760088,ILMN_1688801,ILMN_1693985,ILMN_2227011,ILMN_2154157,ILMN_1700888,ILMN_2124802,ILMN_2320330,ILMN_2082865,ILMN_2414135	367	466	13528	0.87011	1	0.999686	100
Annotation Cluster 74	Enrichment Score: 0.5116387192014694
Category	Term	Count	%	PValue	Genes	List Total	Pop Hits	Pop Total	Fold Enrichment	Bonferroni	Benjamini	FDR
GOTERM_BP_FAT	GO:0009166~nucleotide catabolic process	4	0.764818	0.159277	ILMN_2277537,ILMN_1675617,ILMN_2131381,ILMN_1700888	367	51	13528	2.89106	1	0.923289	94.9337
GOTERM_BP_FAT	GO:0034656~nucleobase, nucleoside and nucleotide catabolic process	4	0.764818	0.206911	ILMN_2277537,ILMN_1675617,ILMN_2131381,ILMN_1700888	367	58	13528	2.54214	1	0.946682	98.1412
GOTERM_BP_FAT	GO:0034655~nucleobase, nucleoside, nucleotide and nucleic acid catabolic process	4	0.764818	0.206911	ILMN_2277537,ILMN_1675617,ILMN_2131381,ILMN_1700888	367	58	13528	2.54214	1	0.946682	98.1412
GOTERM_BP_FAT	GO:0044270~nitrogen compound catabolic process	4	0.764818	0.271921	ILMN_2277537,ILMN_1675617,ILMN_2131381,ILMN_1700888	367	67	13528	2.20066	1	0.965701	99.5727
GOTERM_BP_FAT	GO:0046700~heterocycle catabolic process	4	0.764818	0.346178	ILMN_2277537,ILMN_1675617,ILMN_2131381,ILMN_1671365	367	77	13528	1.91486	1	0.977407	99.9328
KEGG_PATHWAY	hsa00230:Purine metabolism	5	0.956023	0.54797	ILMN_1675617,ILMN_2131381,ILMN_2120555,ILMN_1655974,ILMN_1700888	130	153	5085	1.27828	1	0.96305	99.9869
GOTERM_BP_FAT	GO:0006163~purine nucleotide metabolic process	5	0.956023	0.745265	ILMN_2277537,ILMN_2131381,ILMN_2120555,ILMN_1658684,ILMN_1700888	367	186	13528	0.990888	1	0.999232	100
Annotation Cluster 75	Enrichment Score: 0.510320151748327
Category	Term	Count	%	PValue	Genes	List Total	Pop Hits	Pop Total	Fold Enrichment	Bonferroni	Benjamini	FDR
GOTERM_BP_FAT	GO:0045596~negative regulation of cell differentiation	9	1.72084	0.228121	ILMN_1748903,ILMN_2407564,ILMN_2177156,ILMN_1753287,ILMN_1690621,ILMN_1764709,ILMN_1700888,ILMN_1712537,ILMN_1737484,ILMN_1756755	367	216	13528	1.53588	1	0.953167	98.8336
GOTERM_BP_FAT	GO:0050768~negative regulation of neurogenesis	3	0.573614	0.344858	ILMN_1753287,ILMN_1737484,ILMN_1756755	367	45	13528	2.4574	1	0.977383	99.9304
GOTERM_BP_FAT	GO:0010721~negative regulation of cell development	3	0.573614	0.374312	ILMN_1753287,ILMN_1737484,ILMN_1756755	367	48	13528	2.30381	1	0.982063	99.9684
Annotation Cluster 76	Enrichment Score: 0.5063133355594821
Category	Term	Count	%	PValue	Genes	List Total	Pop Hits	Pop Total	Fold Enrichment	Bonferroni	Benjamini	FDR
UP_SEQ_FEATURE	metal ion-binding site:Manganese 2	3	0.573614	0.162502	ILMN_1708508,ILMN_1707169,ILMN_1814661	513	27	19113	4.1397	1	0.995005	94.7774
UP_SEQ_FEATURE	metal ion-binding site:Manganese 1	3	0.573614	0.162502	ILMN_1708508,ILMN_1707169,ILMN_1814661	513	27	19113	4.1397	1	0.995005	94.7774
SP_PIR_KEYWORDS	manganese	5	0.956023	0.580525	ILMN_1708508,ILMN_1673773,ILMN_1707169,ILMN_1814661,ILMN_1794072	514	152	19235	1.23099	1	0.951434	99.9994
GOTERM_MF_FAT	GO:0030145~manganese ion binding	5	0.956023	0.615471	ILMN_1708508,ILMN_1673773,ILMN_1707169,ILMN_1814661,ILMN_1794072	358	154	12983	1.17745	1	0.998812	99.9999
Annotation Cluster 77	Enrichment Score: 0.5031735383746158
Category	Term	Count	%	PValue	Genes	List Total	Pop Hits	Pop Total	Fold Enrichment	Bonferroni	Benjamini	FDR
INTERPRO	IPR011598:Helix-loop-helix DNA-binding	5	0.956023	0.192981	ILMN_1701653,ILMN_1682034,ILMN_1814657,ILMN_2219767,ILMN_1680987	452	84	16659	2.19382	1	0.972572	96.1468
UP_SEQ_FEATURE	DNA-binding region:Basic motif	7	1.33843	0.263394	ILMN_1701653,ILMN_1682034,ILMN_1814657,ILMN_1764709,ILMN_2219767,ILMN_1680987,ILMN_1700413	513	161	19113	1.61988	1	0.998156	99.3836
UP_SEQ_FEATURE	domain:Helix-loop-helix motif	5	0.956023	0.364997	ILMN_1701653,ILMN_1682034,ILMN_1814657,ILMN_2219767,ILMN_1680987	513	114	19113	1.63409	1	0.99908	99.9479
INTERPRO	IPR001092:Basic helix-loop-helix dimerisation region bHLH	5	0.956023	0.372384	ILMN_1701653,ILMN_1682034,ILMN_1814657,ILMN_2219767,ILMN_1680987	452	114	16659	1.6165	1	0.995353	99.9154
SMART	SM00353:HLH	5	0.956023	0.441297	ILMN_1701653,ILMN_1682034,ILMN_1814657,ILMN_2219767,ILMN_1680987	271	114	9079	1.46938	1	0.957354	99.9165
Annotation Cluster 78	Enrichment Score: 0.5014580336364197
Category	Term	Count	%	PValue	Genes	List Total	Pop Hits	Pop Total	Fold Enrichment	Bonferroni	Benjamini	FDR
UP_SEQ_FEATURE	metal ion-binding site:Calcium 1; via carbonyl oxygen	3	0.573614	0.211118	ILMN_1696167,ILMN_1685608,ILMN_1768705	513	32	19113	3.49287	1	0.996151	98.0701
UP_SEQ_FEATURE	metal ion-binding site:Calcium 1	3	0.573614	0.340418	ILMN_1696167,ILMN_1685608,ILMN_1768705	513	45	19113	2.48382	1	0.998826	99.902
UP_SEQ_FEATURE	metal ion-binding site:Calcium 2	3	0.573614	0.435601	ILMN_1696167,ILMN_1685608,ILMN_1768705	513	55	19113	2.03222	1	0.999455	99.9927
Annotation Cluster 79	Enrichment Score: 0.4980361023517816
Category	Term	Count	%	PValue	Genes	List Total	Pop Hits	Pop Total	Fold Enrichment	Bonferroni	Benjamini	FDR
GOTERM_MF_FAT	GO:0016563~transcription activator activity	18	3.44168	0.061414	ILMN_1794333,ILMN_2195703,ILMN_2213136,ILMN_1750062,ILMN_1814657,ILMN_2154950,ILMN_2073592,ILMN_2120965,ILMN_1680987,ILMN_1708798,ILMN_1700762,ILMN_1753830,ILMN_1711894,ILMN_1730329,ILMN_2349006,ILMN_1768793,ILMN_1760509,ILMN_1770940	358	410	12983	1.59214	1	0.999449	60.7166
GOTERM_MF_FAT	GO:0003713~transcription coactivator activity	8	1.52964	0.374792	ILMN_2195703,ILMN_1750062,ILMN_1814657,ILMN_1730329,ILMN_2349006,ILMN_1768793,ILMN_2120965,ILMN_1680987	358	214	12983	1.35571	1	0.997927	99.9016
GOTERM_MF_FAT	GO:0008134~transcription factor binding	14	2.67686	0.658891	ILMN_1806757,ILMN_2195703,ILMN_1654112,ILMN_1659800,ILMN_1750062,ILMN_1814657,ILMN_2120965,ILMN_1680987,ILMN_2241187,ILMN_1730329,ILMN_2349006,ILMN_1764709,ILMN_2134765,ILMN_1768793	358	513	12983	0.989698	1	0.999085	100
GOTERM_MF_FAT	GO:0003712~transcription cofactor activity	10	1.91205	0.671404	ILMN_2241187,ILMN_2195703,ILMN_1659800,ILMN_1750062,ILMN_1814657,ILMN_1730329,ILMN_2349006,ILMN_1768793,ILMN_2120965,ILMN_1680987	358	363	12983	0.999046	1	0.999162	100
Annotation Cluster 80	Enrichment Score: 0.48483092829341984
Category	Term	Count	%	PValue	Genes	List Total	Pop Hits	Pop Total	Fold Enrichment	Bonferroni	Benjamini	FDR
UP_SEQ_FEATURE	repeat:6	7	1.33843	0.185933	ILMN_2215989,ILMN_1665994,ILMN_2166716,ILMN_1734827,ILMN_1659013,ILMN_1690884,ILMN_1699665	513	143	19113	1.82378	1	0.995914	96.7436
UP_SEQ_FEATURE	repeat:8	6	1.14723	0.219593	ILMN_1665994,ILMN_2166716,ILMN_1734827,ILMN_1659013,ILMN_1690884,ILMN_1699665	513	120	19113	1.86287	1	0.996139	98.3877
UP_SEQ_FEATURE	repeat:10	5	0.956023	0.244594	ILMN_1665994,ILMN_2166716,ILMN_1734827,ILMN_1690884,ILMN_1699665	513	94	19113	1.98177	1	0.997773	99.0624
UP_SEQ_FEATURE	repeat:5	7	1.33843	0.245446	ILMN_2215989,ILMN_1665994,ILMN_2166716,ILMN_1734827,ILMN_1659013,ILMN_1690884,ILMN_1699665	513	157	19113	1.66115	1	0.997631	99.0798
UP_SEQ_FEATURE	repeat:7	6	1.14723	0.264434	ILMN_1665994,ILMN_2166716,ILMN_1734827,ILMN_1659013,ILMN_1690884,ILMN_1699665	513	129	19113	1.7329	1	0.998051	99.398
UP_SEQ_FEATURE	repeat:1	9	1.72084	0.326509	ILMN_2215989,ILMN_1665994,ILMN_2357471,ILMN_2166716,ILMN_1760246,ILMN_1734827,ILMN_1659013,ILMN_1690884,ILMN_1699665	513	243	19113	1.3799	1	0.998851	99.8613
UP_SEQ_FEATURE	repeat:2	9	1.72084	0.338165	ILMN_2215989,ILMN_1665994,ILMN_2357471,ILMN_2166716,ILMN_1760246,ILMN_1734827,ILMN_1659013,ILMN_1690884,ILMN_1699665	513	246	19113	1.36307	1	0.998845	99.8963
UP_SEQ_FEATURE	repeat:4	7	1.33843	0.361752	ILMN_2215989,ILMN_1665994,ILMN_2166716,ILMN_1734827,ILMN_1659013,ILMN_1690884,ILMN_1699665	513	182	19113	1.43297	1	0.999137	99.9433
UP_SEQ_FEATURE	repeat:3	7	1.33843	0.512293	ILMN_2215989,ILMN_1665994,ILMN_2166716,ILMN_1760246,ILMN_1734827,ILMN_1659013,ILMN_1699665	513	214	19113	1.2187	1	0.999764	99.9994
UP_SEQ_FEATURE	repeat:9	4	0.764818	0.523727	ILMN_1665994,ILMN_2166716,ILMN_1734827,ILMN_1699665	513	103	19113	1.44689	1	0.999796	99.9996
UP_SEQ_FEATURE	repeat:11	3	0.573614	0.668508	ILMN_2166716,ILMN_1734827,ILMN_1699665	513	85	19113	1.31496	1	0.999984	100
Annotation Cluster 81	Enrichment Score: 0.48319485104672105
Category	Term	Count	%	PValue	Genes	List Total	Pop Hits	Pop Total	Fold Enrichment	Bonferroni	Benjamini	FDR
SP_PIR_KEYWORDS	Symport	6	1.14723	0.175255	ILMN_1754864,ILMN_1810533,ILMN_1676192,ILMN_2211739,ILMN_1772482,ILMN_1732410	514	111	19235	2.02282	1	0.798966	93.0785
GOTERM_MF_FAT	GO:0015293~symporter activity	6	1.14723	0.324857	ILMN_1754864,ILMN_1810533,ILMN_1676192,ILMN_2211739,ILMN_1772482,ILMN_1732410	358	137	12983	1.58826	1	0.998137	99.6946
GOTERM_MF_FAT	GO:0015370~solute:sodium symporter activity	3	0.573614	0.420762	ILMN_1810533,ILMN_1676192,ILMN_1772482	358	52	12983	2.09223	1	0.998443	99.9681
GOTERM_MF_FAT	GO:0015294~solute:cation symporter activity	4	0.764818	0.487326	ILMN_1810533,ILMN_1676192,ILMN_2211739,ILMN_1772482	358	95	12983	1.52696	1	0.997723	99.9947
Annotation Cluster 82	Enrichment Score: 0.48285567692001446
Category	Term	Count	%	PValue	Genes	List Total	Pop Hits	Pop Total	Fold Enrichment	Bonferroni	Benjamini	FDR
GOTERM_BP_FAT	GO:0000038~very-long-chain fatty acid metabolic process	3	0.573614	0.0922839	ILMN_1700831,ILMN_2227011,ILMN_2166457	367	19	13528	5.82016	1	0.886237	81.0717
GOTERM_BP_FAT	GO:0006631~fatty acid metabolic process	7	1.33843	0.445329	ILMN_2059549,ILMN_1750062,ILMN_1810915,ILMN_1700831,ILMN_2227011,ILMN_2166457,ILMN_2414135	367	198	13528	1.30317	1	0.98785	99.996
SP_PIR_KEYWORDS	fatty acid metabolism	3	0.573614	0.495312	ILMN_1700831,ILMN_2227011,ILMN_2166457	514	62	19235	1.81075	1	0.930918	99.9923
SP_PIR_KEYWORDS	lipid metabolism	5	0.956023	0.575296	ILMN_2060115,ILMN_1700831,ILMN_2227011,ILMN_1690884,ILMN_2166457	514	151	19235	1.23914	1	0.952018	99.9993
Annotation Cluster 83	Enrichment Score: 0.48172621133590837
Category	Term	Count	%	PValue	Genes	List Total	Pop Hits	Pop Total	Fold Enrichment	Bonferroni	Benjamini	FDR
GOTERM_BP_FAT	GO:0007017~microtubule-based process	11	2.10325	0.1485	ILMN_2215989,ILMN_2212999,ILMN_1759330,ILMN_1779800,ILMN_1661776,ILMN_1690397,ILMN_1659086,ILMN_1762281,ILMN_1716553,ILMN_1800611,ILMN_2141259	367	253	13528	1.60265	1	0.913864	93.6935
GOTERM_BP_FAT	GO:0007018~microtubule-based movement	6	1.14723	0.191499	ILMN_2215989,ILMN_2212999,ILMN_1759330,ILMN_1690397,ILMN_1659086,ILMN_1716553	367	113	13528	1.95722	1	0.938838	97.4123
SP_PIR_KEYWORDS	motor protein	6	1.14723	0.27684	ILMN_2212999,ILMN_1759330,ILMN_1795119,ILMN_1681857,ILMN_1690397,ILMN_1716553	514	132	19235	1.70101	1	0.847548	98.8805
INTERPRO	IPR001752:Kinesin, motor region	3	0.573614	0.315231	ILMN_2212999,ILMN_1759330,ILMN_1716553	452	42	16659	2.63259	1	0.988155	99.682
INTERPRO	IPR019821:Kinesin, motor region, conserved site	3	0.573614	0.315231	ILMN_2212999,ILMN_1759330,ILMN_1716553	452	42	16659	2.63259	1	0.988155	99.682
UP_SEQ_FEATURE	domain:Kinesin-motor	3	0.573614	0.320706	ILMN_2212999,ILMN_1759330,ILMN_1716553	513	43	19113	2.59935	1	0.998857	99.84
GOTERM_MF_FAT	GO:0003774~motor activity	6	1.14723	0.352131	ILMN_2212999,ILMN_1759330,ILMN_1795119,ILMN_1681857,ILMN_1690397,ILMN_1716553	358	142	12983	1.53234	1	0.997798	99.8337
GOTERM_MF_FAT	GO:0003777~microtubule motor activity	4	0.764818	0.35554	ILMN_2212999,ILMN_1759330,ILMN_1690397,ILMN_1716553	358	77	12983	1.88391	1	0.997639	99.8461
SMART	SM00129:KISc	3	0.573614	0.356538	ILMN_2212999,ILMN_1759330,ILMN_1716553	271	42	9079	2.39299	1	0.92902	99.5337
SP_PIR_KEYWORDS	microtubule	8	1.52964	0.418444	ILMN_2212999,ILMN_1759330,ILMN_1661776,ILMN_1736816,ILMN_1690397,ILMN_1716553,ILMN_1789094,ILMN_2141259	514	231	19235	1.29601	1	0.91554	99.9454
GOTERM_CC_FAT	GO:0005875~microtubule associated complex	4	0.764818	0.545721	ILMN_2212999,ILMN_1690397,ILMN_1762281,ILMN_1716553	358	102	12782	1.40015	1	0.978019	99.9977
GOTERM_CC_FAT	GO:0005874~microtubule	8	1.52964	0.64788	ILMN_2212999,ILMN_1759330,ILMN_1661776,ILMN_1736816,ILMN_1690397,ILMN_1716553,ILMN_1789094,ILMN_2141259	358	274	12782	1.04245	1	0.988435	99.9999
Annotation Cluster 84	Enrichment Score: 0.47589716492051626
Category	Term	Count	%	PValue	Genes	List Total	Pop Hits	Pop Total	Fold Enrichment	Bonferroni	Benjamini	FDR
UP_SEQ_FEATURE	domain:BACK	3	0.573614	0.19146	ILMN_1716272,ILMN_2286987,ILMN_1732550	513	30	19113	3.72573	1	0.995871	97.0928
INTERPRO	IPR000210:BTB/POZ-like	8	1.52964	0.212485	ILMN_1716272,ILMN_1710092,ILMN_1681154,ILMN_2286987,ILMN_1671392,ILMN_1763328,ILMN_1735062,ILMN_1732550	452	179	16659	1.6472	1	0.978341	97.3426
INTERPRO	IPR013069:BTB/POZ	6	1.14723	0.261048	ILMN_1716272,ILMN_1710092,ILMN_1681154,ILMN_2286987,ILMN_1763328,ILMN_1732550	452	127	16659	1.74124	1	0.980097	98.9893
SMART	SM00225:BTB	8	1.52964	0.283741	ILMN_1716272,ILMN_1710092,ILMN_1681154,ILMN_2286987,ILMN_1671392,ILMN_1763328,ILMN_1735062,ILMN_1732550	271	179	9079	1.49729	1	0.903286	98.2805
UP_SEQ_FEATURE	domain:BTB	6	1.14723	0.332217	ILMN_1716272,ILMN_1710092,ILMN_1681154,ILMN_2286987,ILMN_1763328,ILMN_1732550	513	142	19113	1.57425	1	0.998927	99.8796
INTERPRO	IPR011705:BTB/Kelch-associated	3	0.573614	0.450168	ILMN_1716272,ILMN_2286987,ILMN_1732550	452	56	16659	1.97444	1	0.997826	99.9887
INTERPRO	IPR011333:BTB/POZ fold	6	1.14723	0.544886	ILMN_1716272,ILMN_1710092,ILMN_1671392,ILMN_1763328,ILMN_1735062,ILMN_1732550	452	181	16659	1.22175	1	0.998924	99.9994
INTERPRO	IPR013089:Kelch related	3	0.573614	0.634852	ILMN_1716272,ILMN_2286987,ILMN_1732550	452	79	16659	1.3996	1	0.999531	100
Annotation Cluster 85	Enrichment Score: 0.46812470738241213
Category	Term	Count	%	PValue	Genes	List Total	Pop Hits	Pop Total	Fold Enrichment	Bonferroni	Benjamini	FDR
UP_SEQ_FEATURE	nucleotide phosphate-binding region:PAPS	3	0.573614	0.211118	ILMN_1734707,ILMN_1670881,ILMN_2228035	513	32	19113	3.49287	1	0.996151	98.0701
GOTERM_MF_FAT	GO:0008146~sulfotransferase activity	3	0.573614	0.391771	ILMN_1734707,ILMN_1670881,ILMN_2228035	358	49	12983	2.22033	1	0.998094	99.9344
GOTERM_MF_FAT	GO:0016782~transferase activity, transferring sulfur-containing groups	3	0.573614	0.476506	ILMN_1734707,ILMN_1670881,ILMN_2228035	358	58	12983	1.87579	1	0.998129	99.9928
Annotation Cluster 86	Enrichment Score: 0.46754175803596726
Category	Term	Count	%	PValue	Genes	List Total	Pop Hits	Pop Total	Fold Enrichment	Bonferroni	Benjamini	FDR
GOTERM_MF_FAT	GO:0008047~enzyme activator activity	13	2.48566	0.213162	ILMN_1688543,ILMN_1789007,ILMN_1790962,ILMN_1770824,ILMN_1690884,ILMN_1808226,ILMN_1769433,ILMN_1772817,ILMN_2054121,ILMN_2290204,ILMN_1722923,ILMN_2382657,ILMN_2320330	358	335	12983	1.40731	1	0.998839	97.0817
UP_SEQ_FEATURE	domain:Rho-GAP	4	0.764818	0.252606	ILMN_2290204,ILMN_1722923,ILMN_1770824,ILMN_2382657	513	65	19113	2.29276	1	0.997894	99.2149
INTERPRO	IPR000198:RhoGAP	4	0.764818	0.272266	ILMN_2290204,ILMN_1722923,ILMN_1770824,ILMN_2382657	452	67	16659	2.20037	1	0.982472	99.1988
GOTERM_MF_FAT	GO:0030695~GTPase regulator activity	14	2.67686	0.317708	ILMN_1655577,ILMN_1790962,ILMN_1667405,ILMN_1669928,ILMN_1770824,ILMN_1808226,ILMN_1769433,ILMN_1794781,ILMN_2290204,ILMN_1758613,ILMN_1722923,ILMN_2382657,ILMN_2104141,ILMN_1681657	358	404	12983	1.25672	1	0.998949	99.6432
SMART	SM00324:RhoGAP	4	0.764818	0.321206	ILMN_2290204,ILMN_1722923,ILMN_1770824,ILMN_2382657	271	67	9079	2.00011	1	0.918197	99.106
GOTERM_MF_FAT	GO:0060589~nucleoside-triphosphatase regulator activity	14	2.67686	0.348562	ILMN_1655577,ILMN_1790962,ILMN_1667405,ILMN_1669928,ILMN_1770824,ILMN_1808226,ILMN_1769433,ILMN_1794781,ILMN_2290204,ILMN_1758613,ILMN_1722923,ILMN_2382657,ILMN_2104141,ILMN_1681657	358	413	12983	1.22933	1	0.998241	99.8197
GOTERM_MF_FAT	GO:0005096~GTPase activator activity	7	1.33843	0.565976	ILMN_1769433,ILMN_2290204,ILMN_1790962,ILMN_1722923,ILMN_1770824,ILMN_1808226,ILMN_2382657	358	220	12983	1.1539	1	0.998078	99.9995
SP_PIR_KEYWORDS	GTPase activation	5	0.956023	0.616067	ILMN_2290204,ILMN_1790962,ILMN_1722923,ILMN_1770824,ILMN_2382657	514	159	19235	1.1768	1	0.958753	99.9998
Annotation Cluster 87	Enrichment Score: 0.46249837551929945
Category	Term	Count	%	PValue	Genes	List Total	Pop Hits	Pop Total	Fold Enrichment	Bonferroni	Benjamini	FDR
GOTERM_CC_FAT	GO:0034702~ion channel complex	11	2.10325	0.0624328	ILMN_1664047,ILMN_1666776,ILMN_2351269,ILMN_1652065,ILMN_1744897,ILMN_1688633,ILMN_1671392,ILMN_2154157,ILMN_1735062,ILMN_1699665,ILMN_1699121	358	205	12782	1.91582	1	0.951681	58.2548
SP_PIR_KEYWORDS	ionic channel	14	2.67686	0.0837611	ILMN_1679595,ILMN_1744897,ILMN_1671392,ILMN_1735062,ILMN_1699665,ILMN_1664047,ILMN_1666776,ILMN_2351269,ILMN_1652065,ILMN_1688633,ILMN_2154157,ILMN_1711988,ILMN_1699121,ILMN_2082865	514	318	19235	1.64752	1	0.685042	70.2529
SP_PIR_KEYWORDS	potassium channel	5	0.956023	0.154925	ILMN_1666776,ILMN_1744897,ILMN_1671392,ILMN_1735062,ILMN_1711988	514	78	19235	2.39886	1	0.784545	90.2998
GOTERM_MF_FAT	GO:0015267~channel activity	16	3.05927	0.164164	ILMN_1679595,ILMN_1744897,ILMN_1786381,ILMN_1671392,ILMN_1735062,ILMN_1699665,ILMN_1664047,ILMN_1666776,ILMN_2351269,ILMN_1652065,ILMN_1688633,ILMN_2154157,ILMN_2320330,ILMN_2082865,ILMN_1711988,ILMN_1699121	358	412	12983	1.40836	1	0.999716	92.8895
GOTERM_MF_FAT	GO:0022803~passive transmembrane transporter activity	16	3.05927	0.1667	ILMN_1679595,ILMN_1744897,ILMN_1786381,ILMN_1671392,ILMN_1735062,ILMN_1699665,ILMN_1664047,ILMN_1666776,ILMN_2351269,ILMN_1652065,ILMN_1688633,ILMN_2154157,ILMN_2320330,ILMN_2082865,ILMN_1711988,ILMN_1699121	358	413	12983	1.40495	1	0.999552	93.2009
UP_SEQ_FEATURE	region of interest:Segment H5 (pore-forming)	3	0.573614	0.172069	ILMN_1666776,ILMN_1671392,ILMN_1735062	513	28	19113	3.99185	1	0.995615	95.6866
GOTERM_MF_FAT	GO:0022838~substrate specific channel activity	15	2.86807	0.208204	ILMN_1679595,ILMN_1744897,ILMN_1786381,ILMN_1671392,ILMN_1735062,ILMN_1699665,ILMN_1664047,ILMN_1666776,ILMN_2351269,ILMN_1652065,ILMN_1688633,ILMN_2154157,ILMN_2082865,ILMN_1711988,ILMN_1699121	358	398	12983	1.36679	1	0.999002	96.7985
SP_PIR_KEYWORDS	voltage-gated channel	7	1.33843	0.212181	ILMN_1664047,ILMN_1666776,ILMN_1688633,ILMN_1671392,ILMN_1735062,ILMN_1699665,ILMN_1711988	514	150	19235	1.74637	1	0.810002	96.3316
GOTERM_CC_FAT	GO:0034705~potassium channel complex	5	0.956023	0.219442	ILMN_1666776,ILMN_1652065,ILMN_1744897,ILMN_1671392,ILMN_1735062	358	86	12782	2.07581	1	0.927871	96.5167
GOTERM_CC_FAT	GO:0008076~voltage-gated potassium channel complex	5	0.956023	0.219442	ILMN_1666776,ILMN_1652065,ILMN_1744897,ILMN_1671392,ILMN_1735062	358	86	12782	2.07581	1	0.927871	96.5167
INTERPRO	IPR003091:Voltage-dependent potassium channel	3	0.573614	0.224487	ILMN_1666776,ILMN_1671392,ILMN_1735062	452	33	16659	3.35056	1	0.972897	97.8955
GOTERM_MF_FAT	GO:0005216~ion channel activity	14	2.67686	0.264966	ILMN_1679595,ILMN_1744897,ILMN_1671392,ILMN_1735062,ILMN_1699665,ILMN_1664047,ILMN_1666776,ILMN_2351269,ILMN_1652065,ILMN_1688633,ILMN_2154157,ILMN_1711988,ILMN_1699121,ILMN_2082865	358	386	12983	1.31532	1	0.998509	98.9307
GOTERM_MF_FAT	GO:0005267~potassium channel activity	6	1.14723	0.303213	ILMN_1666776,ILMN_1652065,ILMN_1744897,ILMN_1671392,ILMN_1735062,ILMN_1711988	358	133	12983	1.63603	1	0.998991	99.5136
GOTERM_CC_FAT	GO:0034703~cation channel complex	6	1.14723	0.308999	ILMN_1664047,ILMN_1666776,ILMN_1652065,ILMN_1744897,ILMN_1671392,ILMN_1735062	358	132	12782	1.62291	1	0.955756	99.332
GOTERM_BP_FAT	GO:0006816~calcium ion transport	6	1.14723	0.339657	ILMN_1664047,ILMN_1698846,ILMN_1688801,ILMN_1740418,ILMN_1693985,ILMN_1731062	367	142	13528	1.55751	1	0.976923	99.9203
GOTERM_BP_FAT	GO:0015674~di-, tri-valent inorganic cation transport	7	1.33843	0.341407	ILMN_1664047,ILMN_2351269,ILMN_1698846,ILMN_1688801,ILMN_1740418,ILMN_1693985,ILMN_1731062	367	176	13528	1.46606	1	0.977082	99.9238
GOTERM_MF_FAT	GO:0022836~gated channel activity	11	2.10325	0.348899	ILMN_1664047,ILMN_1666776,ILMN_1679595,ILMN_1652065,ILMN_1744897,ILMN_1688633,ILMN_1671392,ILMN_2154157,ILMN_1735062,ILMN_1699665,ILMN_1711988	358	310	12983	1.28684	1	0.997962	99.821
GOTERM_BP_FAT	GO:0030001~metal ion transport	15	2.86807	0.380697	ILMN_1698846,ILMN_1676192,ILMN_1744897,ILMN_1740418,ILMN_1671392,ILMN_1805807,ILMN_1731062,ILMN_1735062,ILMN_1664047,ILMN_1666776,ILMN_2351269,ILMN_1652065,ILMN_1688801,ILMN_1693985,ILMN_1711988	367	465	13528	1.18907	1	0.982989	99.9735
GOTERM_BP_FAT	GO:0006811~ion transport	23	4.39771	0.417447	ILMN_1679595,ILMN_1698846,ILMN_1676192,ILMN_1744897,ILMN_1786381,ILMN_1740418,ILMN_1671392,ILMN_1805807,ILMN_1735062,ILMN_1731062,ILMN_1699665,ILMN_1664047,ILMN_1666776,ILMN_2351269,ILMN_1652065,ILMN_1688801,ILMN_1693985,ILMN_1688633,ILMN_2154157,ILMN_1700888,ILMN_2082865,ILMN_1699121,ILMN_1711988	367	768	13528	1.10391	1	0.987134	99.9908
GOTERM_BP_FAT	GO:0006813~potassium ion transport	6	1.14723	0.436337	ILMN_1666776,ILMN_1652065,ILMN_1744897,ILMN_1671392,ILMN_1735062,ILMN_1711988	367	160	13528	1.38229	1	0.987373	99.9948
GOTERM_MF_FAT	GO:0022832~voltage-gated channel activity	7	1.33843	0.449491	ILMN_1664047,ILMN_1666776,ILMN_1688633,ILMN_1671392,ILMN_1735062,ILMN_1699665,ILMN_1711988	358	195	12983	1.30183	1	0.998182	99.9849
GOTERM_MF_FAT	GO:0005244~voltage-gated ion channel activity	7	1.33843	0.449491	ILMN_1664047,ILMN_1666776,ILMN_1688633,ILMN_1671392,ILMN_1735062,ILMN_1699665,ILMN_1711988	358	195	12983	1.30183	1	0.998182	99.9849
UP_SEQ_FEATURE	short sequence motif:Selectivity filter	3	0.573614	0.453766	ILMN_1666776,ILMN_1671392,ILMN_1735062	513	57	19113	1.96091	1	0.999508	99.9958
SP_PIR_KEYWORDS	ion transport	17	3.25048	0.472336	ILMN_1679595,ILMN_1698846,ILMN_1676192,ILMN_1744897,ILMN_1671392,ILMN_1805807,ILMN_1735062,ILMN_1699665,ILMN_1664047,ILMN_1666776,ILMN_2351269,ILMN_1652065,ILMN_1688633,ILMN_2154157,ILMN_2082865,ILMN_1699121,ILMN_1711988	514	578	19235	1.10065	1	0.930151	99.9858
GOTERM_MF_FAT	GO:0046873~metal ion transmembrane transporter activity	10	1.91205	0.550438	ILMN_1664047,ILMN_1666776,ILMN_2351269,ILMN_1652065,ILMN_1744897,ILMN_1671392,ILMN_2154157,ILMN_1805807,ILMN_1735062,ILMN_1711988	358	328	12983	1.10565	1	0.998026	99.9992
INTERPRO	IPR005821:Ion transport	4	0.764818	0.575608	ILMN_1664047,ILMN_1666776,ILMN_1671392,ILMN_1735062	452	110	16659	1.34023	1	0.999181	99.9998
SP_PIR_KEYWORDS	potassium transport	4	0.764818	0.595519	ILMN_1666776,ILMN_1671392,ILMN_1735062,ILMN_1711988	514	115	19235	1.30164	1	0.954738	99.9996
GOTERM_MF_FAT	GO:0005261~cation channel activity	8	1.52964	0.635437	ILMN_1664047,ILMN_1666776,ILMN_1652065,ILMN_1744897,ILMN_1671392,ILMN_2154157,ILMN_1735062,ILMN_1711988	358	275	12983	1.05499	1	0.998784	100
GOTERM_BP_FAT	GO:0006812~cation transport	15	2.86807	0.639618	ILMN_1698846,ILMN_1676192,ILMN_1744897,ILMN_1740418,ILMN_1671392,ILMN_1805807,ILMN_1731062,ILMN_1735062,ILMN_1664047,ILMN_1666776,ILMN_2351269,ILMN_1652065,ILMN_1688801,ILMN_1693985,ILMN_1711988	367	553	13528	0.999847	1	0.997515	100
SP_PIR_KEYWORDS	potassium	4	0.764818	0.657041	ILMN_1666776,ILMN_1671392,ILMN_1735062,ILMN_1711988	514	126	19235	1.18801	1	0.966201	100
GOTERM_MF_FAT	GO:0030955~potassium ion binding	4	0.764818	0.688032	ILMN_1666776,ILMN_1671392,ILMN_1735062,ILMN_1711988	358	128	12983	1.13329	1	0.999056	100
GOTERM_MF_FAT	GO:0031420~alkali metal ion binding	6	1.14723	0.755681	ILMN_1666776,ILMN_1698846,ILMN_1676192,ILMN_1671392,ILMN_1735062,ILMN_1711988	358	228	12983	0.954352	1	0.999526	100
GOTERM_BP_FAT	GO:0015672~monovalent inorganic cation transport	8	1.52964	0.76156	ILMN_1666776,ILMN_1698846,ILMN_1652065,ILMN_1676192,ILMN_1744897,ILMN_1671392,ILMN_1735062,ILMN_1711988	367	318	13528	0.927322	1	0.999378	100
GOTERM_MF_FAT	GO:0005249~voltage-gated potassium channel activity	3	0.573614	0.76568	ILMN_1666776,ILMN_1671392,ILMN_1735062	358	100	12983	1.08796	1	0.999565	100
GOTERM_MF_FAT	GO:0022843~voltage-gated cation channel activity	4	0.764818	0.773734	ILMN_1664047,ILMN_1666776,ILMN_1671392,ILMN_1735062	358	147	12983	0.986813	1	0.999584	100
Annotation Cluster 88	Enrichment Score: 0.44189771180472076
Category	Term	Count	%	PValue	Genes	List Total	Pop Hits	Pop Total	Fold Enrichment	Bonferroni	Benjamini	FDR
PIR_SUPERFAMILY	PIRSF002385:B/K protein/synaptotagmin	3	0.573614	0.0469451	ILMN_1696167,ILMN_1658499,ILMN_1768705	187	14	7396	8.47517	0.999927	0.991436	45.2107
UP_SEQ_FEATURE	topological domain:Vesicular	3	0.573614	0.280902	ILMN_1696167,ILMN_1658499,ILMN_1768705	513	39	19113	2.86595	1	0.998536	99.587
UP_SEQ_FEATURE	domain:C2 1	3	0.573614	0.444725	ILMN_1696167,ILMN_1658499,ILMN_1768705	513	56	19113	1.99593	1	0.999499	99.9944
UP_SEQ_FEATURE	domain:C2 2	3	0.573614	0.444725	ILMN_1696167,ILMN_1658499,ILMN_1768705	513	56	19113	1.99593	1	0.999499	99.9944
INTERPRO	IPR018029:C2 membrane targeting protein	4	0.764818	0.550415	ILMN_1696167,ILMN_1658499,ILMN_1768705,ILMN_1742382	452	106	16659	1.3908	1	0.998951	99.9995
INTERPRO	IPR000008:C2 calcium-dependent membrane targeting	4	0.764818	0.721203	ILMN_1696167,ILMN_1658499,ILMN_1768705,ILMN_1742382	452	137	16659	1.07609	1	0.999874	100
SMART	SM00239:C2	4	0.764818	0.779185	ILMN_1696167,ILMN_1658499,ILMN_1768705,ILMN_1742382	271	137	9079	0.978156	1	0.997264	100
Annotation Cluster 89	Enrichment Score: 0.439423034890225
Category	Term	Count	%	PValue	Genes	List Total	Pop Hits	Pop Total	Fold Enrichment	Bonferroni	Benjamini	FDR
GOTERM_BP_FAT	GO:0042325~regulation of phosphorylation	18	3.44168	0.130634	ILMN_2059549,ILMN_1680434,ILMN_2120555,ILMN_1733963,ILMN_1651498,ILMN_1690884,ILMN_1764361,ILMN_1692967,ILMN_1797596,ILMN_1768506,ILMN_1772817,ILMN_1709484,ILMN_1729749,ILMN_1794781,ILMN_2154157,ILMN_1700888,ILMN_1785914,ILMN_2385298	367	466	13528	1.42382	1	0.915856	90.9879
GOTERM_BP_FAT	GO:0051338~regulation of transferase activity	15	2.86807	0.136426	ILMN_2059549,ILMN_1680434,ILMN_2120555,ILMN_1733963,ILMN_1651498,ILMN_1690884,ILMN_1764361,ILMN_1797596,ILMN_1772817,ILMN_1709484,ILMN_1729749,ILMN_1794781,ILMN_2154157,ILMN_1785914,ILMN_2385298	367	372	13528	1.48633	1	0.913026	91.9663
GOTERM_BP_FAT	GO:0019220~regulation of phosphate metabolic process	18	3.44168	0.166283	ILMN_2059549,ILMN_1680434,ILMN_2120555,ILMN_1733963,ILMN_1651498,ILMN_1690884,ILMN_1764361,ILMN_1692967,ILMN_1797596,ILMN_1768506,ILMN_1772817,ILMN_1709484,ILMN_1729749,ILMN_1794781,ILMN_2154157,ILMN_1700888,ILMN_1785914,ILMN_2385298	367	485	13528	1.36804	1	0.923999	95.6125
GOTERM_BP_FAT	GO:0051174~regulation of phosphorus metabolic process	18	3.44168	0.166283	ILMN_2059549,ILMN_1680434,ILMN_2120555,ILMN_1733963,ILMN_1651498,ILMN_1690884,ILMN_1764361,ILMN_1692967,ILMN_1797596,ILMN_1768506,ILMN_1772817,ILMN_1709484,ILMN_1729749,ILMN_1794781,ILMN_2154157,ILMN_1700888,ILMN_1785914,ILMN_2385298	367	485	13528	1.36804	1	0.923999	95.6125
GOTERM_BP_FAT	GO:0043549~regulation of kinase activity	14	2.67686	0.170423	ILMN_2059549,ILMN_1680434,ILMN_2120555,ILMN_1733963,ILMN_1651498,ILMN_1764361,ILMN_1797596,ILMN_1772817,ILMN_1709484,ILMN_1729749,ILMN_1794781,ILMN_2154157,ILMN_1785914,ILMN_2385298	367	357	13528	1.44553	1	0.926504	95.9724
GOTERM_BP_FAT	GO:0051347~positive regulation of transferase activity	9	1.72084	0.323233	ILMN_2059549,ILMN_1772817,ILMN_2120555,ILMN_1794781,ILMN_1733963,ILMN_2154157,ILMN_1651498,ILMN_1690884,ILMN_2385298	367	240	13528	1.38229	1	0.975203	99.8784
GOTERM_BP_FAT	GO:0045859~regulation of protein kinase activity	12	2.29446	0.330154	ILMN_1764361,ILMN_1680434,ILMN_2059549,ILMN_1797596,ILMN_1709484,ILMN_1772817,ILMN_1729749,ILMN_2120555,ILMN_1733963,ILMN_2154157,ILMN_1651498,ILMN_1785914	367	345	13528	1.28212	1	0.974588	99.8981
GOTERM_BP_FAT	GO:0033674~positive regulation of kinase activity	8	1.52964	0.43247	ILMN_2059549,ILMN_1772817,ILMN_2120555,ILMN_1794781,ILMN_1733963,ILMN_2154157,ILMN_1651498,ILMN_2385298	367	231	13528	1.27657	1	0.987132	99.9941
KEGG_PATHWAY	hsa04010:MAPK signaling pathway	8	1.52964	0.520684	ILMN_1764361,ILMN_1664047,ILMN_1680434,ILMN_1746769,ILMN_1697654,ILMN_1772817,ILMN_1651498,ILMN_1681657	130	267	5085	1.172	1	0.958286	99.9747
GOTERM_BP_FAT	GO:0043405~regulation of MAP kinase activity	5	0.956023	0.532664	ILMN_1764361,ILMN_1680434,ILMN_2059549,ILMN_1797596,ILMN_1733963	367	141	13528	1.30713	1	0.993694	99.9998
GOTERM_BP_FAT	GO:0000165~MAPKKK cascade	6	1.14723	0.559191	ILMN_1764361,ILMN_1680434,ILMN_2059549,ILMN_1772817,ILMN_1733963,ILMN_1651498	367	184	13528	1.20199	1	0.995161	99.9999
GOTERM_BP_FAT	GO:0032147~activation of protein kinase activity	4	0.764818	0.599648	ILMN_1772817,ILMN_2120555,ILMN_2154157,ILMN_1651498	367	114	13528	1.29337	1	0.996587	100
GOTERM_BP_FAT	GO:0043085~positive regulation of catalytic activity	14	2.67686	0.65499	ILMN_2059549,ILMN_1775224,ILMN_1760088,ILMN_2120555,ILMN_1740418,ILMN_1733963,ILMN_1651498,ILMN_1690884,ILMN_1747251,ILMN_1772817,ILMN_1794781,ILMN_2154157,ILMN_1725271,ILMN_2385298	367	520	13528	0.992412	1	0.997856	100
GOTERM_BP_FAT	GO:0007243~protein kinase cascade	10	1.91205	0.674578	ILMN_1764361,ILMN_1680434,ILMN_2059549,ILMN_1709085,ILMN_1779800,ILMN_1772817,ILMN_1733963,ILMN_1651498,ILMN_1756755,ILMN_1681657	367	370	13528	0.996244	1	0.998292	100
GOTERM_BP_FAT	GO:0045860~positive regulation of protein kinase activity	6	1.14723	0.725288	ILMN_2059549,ILMN_1772817,ILMN_2120555,ILMN_1733963,ILMN_2154157,ILMN_1651498	367	223	13528	0.991777	1	0.998976	100
GOTERM_BP_FAT	GO:0044093~positive regulation of molecular function	14	2.67686	0.806504	ILMN_2059549,ILMN_1775224,ILMN_1760088,ILMN_2120555,ILMN_1740418,ILMN_1733963,ILMN_1651498,ILMN_1690884,ILMN_1747251,ILMN_1772817,ILMN_1794781,ILMN_2154157,ILMN_1725271,ILMN_2385298	367	586	13528	0.880639	1	0.999659	100
Annotation Cluster 90	Enrichment Score: 0.4318004524786458
Category	Term	Count	%	PValue	Genes	List Total	Pop Hits	Pop Total	Fold Enrichment	Bonferroni	Benjamini	FDR
UP_SEQ_FEATURE	domain:PH 2	3	0.573614	0.260908	ILMN_1699254,ILMN_1655577,ILMN_2104141	513	37	19113	3.02086	1	0.998185	99.3481
UP_SEQ_FEATURE	domain:PH 1	3	0.573614	0.270907	ILMN_1699254,ILMN_1655577,ILMN_2104141	513	38	19113	2.94137	1	0.998228	99.4804
INTERPRO	IPR011993:Pleckstrin homology-type	8	1.52964	0.716622	ILMN_1680434,ILMN_1783231,ILMN_1759330,ILMN_1699254,ILMN_1655577,ILMN_1754921,ILMN_2382657,ILMN_2104141	452	303	16659	0.973101	1	0.99987	100
Annotation Cluster 91	Enrichment Score: 0.43175926499766637
Category	Term	Count	%	PValue	Genes	List Total	Pop Hits	Pop Total	Fold Enrichment	Bonferroni	Benjamini	FDR
GOTERM_BP_FAT	GO:0001570~vasculogenesis	3	0.573614	0.304935	ILMN_1691641,ILMN_1682034,ILMN_1686405	367	41	13528	2.69715	1	0.971138	99.8076
GOTERM_BP_FAT	GO:0048514~blood vessel morphogenesis	8	1.52964	0.34275	ILMN_1774207,ILMN_1680320,ILMN_1691641,ILMN_1664330,ILMN_1775224,ILMN_1682034,ILMN_1686405,ILMN_1680987	367	211	13528	1.39757	1	0.977114	99.9265
GOTERM_BP_FAT	GO:0001944~vasculature development	9	1.72084	0.367445	ILMN_1774207,ILMN_1680320,ILMN_1691641,ILMN_1664330,ILMN_1775224,ILMN_1682034,ILMN_1686405,ILMN_1712537,ILMN_1680987	367	251	13528	1.32171	1	0.981287	99.9619
GOTERM_BP_FAT	GO:0001525~angiogenesis	6	1.14723	0.371944	ILMN_1774207,ILMN_1680320,ILMN_1664330,ILMN_1775224,ILMN_1686405,ILMN_1680987	367	148	13528	1.49437	1	0.981788	99.9663
GOTERM_BP_FAT	GO:0001568~blood vessel development	8	1.52964	0.485678	ILMN_1774207,ILMN_1680320,ILMN_1691641,ILMN_1664330,ILMN_1775224,ILMN_1682034,ILMN_1686405,ILMN_1680987	367	245	13528	1.20363	1	0.990546	99.9989
Annotation Cluster 92	Enrichment Score: 0.4282714253436354
Category	Term	Count	%	PValue	Genes	List Total	Pop Hits	Pop Total	Fold Enrichment	Bonferroni	Benjamini	FDR
GOTERM_BP_FAT	GO:0009582~detection of abiotic stimulus	4	0.764818	0.257231	ILMN_1783231,ILMN_2407564,ILMN_1655974,ILMN_2177156,ILMN_1690621	367	65	13528	2.26837	1	0.961098	99.3977
GOTERM_BP_FAT	GO:0009581~detection of external stimulus	4	0.764818	0.323855	ILMN_1783231,ILMN_2407564,ILMN_1655974,ILMN_2177156,ILMN_1690621	367	74	13528	1.99249	1	0.974985	99.8803
GOTERM_BP_FAT	GO:0051606~detection of stimulus	4	0.764818	0.623033	ILMN_1783231,ILMN_2407564,ILMN_1655974,ILMN_2177156,ILMN_1690621	367	118	13528	1.24953	1	0.99723	100
Annotation Cluster 93	Enrichment Score: 0.4221416228769856
Category	Term	Count	%	PValue	Genes	List Total	Pop Hits	Pop Total	Fold Enrichment	Bonferroni	Benjamini	FDR
GOTERM_BP_FAT	GO:0008156~negative regulation of DNA replication	3	0.573614	0.174714	ILMN_1768506,ILMN_1709484,ILMN_1785914	367	28	13528	3.9494	1	0.927767	96.3159
GOTERM_BP_FAT	GO:0051053~negative regulation of DNA metabolic process	3	0.573614	0.284791	ILMN_1768506,ILMN_1709484,ILMN_1785914	367	39	13528	2.83546	1	0.968318	99.6856
GOTERM_BP_FAT	GO:0006275~regulation of DNA replication	3	0.573614	0.503094	ILMN_1768506,ILMN_1709484,ILMN_1785914	367	62	13528	1.7836	1	0.99192	99.9994
GOTERM_BP_FAT	GO:0051052~regulation of DNA metabolic process	3	0.573614	0.818335	ILMN_1768506,ILMN_1709484,ILMN_1785914	367	114	13528	0.970027	1	0.999706	100
Annotation Cluster 94	Enrichment Score: 0.4145326324901359
Category	Term	Count	%	PValue	Genes	List Total	Pop Hits	Pop Total	Fold Enrichment	Bonferroni	Benjamini	FDR
SP_PIR_KEYWORDS	Endocytosis	6	1.14723	0.113809	ILMN_1661491,ILMN_1754600,ILMN_2060115,ILMN_1760990,ILMN_1751020,ILMN_1679256	514	96	19235	2.33889	1	0.733438	81.2616
GOTERM_BP_FAT	GO:0010324~membrane invagination	8	1.52964	0.383893	ILMN_1661491,ILMN_1754600,ILMN_1712582,ILMN_2060115,ILMN_1760990,ILMN_2149782,ILMN_1751020,ILMN_1679256	367	220	13528	1.3404	1	0.983434	99.9758
GOTERM_BP_FAT	GO:0006897~endocytosis	8	1.52964	0.383893	ILMN_1661491,ILMN_1754600,ILMN_1712582,ILMN_2060115,ILMN_1760990,ILMN_2149782,ILMN_1751020,ILMN_1679256	367	220	13528	1.3404	1	0.983434	99.9758
GOTERM_BP_FAT	GO:0006898~receptor-mediated endocytosis	3	0.573614	0.422125	ILMN_1712582,ILMN_2060115,ILMN_2149782	367	53	13528	2.08647	1	0.986843	99.992
GOTERM_BP_FAT	GO:0016044~membrane organization	11	2.10325	0.584376	ILMN_1733746,ILMN_1661491,ILMN_1754600,ILMN_1712582,ILMN_2060115,ILMN_1759910,ILMN_1760990,ILMN_2149782,ILMN_1751020,ILMN_1679256,ILMN_2320330	367	381	13528	1.06423	1	0.996049	100
GOTERM_BP_FAT	GO:0016192~vesicle-mediated transport	14	2.67686	0.787177	ILMN_1680434,ILMN_1731206,ILMN_1651499,ILMN_1661491,ILMN_1658499,ILMN_1754600,ILMN_1712582,ILMN_2060115,ILMN_1760990,ILMN_1679256,ILMN_1696167,ILMN_2149782,ILMN_1751020,ILMN_1742382	367	576	13528	0.895928	1	0.999543	100
Annotation Cluster 95	Enrichment Score: 0.41053630456447915
Category	Term	Count	%	PValue	Genes	List Total	Pop Hits	Pop Total	Fold Enrichment	Bonferroni	Benjamini	FDR
GOTERM_BP_FAT	GO:0046903~secretion	11	2.10325	0.296736	ILMN_1696167,ILMN_2059549,ILMN_1731206,ILMN_2199439,ILMN_2162253,ILMN_1682015,ILMN_1786381,ILMN_2154157,ILMN_1757081,ILMN_1768705,ILMN_1742382	367	300	13528	1.35157	1	0.970303	99.7646
GOTERM_BP_FAT	GO:0003001~generation of a signal involved in cell-cell signaling	4	0.764818	0.405188	ILMN_2059549,ILMN_1682015,ILMN_1757081,ILMN_1768705	367	85	13528	1.73464	1	0.98604	99.9868
GOTERM_BP_FAT	GO:0032940~secretion by cell	7	1.33843	0.487937	ILMN_1696167,ILMN_2059549,ILMN_1731206,ILMN_1682015,ILMN_1757081,ILMN_1768705,ILMN_1742382	367	207	13528	1.24651	1	0.990682	99.999
Annotation Cluster 96	Enrichment Score: 0.40692572747630723
Category	Term	Count	%	PValue	Genes	List Total	Pop Hits	Pop Total	Fold Enrichment	Bonferroni	Benjamini	FDR
GOTERM_CC_FAT	GO:0005578~proteinaceous extracellular matrix	12	2.29446	0.286778	ILMN_1663399,ILMN_1811387,ILMN_1685122,ILMN_1688642,ILMN_1676616,ILMN_1656171,ILMN_2051972,ILMN_1805543,ILMN_1721495,ILMN_2165463,ILMN_1719755,ILMN_1736078	358	320	12782	1.3389	1	0.958283	98.9742
GOTERM_CC_FAT	GO:0044421~extracellular region part	30	5.73614	0.353137	ILMN_1797519,ILMN_1688543,ILMN_2060115,ILMN_1731062,ILMN_1721495,ILMN_2198912,ILMN_1736078,ILMN_1811387,ILMN_1715463,ILMN_1685122,ILMN_1676616,ILMN_2051972,ILMN_1700888,ILMN_1805543,ILMN_1781256,ILMN_1796461,ILMN_2210111,ILMN_1660317,ILMN_1746769,ILMN_1789007,ILMN_1656171,ILMN_1712537,ILMN_1690884,ILMN_2165463,ILMN_1719755,ILMN_1774207,ILMN_1663399,ILMN_2199439,ILMN_1688642,ILMN_1764577	358	960	12782	1.11575	1	0.964314	99.7269
GOTERM_CC_FAT	GO:0031012~extracellular matrix	12	2.29446	0.372621	ILMN_1663399,ILMN_1811387,ILMN_1685122,ILMN_1688642,ILMN_1676616,ILMN_1656171,ILMN_2051972,ILMN_1805543,ILMN_1721495,ILMN_2165463,ILMN_1719755,ILMN_1736078	358	345	12782	1.24188	1	0.964363	99.8196
SP_PIR_KEYWORDS	extracellular matrix	7	1.33843	0.624511	ILMN_1811387,ILMN_1685122,ILMN_1688642,ILMN_1656171,ILMN_1805543,ILMN_2165463,ILMN_1719755	514	241	19235	1.08695	1	0.959501	99.9999
Annotation Cluster 97	Enrichment Score: 0.40613124833287473
Category	Term	Count	%	PValue	Genes	List Total	Pop Hits	Pop Total	Fold Enrichment	Bonferroni	Benjamini	FDR
INTERPRO	IPR013032:EGF-like region, conserved site	12	2.29446	0.173863	ILMN_1797519,ILMN_1688184,ILMN_1775931,ILMN_1725417,ILMN_1688642,ILMN_2060115,ILMN_1690223,ILMN_1753287,ILMN_1730645,ILMN_1692261,ILMN_1719755,ILMN_1736078	452	293	16659	1.50947	1	0.973062	94.5015
INTERPRO	IPR006210:EGF-like	9	1.72084	0.179553	ILMN_1797519,ILMN_1688184,ILMN_1725417,ILMN_2060115,ILMN_1690223,ILMN_1753287,ILMN_1730645,ILMN_1719755,ILMN_1736078	452	201	16659	1.65028	1	0.971627	95.0494
UP_SEQ_FEATURE	domain:EGF-like 4	4	0.764818	0.202988	ILMN_1797519,ILMN_1725417,ILMN_1753287,ILMN_1736078	513	58	19113	2.56947	1	0.996547	97.7109
UP_SEQ_FEATURE	domain:EGF-like 1	6	1.14723	0.219593	ILMN_1797519,ILMN_1725417,ILMN_1690223,ILMN_1753287,ILMN_1719755,ILMN_1736078	513	120	19113	1.86287	1	0.996139	98.3877
SMART	SM00181:EGF	9	1.72084	0.249971	ILMN_1797519,ILMN_1688184,ILMN_1725417,ILMN_2060115,ILMN_1690223,ILMN_1753287,ILMN_1730645,ILMN_1719755,ILMN_1736078	271	201	9079	1.50008	1	0.888814	96.9869
SP_PIR_KEYWORDS	egf-like domain	9	1.72084	0.271221	ILMN_1797519,ILMN_1688184,ILMN_1725417,ILMN_2060115,ILMN_1690223,ILMN_1753287,ILMN_1730645,ILMN_1719755,ILMN_1736078	514	230	19235	1.46435	1	0.844985	98.7538
UP_SEQ_FEATURE	domain:EGF-like 3	4	0.764818	0.325795	ILMN_1797519,ILMN_1725417,ILMN_1753287,ILMN_1719755	513	75	19113	1.98706	1	0.998916	99.8588
INTERPRO	IPR000742:EGF-like, type 3	7	1.33843	0.428652	ILMN_1797519,ILMN_1725417,ILMN_1690223,ILMN_1753287,ILMN_1730645,ILMN_1719755,ILMN_1736078	452	194	16659	1.32986	1	0.997027	99.9797
INTERPRO	IPR006209:EGF	5	0.956023	0.451627	ILMN_1797519,ILMN_1690223,ILMN_1753287,ILMN_1730645,ILMN_1719755	452	127	16659	1.45103	1	0.997698	99.9891
UP_SEQ_FEATURE	domain:EGF-like 2; calcium-binding	3	0.573614	0.453766	ILMN_1725417,ILMN_1719755,ILMN_1736078	513	57	19113	1.96091	1	0.999508	99.9958
INTERPRO	IPR001881:EGF-like calcium-binding	4	0.764818	0.483792	ILMN_1797519,ILMN_1725417,ILMN_1719755,ILMN_1736078	452	96	16659	1.53567	1	0.998232	99.9956
INTERPRO	IPR013111:EGF, extracellular	3	0.573614	0.511886	ILMN_1797519,ILMN_1725417,ILMN_1753287	452	63	16659	1.75506	1	0.998548	99.9981
SMART	SM00179:EGF_CA	4	0.764818	0.547614	ILMN_1797519,ILMN_1725417,ILMN_1719755,ILMN_1736078	271	96	9079	1.39591	1	0.980148	99.9936
INTERPRO	IPR013091:EGF calcium-binding	3	0.573614	0.584252	ILMN_1725417,ILMN_1719755,ILMN_1736078	452	72	16659	1.53567	1	0.999124	99.9998
UP_SEQ_FEATURE	domain:EGF-like	3	0.573614	0.607901	ILMN_1688184,ILMN_2060115,ILMN_1730645	513	76	19113	1.47068	1	0.999943	100
UP_SEQ_FEATURE	domain:EGF-like 2	3	0.573614	0.686957	ILMN_1797519,ILMN_1690223,ILMN_1753287	513	88	19113	1.27014	1	0.99999	100
INTERPRO	IPR018097:EGF-like calcium-binding, conserved site	3	0.573614	0.737528	ILMN_1725417,ILMN_1719755,ILMN_1736078	452	96	16659	1.15176	1	0.999902	100
INTERPRO	IPR000152:EGF-type aspartate/asparagine hydroxylation conserved site	3	0.573614	0.742725	ILMN_1797519,ILMN_1725417,ILMN_1719755	452	97	16659	1.13988	1	0.999898	100
Annotation Cluster 98	Enrichment Score: 0.400823782414292
Category	Term	Count	%	PValue	Genes	List Total	Pop Hits	Pop Total	Fold Enrichment	Bonferroni	Benjamini	FDR
GOTERM_BP_FAT	GO:0043086~negative regulation of catalytic activity	11	2.10325	0.217169	ILMN_1764361,ILMN_1680434,ILMN_1688543,ILMN_1797596,ILMN_1775224,ILMN_1740418,ILMN_2120555,ILMN_1789007,ILMN_1651498,ILMN_1690884,ILMN_1729212	367	277	13528	1.4638	1	0.947498	98.514
GOTERM_BP_FAT	GO:0043407~negative regulation of MAP kinase activity	3	0.573614	0.254488	ILMN_1764361,ILMN_1680434,ILMN_1797596	367	36	13528	3.07175	1	0.960909	99.3583
GOTERM_BP_FAT	GO:0006469~negative regulation of protein kinase activity	4	0.764818	0.419724	ILMN_1764361,ILMN_1680434,ILMN_1797596,ILMN_1651498	367	87	13528	1.69476	1	0.987089	99.9914
GOTERM_BP_FAT	GO:0044092~negative regulation of molecular function	11	2.10325	0.421575	ILMN_1764361,ILMN_1680434,ILMN_1688543,ILMN_1797596,ILMN_1775224,ILMN_1740418,ILMN_2120555,ILMN_1789007,ILMN_1651498,ILMN_1690884,ILMN_1729212	367	334	13528	1.21399	1	0.98697	99.9918
GOTERM_BP_FAT	GO:0033673~negative regulation of kinase activity	4	0.764818	0.441299	ILMN_1764361,ILMN_1680434,ILMN_1797596,ILMN_1651498	367	90	13528	1.63827	1	0.987793	99.9955
GOTERM_BP_FAT	GO:0051348~negative regulation of transferase activity	4	0.764818	0.483462	ILMN_1764361,ILMN_1680434,ILMN_1797596,ILMN_1651498	367	96	13528	1.53588	1	0.990414	99.9988
GOTERM_BP_FAT	GO:0043405~regulation of MAP kinase activity	5	0.956023	0.532664	ILMN_1764361,ILMN_1680434,ILMN_2059549,ILMN_1797596,ILMN_1733963	367	141	13528	1.30713	1	0.993694	99.9998
GOTERM_BP_FAT	GO:0000165~MAPKKK cascade	6	1.14723	0.559191	ILMN_1764361,ILMN_1680434,ILMN_2059549,ILMN_1772817,ILMN_1733963,ILMN_1651498	367	184	13528	1.20199	1	0.995161	99.9999
Annotation Cluster 99	Enrichment Score: 0.3891276108385032
Category	Term	Count	%	PValue	Genes	List Total	Pop Hits	Pop Total	Fold Enrichment	Bonferroni	Benjamini	FDR
GOTERM_BP_FAT	GO:0051329~interphase of mitotic cell cycle	5	0.956023	0.304219	ILMN_1660222,ILMN_1709484,ILMN_1741801,ILMN_2120965,ILMN_1785914	367	103	13528	1.78937	1	0.971348	99.8042
GOTERM_BP_FAT	GO:0051325~interphase	5	0.956023	0.32262	ILMN_1660222,ILMN_1709484,ILMN_1741801,ILMN_2120965,ILMN_1785914	367	106	13528	1.73873	1	0.975425	99.8765
GOTERM_BP_FAT	GO:0000278~mitotic cell cycle	12	2.29446	0.417934	ILMN_1660222,ILMN_1767414,ILMN_1709484,ILMN_1736816,ILMN_1762281,ILMN_1741801,ILMN_1776577,ILMN_2120965,ILMN_1716553,ILMN_1785914,ILMN_2334205,ILMN_2141259	367	370	13528	1.19549	1	0.986995	99.9909
GOTERM_BP_FAT	GO:0051726~regulation of cell cycle	9	1.72084	0.676867	ILMN_1665425,ILMN_1660222,ILMN_1709484,ILMN_1729749,ILMN_1741801,ILMN_1651498,ILMN_1785914,ILMN_1725271,ILMN_2166457	367	331	13528	1.00226	1	0.998298	100
Annotation Cluster 100	Enrichment Score: 0.3790259624137107
Category	Term	Count	%	PValue	Genes	List Total	Pop Hits	Pop Total	Fold Enrichment	Bonferroni	Benjamini	FDR
GOTERM_MF_FAT	GO:0016455~RNA polymerase II transcription mediator activity	3	0.573614	0.189139	ILMN_2195703,ILMN_1750062,ILMN_1730329	358	29	12983	3.75159	1	0.998988	95.4535
GOTERM_MF_FAT	GO:0030374~ligand-dependent nuclear receptor transcription coactivator activity	3	0.573614	0.260433	ILMN_2195703,ILMN_1750062,ILMN_1730329	358	36	12983	3.02211	1	0.99866	98.8293
GOTERM_MF_FAT	GO:0003713~transcription coactivator activity	8	1.52964	0.374792	ILMN_2195703,ILMN_1750062,ILMN_1814657,ILMN_1730329,ILMN_2349006,ILMN_1768793,ILMN_2120965,ILMN_1680987	358	214	12983	1.35571	1	0.997927	99.9016
GOTERM_MF_FAT	GO:0016251~general RNA polymerase II transcription factor activity	3	0.573614	0.40151	ILMN_2195703,ILMN_1750062,ILMN_1730329	358	50	12983	2.17592	1	0.99822	99.9483
GOTERM_BP_FAT	GO:0030518~steroid hormone receptor signaling pathway	3	0.573614	0.467995	ILMN_2195703,ILMN_1750062,ILMN_1730329	367	58	13528	1.90661	1	0.989628	99.9981
GOTERM_BP_FAT	GO:0030522~intracellular receptor-mediated signaling pathway	3	0.573614	0.606337	ILMN_2195703,ILMN_1750062,ILMN_1730329	367	75	13528	1.47444	1	0.996757	100
GOTERM_MF_FAT	GO:0035257~nuclear hormone receptor binding	3	0.573614	0.62962	ILMN_2195703,ILMN_1750062,ILMN_1730329	358	77	12983	1.41294	1	0.998927	100
GOTERM_MF_FAT	GO:0051427~hormone receptor binding	3	0.573614	0.701123	ILMN_2195703,ILMN_1750062,ILMN_1730329	358	88	12983	1.23632	1	0.999097	100
Annotation Cluster 101	Enrichment Score: 0.37752202307060223
Category	Term	Count	%	PValue	Genes	List Total	Pop Hits	Pop Total	Fold Enrichment	Bonferroni	Benjamini	FDR
GOTERM_BP_FAT	GO:0006259~DNA metabolic process	20	3.82409	0.0938307	ILMN_2277537,ILMN_1675617,ILMN_2246154,ILMN_1669842,ILMN_1784860,ILMN_1707945,ILMN_1658027,ILMN_1694582,ILMN_2404112,ILMN_1741801,ILMN_2380967,ILMN_1651498,ILMN_1750102,ILMN_1692433,ILMN_1709484,ILMN_1740083,ILMN_2137084,ILMN_2401352,ILMN_1776577,ILMN_1785914	367	506	13528	1.45696	1	0.879582	81.6186
GOTERM_BP_FAT	GO:0006310~DNA recombination	5	0.956023	0.316476	ILMN_1750102,ILMN_1692433,ILMN_1709484,ILMN_1658027,ILMN_1694582	367	105	13528	1.75529	1	0.97368	99.8557
GOTERM_BP_FAT	GO:0006281~DNA repair	10	1.91205	0.357255	ILMN_2277537,ILMN_1750102,ILMN_1692433,ILMN_1669842,ILMN_1784860,ILMN_1709484,ILMN_1658027,ILMN_1694582,ILMN_2401352,ILMN_1651498	367	284	13528	1.29792	1	0.979212	99.9499
SP_PIR_KEYWORDS	dna repair	6	1.14723	0.579319	ILMN_2277537,ILMN_1750102,ILMN_1669842,ILMN_1658027,ILMN_1694582,ILMN_2401352	514	191	19235	1.17557	1	0.952285	99.9994
SP_PIR_KEYWORDS	DNA damage	6	1.14723	0.641726	ILMN_2277537,ILMN_1750102,ILMN_1669842,ILMN_1658027,ILMN_1694582,ILMN_2401352	514	205	19235	1.09528	1	0.963251	99.9999
GOTERM_BP_FAT	GO:0006974~response to DNA damage stimulus	10	1.91205	0.683794	ILMN_2277537,ILMN_1750102,ILMN_1692433,ILMN_1669842,ILMN_1784860,ILMN_1709484,ILMN_1658027,ILMN_1694582,ILMN_2401352,ILMN_1651498	367	373	13528	0.988232	1	0.998381	100
GOTERM_BP_FAT	GO:0033554~cellular response to stress	13	2.48566	0.844284	ILMN_2059549,ILMN_1680434,ILMN_2277537,ILMN_1669842,ILMN_1784860,ILMN_1694582,ILMN_1658027,ILMN_1659086,ILMN_1651498,ILMN_1750102,ILMN_1692433,ILMN_1709484,ILMN_2401352	367	566	13528	0.846632	1	0.999827	100
Annotation Cluster 102	Enrichment Score: 0.352521998476426
Category	Term	Count	%	PValue	Genes	List Total	Pop Hits	Pop Total	Fold Enrichment	Bonferroni	Benjamini	FDR
GOTERM_MF_FAT	GO:0042802~identical protein binding	21	4.0153	0.311562	ILMN_1665691,ILMN_1688543,ILMN_1661491,ILMN_1659086,ILMN_1769779,ILMN_1760990,ILMN_1690884,ILMN_1680987,ILMN_1800611,ILMN_1662932,ILMN_2241187,ILMN_1692967,ILMN_1791826,ILMN_1728799,ILMN_1810915,ILMN_1754858,ILMN_2377669,ILMN_1700888,ILMN_1712461,ILMN_1763433,ILMN_2166457	358	640	12983	1.18996	1	0.998999	99.5928
GOTERM_MF_FAT	GO:0042803~protein homodimerization activity	11	2.10325	0.443386	ILMN_2241187,ILMN_1665691,ILMN_1692967,ILMN_1688543,ILMN_1810915,ILMN_2377669,ILMN_1712461,ILMN_1700888,ILMN_1763433,ILMN_1680987,ILMN_2166457	358	334	12983	1.19437	1	0.998376	99.9823
GOTERM_MF_FAT	GO:0046983~protein dimerization activity	15	2.86807	0.634027	ILMN_1665691,ILMN_1688543,ILMN_2246154,ILMN_1699665,ILMN_1680987,ILMN_2241187,ILMN_1699772,ILMN_1692967,ILMN_1810915,ILMN_1784467,ILMN_2377669,ILMN_1700888,ILMN_1712461,ILMN_1763433,ILMN_2166457	358	542	12983	1.00365	1	0.998843	100
Annotation Cluster 103	Enrichment Score: 0.3519533955999419
Category	Term	Count	%	PValue	Genes	List Total	Pop Hits	Pop Total	Fold Enrichment	Bonferroni	Benjamini	FDR
GOTERM_BP_FAT	GO:0046632~alpha-beta T cell differentiation	3	0.573614	0.0536061	ILMN_2059549,ILMN_1709484,ILMN_1760509	367	14	13528	7.89879	1	0.845229	61.2164
GOTERM_BP_FAT	GO:0046631~alpha-beta T cell activation	3	0.573614	0.0840219	ILMN_2059549,ILMN_1709484,ILMN_1760509	367	18	13528	6.14351	1	0.872921	77.8813
GOTERM_BP_FAT	GO:0030217~T cell differentiation	4	0.764818	0.257231	ILMN_2059549,ILMN_1659800,ILMN_1709484,ILMN_1760509	367	65	13528	2.26837	1	0.961098	99.3977
GOTERM_BP_FAT	GO:0042110~T cell activation	5	0.956023	0.44521	ILMN_2059549,ILMN_1659800,ILMN_1709484,ILMN_1760509,ILMN_1662932	367	126	13528	1.46274	1	0.98803	99.996
GOTERM_BP_FAT	GO:0030098~lymphocyte differentiation	4	0.764818	0.530649	ILMN_2059549,ILMN_1659800,ILMN_1709484,ILMN_1760509	367	103	13528	1.4315	1	0.993619	99.9998
GOTERM_BP_FAT	GO:0046649~lymphocyte activation	6	1.14723	0.628805	ILMN_2059549,ILMN_1659800,ILMN_1709484,ILMN_1723480,ILMN_1760509,ILMN_1662932	367	199	13528	1.11139	1	0.99729	100
GOTERM_BP_FAT	GO:0002521~leukocyte differentiation	4	0.764818	0.692446	ILMN_2059549,ILMN_1659800,ILMN_1709484,ILMN_1760509	367	131	13528	1.12553	1	0.998454	100
GOTERM_BP_FAT	GO:0045321~leukocyte activation	6	1.14723	0.787906	ILMN_2059549,ILMN_1659800,ILMN_1709484,ILMN_1723480,ILMN_1760509,ILMN_1662932	367	242	13528	0.91391	1	0.999533	100
GOTERM_BP_FAT	GO:0002520~immune system development	6	1.14723	0.871633	ILMN_2059549,ILMN_1659800,ILMN_1709484,ILMN_1694582,ILMN_1760509,ILMN_1686405	367	276	13528	0.801327	1	0.999914	100
GOTERM_BP_FAT	GO:0030097~hemopoiesis	5	0.956023	0.885502	ILMN_2059549,ILMN_1659800,ILMN_1709484,ILMN_1760509,ILMN_1686405	367	236	13528	0.780954	1	0.999935	100
GOTERM_BP_FAT	GO:0001775~cell activation	6	1.14723	0.891929	ILMN_2059549,ILMN_1659800,ILMN_1709484,ILMN_1723480,ILMN_1760509,ILMN_1662932	367	287	13528	0.770614	1	0.999944	100
GOTERM_BP_FAT	GO:0048534~hemopoietic or lymphoid organ development	5	0.956023	0.924754	ILMN_2059549,ILMN_1659800,ILMN_1709484,ILMN_1760509,ILMN_1686405	367	260	13528	0.708866	1	0.999985	100
Annotation Cluster 104	Enrichment Score: 0.3404474408643405
Category	Term	Count	%	PValue	Genes	List Total	Pop Hits	Pop Total	Fold Enrichment	Bonferroni	Benjamini	FDR
GOTERM_BP_FAT	GO:0015837~amine transport	6	1.14723	0.2154	ILMN_2059549,ILMN_2241187,ILMN_1810533,ILMN_1712582,ILMN_1671355,ILMN_1660730	367	118	13528	1.87429	1	0.947939	98.4552
GOTERM_BP_FAT	GO:0006865~amino acid transport	4	0.764818	0.441299	ILMN_1810533,ILMN_1712582,ILMN_1671355,ILMN_1660730	367	90	13528	1.63827	1	0.987793	99.9955
GOTERM_MF_FAT	GO:0015171~amino acid transmembrane transporter activity	3	0.573614	0.485479	ILMN_1810533,ILMN_1671355,ILMN_1660730	358	59	12983	1.844	1	0.99786	99.9944
GOTERM_BP_FAT	GO:0046942~carboxylic acid transport	5	0.956023	0.56571	ILMN_1810533,ILMN_1676192,ILMN_1712582,ILMN_1671355,ILMN_1660730	367	147	13528	1.25378	1	0.995451	99.9999
GOTERM_BP_FAT	GO:0015849~organic acid transport	5	0.956023	0.571093	ILMN_1810533,ILMN_1676192,ILMN_1712582,ILMN_1671355,ILMN_1660730	367	148	13528	1.24531	1	0.9955	100
GOTERM_MF_FAT	GO:0005275~amine transmembrane transporter activity	3	0.573614	0.607948	ILMN_1810533,ILMN_1671355,ILMN_1660730	358	74	12983	1.47022	1	0.998742	99.9999
Annotation Cluster 105	Enrichment Score: 0.3400514636273144
Category	Term	Count	%	PValue	Genes	List Total	Pop Hits	Pop Total	Fold Enrichment	Bonferroni	Benjamini	FDR
GOTERM_MF_FAT	GO:0008509~anion transmembrane transporter activity	6	1.14723	0.379511	ILMN_2351269,ILMN_1676192,ILMN_1786381,ILMN_1688633,ILMN_1699665,ILMN_1699121	358	147	12983	1.48022	1	0.997849	99.912
GOTERM_BP_FAT	GO:0015698~inorganic anion transport	4	0.764818	0.462559	ILMN_1786381,ILMN_1688633,ILMN_1700888,ILMN_1699665	367	93	13528	1.58542	1	0.989017	99.9977
GOTERM_BP_FAT	GO:0006820~anion transport	5	0.956023	0.543819	ILMN_1676192,ILMN_1786381,ILMN_1688633,ILMN_1700888,ILMN_1699665	367	143	13528	1.28885	1	0.994442	99.9999
Annotation Cluster 106	Enrichment Score: 0.33683750620434283
Category	Term	Count	%	PValue	Genes	List Total	Pop Hits	Pop Total	Fold Enrichment	Bonferroni	Benjamini	FDR
GOTERM_CC_FAT	GO:0008021~synaptic vesicle	4	0.764818	0.357019	ILMN_1696167,ILMN_1805807,ILMN_1757081,ILMN_1768705	358	76	12782	1.87915	1	0.9632	99.7483
GOTERM_CC_FAT	GO:0044456~synapse part	9	1.72084	0.382602	ILMN_1696167,ILMN_1679595,ILMN_2154157,ILMN_1805807,ILMN_1769195,ILMN_1757081,ILMN_1768705,ILMN_1729212,ILMN_1676215	358	246	12782	1.30624	1	0.963314	99.8548
GOTERM_CC_FAT	GO:0030135~coated vesicle	6	1.14723	0.458324	ILMN_1696167,ILMN_1805807,ILMN_1757081,ILMN_1768705,ILMN_1751020,ILMN_1679256	358	159	12782	1.34732	1	0.961354	99.9753
GOTERM_CC_FAT	GO:0030136~clathrin-coated vesicle	4	0.764818	0.71786	ILMN_1696167,ILMN_1805807,ILMN_1757081,ILMN_1768705	358	132	12782	1.08194	1	0.992959	100
Annotation Cluster 107	Enrichment Score: 0.3359516387663699
Category	Term	Count	%	PValue	Genes	List Total	Pop Hits	Pop Total	Fold Enrichment	Bonferroni	Benjamini	FDR
INTERPRO	IPR015421:Pyridoxal phosphate-dependent transferase, major region, subdomain 1	3	0.573614	0.305193	ILMN_1722742,ILMN_1806754,ILMN_1660973	452	41	16659	2.69679	1	0.988652	99.6034
GOTERM_MF_FAT	GO:0070279~vitamin B6 binding	3	0.573614	0.439693	ILMN_1722742,ILMN_1806754,ILMN_1660973	358	54	12983	2.01474	1	0.998451	99.9804
GOTERM_MF_FAT	GO:0030170~pyridoxal phosphate binding	3	0.573614	0.439693	ILMN_1722742,ILMN_1806754,ILMN_1660973	358	54	12983	2.01474	1	0.998451	99.9804
GOTERM_MF_FAT	GO:0019842~vitamin binding	5	0.956023	0.481696	ILMN_1712582,ILMN_1722742,ILMN_1658040,ILMN_1806754,ILMN_1660973	358	130	12983	1.39482	1	0.998117	99.9938
SP_PIR_KEYWORDS	pyridoxal phosphate	3	0.573614	0.495312	ILMN_1722742,ILMN_1806754,ILMN_1660973	514	62	19235	1.81075	1	0.930918	99.9923
GOTERM_MF_FAT	GO:0048037~cofactor binding	7	1.33843	0.685119	ILMN_2241187,ILMN_1775224,ILMN_1722742,ILMN_2380740,ILMN_1806754,ILMN_2166457,ILMN_1660973	358	249	12983	1.01951	1	0.99907	100
Annotation Cluster 108	Enrichment Score: 0.3336587411055149
Category	Term	Count	%	PValue	Genes	List Total	Pop Hits	Pop Total	Fold Enrichment	Bonferroni	Benjamini	FDR
GOTERM_BP_FAT	GO:0032496~response to lipopolysaccharide	4	0.764818	0.346178	ILMN_1663399,ILMN_1775931,ILMN_1775224,ILMN_1740418	367	77	13528	1.91486	1	0.977407	99.9328
GOTERM_BP_FAT	GO:0034097~response to cytokine stimulus	4	0.764818	0.361025	ILMN_1663399,ILMN_1775931,ILMN_1775224,ILMN_1740418	367	79	13528	1.86638	1	0.979915	99.9547
GOTERM_BP_FAT	GO:0002237~response to molecule of bacterial origin	4	0.764818	0.41247	ILMN_1663399,ILMN_1775931,ILMN_1775224,ILMN_1740418	367	86	13528	1.71447	1	0.986693	99.9893
GOTERM_BP_FAT	GO:0009617~response to bacterium	4	0.764818	0.89771	ILMN_1663399,ILMN_1775931,ILMN_1775224,ILMN_1740418	367	193	13528	0.763959	1	0.999955	100
Annotation Cluster 109	Enrichment Score: 0.32923651104627416
Category	Term	Count	%	PValue	Genes	List Total	Pop Hits	Pop Total	Fold Enrichment	Bonferroni	Benjamini	FDR
INTERPRO	IPR018249:EF-HAND 2	9	1.72084	0.22673	ILMN_1664047,ILMN_1665691,ILMN_1731206,ILMN_1692674,ILMN_1681857,ILMN_1716019,ILMN_1663437,ILMN_1789094,ILMN_1662932	452	215	16659	1.54282	1	0.972135	97.9861
INTERPRO	IPR011992:EF-Hand type	9	1.72084	0.309194	ILMN_1665691,ILMN_1731206,ILMN_1692674,ILMN_1681857,ILMN_1716019,ILMN_1663437,ILMN_1798819,ILMN_1789094,ILMN_1662932	452	236	16659	1.40553	1	0.987759	99.6367
INTERPRO	IPR018248:EF hand	5	0.956023	0.469504	ILMN_1665691,ILMN_1681857,ILMN_1663437,ILMN_1789094,ILMN_1662932	452	130	16659	1.41755	1	0.998046	99.9934
SP_PIR_KEYWORDS	EF hand	3	0.573614	0.47805	ILMN_1665691,ILMN_1681857,ILMN_1662932	514	60	19235	1.87111	1	0.931275	99.9878
UP_SEQ_FEATURE	domain:EF-hand 1	6	1.14723	0.54026	ILMN_1665691,ILMN_1681857,ILMN_1716019,ILMN_1663437,ILMN_1789094,ILMN_1662932	513	182	19113	1.22826	1	0.999835	99.9998
UP_SEQ_FEATURE	domain:EF-hand 2	6	1.14723	0.54026	ILMN_1665691,ILMN_1681857,ILMN_1716019,ILMN_1663437,ILMN_1789094,ILMN_1662932	513	182	19113	1.22826	1	0.999835	99.9998
INTERPRO	IPR002048:Calcium-binding EF-hand	5	0.956023	0.544158	ILMN_1665691,ILMN_1681857,ILMN_1663437,ILMN_1789094,ILMN_1662932	452	143	16659	1.28868	1	0.998994	99.9993
SMART	SM00054:EFh	5	0.956023	0.619524	ILMN_1665691,ILMN_1681857,ILMN_1663437,ILMN_1789094,ILMN_1662932	271	143	9079	1.17139	1	0.98757	99.9992
INTERPRO	IPR018247:EF-HAND 1	6	1.14723	0.703119	ILMN_1731206,ILMN_1692674,ILMN_1681857,ILMN_1663437,ILMN_1789094,ILMN_1662932	452	217	16659	1.01907	1	0.999847	100
Annotation Cluster 110	Enrichment Score: 0.3279882270248858
Category	Term	Count	%	PValue	Genes	List Total	Pop Hits	Pop Total	Fold Enrichment	Bonferroni	Benjamini	FDR
GOTERM_CC_FAT	GO:0030017~sarcomere	5	0.956023	0.293011	ILMN_1663399,ILMN_1795119,ILMN_1681857,ILMN_1693985,ILMN_2125869	358	98	12782	1.82163	1	0.954187	99.0893
GOTERM_CC_FAT	GO:0030016~myofibril	5	0.956023	0.375585	ILMN_1663399,ILMN_1795119,ILMN_1681857,ILMN_1693985,ILMN_2125869	358	111	12782	1.60828	1	0.96299	99.8308
GOTERM_CC_FAT	GO:0044449~contractile fiber part	5	0.956023	0.388301	ILMN_1663399,ILMN_1795119,ILMN_1681857,ILMN_1693985,ILMN_2125869	358	113	12782	1.57982	1	0.960607	99.8719
GOTERM_CC_FAT	GO:0043292~contractile fiber	5	0.956023	0.438704	ILMN_1663399,ILMN_1795119,ILMN_1681857,ILMN_1693985,ILMN_2125869	358	121	12782	1.47537	1	0.966387	99.9601
SP_PIR_KEYWORDS	muscle protein	3	0.573614	0.47805	ILMN_1795119,ILMN_1681857,ILMN_2125869	514	60	19235	1.87111	1	0.931275	99.9878
GOTERM_BP_FAT	GO:0003012~muscle system process	6	1.14723	0.478491	ILMN_1747251,ILMN_1682015,ILMN_1775224,ILMN_1795119,ILMN_1681857,ILMN_2125869	367	168	13528	1.31647	1	0.989911	99.9986
GOTERM_BP_FAT	GO:0006936~muscle contraction	5	0.956023	0.597436	ILMN_1747251,ILMN_1682015,ILMN_1795119,ILMN_1681857,ILMN_2125869	367	153	13528	1.20461	1	0.99653	100
GOTERM_BP_FAT	GO:0007517~muscle organ development	4	0.764818	0.927948	ILMN_1795119,ILMN_1693985,ILMN_2125869,ILMN_1680987	367	211	13528	0.698787	1	0.999987	100
Annotation Cluster 111	Enrichment Score: 0.3186923384028194
Category	Term	Count	%	PValue	Genes	List Total	Pop Hits	Pop Total	Fold Enrichment	Bonferroni	Benjamini	FDR
GOTERM_BP_FAT	GO:0050851~antigen receptor-mediated signaling pathway	3	0.573614	0.224262	ILMN_2059549,ILMN_1669833,ILMN_2377669	367	33	13528	3.351	1	0.952077	98.7292
GOTERM_BP_FAT	GO:0002429~immune response-activating cell surface receptor signaling pathway	3	0.573614	0.284791	ILMN_2059549,ILMN_1669833,ILMN_2377669	367	39	13528	2.83546	1	0.968318	99.6856
GOTERM_BP_FAT	GO:0002768~immune response-regulating cell surface receptor signaling pathway	3	0.573614	0.31497	ILMN_2059549,ILMN_1669833,ILMN_2377669	367	42	13528	2.63293	1	0.973584	99.8502
GOTERM_BP_FAT	GO:0002757~immune response-activating signal transduction	3	0.573614	0.412707	ILMN_2059549,ILMN_1669833,ILMN_2377669	367	52	13528	2.1266	1	0.986503	99.9894
GOTERM_BP_FAT	GO:0002764~immune response-regulating signal transduction	3	0.573614	0.449901	ILMN_2059549,ILMN_1669833,ILMN_2377669	367	56	13528	1.9747	1	0.988194	99.9965
GOTERM_BP_FAT	GO:0048584~positive regulation of response to stimulus	7	1.33843	0.618664	ILMN_2059549,ILMN_1692967,ILMN_1669833,ILMN_1740418,ILMN_2377669,ILMN_1731062,ILMN_1686405	367	236	13528	1.09334	1	0.997134	100
GOTERM_BP_FAT	GO:0002253~activation of immune response	3	0.573614	0.726735	ILMN_2059549,ILMN_1669833,ILMN_2377669	367	94	13528	1.17642	1	0.998967	100
GOTERM_BP_FAT	GO:0002684~positive regulation of immune system process	5	0.956023	0.88935	ILMN_2059549,ILMN_1669833,ILMN_1709484,ILMN_1654563,ILMN_2377669	367	238	13528	0.774392	1	0.999943	100
GOTERM_BP_FAT	GO:0050778~positive regulation of immune response	3	0.573614	0.906891	ILMN_2059549,ILMN_1669833,ILMN_2377669	367	145	13528	0.762642	1	0.999967	100
Annotation Cluster 112	Enrichment Score: 0.3155371288084916
Category	Term	Count	%	PValue	Genes	List Total	Pop Hits	Pop Total	Fold Enrichment	Bonferroni	Benjamini	FDR
UP_SEQ_FEATURE	nucleotide phosphate-binding region:ATP	31	5.92734	0.212668	ILMN_2059549,ILMN_1759330,ILMN_1767414,ILMN_1709085,ILMN_1658027,ILMN_1734827,ILMN_1667125,ILMN_1692433,ILMN_1768506,ILMN_1709484,ILMN_1740083,ILMN_2215862,ILMN_1754858,ILMN_2135984,ILMN_1716553,ILMN_1732066,ILMN_1775931,ILMN_1795119,ILMN_2080684,ILMN_1741801,ILMN_2227011,ILMN_1741260,ILMN_1686405,ILMN_1707881,ILMN_2212999,ILMN_1779800,ILMN_1785914,ILMN_1692261,ILMN_2385298,ILMN_1681657,ILMN_2334…	513	962	19113	1.2006	1	0.995655	98.1323
SP_PIR_KEYWORDS	atp-binding	40	7.64818	0.282639	ILMN_2059549,ILMN_2103774,ILMN_1759330,ILMN_1767414,ILMN_1709085,ILMN_1707945,ILMN_1694582,ILMN_1658027,ILMN_2125869,ILMN_1734827,ILMN_1692433,ILMN_1667125,ILMN_1768506,ILMN_2215862,ILMN_1740083,ILMN_1709484,ILMN_2135984,ILMN_1754858,ILMN_1716553,ILMN_1732066,ILMN_1775931,ILMN_1795119,ILMN_1784860,ILMN_2080684,ILMN_2120555,ILMN_1741801,ILMN_1700831,ILMN_2227011,ILMN_1741260,ILMN_1686405,ILMN_1707…	514	1326	19235	1.12887	1	0.85026	98.9987
GOTERM_MF_FAT	GO:0005524~ATP binding	43	8.2218	0.438144	ILMN_2059549,ILMN_2103774,ILMN_1759330,ILMN_1767414,ILMN_1709085,ILMN_1707945,ILMN_1694582,ILMN_1658027,ILMN_2125869,ILMN_1734827,ILMN_1692433,ILMN_1667125,ILMN_1768506,ILMN_2215862,ILMN_1740083,ILMN_1709484,ILMN_1667381,ILMN_2135984,ILMN_1754858,ILMN_1716553,ILMN_1700888,ILMN_1732066,ILMN_1757081,ILMN_1775931,ILMN_1795119,ILMN_1784860,ILMN_2080684,ILMN_2120555,ILMN_1741801,ILMN_1700831,ILMN_2227…	358	1477	12983	1.0558	1	0.998759	99.9796
SP_PIR_KEYWORDS	nucleotide-binding	47	8.98662	0.456444	ILMN_2059549,ILMN_2103774,ILMN_1759330,ILMN_1675617,ILMN_1767414,ILMN_1709085,ILMN_1707945,ILMN_1694582,ILMN_1658027,ILMN_2125869,ILMN_1734827,ILMN_1659953,ILMN_1699772,ILMN_1692433,ILMN_1667125,ILMN_1768506,ILMN_2215862,ILMN_1791826,ILMN_1740083,ILMN_1709484,ILMN_2135984,ILMN_1754858,ILMN_1716553,ILMN_1732066,ILMN_1651838,ILMN_1775931,ILMN_1795119,ILMN_1784860,ILMN_2080684,ILMN_2120555,ILMN_1741…	514	1686	19235	1.0432	1	0.92314	99.9786
GOTERM_MF_FAT	GO:0032559~adenyl ribonucleotide binding	43	8.2218	0.472768	ILMN_2059549,ILMN_2103774,ILMN_1759330,ILMN_1767414,ILMN_1709085,ILMN_1707945,ILMN_1694582,ILMN_1658027,ILMN_2125869,ILMN_1734827,ILMN_1692433,ILMN_1667125,ILMN_1768506,ILMN_2215862,ILMN_1740083,ILMN_1709484,ILMN_1667381,ILMN_2135984,ILMN_1754858,ILMN_1716553,ILMN_1700888,ILMN_1732066,ILMN_1757081,ILMN_1775931,ILMN_1795119,ILMN_1784860,ILMN_2080684,ILMN_2120555,ILMN_1741801,ILMN_1700831,ILMN_2227…	358	1497	12983	1.04169	1	0.998192	99.992
GOTERM_MF_FAT	GO:0030554~adenyl nucleotide binding	45	8.60421	0.482444	ILMN_2059549,ILMN_2103774,ILMN_1759330,ILMN_1767414,ILMN_1709085,ILMN_1775224,ILMN_1707945,ILMN_1694582,ILMN_1658027,ILMN_2125869,ILMN_1734827,ILMN_1692433,ILMN_1667125,ILMN_1768506,ILMN_2215862,ILMN_1740083,ILMN_1709484,ILMN_1667381,ILMN_2135984,ILMN_1754858,ILMN_1716553,ILMN_1700888,ILMN_1732066,ILMN_1757081,ILMN_1775931,ILMN_1795119,ILMN_1784860,ILMN_2080684,ILMN_2120555,ILMN_1741801,ILMN_1700…	358	1577	12983	1.03484	1	0.997948	99.9939
UP_SEQ_FEATURE	binding site:ATP	16	3.05927	0.483349	ILMN_2059549,ILMN_1767414,ILMN_1775931,ILMN_1709085,ILMN_1694582,ILMN_1741801,ILMN_2227011,ILMN_1686405,ILMN_1779800,ILMN_1667125,ILMN_1768506,ILMN_1754858,ILMN_2135984,ILMN_1732066,ILMN_1692261,ILMN_1681657	513	542	19113	1.09985	1	0.999701	99.9983
GOTERM_MF_FAT	GO:0001883~purine nucleoside binding	45	8.60421	0.526354	ILMN_2059549,ILMN_2103774,ILMN_1759330,ILMN_1767414,ILMN_1709085,ILMN_1775224,ILMN_1707945,ILMN_1694582,ILMN_1658027,ILMN_2125869,ILMN_1734827,ILMN_1692433,ILMN_1667125,ILMN_1768506,ILMN_2215862,ILMN_1740083,ILMN_1709484,ILMN_1667381,ILMN_2135984,ILMN_1754858,ILMN_1716553,ILMN_1700888,ILMN_1732066,ILMN_1757081,ILMN_1775931,ILMN_1795119,ILMN_1784860,ILMN_2080684,ILMN_2120555,ILMN_1741801,ILMN_1700…	358	1601	12983	1.01933	1	0.998358	99.9984
GOTERM_MF_FAT	GO:0001882~nucleoside binding	45	8.60421	0.545921	ILMN_2059549,ILMN_2103774,ILMN_1759330,ILMN_1767414,ILMN_1709085,ILMN_1775224,ILMN_1707945,ILMN_1694582,ILMN_1658027,ILMN_2125869,ILMN_1734827,ILMN_1692433,ILMN_1667125,ILMN_1768506,ILMN_2215862,ILMN_1740083,ILMN_1709484,ILMN_1667381,ILMN_2135984,ILMN_1754858,ILMN_1716553,ILMN_1700888,ILMN_1732066,ILMN_1757081,ILMN_1775931,ILMN_1795119,ILMN_1784860,ILMN_2080684,ILMN_2120555,ILMN_1741801,ILMN_1700…	358	1612	12983	1.01237	1	0.998193	99.9991
GOTERM_MF_FAT	GO:0032555~purine ribonucleotide binding	49	9.36902	0.67216	ILMN_1759330,ILMN_1658027,ILMN_1694582,ILMN_2125869,ILMN_1699772,ILMN_1692433,ILMN_1667125,ILMN_2215862,ILMN_1740083,ILMN_1791826,ILMN_1754858,ILMN_2135984,ILMN_1732066,ILMN_1795119,ILMN_1784860,ILMN_2148469,ILMN_1700831,ILMN_2227011,ILMN_1686405,ILMN_1707881,ILMN_1658684,ILMN_1785914,ILMN_1692261,ILMN_1681657,ILMN_2334205,ILMN_2059549,ILMN_2103774,ILMN_1767414,ILMN_1709085,ILMN_1707945,ILMN_1734…	358	1836	12983	0.967866	1	0.999109	100
GOTERM_MF_FAT	GO:0032553~ribonucleotide binding	49	9.36902	0.67216	ILMN_1759330,ILMN_1658027,ILMN_1694582,ILMN_2125869,ILMN_1699772,ILMN_1692433,ILMN_1667125,ILMN_2215862,ILMN_1740083,ILMN_1791826,ILMN_1754858,ILMN_2135984,ILMN_1732066,ILMN_1795119,ILMN_1784860,ILMN_2148469,ILMN_1700831,ILMN_2227011,ILMN_1686405,ILMN_1707881,ILMN_1658684,ILMN_1785914,ILMN_1692261,ILMN_1681657,ILMN_2334205,ILMN_2059549,ILMN_2103774,ILMN_1767414,ILMN_1709085,ILMN_1707945,ILMN_1734…	358	1836	12983	0.967866	1	0.999109	100
GOTERM_MF_FAT	GO:0000166~nucleotide binding	60	11.4723	0.672538	ILMN_1759330,ILMN_1694582,ILMN_1658027,ILMN_2125869,ILMN_1699772,ILMN_1692433,ILMN_1667125,ILMN_1791826,ILMN_1740083,ILMN_2215862,ILMN_2135984,ILMN_1754858,ILMN_1732066,ILMN_2195703,ILMN_1795119,ILMN_1784860,ILMN_2148469,ILMN_1700831,ILMN_2227011,ILMN_1686405,ILMN_1707881,ILMN_1739601,ILMN_1658684,ILMN_1785914,ILMN_1692261,ILMN_1681657,ILMN_2334205,ILMN_2059549,ILMN_2103774,ILMN_1675617,ILMN_1767…	358	2245	12983	0.96923	1	0.999048	100
GOTERM_MF_FAT	GO:0017076~purine nucleotide binding	51	9.75143	0.683365	ILMN_1759330,ILMN_1658027,ILMN_1694582,ILMN_2125869,ILMN_1699772,ILMN_1692433,ILMN_1667125,ILMN_2215862,ILMN_1740083,ILMN_1791826,ILMN_1754858,ILMN_2135984,ILMN_1732066,ILMN_1795119,ILMN_1784860,ILMN_2148469,ILMN_1700831,ILMN_2227011,ILMN_1686405,ILMN_1707881,ILMN_1658684,ILMN_1785914,ILMN_1692261,ILMN_1681657,ILMN_2334205,ILMN_2059549,ILMN_2103774,ILMN_1767414,ILMN_1709085,ILMN_1775224,ILMN_1707…	358	1918	12983	0.964303	1	0.999105	100
Annotation Cluster 113	Enrichment Score: 0.3116589167156113
Category	Term	Count	%	PValue	Genes	List Total	Pop Hits	Pop Total	Fold Enrichment	Bonferroni	Benjamini	FDR
GOTERM_BP_FAT	GO:0006261~DNA-dependent DNA replication	4	0.764818	0.206911	ILMN_1707945,ILMN_1784860,ILMN_1709484,ILMN_1740083	367	58	13528	2.54214	1	0.946682	98.1412
GOTERM_CC_FAT	GO:0005657~replication fork	3	0.573614	0.22459	ILMN_1707945,ILMN_1784860,ILMN_1709484	358	32	12782	3.34724	1	0.926845	96.8154
GOTERM_MF_FAT	GO:0003678~DNA helicase activity	3	0.573614	0.301467	ILMN_1692433,ILMN_1707945,ILMN_1709484	358	40	12983	2.7199	1	0.99934	99.4954
GOTERM_MF_FAT	GO:0008094~DNA-dependent ATPase activity	3	0.573614	0.46744	ILMN_1707945,ILMN_1784860,ILMN_1709484	358	57	12983	1.9087	1	0.998204	99.9908
SP_PIR_KEYWORDS	helicase	5	0.956023	0.481272	ILMN_1692433,ILMN_1707945,ILMN_1709484,ILMN_1658027,ILMN_2334205	514	134	19235	1.39635	1	0.929082	99.9888
GOTERM_MF_FAT	GO:0004386~helicase activity	5	0.956023	0.539934	ILMN_1692433,ILMN_1707945,ILMN_1709484,ILMN_1658027,ILMN_2334205	358	140	12983	1.29519	1	0.998311	99.9989
GOTERM_MF_FAT	GO:0070035~purine NTP-dependent helicase activity	3	0.573614	0.755833	ILMN_1692433,ILMN_1707945,ILMN_1709484	358	98	12983	1.11016	1	0.999493	100
GOTERM_MF_FAT	GO:0008026~ATP-dependent helicase activity	3	0.573614	0.755833	ILMN_1692433,ILMN_1707945,ILMN_1709484	358	98	12983	1.11016	1	0.999493	100
GOTERM_MF_FAT	GO:0042623~ATPase activity, coupled	6	1.14723	0.872643	ILMN_1692433,ILMN_1707945,ILMN_1784860,ILMN_1709484,ILMN_1681857,ILMN_1658684	358	272	12983	0.799971	1	0.999947	100
GOTERM_MF_FAT	GO:0016887~ATPase activity	7	1.33843	0.901264	ILMN_1692433,ILMN_1707945,ILMN_1784860,ILMN_1709484,ILMN_1681857,ILMN_1658684,ILMN_1741260	358	334	12983	0.760053	1	0.999979	100
Annotation Cluster 114	Enrichment Score: 0.30912792766519104
Category	Term	Count	%	PValue	Genes	List Total	Pop Hits	Pop Total	Fold Enrichment	Bonferroni	Benjamini	FDR
UP_SEQ_FEATURE	lipid moiety-binding region:S-geranylgeranyl cysteine	5	0.956023	0.292058	ILMN_1804357,ILMN_1728107,ILMN_1651838,ILMN_1791826,ILMN_1655974	513	102	19113	1.82634	1	0.998612	99.6817
SP_PIR_KEYWORDS	prenylation	6	1.14723	0.403015	ILMN_1804357,ILMN_1728107,ILMN_1651838,ILMN_1791826,ILMN_1769779,ILMN_1655974	514	156	19235	1.43931	1	0.907489	99.9215
SP_PIR_KEYWORDS	methylation	7	1.33843	0.628499	ILMN_1804357,ILMN_1728107,ILMN_1651838,ILMN_1795119,ILMN_2271627,ILMN_1791826,ILMN_2125869	514	242	19235	1.08246	1	0.959803	99.9999
GOTERM_CC_FAT	GO:0009898~internal side of plasma membrane	8	1.52964	0.78414	ILMN_1804357,ILMN_1728107,ILMN_1797596,ILMN_1651838,ILMN_1791826,ILMN_1754600,ILMN_2041780,ILMN_1679256	358	316	12782	0.903896	1	0.995327	100
Annotation Cluster 115	Enrichment Score: 0.2988213575007771
Category	Term	Count	%	PValue	Genes	List Total	Pop Hits	Pop Total	Fold Enrichment	Bonferroni	Benjamini	FDR
GOTERM_BP_FAT	GO:0060341~regulation of cellular localization	10	1.91205	0.229062	ILMN_2059549,ILMN_1688543,ILMN_2162253,ILMN_2131381,ILMN_2154157,ILMN_1770940,ILMN_1690884,ILMN_2385298,ILMN_1729212,ILMN_1662932	367	248	13528	1.48633	1	0.952147	98.8578
GOTERM_BP_FAT	GO:0051223~regulation of protein transport	4	0.764818	0.599648	ILMN_1688543,ILMN_1770940,ILMN_1690884,ILMN_1662932	367	114	13528	1.29337	1	0.996587	100
GOTERM_BP_FAT	GO:0070201~regulation of establishment of protein localization	4	0.764818	0.639951	ILMN_1688543,ILMN_1770940,ILMN_1690884,ILMN_1662932	367	121	13528	1.21855	1	0.997485	100
GOTERM_BP_FAT	GO:0032880~regulation of protein localization	4	0.764818	0.725635	ILMN_1688543,ILMN_1770940,ILMN_1690884,ILMN_1662932	367	138	13528	1.06844	1	0.998964	100
Annotation Cluster 116	Enrichment Score: 0.29728891815220704
Category	Term	Count	%	PValue	Genes	List Total	Pop Hits	Pop Total	Fold Enrichment	Bonferroni	Benjamini	FDR
UP_SEQ_FEATURE	short sequence motif:DEAH box	3	0.573614	0.310794	ILMN_1692433,ILMN_1709484,ILMN_2334205	513	42	19113	2.66124	1	0.998736	99.7963
GOTERM_BP_FAT	GO:0006310~DNA recombination	5	0.956023	0.316476	ILMN_1750102,ILMN_1692433,ILMN_1709484,ILMN_1658027,ILMN_1694582	367	105	13528	1.75529	1	0.97368	99.8557
SP_PIR_KEYWORDS	helicase	5	0.956023	0.481272	ILMN_1692433,ILMN_1707945,ILMN_1709484,ILMN_1658027,ILMN_2334205	514	134	19235	1.39635	1	0.929082	99.9888
UP_SEQ_FEATURE	domain:Helicase C-terminal	4	0.764818	0.536723	ILMN_1692433,ILMN_1709484,ILMN_1658027,ILMN_2334205	513	105	19113	1.41933	1	0.999831	99.9997
GOTERM_MF_FAT	GO:0004386~helicase activity	5	0.956023	0.539934	ILMN_1692433,ILMN_1707945,ILMN_1709484,ILMN_1658027,ILMN_2334205	358	140	12983	1.29519	1	0.998311	99.9989
INTERPRO	IPR001650:DNA/RNA helicase, C-terminal	4	0.764818	0.556796	ILMN_1692433,ILMN_1709484,ILMN_1658027,ILMN_2334205	452	107	16659	1.3778	1	0.998995	99.9996
INTERPRO	IPR014021:Helicase, superfamily 1 and 2, ATP-binding	4	0.764818	0.556796	ILMN_1692433,ILMN_1709484,ILMN_1658027,ILMN_2334205	452	107	16659	1.3778	1	0.998995	99.9996
UP_SEQ_FEATURE	domain:Helicase ATP-binding	4	0.764818	0.568306	ILMN_1692433,ILMN_1709484,ILMN_1658027,ILMN_2334205	513	110	19113	1.35481	1	0.999893	99.9999
INTERPRO	IPR014001:DEAD-like helicase, N-terminal	4	0.764818	0.569393	ILMN_1692433,ILMN_1709484,ILMN_1658027,ILMN_2334205	452	109	16659	1.35252	1	0.999146	99.9997
SMART	SM00490:HELICc	4	0.764818	0.615177	ILMN_1692433,ILMN_1709484,ILMN_1658027,ILMN_2334205	271	106	9079	1.26422	1	0.989785	99.9991
SMART	SM00487:DEXDc	4	0.764818	0.634076	ILMN_1692433,ILMN_1709484,ILMN_1658027,ILMN_2334205	271	109	9079	1.22943	1	0.988258	99.9995
Annotation Cluster 117	Enrichment Score: 0.2917648693250975
Category	Term	Count	%	PValue	Genes	List Total	Pop Hits	Pop Total	Fold Enrichment	Bonferroni	Benjamini	FDR
SP_PIR_KEYWORDS	cytoskeleton	22	4.2065	0.185541	ILMN_1746846,ILMN_1651838,ILMN_1760246,ILMN_1775224,ILMN_1754600,ILMN_1762281,ILMN_2125869,ILMN_1800611,ILMN_1662932,ILMN_1659953,ILMN_1779800,ILMN_1661776,ILMN_1736816,ILMN_1810915,ILMN_2041780,ILMN_2199676,ILMN_1680757,ILMN_1769195,ILMN_1716553,ILMN_1789094,ILMN_2141259,ILMN_2104141	514	636	19235	1.29448	1	0.79894	94.1835
GOTERM_CC_FAT	GO:0005856~cytoskeleton	41	7.83939	0.427275	ILMN_1665691,ILMN_1759330,ILMN_1697654,ILMN_1760246,ILMN_1699254,ILMN_1775224,ILMN_1669833,ILMN_1754600,ILMN_1659086,ILMN_1762281,ILMN_2125869,ILMN_1800611,ILMN_1676215,ILMN_1662932,ILMN_1659953,ILMN_2215989,ILMN_1769433,ILMN_1810915,ILMN_2199676,ILMN_1680757,ILMN_1716553,ILMN_2141259,ILMN_2104141,ILMN_1783149,ILMN_1746846,ILMN_1717434,ILMN_1651838,ILMN_1722151,ILMN_1795119,ILMN_1681857,ILMN_1690…	358	1381	12782	1.06	1	0.964349	99.9475
GOTERM_CC_FAT	GO:0044430~cytoskeletal part	28	5.35373	0.497594	ILMN_1665691,ILMN_1759330,ILMN_1697654,ILMN_1669833,ILMN_1762281,ILMN_1659086,ILMN_2125869,ILMN_1800611,ILMN_1676215,ILMN_1662932,ILMN_2215989,ILMN_1659953,ILMN_2199676,ILMN_1716553,ILMN_2141259,ILMN_1783149,ILMN_1746846,ILMN_1717434,ILMN_1722151,ILMN_1795119,ILMN_1681857,ILMN_1690397,ILMN_2212999,ILMN_1661776,ILMN_1736816,ILMN_2154157,ILMN_1785914,ILMN_1789094	358	952	12782	1.05012	1	0.970944	99.9911
GOTERM_CC_FAT	GO:0015630~microtubule cytoskeleton	16	3.05927	0.5729	ILMN_1783149,ILMN_1759330,ILMN_1746846,ILMN_1697654,ILMN_1690397,ILMN_1762281,ILMN_1800611,ILMN_2212999,ILMN_1779800,ILMN_1661776,ILMN_1736816,ILMN_2199676,ILMN_1785914,ILMN_1716553,ILMN_1789094,ILMN_2141259	358	549	12782	1.04055	1	0.979501	99.999
GOTERM_CC_FAT	GO:0043232~intracellular non-membrane-bounded organelle	65	12.4283	0.886452	ILMN_1806757,ILMN_1665691,ILMN_1759330,ILMN_1760246,ILMN_1699254,ILMN_1669833,ILMN_1754600,ILMN_1659086,ILMN_2125869,ILMN_1676215,ILMN_1662932,ILMN_1753830,ILMN_2357471,ILMN_1700762,ILMN_1708508,ILMN_1667125,ILMN_1740083,ILMN_1810915,ILMN_1748241,ILMN_1783149,ILMN_1746846,ILMN_1783805,ILMN_1717434,ILMN_1795119,ILMN_1722151,ILMN_1784860,ILMN_1681857,ILMN_1690397,ILMN_2219767,ILMN_1695414,ILMN_1736…	358	2596	12782	0.893973	1	0.998018	100
GOTERM_CC_FAT	GO:0043228~non-membrane-bounded organelle	65	12.4283	0.886452	ILMN_1806757,ILMN_1665691,ILMN_1759330,ILMN_1760246,ILMN_1699254,ILMN_1669833,ILMN_1754600,ILMN_1659086,ILMN_2125869,ILMN_1676215,ILMN_1662932,ILMN_1753830,ILMN_2357471,ILMN_1700762,ILMN_1708508,ILMN_1667125,ILMN_1740083,ILMN_1810915,ILMN_1748241,ILMN_1783149,ILMN_1746846,ILMN_1783805,ILMN_1717434,ILMN_1795119,ILMN_1722151,ILMN_1784860,ILMN_1681857,ILMN_1690397,ILMN_2219767,ILMN_1695414,ILMN_1736…	358	2596	12782	0.893973	1	0.998018	100
Annotation Cluster 118	Enrichment Score: 0.28253370157020685
Category	Term	Count	%	PValue	Genes	List Total	Pop Hits	Pop Total	Fold Enrichment	Bonferroni	Benjamini	FDR
KEGG_PATHWAY	hsa04530:Tight junction	7	1.33843	0.124018	ILMN_1654112,ILMN_1665691,ILMN_1661129,ILMN_1795119,ILMN_1681857,ILMN_2344221,ILMN_2406532	130	134	5085	2.04334	0.999999	0.832627	77.4837
SP_PIR_KEYWORDS	Tight junction	3	0.573614	0.486726	ILMN_1654112,ILMN_2344221,ILMN_2406532	514	61	19235	1.84044	1	0.93011	99.9903
GOTERM_CC_FAT	GO:0005923~tight junction	3	0.573614	0.6091	ILMN_1654112,ILMN_2344221,ILMN_2406532	358	73	12782	1.46728	1	0.983762	99.9997
GOTERM_CC_FAT	GO:0070160~occluding junction	3	0.573614	0.6091	ILMN_1654112,ILMN_2344221,ILMN_2406532	358	73	12782	1.46728	1	0.983762	99.9997
GOTERM_CC_FAT	GO:0043296~apical junction complex	3	0.573614	0.768427	ILMN_1654112,ILMN_2344221,ILMN_2406532	358	99	12782	1.08194	1	0.99524	100
GOTERM_CC_FAT	GO:0005911~cell-cell junction	5	0.956023	0.78156	ILMN_1654112,ILMN_1704294,ILMN_2344221,ILMN_2406532,ILMN_1770940	358	190	12782	0.939577	1	0.995661	100
GOTERM_CC_FAT	GO:0016327~apicolateral plasma membrane	3	0.573614	0.782623	ILMN_1654112,ILMN_2344221,ILMN_2406532	358	102	12782	1.05012	1	0.995478	100
Annotation Cluster 119	Enrichment Score: 0.2776548043399867
Category	Term	Count	%	PValue	Genes	List Total	Pop Hits	Pop Total	Fold Enrichment	Bonferroni	Benjamini	FDR
INTERPRO	IPR001715:Calponin-like actin-binding	4	0.764818	0.294464	ILMN_1769433,ILMN_1665691,ILMN_1794781,ILMN_1662932	452	70	16659	2.10607	1	0.987259	99.4995
SMART	SM00033:CH	4	0.764818	0.345803	ILMN_1769433,ILMN_1665691,ILMN_1794781,ILMN_1662932	271	70	9079	1.91439	1	0.928666	99.4296
KEGG_PATHWAY	hsa04810:Regulation of actin cytoskeleton	5	0.956023	0.802773	ILMN_1769433,ILMN_1665691,ILMN_1655577,ILMN_1681857,ILMN_1794781	130	215	5085	0.90966	1	0.992328	100
GOTERM_MF_FAT	GO:0003779~actin binding	6	1.14723	0.948261	ILMN_1769433,ILMN_1665691,ILMN_1775224,ILMN_1795119,ILMN_2041780,ILMN_1662932	358	326	12983	0.667461	1	0.999998	100
Annotation Cluster 120	Enrichment Score: 0.27693052655604117
Category	Term	Count	%	PValue	Genes	List Total	Pop Hits	Pop Total	Fold Enrichment	Bonferroni	Benjamini	FDR
INTERPRO	IPR006574:SPRY-associated	3	0.573614	0.374581	ILMN_1698237,ILMN_1666893,ILMN_1813027	452	48	16659	2.30351	1	0.99515	99.9198
UP_SEQ_FEATURE	domain:B30.2/SPRY	4	0.764818	0.377185	ILMN_1698237,ILMN_1666893,ILMN_1813027,ILMN_1763433	513	82	19113	1.81743	1	0.999094	99.9623
INTERPRO	IPR003877:SPla/RYanodine receptor SPRY	4	0.764818	0.398239	ILMN_1698237,ILMN_1666893,ILMN_1813027,ILMN_1763433	452	84	16659	1.75506	1	0.995963	99.9553
INTERPRO	IPR001870:B302 (SPRY)-like	4	0.764818	0.420077	ILMN_1698237,ILMN_1666893,ILMN_1813027,ILMN_1763433	452	87	16659	1.69454	1	0.996799	99.9745
SMART	SM00589:PRY	3	0.573614	0.420185	ILMN_1698237,ILMN_1666893,ILMN_1813027	271	48	9079	2.09387	1	0.957468	99.8688
INTERPRO	IPR003879:Butyrophylin-like	3	0.573614	0.503349	ILMN_1698237,ILMN_1666893,ILMN_1813027	452	62	16659	1.78336	1	0.998429	99.9976
INTERPRO	IPR000315:Zinc finger, B-box	3	0.573614	0.584252	ILMN_1698237,ILMN_1813027,ILMN_1763433	452	72	16659	1.53567	1	0.999124	99.9998
INTERPRO	IPR018957:Zinc finger, C3HC4 RING-type	7	1.33843	0.585375	ILMN_1715540,ILMN_1661002,ILMN_1792389,ILMN_1698237,ILMN_1741281,ILMN_1813027,ILMN_1763433	452	228	16659	1.13155	1	0.999075	99.9998
SMART	SM00336:BBOX	3	0.573614	0.636329	ILMN_1698237,ILMN_1813027,ILMN_1763433	271	72	9079	1.39591	1	0.987186	99.9996
INTERPRO	IPR017907:Zinc finger, RING-type, conserved site	8	1.52964	0.637449	ILMN_1715540,ILMN_1661002,ILMN_1792389,ILMN_1698237,ILMN_2401352,ILMN_1741281,ILMN_1813027,ILMN_1763433	452	280	16659	1.05303	1	0.999519	100
UP_SEQ_FEATURE	zinc finger region:RING-type	6	1.14723	0.666365	ILMN_1715540,ILMN_1661002,ILMN_1698237,ILMN_2401352,ILMN_1813027,ILMN_1763433	513	210	19113	1.06449	1	0.999986	100
INTERPRO	IPR001841:Zinc finger, RING-type	8	1.52964	0.693824	ILMN_1715540,ILMN_1661002,ILMN_1792389,ILMN_1698237,ILMN_2401352,ILMN_1741281,ILMN_1813027,ILMN_1763433	452	296	16659	0.996113	1	0.999825	100
SMART	SM00184:RING	8	1.52964	0.783246	ILMN_1715540,ILMN_1661002,ILMN_1792389,ILMN_1698237,ILMN_2401352,ILMN_1741281,ILMN_1813027,ILMN_1763433	271	296	9079	0.905455	1	0.997085	100
Annotation Cluster 121	Enrichment Score: 0.2757280279415556
Category	Term	Count	%	PValue	Genes	List Total	Pop Hits	Pop Total	Fold Enrichment	Bonferroni	Benjamini	FDR
INTERPRO	IPR001245:Tyrosine protein kinase	5	0.956023	0.396986	ILMN_2059549,ILMN_1709085,ILMN_1775931,ILMN_1686405,ILMN_1692261	452	118	16659	1.5617	1	0.996195	99.9539
SMART	SM00219:TyrKc	5	0.956023	0.46769	ILMN_2059549,ILMN_1709085,ILMN_1775931,ILMN_1686405,ILMN_1692261	271	118	9079	1.41957	1	0.963494	99.9537
INTERPRO	IPR008266:Tyrosine protein kinase, active site	4	0.764818	0.490671	ILMN_2059549,ILMN_1775931,ILMN_1686405,ILMN_1692261	452	97	16659	1.51984	1	0.998311	99.9965
INTERPRO	IPR000719:Protein kinase, core	14	2.67686	0.517563	ILMN_2059549,ILMN_1767414,ILMN_1775931,ILMN_1709085,ILMN_1741801,ILMN_1686405,ILMN_1779800,ILMN_1667125,ILMN_1768506,ILMN_1667381,ILMN_1754858,ILMN_2135984,ILMN_1692261,ILMN_1681657	452	476	16659	1.08401	1	0.998584	99.9984
GOTERM_MF_FAT	GO:0004714~transmembrane receptor protein tyrosine kinase activity	3	0.573614	0.553693	ILMN_1775931,ILMN_1686405,ILMN_1692261	358	67	12983	1.62382	1	0.997976	99.9993
GOTERM_BP_FAT	GO:0007169~transmembrane receptor protein tyrosine kinase signaling pathway	7	1.33843	0.567667	ILMN_1762766,ILMN_1775931,ILMN_1669833,ILMN_1655577,ILMN_2154157,ILMN_1686405,ILMN_1692261	367	224	13528	1.15191	1	0.995426	99.9999
SP_PIR_KEYWORDS	tyrosine-protein kinase	4	0.764818	0.571447	ILMN_2059549,ILMN_1775931,ILMN_1686405,ILMN_1692261	514	111	19235	1.34855	1	0.953188	99.9992
INTERPRO	IPR017441:Protein kinase, ATP binding site	13	2.48566	0.578272	ILMN_2059549,ILMN_1767414,ILMN_1775931,ILMN_1709085,ILMN_1741801,ILMN_1686405,ILMN_1779800,ILMN_1667125,ILMN_1768506,ILMN_1754858,ILMN_2135984,ILMN_1692261,ILMN_1681657	452	455	16659	1.05303	1	0.999158	99.9998
GOTERM_MF_FAT	GO:0004713~protein tyrosine kinase activity	5	0.956023	0.673737	ILMN_2059549,ILMN_1709085,ILMN_1775931,ILMN_1686405,ILMN_1692261	358	166	12983	1.09233	1	0.998999	100
Annotation Cluster 122	Enrichment Score: 0.24335930888428645
Category	Term	Count	%	PValue	Genes	List Total	Pop Hits	Pop Total	Fold Enrichment	Bonferroni	Benjamini	FDR
GOTERM_BP_FAT	GO:0006090~pyruvate metabolic process	3	0.573614	0.31497	ILMN_1750062,ILMN_1728799,ILMN_2385298	367	42	13528	2.63293	1	0.973584	99.8502
GOTERM_BP_FAT	GO:0005996~monosaccharide metabolic process	7	1.33843	0.558854	ILMN_1781560,ILMN_2056606,ILMN_1750062,ILMN_1728799,ILMN_1761275,ILMN_1670881,ILMN_2385298	367	222	13528	1.16228	1	0.995221	99.9999
GOTERM_BP_FAT	GO:0019318~hexose metabolic process	5	0.956023	0.767143	ILMN_2056606,ILMN_1750062,ILMN_1728799,ILMN_1761275,ILMN_2385298	367	192	13528	0.959923	1	0.999406	100
GOTERM_BP_FAT	GO:0006006~glucose metabolic process	4	0.764818	0.787261	ILMN_2056606,ILMN_1750062,ILMN_1728799,ILMN_2385298	367	153	13528	0.963687	1	0.999535	100
Annotation Cluster 123	Enrichment Score: 0.2425343207630565
Category	Term	Count	%	PValue	Genes	List Total	Pop Hits	Pop Total	Fold Enrichment	Bonferroni	Benjamini	FDR
GOTERM_BP_FAT	GO:0042102~positive regulation of T cell proliferation	3	0.573614	0.284791	ILMN_2059549,ILMN_1709484,ILMN_1654563	367	39	13528	2.83546	1	0.968318	99.6856
GOTERM_BP_FAT	GO:0050670~regulation of lymphocyte proliferation	4	0.764818	0.390549	ILMN_2059549,ILMN_1682015,ILMN_1709484,ILMN_1654563	367	83	13528	1.77644	1	0.98462	99.9799
GOTERM_BP_FAT	GO:0032944~regulation of mononuclear cell proliferation	4	0.764818	0.39788	ILMN_2059549,ILMN_1682015,ILMN_1709484,ILMN_1654563	367	84	13528	1.75529	1	0.985606	99.9837
GOTERM_BP_FAT	GO:0070663~regulation of leukocyte proliferation	4	0.764818	0.39788	ILMN_2059549,ILMN_1682015,ILMN_1709484,ILMN_1654563	367	84	13528	1.75529	1	0.985606	99.9837
GOTERM_BP_FAT	GO:0050671~positive regulation of lymphocyte proliferation	3	0.573614	0.440725	ILMN_2059549,ILMN_1709484,ILMN_1654563	367	55	13528	2.0106	1	0.987902	99.9954
GOTERM_BP_FAT	GO:0032946~positive regulation of mononuclear cell proliferation	3	0.573614	0.449901	ILMN_2059549,ILMN_1709484,ILMN_1654563	367	56	13528	1.9747	1	0.988194	99.9965
GOTERM_BP_FAT	GO:0070665~positive regulation of leukocyte proliferation	3	0.573614	0.449901	ILMN_2059549,ILMN_1709484,ILMN_1654563	367	56	13528	1.9747	1	0.988194	99.9965
GOTERM_BP_FAT	GO:0042129~regulation of T cell proliferation	3	0.573614	0.503094	ILMN_2059549,ILMN_1709484,ILMN_1654563	367	62	13528	1.7836	1	0.99192	99.9994
GOTERM_BP_FAT	GO:0050870~positive regulation of T cell activation	3	0.573614	0.61357	ILMN_2059549,ILMN_1709484,ILMN_1654563	367	76	13528	1.45504	1	0.997001	100
GOTERM_BP_FAT	GO:0050865~regulation of cell activation	5	0.956023	0.701174	ILMN_2059549,ILMN_1682015,ILMN_1775224,ILMN_1709484,ILMN_1654563	367	175	13528	1.05317	1	0.998631	100
GOTERM_BP_FAT	GO:0051251~positive regulation of lymphocyte activation	3	0.573614	0.742608	ILMN_2059549,ILMN_1709484,ILMN_1654563	367	97	13528	1.14003	1	0.999204	100
GOTERM_BP_FAT	GO:0051249~regulation of lymphocyte activation	4	0.764818	0.768111	ILMN_2059549,ILMN_1682015,ILMN_1709484,ILMN_1654563	367	148	13528	0.996244	1	0.999407	100
GOTERM_BP_FAT	GO:0002696~positive regulation of leukocyte activation	3	0.573614	0.785565	ILMN_2059549,ILMN_1709484,ILMN_1654563	367	106	13528	1.04324	1	0.999534	100
GOTERM_BP_FAT	GO:0050867~positive regulation of cell activation	3	0.573614	0.806608	ILMN_2059549,ILMN_1709484,ILMN_1654563	367	111	13528	0.996244	1	0.999654	100
GOTERM_BP_FAT	GO:0050863~regulation of T cell activation	3	0.573614	0.829422	ILMN_2059549,ILMN_1709484,ILMN_1654563	367	117	13528	0.945155	1	0.999755	100
GOTERM_BP_FAT	GO:0002694~regulation of leukocyte activation	4	0.764818	0.830985	ILMN_2059549,ILMN_1682015,ILMN_1709484,ILMN_1654563	367	166	13528	0.888218	1	0.999761	100
GOTERM_BP_FAT	GO:0002684~positive regulation of immune system process	5	0.956023	0.88935	ILMN_2059549,ILMN_1669833,ILMN_1709484,ILMN_1654563,ILMN_2377669	367	238	13528	0.774392	1	0.999943	100
Annotation Cluster 124	Enrichment Score: 0.23897095581938538
Category	Term	Count	%	PValue	Genes	List Total	Pop Hits	Pop Total	Fold Enrichment	Bonferroni	Benjamini	FDR
GOTERM_BP_FAT	GO:0000122~negative regulation of transcription from RNA polymerase II promoter	9	1.72084	0.42703	ILMN_2241187,ILMN_2213136,ILMN_1695687,ILMN_1682034,ILMN_1792990,ILMN_2177156,ILMN_1763328,ILMN_1712537,ILMN_1680987	367	266	13528	1.24718	1	0.986828	99.993
GOTERM_BP_FAT	GO:0051172~negative regulation of nitrogen compound metabolic process	16	3.05927	0.433451	ILMN_1794333,ILMN_2213136,ILMN_1682034,ILMN_2154950,ILMN_1789007,ILMN_1763328,ILMN_1712537,ILMN_1680987,ILMN_2241187,ILMN_1695687,ILMN_1768506,ILMN_1709484,ILMN_1792990,ILMN_2177156,ILMN_1785914,ILMN_1729212	367	519	13528	1.13637	1	0.987088	99.9943
GOTERM_BP_FAT	GO:0031327~negative regulation of cellular biosynthetic process	17	3.25048	0.446573	ILMN_1794333,ILMN_2213136,ILMN_1682034,ILMN_2154950,ILMN_1789007,ILMN_1763328,ILMN_1712537,ILMN_1680987,ILMN_2241187,ILMN_1695687,ILMN_1768506,ILMN_1709484,ILMN_1792990,ILMN_2177156,ILMN_1700888,ILMN_1785914,ILMN_1729212	367	561	13528	1.117	1	0.987853	99.9962
GOTERM_BP_FAT	GO:0009890~negative regulation of biosynthetic process	17	3.25048	0.477742	ILMN_1794333,ILMN_2213136,ILMN_1682034,ILMN_2154950,ILMN_1789007,ILMN_1763328,ILMN_1712537,ILMN_1680987,ILMN_2241187,ILMN_1695687,ILMN_1768506,ILMN_1709484,ILMN_1792990,ILMN_2177156,ILMN_1700888,ILMN_1785914,ILMN_1729212	367	573	13528	1.09361	1	0.990297	99.9986
GOTERM_BP_FAT	GO:0045934~negative regulation of nucleobase, nucleoside, nucleotide and nucleic acid metabolic process	15	2.86807	0.522617	ILMN_1794333,ILMN_2213136,ILMN_1682034,ILMN_2154950,ILMN_1763328,ILMN_1712537,ILMN_1680987,ILMN_2241187,ILMN_1695687,ILMN_1768506,ILMN_1709484,ILMN_1792990,ILMN_2177156,ILMN_1785914,ILMN_1729212	367	512	13528	1.07991	1	0.993202	99.9997
GOTERM_BP_FAT	GO:0010558~negative regulation of macromolecule biosynthetic process	15	2.86807	0.623396	ILMN_1794333,ILMN_2213136,ILMN_1682034,ILMN_2154950,ILMN_1763328,ILMN_1712537,ILMN_1680987,ILMN_2241187,ILMN_1695687,ILMN_1768506,ILMN_1709484,ILMN_1792990,ILMN_2177156,ILMN_1700888,ILMN_1785914	367	547	13528	1.01081	1	0.997197	100
GOTERM_BP_FAT	GO:0045892~negative regulation of transcription, DNA-dependent	10	1.91205	0.62953	ILMN_1794333,ILMN_2241187,ILMN_2213136,ILMN_1695687,ILMN_1682034,ILMN_1792990,ILMN_2177156,ILMN_1763328,ILMN_1712537,ILMN_1680987	367	356	13528	1.03542	1	0.997273	100
GOTERM_BP_FAT	GO:0051253~negative regulation of RNA metabolic process	10	1.91205	0.649237	ILMN_1794333,ILMN_2241187,ILMN_2213136,ILMN_1695687,ILMN_1682034,ILMN_1792990,ILMN_2177156,ILMN_1763328,ILMN_1712537,ILMN_1680987	367	362	13528	1.01826	1	0.997723	100
GOTERM_BP_FAT	GO:0010629~negative regulation of gene expression	13	2.48566	0.71588	ILMN_1794333,ILMN_1748903,ILMN_2213136,ILMN_1682034,ILMN_2154950,ILMN_1763328,ILMN_1712537,ILMN_1680987,ILMN_2241187,ILMN_1748697,ILMN_1695687,ILMN_1792990,ILMN_2177156	367	504	13528	0.950781	1	0.998881	100
GOTERM_BP_FAT	GO:0010605~negative regulation of macromolecule metabolic process	18	3.44168	0.780307	ILMN_1794333,ILMN_1748903,ILMN_2213136,ILMN_1682034,ILMN_2154950,ILMN_1759910,ILMN_1763328,ILMN_1712537,ILMN_1680987,ILMN_2241187,ILMN_1748697,ILMN_1695687,ILMN_1768506,ILMN_1709484,ILMN_1792990,ILMN_2177156,ILMN_1700888,ILMN_1785914	367	734	13528	0.903949	1	0.999494	100
GOTERM_BP_FAT	GO:0016481~negative regulation of transcription	11	2.10325	0.800501	ILMN_1794333,ILMN_2241187,ILMN_2213136,ILMN_1695687,ILMN_1682034,ILMN_2154950,ILMN_1792990,ILMN_2177156,ILMN_1763328,ILMN_1712537,ILMN_1680987	367	459	13528	0.88338	1	0.99962	100
Annotation Cluster 125	Enrichment Score: 0.2350225212196267
Category	Term	Count	%	PValue	Genes	List Total	Pop Hits	Pop Total	Fold Enrichment	Bonferroni	Benjamini	FDR
GOTERM_MF_FAT	GO:0030246~carbohydrate binding	11	2.10325	0.51193	ILMN_2224657,ILMN_1673773,ILMN_1728799,ILMN_1685608,ILMN_2118129,ILMN_1759910,ILMN_1673548,ILMN_1800331,ILMN_1700888,ILMN_2165463,ILMN_1736078	358	354	12983	1.12689	1	0.998394	99.9974
SP_PIR_KEYWORDS	Lectin	5	0.956023	0.616067	ILMN_2224657,ILMN_1673773,ILMN_1685608,ILMN_2118129,ILMN_1673548	514	159	19235	1.1768	1	0.958753	99.9998
GOTERM_MF_FAT	GO:0005529~sugar binding	6	1.14723	0.625307	ILMN_2224657,ILMN_1673773,ILMN_1728799,ILMN_1685608,ILMN_2118129,ILMN_1673548	358	195	12983	1.11586	1	0.998927	99.9999
Annotation Cluster 126	Enrichment Score: 0.23194107305994255
Category	Term	Count	%	PValue	Genes	List Total	Pop Hits	Pop Total	Fold Enrichment	Bonferroni	Benjamini	FDR
GOTERM_CC_FAT	GO:0001726~ruffle	4	0.764818	0.287912	ILMN_1654112,ILMN_1669833,ILMN_2104141,ILMN_1662932	358	67	12782	2.13158	1	0.955092	98.9961
GOTERM_BP_FAT	GO:0007015~actin filament organization	3	0.573614	0.584028	ILMN_1651838,ILMN_2125869,ILMN_1662932	367	72	13528	1.53588	1	0.996097	100
GOTERM_BP_FAT	GO:0030029~actin filament-based process	7	1.33843	0.638885	ILMN_1651838,ILMN_1669833,ILMN_1795119,ILMN_1681857,ILMN_2125869,ILMN_2104141,ILMN_1662932	367	241	13528	1.07065	1	0.997529	100
GOTERM_CC_FAT	GO:0031252~cell leading edge	4	0.764818	0.745464	ILMN_1654112,ILMN_1669833,ILMN_2104141,ILMN_1662932	358	138	12782	1.0349	1	0.994671	100
GOTERM_BP_FAT	GO:0030036~actin cytoskeleton organization	5	0.956023	0.864475	ILMN_1651838,ILMN_1669833,ILMN_2125869,ILMN_2104141,ILMN_1662932	367	226	13528	0.81551	1	0.999897	100
Annotation Cluster 127	Enrichment Score: 0.22965388836901954
Category	Term	Count	%	PValue	Genes	List Total	Pop Hits	Pop Total	Fold Enrichment	Bonferroni	Benjamini	FDR
GOTERM_BP_FAT	GO:0031281~positive regulation of cyclase activity	3	0.573614	0.458992	ILMN_1775224,ILMN_2120555,ILMN_1725271	367	57	13528	1.94005	1	0.988662	99.9974
GOTERM_BP_FAT	GO:0051349~positive regulation of lyase activity	3	0.573614	0.476908	ILMN_1775224,ILMN_2120555,ILMN_1725271	367	59	13528	1.87429	1	0.990347	99.9985
GOTERM_BP_FAT	GO:0031279~regulation of cyclase activity	4	0.764818	0.503971	ILMN_1775224,ILMN_2120555,ILMN_1725271,ILMN_1729212	367	99	13528	1.48933	1	0.991884	99.9994
GOTERM_BP_FAT	GO:0051339~regulation of lyase activity	4	0.764818	0.517409	ILMN_1775224,ILMN_2120555,ILMN_1725271,ILMN_1729212	367	101	13528	1.45984	1	0.992927	99.9996
GOTERM_BP_FAT	GO:0030802~regulation of cyclic nucleotide biosynthetic process	4	0.764818	0.575335	ILMN_1775224,ILMN_2120555,ILMN_1725271,ILMN_1729212	367	110	13528	1.3404	1	0.995702	100
GOTERM_BP_FAT	GO:0030808~regulation of nucleotide biosynthetic process	4	0.764818	0.575335	ILMN_1775224,ILMN_2120555,ILMN_1725271,ILMN_1729212	367	110	13528	1.3404	1	0.995702	100
GOTERM_BP_FAT	GO:0030799~regulation of cyclic nucleotide metabolic process	4	0.764818	0.593656	ILMN_1775224,ILMN_2120555,ILMN_1725271,ILMN_1729212	367	113	13528	1.30482	1	0.996386	100
GOTERM_BP_FAT	GO:0006140~regulation of nucleotide metabolic process	4	0.764818	0.611458	ILMN_1775224,ILMN_2120555,ILMN_1725271,ILMN_1729212	367	116	13528	1.27107	1	0.996954	100
GOTERM_BP_FAT	GO:0045761~regulation of adenylate cyclase activity	3	0.573614	0.737407	ILMN_2120555,ILMN_1725271,ILMN_1729212	367	96	13528	1.15191	1	0.999132	100
GOTERM_BP_FAT	GO:0030817~regulation of cAMP biosynthetic process	3	0.573614	0.76254	ILMN_2120555,ILMN_1725271,ILMN_1729212	367	101	13528	1.09488	1	0.999379	100
GOTERM_BP_FAT	GO:0030814~regulation of cAMP metabolic process	3	0.573614	0.771996	ILMN_2120555,ILMN_1725271,ILMN_1729212	367	103	13528	1.07362	1	0.999435	100
Annotation Cluster 128	Enrichment Score: 0.22150742387803327
Category	Term	Count	%	PValue	Genes	List Total	Pop Hits	Pop Total	Fold Enrichment	Bonferroni	Benjamini	FDR
GOTERM_BP_FAT	GO:0048593~camera-type eye morphogenesis	3	0.573614	0.334937	ILMN_1794333,ILMN_2177156,ILMN_1692261	367	44	13528	2.51325	1	0.975794	99.9099
GOTERM_BP_FAT	GO:0048592~eye morphogenesis	3	0.573614	0.560801	ILMN_1794333,ILMN_2177156,ILMN_1692261	367	69	13528	1.60265	1	0.995192	99.9999
GOTERM_BP_FAT	GO:0043010~camera-type eye development	3	0.573614	0.789928	ILMN_1794333,ILMN_2177156,ILMN_1692261	367	107	13528	1.03349	1	0.999546	100
GOTERM_BP_FAT	GO:0001654~eye development	3	0.573614	0.876214	ILMN_1794333,ILMN_2177156,ILMN_1692261	367	132	13528	0.837751	1	0.999924	100
Annotation Cluster 129	Enrichment Score: 0.22018017260047507
Category	Term	Count	%	PValue	Genes	List Total	Pop Hits	Pop Total	Fold Enrichment	Bonferroni	Benjamini	FDR
UP_SEQ_FEATURE	nucleotide phosphate-binding region:ATP	31	5.92734	0.212668	ILMN_2059549,ILMN_1759330,ILMN_1767414,ILMN_1709085,ILMN_1658027,ILMN_1734827,ILMN_1667125,ILMN_1692433,ILMN_1768506,ILMN_1709484,ILMN_1740083,ILMN_2215862,ILMN_1754858,ILMN_2135984,ILMN_1716553,ILMN_1732066,ILMN_1775931,ILMN_1795119,ILMN_2080684,ILMN_1741801,ILMN_2227011,ILMN_1741260,ILMN_1686405,ILMN_1707881,ILMN_2212999,ILMN_1779800,ILMN_1785914,ILMN_1692261,ILMN_2385298,ILMN_1681657,ILMN_2334…	513	962	19113	1.2006	1	0.995655	98.1323
SP_PIR_KEYWORDS	kinase	23	4.39771	0.217283	ILMN_1680434,ILMN_2059549,ILMN_2103774,ILMN_1767414,ILMN_1709085,ILMN_1775931,ILMN_1725417,ILMN_1741801,ILMN_1700349,ILMN_1686405,ILMN_1674662,ILMN_1779800,ILMN_1667125,ILMN_1768506,ILMN_1772817,ILMN_2135984,ILMN_1754858,ILMN_1732066,ILMN_1692261,ILMN_1751020,ILMN_2385298,ILMN_1681657,ILMN_2091707	514	688	19235	1.25103	1	0.807204	96.6475
UP_SEQ_FEATURE	domain:Protein kinase	15	2.86807	0.370999	ILMN_2059549,ILMN_1767414,ILMN_1775931,ILMN_1709085,ILMN_1741801,ILMN_1686405,ILMN_1700349,ILMN_1779800,ILMN_1667125,ILMN_1768506,ILMN_1667381,ILMN_1754858,ILMN_2135984,ILMN_1692261,ILMN_1681657	513	469	19113	1.1916	1	0.999084	99.9555
UP_SEQ_FEATURE	binding site:ATP	16	3.05927	0.483349	ILMN_2059549,ILMN_1767414,ILMN_1775931,ILMN_1709085,ILMN_1694582,ILMN_1741801,ILMN_2227011,ILMN_1686405,ILMN_1779800,ILMN_1667125,ILMN_1768506,ILMN_1754858,ILMN_2135984,ILMN_1732066,ILMN_1692261,ILMN_1681657	513	542	19113	1.09985	1	0.999701	99.9983
INTERPRO	IPR000719:Protein kinase, core	14	2.67686	0.517563	ILMN_2059549,ILMN_1767414,ILMN_1775931,ILMN_1709085,ILMN_1741801,ILMN_1686405,ILMN_1779800,ILMN_1667125,ILMN_1768506,ILMN_1667381,ILMN_1754858,ILMN_2135984,ILMN_1692261,ILMN_1681657	452	476	16659	1.08401	1	0.998584	99.9984
INTERPRO	IPR017441:Protein kinase, ATP binding site	13	2.48566	0.578272	ILMN_2059549,ILMN_1767414,ILMN_1775931,ILMN_1709085,ILMN_1741801,ILMN_1686405,ILMN_1779800,ILMN_1667125,ILMN_1768506,ILMN_1754858,ILMN_2135984,ILMN_1692261,ILMN_1681657	452	455	16659	1.05303	1	0.999158	99.9998
GOTERM_BP_FAT	GO:0006468~protein amino acid phosphorylation	18	3.44168	0.636021	ILMN_2059549,ILMN_1680434,ILMN_1762766,ILMN_1767414,ILMN_1775931,ILMN_1709085,ILMN_1733963,ILMN_1741801,ILMN_1651498,ILMN_1686405,ILMN_1779800,ILMN_1667125,ILMN_1768506,ILMN_1667381,ILMN_1754858,ILMN_2135984,ILMN_1692261,ILMN_1681657	367	667	13528	0.994751	1	0.997501	100
SP_PIR_KEYWORDS	serine/threonine-protein kinase	10	1.91205	0.690587	ILMN_1767414,ILMN_1709085,ILMN_1779800,ILMN_1667125,ILMN_1768506,ILMN_1754858,ILMN_2135984,ILMN_1741801,ILMN_1700349,ILMN_1681657	514	381	19235	0.982209	1	0.971725	100
GOTERM_MF_FAT	GO:0004672~protein kinase activity	16	3.05927	0.700025	ILMN_2059549,ILMN_1767414,ILMN_1775931,ILMN_1709085,ILMN_1741801,ILMN_1686405,ILMN_1700349,ILMN_1779800,ILMN_1667125,ILMN_1768506,ILMN_1667381,ILMN_1754858,ILMN_2135984,ILMN_1692261,ILMN_1751020,ILMN_1681657	358	606	12983	0.957501	1	0.999139	100
INTERPRO	IPR008271:Serine/threonine protein kinase, active site	9	1.72084	0.74632	ILMN_1767414,ILMN_1709085,ILMN_1779800,ILMN_1667125,ILMN_1768506,ILMN_1754858,ILMN_2135984,ILMN_1741801,ILMN_1681657	452	354	16659	0.937022	1	0.999899	100
GOTERM_MF_FAT	GO:0004674~protein serine/threonine kinase activity	11	2.10325	0.74981	ILMN_1767414,ILMN_1709085,ILMN_1779800,ILMN_1667125,ILMN_1768506,ILMN_1667381,ILMN_1754858,ILMN_2135984,ILMN_1741801,ILMN_1700349,ILMN_1681657	358	430	12983	0.927719	1	0.999497	100
INTERPRO	IPR017442:Serine/threonine protein kinase-related	9	1.72084	0.759927	ILMN_1767414,ILMN_1779800,ILMN_1667125,ILMN_1768506,ILMN_1667381,ILMN_1754858,ILMN_2135984,ILMN_1741801,ILMN_1681657	452	359	16659	0.923971	1	0.999917	100
GOTERM_BP_FAT	GO:0006796~phosphate metabolic process	24	4.58891	0.780506	ILMN_1680434,ILMN_2059549,ILMN_1762766,ILMN_1767414,ILMN_1709085,ILMN_1775931,ILMN_1769779,ILMN_1733963,ILMN_1741801,ILMN_1651498,ILMN_1686405,ILMN_1764361,ILMN_1708508,ILMN_1779800,ILMN_1667125,ILMN_1768506,ILMN_1667381,ILMN_2135984,ILMN_1754858,ILMN_1676616,ILMN_2315789,ILMN_1700888,ILMN_1692261,ILMN_1681657	367	973	13528	0.909214	1	0.999487	100
GOTERM_BP_FAT	GO:0006793~phosphorus metabolic process	24	4.58891	0.780506	ILMN_1680434,ILMN_2059549,ILMN_1762766,ILMN_1767414,ILMN_1709085,ILMN_1775931,ILMN_1769779,ILMN_1733963,ILMN_1741801,ILMN_1651498,ILMN_1686405,ILMN_1764361,ILMN_1708508,ILMN_1779800,ILMN_1667125,ILMN_1768506,ILMN_1667381,ILMN_2135984,ILMN_1754858,ILMN_1676616,ILMN_2315789,ILMN_1700888,ILMN_1692261,ILMN_1681657	367	973	13528	0.909214	1	0.999487	100
INTERPRO	IPR002290:Serine/threonine protein kinase	6	1.14723	0.833937	ILMN_1767414,ILMN_1779800,ILMN_1768506,ILMN_1667381,ILMN_1754858,ILMN_1681657	452	259	16659	0.853811	1	0.999985	100
UP_SEQ_FEATURE	active site:Proton acceptor	15	2.86807	0.845433	ILMN_2059549,ILMN_1767414,ILMN_1775931,ILMN_1709085,ILMN_1741801,ILMN_1686405,ILMN_1779800,ILMN_1667125,ILMN_1768506,ILMN_1754858,ILMN_2135984,ILMN_1794072,ILMN_1692261,ILMN_2166457,ILMN_1681657	513	658	19113	0.849331	1	1	100
GOTERM_BP_FAT	GO:0016310~phosphorylation	18	3.44168	0.878819	ILMN_2059549,ILMN_1680434,ILMN_1762766,ILMN_1767414,ILMN_1775931,ILMN_1709085,ILMN_1733963,ILMN_1741801,ILMN_1651498,ILMN_1686405,ILMN_1779800,ILMN_1667125,ILMN_1768506,ILMN_1667381,ILMN_1754858,ILMN_2135984,ILMN_1692261,ILMN_1681657	367	800	13528	0.829373	1	0.999927	100
SMART	SM00220:S_TKc	6	1.14723	0.889165	ILMN_1767414,ILMN_1779800,ILMN_1768506,ILMN_1667381,ILMN_1754858,ILMN_1681657	271	259	9079	0.776105	1	0.999547	100
Annotation Cluster 130	Enrichment Score: 0.20973413291235837
Category	Term	Count	%	PValue	Genes	List Total	Pop Hits	Pop Total	Fold Enrichment	Bonferroni	Benjamini	FDR
UP_SEQ_FEATURE	repeat:WD 7	6	1.14723	0.374749	ILMN_1661129,ILMN_1661002,ILMN_1690397,ILMN_1700248,ILMN_1673073,ILMN_2115336	513	150	19113	1.49029	1	0.999103	99.9597
UP_SEQ_FEATURE	repeat:WD 6	7	1.33843	0.409592	ILMN_1814917,ILMN_1661129,ILMN_1661002,ILMN_1690397,ILMN_1700248,ILMN_1673073,ILMN_2115336	513	192	19113	1.35834	1	0.999279	99.9845
UP_SEQ_FEATURE	repeat:WD 3	8	1.52964	0.568218	ILMN_1814917,ILMN_1661129,ILMN_1661002,ILMN_1690397,ILMN_1700248,ILMN_1673073,ILMN_2054510,ILMN_2115336	513	265	19113	1.12475	1	0.9999	99.9999
INTERPRO	IPR001680:WD40 repeat	8	1.52964	0.583598	ILMN_1814917,ILMN_1661129,ILMN_1661002,ILMN_1690397,ILMN_1700248,ILMN_1673073,ILMN_2054510,ILMN_2115336	452	266	16659	1.10846	1	0.999179	99.9998
UP_SEQ_FEATURE	repeat:WD 5	7	1.33843	0.596064	ILMN_1814917,ILMN_1661129,ILMN_1661002,ILMN_1690397,ILMN_1700248,ILMN_1673073,ILMN_2115336	513	233	19113	1.11932	1	0.999932	100
UP_SEQ_FEATURE	repeat:WD 1	8	1.52964	0.603541	ILMN_1814917,ILMN_1661129,ILMN_1661002,ILMN_1690397,ILMN_1700248,ILMN_1673073,ILMN_2054510,ILMN_2115336	513	274	19113	1.0878	1	0.99994	100
UP_SEQ_FEATURE	repeat:WD 2	8	1.52964	0.603541	ILMN_1814917,ILMN_1661129,ILMN_1661002,ILMN_1690397,ILMN_1700248,ILMN_1673073,ILMN_2054510,ILMN_2115336	513	274	19113	1.0878	1	0.99994	100
SP_PIR_KEYWORDS	wd repeat	8	1.52964	0.606536	ILMN_1814917,ILMN_1661129,ILMN_1661002,ILMN_1690397,ILMN_1700248,ILMN_1673073,ILMN_2054510,ILMN_2115336	514	276	19235	1.0847	1	0.956447	99.9998
INTERPRO	IPR019775:WD40 repeat, conserved site	8	1.52964	0.626247	ILMN_1814917,ILMN_1661129,ILMN_1661002,ILMN_1690397,ILMN_1700248,ILMN_1673073,ILMN_2054510,ILMN_2115336	452	277	16659	1.06444	1	0.999482	100
UP_SEQ_FEATURE	repeat:WD 4	7	1.33843	0.667424	ILMN_1814917,ILMN_1661129,ILMN_1661002,ILMN_1690397,ILMN_1700248,ILMN_1673073,ILMN_2115336	513	251	19113	1.03905	1	0.999985	100
SMART	SM00320:WD40	8	1.52964	0.682724	ILMN_1814917,ILMN_1661129,ILMN_1661002,ILMN_1690397,ILMN_1700248,ILMN_1673073,ILMN_2054510,ILMN_2115336	271	266	9079	1.00757	1	0.991946	99.9999
INTERPRO	IPR015943:WD40/YVTN repeat-like	8	1.52964	0.706994	ILMN_1814917,ILMN_1702787,ILMN_1661129,ILMN_1661002,ILMN_1690397,ILMN_1700248,ILMN_1794370,ILMN_2115336	452	300	16659	0.982832	1	0.999849	100
INTERPRO	IPR017986:WD40 repeat, region	6	1.14723	0.775735	ILMN_1814917,ILMN_1661002,ILMN_1690397,ILMN_1700248,ILMN_1673073,ILMN_2115336	452	238	16659	0.929148	1	0.999942	100
INTERPRO	IPR019781:WD40 repeat, subgroup	6	1.14723	0.787898	ILMN_1814917,ILMN_1661002,ILMN_1690397,ILMN_1700248,ILMN_1673073,ILMN_2115336	452	242	16659	0.91379	1	0.999956	100
INTERPRO	IPR019782:WD40 repeat 2	5	0.956023	0.864394	ILMN_1814917,ILMN_1661002,ILMN_1700248,ILMN_1673073,ILMN_2115336	452	226	16659	0.815403	1	0.999995	100
Annotation Cluster 131	Enrichment Score: 0.209651165547856
Category	Term	Count	%	PValue	Genes	List Total	Pop Hits	Pop Total	Fold Enrichment	Bonferroni	Benjamini	FDR
GOTERM_BP_FAT	GO:0051046~regulation of secretion	8	1.52964	0.305046	ILMN_2059549,ILMN_1688543,ILMN_2162253,ILMN_2131381,ILMN_2154157,ILMN_1690884,ILMN_2385298,ILMN_1729212	367	202	13528	1.45984	1	0.970683	99.8081
GOTERM_BP_FAT	GO:0008610~lipid biosynthetic process	9	1.72084	0.650185	ILMN_2059549,ILMN_1735584,ILMN_1688543,ILMN_1727855,ILMN_1697654,ILMN_2185665,ILMN_1740418,ILMN_1690884,ILMN_2414135	367	323	13528	1.02709	1	0.997718	100
GOTERM_BP_FAT	GO:0002697~regulation of immune effector process	3	0.573614	0.76254	ILMN_2059549,ILMN_1688543,ILMN_1690884	367	101	13528	1.09488	1	0.999379	100
GOTERM_BP_FAT	GO:0001817~regulation of cytokine production	3	0.573614	0.958805	ILMN_2059549,ILMN_1688543,ILMN_1690884	367	181	13528	0.610956	1	0.999998	100
Annotation Cluster 132	Enrichment Score: 0.20442415121079502
Category	Term	Count	%	PValue	Genes	List Total	Pop Hits	Pop Total	Fold Enrichment	Bonferroni	Benjamini	FDR
GOTERM_CC_FAT	GO:0005815~microtubule organizing center	8	1.52964	0.563903	ILMN_1783149,ILMN_1746846,ILMN_1697654,ILMN_1661776,ILMN_1762281,ILMN_2199676,ILMN_1789094,ILMN_1800611	358	253	12782	1.12898	1	0.979768	99.9987
GOTERM_CC_FAT	GO:0015630~microtubule cytoskeleton	16	3.05927	0.5729	ILMN_1783149,ILMN_1759330,ILMN_1746846,ILMN_1697654,ILMN_1690397,ILMN_1762281,ILMN_1800611,ILMN_2212999,ILMN_1779800,ILMN_1661776,ILMN_1736816,ILMN_2199676,ILMN_1785914,ILMN_1716553,ILMN_1789094,ILMN_2141259	358	549	12782	1.04055	1	0.979501	99.999
GOTERM_CC_FAT	GO:0005813~centrosome	6	1.14723	0.754126	ILMN_1697654,ILMN_1661776,ILMN_1762281,ILMN_2199676,ILMN_1789094,ILMN_1800611	358	224	12782	0.956355	1	0.994406	100
Annotation Cluster 133	Enrichment Score: 0.20209412990224526
Category	Term	Count	%	PValue	Genes	List Total	Pop Hits	Pop Total	Fold Enrichment	Bonferroni	Benjamini	FDR
GOTERM_MF_FAT	GO:0004857~enzyme inhibitor activity	9	1.72084	0.466446	ILMN_1769433,ILMN_1680434,ILMN_1753449,ILMN_2056606,ILMN_1663399,ILMN_1688543,ILMN_1789007,ILMN_1787266,ILMN_1759910	358	270	12983	1.20885	1	0.998358	99.9905
SP_PIR_KEYWORDS	protease inhibitor	4	0.764818	0.546507	ILMN_1753449,ILMN_1787266,ILMN_1759910,ILMN_2051972	514	107	19235	1.39896	1	0.945643	99.9983
GOTERM_MF_FAT	GO:0004866~endopeptidase inhibitor activity	4	0.764818	0.765715	ILMN_1753449,ILMN_1663399,ILMN_1787266,ILMN_1759910	358	145	12983	1.00042	1	0.999534	100
GOTERM_MF_FAT	GO:0030414~peptidase inhibitor activity	4	0.764818	0.796451	ILMN_1753449,ILMN_1663399,ILMN_1787266,ILMN_1759910	358	153	12983	0.948114	1	0.999724	100
Annotation Cluster 134	Enrichment Score: 0.19734050548384405
Category	Term	Count	%	PValue	Genes	List Total	Pop Hits	Pop Total	Fold Enrichment	Bonferroni	Benjamini	FDR
GOTERM_BP_FAT	GO:0007187~G-protein signaling, coupled to cyclic nucleotide second messenger	4	0.764818	0.605582	ILMN_2120555,ILMN_1794095,ILMN_1731062,ILMN_1725271	367	115	13528	1.28212	1	0.996776	100
GOTERM_BP_FAT	GO:0019932~second-messenger-mediated signaling	7	1.33843	0.614545	ILMN_1747251,ILMN_1760088,ILMN_2120555,ILMN_1794095,ILMN_1731062,ILMN_1725271,ILMN_2141259	367	235	13528	1.09799	1	0.996994	100
GOTERM_BP_FAT	GO:0019935~cyclic-nucleotide-mediated signaling	4	0.764818	0.687467	ILMN_2120555,ILMN_1794095,ILMN_1731062,ILMN_1725271	367	130	13528	1.13419	1	0.998399	100
Annotation Cluster 135	Enrichment Score: 0.18968609203386713
Category	Term	Count	%	PValue	Genes	List Total	Pop Hits	Pop Total	Fold Enrichment	Bonferroni	Benjamini	FDR
GOTERM_MF_FAT	GO:0030246~carbohydrate binding	11	2.10325	0.51193	ILMN_2224657,ILMN_1673773,ILMN_1728799,ILMN_1685608,ILMN_2118129,ILMN_1759910,ILMN_1673548,ILMN_1800331,ILMN_1700888,ILMN_2165463,ILMN_1736078	358	354	12983	1.12689	1	0.998394	99.9974
GOTERM_MF_FAT	GO:0001871~pattern binding	5	0.956023	0.615471	ILMN_1759910,ILMN_1800331,ILMN_1700888,ILMN_2165463,ILMN_1736078	358	154	12983	1.17745	1	0.998812	99.9999
GOTERM_MF_FAT	GO:0030247~polysaccharide binding	5	0.956023	0.615471	ILMN_1759910,ILMN_1800331,ILMN_1700888,ILMN_2165463,ILMN_1736078	358	154	12983	1.17745	1	0.998812	99.9999
GOTERM_MF_FAT	GO:0005539~glycosaminoglycan binding	4	0.764818	0.744659	ILMN_1759910,ILMN_1800331,ILMN_2165463,ILMN_1736078	358	140	12983	1.03615	1	0.999512	100
GOTERM_MF_FAT	GO:0008201~heparin binding	3	0.573614	0.779804	ILMN_1759910,ILMN_1800331,ILMN_1736078	358	103	12983	1.05627	1	0.999613	100
Annotation Cluster 136	Enrichment Score: 0.18858560017970113
Category	Term	Count	%	PValue	Genes	List Total	Pop Hits	Pop Total	Fold Enrichment	Bonferroni	Benjamini	FDR
KEGG_PATHWAY	hsa04670:Leukocyte transendothelial migration	4	0.764818	0.580809	ILMN_1665691,ILMN_1681857,ILMN_2406532,ILMN_1794781	130	118	5085	1.32595	1	0.969122	99.9944
KEGG_PATHWAY	hsa04510:Focal adhesion	6	1.14723	0.582931	ILMN_1665691,ILMN_1681857,ILMN_1688642,ILMN_1794781,ILMN_1686405,ILMN_1736078	130	201	5085	1.16762	1	0.965716	99.9947
KEGG_PATHWAY	hsa04810:Regulation of actin cytoskeleton	5	0.956023	0.802773	ILMN_1769433,ILMN_1665691,ILMN_1655577,ILMN_1681857,ILMN_1794781	130	215	5085	0.90966	1	0.992328	100
Annotation Cluster 137	Enrichment Score: 0.18828156339470492
Category	Term	Count	%	PValue	Genes	List Total	Pop Hits	Pop Total	Fold Enrichment	Bonferroni	Benjamini	FDR
GOTERM_CC_FAT	GO:0044456~synapse part	9	1.72084	0.382602	ILMN_1696167,ILMN_1679595,ILMN_2154157,ILMN_1805807,ILMN_1769195,ILMN_1757081,ILMN_1768705,ILMN_1729212,ILMN_1676215	358	246	12782	1.30624	1	0.963314	99.8548
SP_PIR_KEYWORDS	postsynaptic cell membrane	3	0.573614	0.795649	ILMN_1679595,ILMN_2154157,ILMN_1676215	514	110	19235	1.0206	1	0.988195	100
GOTERM_CC_FAT	GO:0045211~postsynaptic membrane	3	0.573614	0.894719	ILMN_1679595,ILMN_2154157,ILMN_1676215	358	135	12782	0.79342	1	0.998313	100
Annotation Cluster 138	Enrichment Score: 0.18760924619429423
Category	Term	Count	%	PValue	Genes	List Total	Pop Hits	Pop Total	Fold Enrichment	Bonferroni	Benjamini	FDR
GOTERM_BP_FAT	GO:0051924~regulation of calcium ion transport	3	0.573614	0.560801	ILMN_1775224,ILMN_1688801,ILMN_1693985	367	69	13528	1.60265	1	0.995192	99.9999
GOTERM_BP_FAT	GO:0010959~regulation of metal ion transport	3	0.573614	0.648208	ILMN_1775224,ILMN_1688801,ILMN_1693985	367	81	13528	1.36522	1	0.997724	100
GOTERM_BP_FAT	GO:0043269~regulation of ion transport	3	0.573614	0.752747	ILMN_1775224,ILMN_1688801,ILMN_1693985	367	99	13528	1.117	1	0.999278	100
Annotation Cluster 139	Enrichment Score: 0.18390596418970734
Category	Term	Count	%	PValue	Genes	List Total	Pop Hits	Pop Total	Fold Enrichment	Bonferroni	Benjamini	FDR
GOTERM_BP_FAT	GO:0045926~negative regulation of growth	5	0.956023	0.347266	ILMN_1804357,ILMN_1740418,ILMN_2051972,ILMN_1800331,ILMN_1700888	367	110	13528	1.6755	1	0.977361	99.9347
GOTERM_BP_FAT	GO:0016049~cell growth	3	0.573614	0.494459	ILMN_1781256,ILMN_1660317,ILMN_2125869	367	61	13528	1.81284	1	0.991048	99.9992
GOTERM_BP_FAT	GO:0032535~regulation of cellular component size	8	1.52964	0.60296	ILMN_1781256,ILMN_2215989,ILMN_1660317,ILMN_1804357,ILMN_1740418,ILMN_1659086,ILMN_2125869,ILMN_1700888	367	271	13528	1.08815	1	0.9967	100
GOTERM_BP_FAT	GO:0008361~regulation of cell size	6	1.14723	0.658924	ILMN_1781256,ILMN_1660317,ILMN_1804357,ILMN_1740418,ILMN_2125869,ILMN_1700888	367	206	13528	1.07362	1	0.997957	100
GOTERM_BP_FAT	GO:0040008~regulation of growth	9	1.72084	0.708421	ILMN_2210111,ILMN_1804357,ILMN_1688184,ILMN_1725417,ILMN_1682034,ILMN_1740418,ILMN_2051972,ILMN_1800331,ILMN_1700888	367	341	13528	0.972872	1	0.998781	100
GOTERM_BP_FAT	GO:0030308~negative regulation of cell growth	3	0.573614	0.7157	ILMN_1804357,ILMN_1740418,ILMN_1700888	367	92	13528	1.20199	1	0.998897	100
GOTERM_BP_FAT	GO:0045792~negative regulation of cell size	3	0.573614	0.752747	ILMN_1804357,ILMN_1740418,ILMN_1700888	367	99	13528	1.117	1	0.999278	100
GOTERM_BP_FAT	GO:0040007~growth	4	0.764818	0.876366	ILMN_1781256,ILMN_1660317,ILMN_2125869,ILMN_1729180	367	183	13528	0.805706	1	0.999923	100
GOTERM_BP_FAT	GO:0001558~regulation of cell growth	3	0.573614	0.969557	ILMN_1804357,ILMN_1740418,ILMN_1700888	367	194	13528	0.570016	1	0.999999	100
Annotation Cluster 140	Enrichment Score: 0.17835713800200273
Category	Term	Count	%	PValue	Genes	List Total	Pop Hits	Pop Total	Fold Enrichment	Bonferroni	Benjamini	FDR
GOTERM_BP_FAT	GO:0009108~coenzyme biosynthetic process	3	0.573614	0.560801	ILMN_2368585,ILMN_1737036,ILMN_1707881	367	69	13528	1.60265	1	0.995192	99.9999
GOTERM_BP_FAT	GO:0006732~coenzyme metabolic process	5	0.956023	0.597436	ILMN_2368585,ILMN_1712582,ILMN_1739050,ILMN_1737036,ILMN_1707881	367	153	13528	1.20461	1	0.99653	100
GOTERM_BP_FAT	GO:0051188~cofactor biosynthetic process	3	0.573614	0.742608	ILMN_2368585,ILMN_1737036,ILMN_1707881	367	97	13528	1.14003	1	0.999204	100
GOTERM_BP_FAT	GO:0051186~cofactor metabolic process	5	0.956023	0.77752	ILMN_2368585,ILMN_1712582,ILMN_1739050,ILMN_1737036,ILMN_1707881	367	195	13528	0.945155	1	0.999491	100
Annotation Cluster 141	Enrichment Score: 0.1647210827426813
Category	Term	Count	%	PValue	Genes	List Total	Pop Hits	Pop Total	Fold Enrichment	Bonferroni	Benjamini	FDR
SP_PIR_KEYWORDS	trna processing	3	0.573614	0.53684	ILMN_2404112,ILMN_1695271,ILMN_2380740	514	67	19235	1.67562	1	0.942847	99.9977
GOTERM_BP_FAT	GO:0008033~tRNA processing	3	0.573614	0.61357	ILMN_2404112,ILMN_1695271,ILMN_2380740	367	76	13528	1.45504	1	0.997001	100
GOTERM_BP_FAT	GO:0040029~regulation of gene expression, epigenetic	3	0.573614	0.6207	ILMN_1748903,ILMN_1748697,ILMN_2404112	367	77	13528	1.43614	1	0.997176	100
GOTERM_BP_FAT	GO:0006399~tRNA metabolic process	4	0.764818	0.623033	ILMN_2055930,ILMN_2404112,ILMN_1695271,ILMN_2380740	367	118	13528	1.24953	1	0.99723	100
GOTERM_BP_FAT	GO:0034470~ncRNA processing	5	0.956023	0.749016	ILMN_1748903,ILMN_1748697,ILMN_2404112,ILMN_1695271,ILMN_2380740	367	187	13528	0.985589	1	0.999262	100
GOTERM_BP_FAT	GO:0034660~ncRNA metabolic process	6	1.14723	0.749766	ILMN_1748903,ILMN_1748697,ILMN_2055930,ILMN_2404112,ILMN_1695271,ILMN_2380740	367	230	13528	0.961592	1	0.99926	100
GOTERM_BP_FAT	GO:0006396~RNA processing	9	1.72084	0.982728	ILMN_1748903,ILMN_1748697,ILMN_1714896,ILMN_1750062,ILMN_2404112,ILMN_1695271,ILMN_2380740,ILMN_2336393,ILMN_1676058	367	547	13528	0.606489	1	1	100
Annotation Cluster 142	Enrichment Score: 0.1637110224296596
Category	Term	Count	%	PValue	Genes	List Total	Pop Hits	Pop Total	Fold Enrichment	Bonferroni	Benjamini	FDR
INTERPRO	IPR013761:Sterile alpha motif-type	3	0.573614	0.620904	ILMN_1775931,ILMN_1692261,ILMN_1698191	452	77	16659	1.43596	1	0.999466	100
UP_SEQ_FEATURE	domain:SAM	3	0.573614	0.642558	ILMN_1775931,ILMN_1692261,ILMN_1698191	513	81	19113	1.3799	1	0.999975	100
INTERPRO	IPR001660:Sterile alpha motif SAM	3	0.573614	0.721398	ILMN_1775931,ILMN_1692261,ILMN_1698191	452	93	16659	1.18891	1	0.999863	100
SMART	SM00454:SAM	3	0.573614	0.769208	ILMN_1775931,ILMN_1692261,ILMN_1698191	271	93	9079	1.0807	1	0.997541	100
Annotation Cluster 143	Enrichment Score: 0.1626949508629911
Category	Term	Count	%	PValue	Genes	List Total	Pop Hits	Pop Total	Fold Enrichment	Bonferroni	Benjamini	FDR
INTERPRO	IPR018200:Peptidase C19, ubiquitin carboxyl-terminal hydrolase 2, conserved site	4	0.764818	0.214281	ILMN_2349006,ILMN_1718679,ILMN_2380453,ILMN_2364819	452	59	16659	2.49873	1	0.977329	97.4332
INTERPRO	IPR001394:Peptidase C19, ubiquitin carboxyl-terminal hydrolase 2	4	0.764818	0.228549	ILMN_2349006,ILMN_1718679,ILMN_2380453,ILMN_2364819	452	61	16659	2.4168	1	0.971168	98.0568
GOTERM_MF_FAT	GO:0004221~ubiquitin thiolesterase activity	4	0.764818	0.340431	ILMN_2349006,ILMN_1718679,ILMN_2380453,ILMN_2364819	358	75	12983	1.93415	1	0.998471	99.7835
SP_PIR_KEYWORDS	thiol protease	5	0.956023	0.434283	ILMN_2390853,ILMN_2349006,ILMN_1718679,ILMN_2380453,ILMN_2364819	514	126	19235	1.48501	1	0.920895	99.9628
GOTERM_MF_FAT	GO:0016790~thiolester hydrolase activity	4	0.764818	0.53509	ILMN_2349006,ILMN_1718679,ILMN_2380453,ILMN_2364819	358	102	12983	1.42217	1	0.998462	99.9988
GOTERM_MF_FAT	GO:0008234~cysteine-type peptidase activity	5	0.956023	0.545577	ILMN_2390853,ILMN_2349006,ILMN_1718679,ILMN_2380453,ILMN_2364819	358	141	12983	1.28601	1	0.998332	99.9991
SP_PIR_KEYWORDS	ubl conjugation pathway	13	2.48566	0.70888	ILMN_1660222,ILMN_1697561,ILMN_1661002,ILMN_1718679,ILMN_2380453,ILMN_2073592,ILMN_2364819,ILMN_1729749,ILMN_1698237,ILMN_2349006,ILMN_2401352,ILMN_1755281,ILMN_1813027	514	509	19235	0.955773	1	0.975802	100
GOTERM_MF_FAT	GO:0070011~peptidase activity, acting on L-amino acid peptides	13	2.48566	0.830887	ILMN_1796461,ILMN_2390853,ILMN_2203491,ILMN_1718679,ILMN_2380453,ILMN_1656171,ILMN_1772894,ILMN_1721495,ILMN_2364819,ILMN_1716019,ILMN_2349006,ILMN_1681651,ILMN_1805543	358	549	12983	0.858743	1	0.999866	100
SP_PIR_KEYWORDS	Protease	11	2.10325	0.834982	ILMN_1796461,ILMN_2203491,ILMN_2390853,ILMN_2349006,ILMN_1716019,ILMN_1718679,ILMN_1681651,ILMN_1656171,ILMN_2380453,ILMN_1805543,ILMN_2364819	514	484	19235	0.850504	1	0.992766	100
GOTERM_MF_FAT	GO:0008233~peptidase activity	13	2.48566	0.871069	ILMN_1796461,ILMN_2390853,ILMN_2203491,ILMN_1718679,ILMN_2380453,ILMN_1656171,ILMN_1772894,ILMN_1721495,ILMN_2364819,ILMN_1716019,ILMN_2349006,ILMN_1681651,ILMN_1805543	358	574	12983	0.821341	1	0.999948	100
GOTERM_BP_FAT	GO:0009057~macromolecule catabolic process	17	3.25048	0.903897	ILMN_1748903,ILMN_2277537,ILMN_1660222,ILMN_1697561,ILMN_1661002,ILMN_1718679,ILMN_2380453,ILMN_2073592,ILMN_2380967,ILMN_2364819,ILMN_1692967,ILMN_1748697,ILMN_1729749,ILMN_2349006,ILMN_2401352,ILMN_1755281,ILMN_1805543	367	781	13528	0.802353	1	0.999964	100
GOTERM_BP_FAT	GO:0044265~cellular macromolecule catabolic process	15	2.86807	0.930917	ILMN_1748903,ILMN_2277537,ILMN_1660222,ILMN_1697561,ILMN_1661002,ILMN_1718679,ILMN_2380453,ILMN_2073592,ILMN_2380967,ILMN_2364819,ILMN_1748697,ILMN_1729749,ILMN_2349006,ILMN_2401352,ILMN_1755281	367	725	13528	0.762642	1	0.999989	100
GOTERM_MF_FAT	GO:0004175~endopeptidase activity	7	1.33843	0.948602	ILMN_1796461,ILMN_2203491,ILMN_2390853,ILMN_1716019,ILMN_1656171,ILMN_1805543,ILMN_1721495	358	375	12983	0.676953	1	0.999998	100
GOTERM_BP_FAT	GO:0043632~modification-dependent macromolecule catabolic process	11	2.10325	0.95142	ILMN_1697561,ILMN_1660222,ILMN_1729749,ILMN_1661002,ILMN_2349006,ILMN_2401352,ILMN_1718679,ILMN_2073592,ILMN_2380453,ILMN_1755281,ILMN_2364819	367	574	13528	0.706396	1	0.999997	100
GOTERM_BP_FAT	GO:0019941~modification-dependent protein catabolic process	11	2.10325	0.95142	ILMN_1697561,ILMN_1660222,ILMN_1729749,ILMN_1661002,ILMN_2349006,ILMN_2401352,ILMN_1718679,ILMN_2073592,ILMN_2380453,ILMN_1755281,ILMN_2364819	367	574	13528	0.706396	1	0.999997	100
GOTERM_BP_FAT	GO:0030163~protein catabolic process	12	2.29446	0.952844	ILMN_1692967,ILMN_1697561,ILMN_1660222,ILMN_1729749,ILMN_1661002,ILMN_2349006,ILMN_2401352,ILMN_1718679,ILMN_2073592,ILMN_2380453,ILMN_1755281,ILMN_2364819	367	622	13528	0.711145	1	0.999997	100
GOTERM_BP_FAT	GO:0006511~ubiquitin-dependent protein catabolic process	4	0.764818	0.961542	ILMN_2349006,ILMN_1718679,ILMN_2380453,ILMN_2364819	367	242	13528	0.609273	1	0.999998	100
GOTERM_BP_FAT	GO:0051603~proteolysis involved in cellular protein catabolic process	11	2.10325	0.966277	ILMN_1697561,ILMN_1660222,ILMN_1729749,ILMN_1661002,ILMN_2349006,ILMN_2401352,ILMN_1718679,ILMN_2073592,ILMN_2380453,ILMN_1755281,ILMN_2364819	367	600	13528	0.675786	1	0.999999	100
GOTERM_BP_FAT	GO:0044257~cellular protein catabolic process	11	2.10325	0.967699	ILMN_1697561,ILMN_1660222,ILMN_1729749,ILMN_1661002,ILMN_2349006,ILMN_2401352,ILMN_1718679,ILMN_2073592,ILMN_2380453,ILMN_1755281,ILMN_2364819	367	603	13528	0.672424	1	0.999999	100
GOTERM_BP_FAT	GO:0006508~proteolysis	18	3.44168	0.994303	ILMN_1796461,ILMN_1660222,ILMN_1697561,ILMN_2203491,ILMN_2390853,ILMN_1661002,ILMN_1718679,ILMN_1656171,ILMN_2380453,ILMN_2073592,ILMN_1772894,ILMN_2364819,ILMN_1729749,ILMN_2349006,ILMN_2401352,ILMN_1681651,ILMN_1755281,ILMN_1805543	367	1054	13528	0.629505	1	1	100
Annotation Cluster 144	Enrichment Score: 0.16210922983360568
Category	Term	Count	%	PValue	Genes	List Total	Pop Hits	Pop Total	Fold Enrichment	Bonferroni	Benjamini	FDR
PIR_SUPERFAMILY	PIRSF002458:ADP,ATP carrier protein	3	0.573614	0.173601	ILMN_1780417,ILMN_1724612,ILMN_1754864	187	30	7396	3.95508	1	0.999474	90.8004
UP_SEQ_FEATURE	repeat:Solcar 3	3	0.573614	0.398327	ILMN_1780417,ILMN_1724612,ILMN_1754864	513	51	19113	2.19161	1	0.99923	99.9788
INTERPRO	IPR001993:Mitochondrial substrate carrier	3	0.573614	0.412977	ILMN_1780417,ILMN_1724612,ILMN_1754864	452	52	16659	2.12632	1	0.996646	99.9693
UP_SEQ_FEATURE	repeat:Solcar 1	3	0.573614	0.426396	ILMN_1780417,ILMN_1724612,ILMN_1754864	513	54	19113	2.06985	1	0.999407	99.9904
UP_SEQ_FEATURE	repeat:Solcar 2	3	0.573614	0.426396	ILMN_1780417,ILMN_1724612,ILMN_1754864	513	54	19113	2.06985	1	0.999407	99.9904
INTERPRO	IPR018108:Mitochondrial substrate/solute carrier	3	0.573614	0.450168	ILMN_1780417,ILMN_1724612,ILMN_1754864	452	56	16659	1.97444	1	0.997826	99.9887
SP_PIR_KEYWORDS	mitochondrion inner membrane	5	0.956023	0.760303	ILMN_1780417,ILMN_1724612,ILMN_1754864,ILMN_1729180,ILMN_1732066	514	193	19235	0.969487	1	0.983646	100
GOTERM_CC_FAT	GO:0019866~organelle inner membrane	7	1.33843	0.901576	ILMN_1780417,ILMN_1724612,ILMN_1754864,ILMN_1722151,ILMN_1729180,ILMN_1732066,ILMN_1671365	358	329	12782	0.759658	1	0.998265	100
GOTERM_CC_FAT	GO:0005743~mitochondrial inner membrane	6	1.14723	0.932728	ILMN_1780417,ILMN_1724612,ILMN_1754864,ILMN_1729180,ILMN_1732066,ILMN_1671365	358	306	12782	0.700077	1	0.999081	100
GOTERM_CC_FAT	GO:0031967~organelle envelope	12	2.29446	0.963214	ILMN_1780417,ILMN_1724612,ILMN_1754864,ILMN_1722151,ILMN_2180624,ILMN_1785444,ILMN_1740418,ILMN_1784467,ILMN_1729180,ILMN_1732066,ILMN_1756550,ILMN_1671365	358	620	12782	0.691043	1	0.999766	100
GOTERM_CC_FAT	GO:0031975~envelope	12	2.29446	0.964246	ILMN_1780417,ILMN_1724612,ILMN_1754864,ILMN_1722151,ILMN_2180624,ILMN_1785444,ILMN_1740418,ILMN_1784467,ILMN_1729180,ILMN_1732066,ILMN_1756550,ILMN_1671365	358	622	12782	0.688821	1	0.999767	100
GOTERM_CC_FAT	GO:0031966~mitochondrial membrane	7	1.33843	0.966446	ILMN_1780417,ILMN_1724612,ILMN_1754864,ILMN_1740418,ILMN_1729180,ILMN_1732066,ILMN_1671365	358	394	12782	0.634333	1	0.999774	100
UP_SEQ_FEATURE	transit peptide:Mitochondrion	8	1.52964	0.968845	ILMN_1675617,ILMN_1740418,ILMN_1707169,ILMN_1729180,ILMN_2380740,ILMN_1732066,ILMN_1671365,ILMN_1806754	513	467	19113	0.638241	1	1	100
SP_PIR_KEYWORDS	transit peptide	8	1.52964	0.9721	ILMN_1675617,ILMN_1740418,ILMN_1707169,ILMN_1729180,ILMN_2380740,ILMN_1732066,ILMN_1671365,ILMN_1806754	514	476	19235	0.628944	1	0.999829	100
SP_PIR_KEYWORDS	mitochondrion	15	2.86807	0.978172	ILMN_1724612,ILMN_1780417,ILMN_1675617,ILMN_1727855,ILMN_1788251,ILMN_1740418,ILMN_1707169,ILMN_1729180,ILMN_1754864,ILMN_1733746,ILMN_2111229,ILMN_1732066,ILMN_2380740,ILMN_1806754,ILMN_1671365	514	832	19235	0.674679	1	0.999882	100
GOTERM_CC_FAT	GO:0005740~mitochondrial envelope	7	1.33843	0.978516	ILMN_1780417,ILMN_1724612,ILMN_1754864,ILMN_1740418,ILMN_1729180,ILMN_1732066,ILMN_1671365	358	419	12782	0.596485	1	0.999901	100
GOTERM_CC_FAT	GO:0044429~mitochondrial part	7	1.33843	0.999359	ILMN_1780417,ILMN_1724612,ILMN_1754864,ILMN_1740418,ILMN_1729180,ILMN_1732066,ILMN_1671365	358	595	12782	0.420046	1	1	100
GOTERM_CC_FAT	GO:0005739~mitochondrion	16	3.05927	0.999571	ILMN_1780417,ILMN_1724612,ILMN_1675617,ILMN_1727855,ILMN_1740418,ILMN_1707169,ILMN_1700831,ILMN_1729180,ILMN_1660973,ILMN_1754864,ILMN_1733746,ILMN_2111229,ILMN_1732066,ILMN_2380740,ILMN_1806754,ILMN_1671365	358	1087	12782	0.525541	1	1	100
Annotation Cluster 145	Enrichment Score: 0.14547770768714308
Category	Term	Count	%	PValue	Genes	List Total	Pop Hits	Pop Total	Fold Enrichment	Bonferroni	Benjamini	FDR
GOTERM_BP_FAT	GO:0001932~regulation of protein amino acid phosphorylation	6	1.14723	0.504305	ILMN_1680434,ILMN_2059549,ILMN_1692967,ILMN_1768506,ILMN_1700888,ILMN_1690884	367	173	13528	1.27842	1	0.991787	99.9994
GOTERM_BP_FAT	GO:0046328~regulation of JNK cascade	3	0.573614	0.528419	ILMN_1680434,ILMN_2059549,ILMN_1692967	367	65	13528	1.70128	1	0.993524	99.9998
GOTERM_BP_FAT	GO:0070302~regulation of stress-activated protein kinase signaling pathway	3	0.573614	0.560801	ILMN_1680434,ILMN_2059549,ILMN_1692967	367	69	13528	1.60265	1	0.995192	99.9999
GOTERM_BP_FAT	GO:0080135~regulation of cellular response to stress	3	0.573614	0.771996	ILMN_1680434,ILMN_2059549,ILMN_1692967	367	103	13528	1.07362	1	0.999435	100
GOTERM_BP_FAT	GO:0043408~regulation of MAPKKK cascade	3	0.573614	0.79842	ILMN_1680434,ILMN_2059549,ILMN_1692967	367	109	13528	1.01452	1	0.999615	100
GOTERM_BP_FAT	GO:0031399~regulation of protein modification process	7	1.33843	0.813808	ILMN_1680434,ILMN_2059549,ILMN_1692967,ILMN_1750062,ILMN_1768506,ILMN_1700888,ILMN_1690884	367	295	13528	0.874669	1	0.999682	100
GOTERM_BP_FAT	GO:0032268~regulation of cellular protein metabolic process	9	1.72084	0.946269	ILMN_1680434,ILMN_2059549,ILMN_1692967,ILMN_1727855,ILMN_1750062,ILMN_1768506,ILMN_1759910,ILMN_1700888,ILMN_1690884	367	474	13528	0.699893	1	0.999995	100
GOTERM_BP_FAT	GO:0010627~regulation of protein kinase cascade	4	0.764818	0.96675	ILMN_1680434,ILMN_2059549,ILMN_1692967,ILMN_1723480	367	249	13528	0.592145	1	0.999999	100
Annotation Cluster 146	Enrichment Score: 0.1368049529918408
Category	Term	Count	%	PValue	Genes	List Total	Pop Hits	Pop Total	Fold Enrichment	Bonferroni	Benjamini	FDR
GOTERM_BP_FAT	GO:0003006~reproductive developmental process	8	1.52964	0.567126	ILMN_1781256,ILMN_2357471,ILMN_1692967,ILMN_1775224,ILMN_1740418,ILMN_2177156,ILMN_1768793,ILMN_1686405	367	262	13528	1.12553	1	0.995468	99.9999
GOTERM_BP_FAT	GO:0045137~development of primary sexual characteristics	4	0.764818	0.672169	ILMN_1775224,ILMN_2177156,ILMN_1768793,ILMN_1686405	367	127	13528	1.16098	1	0.99825	100
GOTERM_BP_FAT	GO:0007548~sex differentiation	4	0.764818	0.779763	ILMN_1775224,ILMN_2177156,ILMN_1768793,ILMN_1686405	367	151	13528	0.976451	1	0.999497	100
GOTERM_BP_FAT	GO:0008406~gonad development	3	0.573614	0.810589	ILMN_1775224,ILMN_1768793,ILMN_1686405	367	112	13528	0.987349	1	0.999668	100
GOTERM_BP_FAT	GO:0048608~reproductive structure development	3	0.573614	0.85912	ILMN_1775224,ILMN_1768793,ILMN_1686405	367	126	13528	0.877644	1	0.999882	100
Annotation Cluster 147	Enrichment Score: 0.13325070087024488
Category	Term	Count	%	PValue	Genes	List Total	Pop Hits	Pop Total	Fold Enrichment	Bonferroni	Benjamini	FDR
GOTERM_BP_FAT	GO:0008217~regulation of blood pressure	4	0.764818	0.510714	ILMN_1775224,ILMN_1731062,ILMN_1669410,ILMN_2115336	367	100	13528	1.47444	1	0.99236	99.9995
GOTERM_BP_FAT	GO:0003013~circulatory system process	4	0.764818	0.883151	ILMN_1775224,ILMN_1731062,ILMN_1669410,ILMN_2115336	367	186	13528	0.79271	1	0.999932	100
GOTERM_BP_FAT	GO:0008015~blood circulation	4	0.764818	0.883151	ILMN_1775224,ILMN_1731062,ILMN_1669410,ILMN_2115336	367	186	13528	0.79271	1	0.999932	100
Annotation Cluster 148	Enrichment Score: 0.13303714417293772
Category	Term	Count	%	PValue	Genes	List Total	Pop Hits	Pop Total	Fold Enrichment	Bonferroni	Benjamini	FDR
GOTERM_BP_FAT	GO:0035113~embryonic appendage morphogenesis	3	0.573614	0.686475	ILMN_2213136,ILMN_1695687,ILMN_1800331	367	87	13528	1.27107	1	0.998428	100
GOTERM_BP_FAT	GO:0030326~embryonic limb morphogenesis	3	0.573614	0.686475	ILMN_2213136,ILMN_1695687,ILMN_1800331	367	87	13528	1.27107	1	0.998428	100
GOTERM_BP_FAT	GO:0035108~limb morphogenesis	3	0.573614	0.752747	ILMN_2213136,ILMN_1695687,ILMN_1800331	367	99	13528	1.117	1	0.999278	100
GOTERM_BP_FAT	GO:0035107~appendage morphogenesis	3	0.573614	0.752747	ILMN_2213136,ILMN_1695687,ILMN_1800331	367	99	13528	1.117	1	0.999278	100
GOTERM_BP_FAT	GO:0060173~limb development	3	0.573614	0.771996	ILMN_2213136,ILMN_1695687,ILMN_1800331	367	103	13528	1.07362	1	0.999435	100
GOTERM_BP_FAT	GO:0048736~appendage development	3	0.573614	0.771996	ILMN_2213136,ILMN_1695687,ILMN_1800331	367	103	13528	1.07362	1	0.999435	100
Annotation Cluster 149	Enrichment Score: 0.13108623493219732
Category	Term	Count	%	PValue	Genes	List Total	Pop Hits	Pop Total	Fold Enrichment	Bonferroni	Benjamini	FDR
GOTERM_CC_FAT	GO:0005643~nuclear pore	3	0.573614	0.652049	ILMN_2180624,ILMN_1784467,ILMN_1756550	358	79	12782	1.35584	1	0.988355	99.9999
GOTERM_CC_FAT	GO:0046930~pore complex	3	0.573614	0.748252	ILMN_2180624,ILMN_1784467,ILMN_1756550	358	95	12782	1.12749	1	0.99424	100
GOTERM_CC_FAT	GO:0005635~nuclear envelope	5	0.956023	0.82873	ILMN_1722151,ILMN_2180624,ILMN_1785444,ILMN_1784467,ILMN_1756550	358	205	12782	0.870827	1	0.996433	100
Annotation Cluster 150	Enrichment Score: 0.12478246214406394
Category	Term	Count	%	PValue	Genes	List Total	Pop Hits	Pop Total	Fold Enrichment	Bonferroni	Benjamini	FDR
GOTERM_BP_FAT	GO:0050804~regulation of synaptic transmission	4	0.764818	0.716448	ILMN_1688184,ILMN_2162253,ILMN_2154157,ILMN_1729212	367	136	13528	1.08415	1	0.998872	100
GOTERM_BP_FAT	GO:0044057~regulation of system process	8	1.52964	0.735202	ILMN_1688543,ILMN_1688184,ILMN_2162253,ILMN_1775224,ILMN_2154157,ILMN_1735062,ILMN_1690884,ILMN_1729212	367	309	13528	0.954331	1	0.999109	100
GOTERM_BP_FAT	GO:0051969~regulation of transmission of nerve impulse	4	0.764818	0.764118	ILMN_1688184,ILMN_2162253,ILMN_2154157,ILMN_1729212	367	147	13528	1.00302	1	0.999389	100
GOTERM_BP_FAT	GO:0031644~regulation of neurological system process	4	0.764818	0.787261	ILMN_1688184,ILMN_2162253,ILMN_2154157,ILMN_1729212	367	153	13528	0.963687	1	0.999535	100
Annotation Cluster 151	Enrichment Score: 0.12434385123662026
Category	Term	Count	%	PValue	Genes	List Total	Pop Hits	Pop Total	Fold Enrichment	Bonferroni	Benjamini	FDR
GOTERM_BP_FAT	GO:0051327~M phase of meiotic cell cycle	3	0.573614	0.747721	ILMN_1658027,ILMN_1694582,ILMN_1734827	367	98	13528	1.1284	1	0.999256	100
GOTERM_BP_FAT	GO:0007126~meiosis	3	0.573614	0.747721	ILMN_1658027,ILMN_1694582,ILMN_1734827	367	98	13528	1.1284	1	0.999256	100
GOTERM_BP_FAT	GO:0051321~meiotic cell cycle	3	0.573614	0.757686	ILMN_1658027,ILMN_1694582,ILMN_1734827	367	100	13528	1.10583	1	0.999337	100
Annotation Cluster 152	Enrichment Score: 0.11586729863609829
Category	Term	Count	%	PValue	Genes	List Total	Pop Hits	Pop Total	Fold Enrichment	Bonferroni	Benjamini	FDR
GOTERM_CC_FAT	GO:0005912~adherens junction	5	0.956023	0.632853	ILMN_1665691,ILMN_1651838,ILMN_1704294,ILMN_1770940,ILMN_1770824	358	155	12782	1.15174	1	0.986932	99.9999
GOTERM_CC_FAT	GO:0016323~basolateral plasma membrane	6	1.14723	0.673806	ILMN_1665691,ILMN_2199439,ILMN_1676192,ILMN_1770940,ILMN_1770824,ILMN_1700888	358	203	12782	1.05529	1	0.990585	100
GOTERM_CC_FAT	GO:0070161~anchoring junction	5	0.956023	0.712077	ILMN_1665691,ILMN_1651838,ILMN_1704294,ILMN_1770940,ILMN_1770824	358	172	12782	1.0379	1	0.992811	100
GOTERM_CC_FAT	GO:0005925~focal adhesion	3	0.573614	0.782623	ILMN_1665691,ILMN_1770940,ILMN_1770824	358	102	12782	1.05012	1	0.995478	100
GOTERM_CC_FAT	GO:0005924~cell-substrate adherens junction	3	0.573614	0.800361	ILMN_1665691,ILMN_1770940,ILMN_1770824	358	106	12782	1.01049	1	0.995767	100
GOTERM_CC_FAT	GO:0030055~cell-substrate junction	3	0.573614	0.824567	ILMN_1665691,ILMN_1770940,ILMN_1770824	358	112	12782	0.956355	1	0.996353	100
SP_PIR_KEYWORDS	duplication	3	0.573614	0.985144	ILMN_1665691,ILMN_1704294,ILMN_1770940	514	228	19235	0.492397	1	0.999949	100
Annotation Cluster 153	Enrichment Score: 0.1092037097120335
Category	Term	Count	%	PValue	Genes	List Total	Pop Hits	Pop Total	Fold Enrichment	Bonferroni	Benjamini	FDR
GOTERM_BP_FAT	GO:0001932~regulation of protein amino acid phosphorylation	6	1.14723	0.504305	ILMN_1680434,ILMN_2059549,ILMN_1692967,ILMN_1768506,ILMN_1700888,ILMN_1690884	367	173	13528	1.27842	1	0.991787	99.9994
GOTERM_BP_FAT	GO:0001934~positive regulation of protein amino acid phosphorylation	3	0.573614	0.69845	ILMN_2059549,ILMN_1692967,ILMN_1768506	367	89	13528	1.24251	1	0.998587	100
GOTERM_BP_FAT	GO:0042327~positive regulation of phosphorylation	3	0.573614	0.742608	ILMN_2059549,ILMN_1692967,ILMN_1768506	367	97	13528	1.14003	1	0.999204	100
GOTERM_BP_FAT	GO:0010562~positive regulation of phosphorus metabolic process	3	0.573614	0.757686	ILMN_2059549,ILMN_1692967,ILMN_1768506	367	100	13528	1.10583	1	0.999337	100
GOTERM_BP_FAT	GO:0045937~positive regulation of phosphate metabolic process	3	0.573614	0.757686	ILMN_2059549,ILMN_1692967,ILMN_1768506	367	100	13528	1.10583	1	0.999337	100
GOTERM_BP_FAT	GO:0031399~regulation of protein modification process	7	1.33843	0.813808	ILMN_1680434,ILMN_2059549,ILMN_1692967,ILMN_1750062,ILMN_1768506,ILMN_1700888,ILMN_1690884	367	295	13528	0.874669	1	0.999682	100
GOTERM_BP_FAT	GO:0032270~positive regulation of cellular protein metabolic process	5	0.956023	0.879512	ILMN_2059549,ILMN_1692967,ILMN_1727855,ILMN_1750062,ILMN_1768506	367	233	13528	0.791009	1	0.999927	100
GOTERM_BP_FAT	GO:0031401~positive regulation of protein modification process	4	0.764818	0.885338	ILMN_2059549,ILMN_1692967,ILMN_1750062,ILMN_1768506	367	187	13528	0.788471	1	0.999936	100
GOTERM_BP_FAT	GO:0051247~positive regulation of protein metabolic process	5	0.956023	0.898481	ILMN_2059549,ILMN_1692967,ILMN_1727855,ILMN_1750062,ILMN_1768506	367	243	13528	0.758458	1	0.999956	100
GOTERM_BP_FAT	GO:0032268~regulation of cellular protein metabolic process	9	1.72084	0.946269	ILMN_1680434,ILMN_2059549,ILMN_1692967,ILMN_1727855,ILMN_1750062,ILMN_1768506,ILMN_1759910,ILMN_1700888,ILMN_1690884	367	474	13528	0.699893	1	0.999995	100
Annotation Cluster 154	Enrichment Score: 0.10442403717796643
Category	Term	Count	%	PValue	Genes	List Total	Pop Hits	Pop Total	Fold Enrichment	Bonferroni	Benjamini	FDR
GOTERM_MF_FAT	GO:0005085~guanyl-nucleotide exchange factor activity	7	1.33843	0.240827	ILMN_1655577,ILMN_1794781,ILMN_1669928,ILMN_1758613,ILMN_1667405,ILMN_1770824,ILMN_2104141	358	152	12983	1.67012	1	0.998882	98.2782
GOTERM_BP_FAT	GO:0008624~induction of apoptosis by extracellular signals	4	0.764818	0.587606	ILMN_1655577,ILMN_1794781,ILMN_1669928,ILMN_1770824	367	112	13528	1.31647	1	0.996104	100
GOTERM_BP_FAT	GO:0006917~induction of apoptosis	7	1.33843	0.868435	ILMN_1655577,ILMN_1715540,ILMN_1794781,ILMN_1669928,ILMN_1770824,ILMN_1671365,ILMN_2320330	367	320	13528	0.806335	1	0.999908	100
GOTERM_BP_FAT	GO:0012502~induction of programmed cell death	7	1.33843	0.870311	ILMN_1655577,ILMN_1715540,ILMN_1794781,ILMN_1669928,ILMN_1770824,ILMN_1671365,ILMN_2320330	367	321	13528	0.803823	1	0.999912	100
GOTERM_BP_FAT	GO:0043065~positive regulation of apoptosis	8	1.52964	0.948941	ILMN_1682015,ILMN_1655577,ILMN_1715540,ILMN_1794781,ILMN_1669928,ILMN_1770824,ILMN_1671365,ILMN_2320330	367	430	13528	0.685787	1	0.999996	100
GOTERM_BP_FAT	GO:0043068~positive regulation of programmed cell death	8	1.52964	0.95126	ILMN_1682015,ILMN_1655577,ILMN_1715540,ILMN_1794781,ILMN_1669928,ILMN_1770824,ILMN_1671365,ILMN_2320330	367	433	13528	0.681035	1	0.999997	100
GOTERM_BP_FAT	GO:0010942~positive regulation of cell death	8	1.52964	0.952753	ILMN_1682015,ILMN_1655577,ILMN_1715540,ILMN_1794781,ILMN_1669928,ILMN_1770824,ILMN_1671365,ILMN_2320330	367	435	13528	0.677904	1	0.999997	100
GOTERM_BP_FAT	GO:0042981~regulation of apoptosis	13	2.48566	0.993294	ILMN_1680434,ILMN_1665691,ILMN_1655577,ILMN_1775224,ILMN_1659086,ILMN_1669928,ILMN_1770824,ILMN_1682015,ILMN_1715540,ILMN_1794781,ILMN_1770940,ILMN_2320330,ILMN_1671365	367	804	13528	0.596012	1	1	100
GOTERM_BP_FAT	GO:0043067~regulation of programmed cell death	13	2.48566	0.994079	ILMN_1680434,ILMN_1665691,ILMN_1655577,ILMN_1775224,ILMN_1659086,ILMN_1669928,ILMN_1770824,ILMN_1682015,ILMN_1715540,ILMN_1794781,ILMN_1770940,ILMN_2320330,ILMN_1671365	367	812	13528	0.59014	1	1	100
GOTERM_BP_FAT	GO:0010941~regulation of cell death	13	2.48566	0.994351	ILMN_1680434,ILMN_1665691,ILMN_1655577,ILMN_1775224,ILMN_1659086,ILMN_1669928,ILMN_1770824,ILMN_1682015,ILMN_1715540,ILMN_1794781,ILMN_1770940,ILMN_2320330,ILMN_1671365	367	815	13528	0.587967	1	1	100
Annotation Cluster 155	Enrichment Score: 0.10409678505101438
Category	Term	Count	%	PValue	Genes	List Total	Pop Hits	Pop Total	Fold Enrichment	Bonferroni	Benjamini	FDR
GOTERM_BP_FAT	GO:0006334~nucleosome assembly	3	0.573614	0.667785	ILMN_1785406,ILMN_1669842,ILMN_1695414	367	84	13528	1.31647	1	0.99818	100
GOTERM_BP_FAT	GO:0031497~chromatin assembly	3	0.573614	0.686475	ILMN_1785406,ILMN_1669842,ILMN_1695414	367	87	13528	1.27107	1	0.998428	100
GOTERM_BP_FAT	GO:0065004~protein-DNA complex assembly	3	0.573614	0.710044	ILMN_1785406,ILMN_1669842,ILMN_1695414	367	91	13528	1.2152	1	0.998795	100
GOTERM_BP_FAT	GO:0034728~nucleosome organization	3	0.573614	0.721264	ILMN_1785406,ILMN_1669842,ILMN_1695414	367	93	13528	1.18907	1	0.998933	100
GOTERM_BP_FAT	GO:0034622~cellular macromolecular complex assembly	8	1.52964	0.76156	ILMN_1785406,ILMN_1722151,ILMN_1661776,ILMN_1669842,ILMN_1659086,ILMN_2154157,ILMN_2336393,ILMN_1695414	367	318	13528	0.927322	1	0.999378	100
GOTERM_BP_FAT	GO:0006323~DNA packaging	3	0.573614	0.829422	ILMN_1785406,ILMN_1669842,ILMN_1695414	367	117	13528	0.945155	1	0.999755	100
GOTERM_BP_FAT	GO:0034621~cellular macromolecular complex subunit organization	8	1.52964	0.853903	ILMN_1785406,ILMN_1722151,ILMN_1661776,ILMN_1669842,ILMN_1659086,ILMN_2154157,ILMN_2336393,ILMN_1695414	367	357	13528	0.826018	1	0.999866	100
GOTERM_BP_FAT	GO:0006333~chromatin assembly or disassembly	3	0.573614	0.862111	ILMN_1785406,ILMN_1669842,ILMN_1695414	367	127	13528	0.870733	1	0.999891	100
GOTERM_BP_FAT	GO:0006325~chromatin organization	8	1.52964	0.890214	ILMN_2396338,ILMN_1709085,ILMN_1785406,ILMN_1669842,ILMN_2349006,ILMN_2177156,ILMN_1695414,ILMN_1783185	367	378	13528	0.780128	1	0.999943	100
GOTERM_BP_FAT	GO:0043623~cellular protein complex assembly	3	0.573614	0.936366	ILMN_1661776,ILMN_1659086,ILMN_2154157	367	162	13528	0.682612	1	0.999992	100
Annotation Cluster 156	Enrichment Score: 0.0931902867667198
Category	Term	Count	%	PValue	Genes	List Total	Pop Hits	Pop Total	Fold Enrichment	Bonferroni	Benjamini	FDR
GOTERM_CC_FAT	GO:0005654~nucleoplasm	25	4.78011	0.584235	ILMN_2277537,ILMN_1714896,ILMN_1661002,ILMN_1694582,ILMN_2120965,ILMN_1680987,ILMN_1692433,ILMN_1709484,ILMN_1740083,ILMN_2137084,ILMN_1730329,ILMN_1764709,ILMN_1716553,ILMN_1794333,ILMN_2195703,ILMN_2213136,ILMN_1750062,ILMN_1784860,ILMN_1741801,ILMN_1708798,ILMN_1815083,ILMN_2177156,ILMN_1776577,ILMN_1785914,ILMN_2336393	358	882	12782	1.01202	1	0.980848	99.9993
GOTERM_CC_FAT	GO:0031981~nuclear lumen	38	7.26577	0.747139	ILMN_1806757,ILMN_2277537,ILMN_1714896,ILMN_1775224,ILMN_1694582,ILMN_1661002,ILMN_1734827,ILMN_2120965,ILMN_1680987,ILMN_1753830,ILMN_1708508,ILMN_1750102,ILMN_1692433,ILMN_1709484,ILMN_1740083,ILMN_2309534,ILMN_1730329,ILMN_2137084,ILMN_1764709,ILMN_1716553,ILMN_2166457,ILMN_1794333,ILMN_1748903,ILMN_2195703,ILMN_1783805,ILMN_2213136,ILMN_2166716,ILMN_1750062,ILMN_1722151,ILMN_1784860,ILMN_1741…	358	1450	12782	0.935689	1	0.99448	100
GOTERM_CC_FAT	GO:0031974~membrane-enclosed lumen	46	8.79541	0.869303	ILMN_1806757,ILMN_2277537,ILMN_1688543,ILMN_1714896,ILMN_1775224,ILMN_1694582,ILMN_1661002,ILMN_1734827,ILMN_2120965,ILMN_1680987,ILMN_1736078,ILMN_1753830,ILMN_1708508,ILMN_1750102,ILMN_1692433,ILMN_1740083,ILMN_1709484,ILMN_2309534,ILMN_1730329,ILMN_2137084,ILMN_1764709,ILMN_1716553,ILMN_2166457,ILMN_1671365,ILMN_1781256,ILMN_1748903,ILMN_1794333,ILMN_2195703,ILMN_1783805,ILMN_2213136,ILMN_2166…	358	1856	12782	0.884903	1	0.997465	100
GOTERM_CC_FAT	GO:0043233~organelle lumen	45	8.60421	0.871152	ILMN_1806757,ILMN_2277537,ILMN_1688543,ILMN_1714896,ILMN_1775224,ILMN_1694582,ILMN_1661002,ILMN_1734827,ILMN_2120965,ILMN_1680987,ILMN_1736078,ILMN_1753830,ILMN_1708508,ILMN_1750102,ILMN_1692433,ILMN_1740083,ILMN_1709484,ILMN_2309534,ILMN_1730329,ILMN_2137084,ILMN_1764709,ILMN_1716553,ILMN_2166457,ILMN_1671365,ILMN_1781256,ILMN_1794333,ILMN_1748903,ILMN_2195703,ILMN_1783805,ILMN_2213136,ILMN_2166…	358	1820	12782	0.882789	1	0.997436	100
GOTERM_CC_FAT	GO:0070013~intracellular organelle lumen	43	8.2218	0.900079	ILMN_1806757,ILMN_2277537,ILMN_1688543,ILMN_1714896,ILMN_1775224,ILMN_1694582,ILMN_1661002,ILMN_1734827,ILMN_2120965,ILMN_1680987,ILMN_1753830,ILMN_1708508,ILMN_1750102,ILMN_1692433,ILMN_1709484,ILMN_1740083,ILMN_2309534,ILMN_1730329,ILMN_2137084,ILMN_1764709,ILMN_1716553,ILMN_2166457,ILMN_1671365,ILMN_1794333,ILMN_1748903,ILMN_2195703,ILMN_1783805,ILMN_2213136,ILMN_2166716,ILMN_1750062,ILMN_1722…	358	1779	12782	0.862995	1	0.998375	100
GOTERM_CC_FAT	GO:0005730~nucleolus	15	2.86807	0.927522	ILMN_1748903,ILMN_1806757,ILMN_1783805,ILMN_2166716,ILMN_2213136,ILMN_1775224,ILMN_1722151,ILMN_1734827,ILMN_1680987,ILMN_1753830,ILMN_1708508,ILMN_1750102,ILMN_1709484,ILMN_2309534,ILMN_2166457	358	698	12782	0.767276	1	0.998943	100
Annotation Cluster 157	Enrichment Score: 0.08972497482649579
Category	Term	Count	%	PValue	Genes	List Total	Pop Hits	Pop Total	Fold Enrichment	Bonferroni	Benjamini	FDR
KEGG_PATHWAY	hsa04080:Neuroactive ligand-receptor interaction	8	1.52964	0.475519	ILMN_1747251,ILMN_1679595,ILMN_1700183,ILMN_1760088,ILMN_2119123,ILMN_1794095,ILMN_1733963,ILMN_1729212	130	256	5085	1.22236	1	0.957915	99.9302
SP_PIR_KEYWORDS	G protein-coupled receptor	4	0.764818	0.601398	ILMN_1760088,ILMN_1794095,ILMN_1733963,ILMN_1725271	514	116	19235	1.29042	1	0.955733	99.9997
GOTERM_BP_FAT	GO:0019932~second-messenger-mediated signaling	7	1.33843	0.614545	ILMN_1747251,ILMN_1760088,ILMN_2120555,ILMN_1794095,ILMN_1731062,ILMN_1725271,ILMN_2141259	367	235	13528	1.09799	1	0.996994	100
GOTERM_BP_FAT	GO:0007186~G-protein coupled receptor protein signaling pathway	25	4.78011	0.910577	ILMN_1760088,ILMN_1729368,ILMN_1794095,ILMN_1733963,ILMN_1731062,ILMN_1804357,ILMN_1700183,ILMN_2407564,ILMN_1729212,ILMN_2115336,ILMN_2203491,ILMN_2120555,ILMN_1690884,ILMN_1747251,ILMN_1686227,ILMN_2162253,ILMN_1772627,ILMN_1728107,ILMN_1682015,ILMN_2119123,ILMN_1690621,ILMN_1758613,ILMN_2149782,ILMN_1786034,ILMN_1725271,ILMN_1798971	367	1123	13528	0.820593	1	0.999972	100
SP_PIR_KEYWORDS	transducer	16	3.05927	0.976832	ILMN_1729368,ILMN_1760088,ILMN_1794095,ILMN_1733963,ILMN_1747251,ILMN_1804357,ILMN_1728107,ILMN_1700183,ILMN_1686227,ILMN_2407564,ILMN_2119123,ILMN_1690621,ILMN_1725271,ILMN_1786034,ILMN_1798971,ILMN_1729212,ILMN_2115336	514	874	19235	0.685074	1	0.999871	100
SP_PIR_KEYWORDS	g-protein coupled receptor	12	2.29446	0.996812	ILMN_1760088,ILMN_1729368,ILMN_1794095,ILMN_1733963,ILMN_1747251,ILMN_1700183,ILMN_2407564,ILMN_2119123,ILMN_1690621,ILMN_1786034,ILMN_1725271,ILMN_1798971,ILMN_1729212	514	816	19235	0.550326	1	0.999998	100
INTERPRO	IPR000276:7TM GPCR, rhodopsin-like	8	1.52964	0.999777	ILMN_1747251,ILMN_1664330,ILMN_1700183,ILMN_1760088,ILMN_2119123,ILMN_1794095,ILMN_1733963,ILMN_1725271	452	727	16659	0.40557	1	1	100
PIR_SUPERFAMILY	PIRSF800006:rhodopsin-like G protein-coupled receptors	6	1.14723	0.999922	ILMN_1747251,ILMN_1700183,ILMN_1760088,ILMN_1794095,ILMN_1733963,ILMN_1725271	187	686	7396	0.345925	1	1	100
INTERPRO	IPR017452:GPCR, rhodopsin-like superfamily	7	1.33843	0.999938	ILMN_1747251,ILMN_1700183,ILMN_1760088,ILMN_2119123,ILMN_1794095,ILMN_1733963,ILMN_1725271	452	726	16659	0.355363	1	1	100
Annotation Cluster 158	Enrichment Score: 0.08741531417842921
Category	Term	Count	%	PValue	Genes	List Total	Pop Hits	Pop Total	Fold Enrichment	Bonferroni	Benjamini	FDR
SP_PIR_KEYWORDS	SH2 domain	3	0.573614	0.799763	ILMN_2059549,ILMN_1669833,ILMN_1794781	514	111	19235	1.01141	1	0.988478	100
INTERPRO	IPR000980:SH2 motif	3	0.573614	0.806668	ILMN_2059549,ILMN_1669833,ILMN_1794781	452	111	16659	0.996113	1	0.999974	100
SMART	SM00252:SH2	3	0.573614	0.847418	ILMN_2059549,ILMN_1669833,ILMN_1794781	271	111	9079	0.905455	1	0.998958	100
Annotation Cluster 159	Enrichment Score: 0.0822326159374889
Category	Term	Count	%	PValue	Genes	List Total	Pop Hits	Pop Total	Fold Enrichment	Bonferroni	Benjamini	FDR
GOTERM_CC_FAT	GO:0005626~insoluble fraction	21	4.0153	0.800912	ILMN_1688184,ILMN_1727855,ILMN_1760246,ILMN_1695157,ILMN_1676192,ILMN_1760088,ILMN_2211739,ILMN_2131381,ILMN_1712582,ILMN_2227011,ILMN_1805807,ILMN_1808226,ILMN_1659953,ILMN_1664330,ILMN_1688801,ILMN_1693985,ILMN_2175317,ILMN_1681651,ILMN_1758613,ILMN_1769195,ILMN_2320330	358	839	12782	0.893662	1	0.995566	100
GOTERM_CC_FAT	GO:0005624~membrane fraction	20	3.82409	0.815402	ILMN_1688184,ILMN_1727855,ILMN_1760246,ILMN_1695157,ILMN_1760088,ILMN_2211739,ILMN_2131381,ILMN_1712582,ILMN_2227011,ILMN_1805807,ILMN_1808226,ILMN_1659953,ILMN_1664330,ILMN_1688801,ILMN_1693985,ILMN_2175317,ILMN_1681651,ILMN_1758613,ILMN_1769195,ILMN_2320330	358	809	12782	0.882668	1	0.996146	100
GOTERM_CC_FAT	GO:0000267~cell fraction	26	4.97132	0.867652	ILMN_1797519,ILMN_1727855,ILMN_1760246,ILMN_1775224,ILMN_1676192,ILMN_1760088,ILMN_2131381,ILMN_1654563,ILMN_1659953,ILMN_1688801,ILMN_1728799,ILMN_1693985,ILMN_1688184,ILMN_1695157,ILMN_2211739,ILMN_1712582,ILMN_1805807,ILMN_2227011,ILMN_1808226,ILMN_1664330,ILMN_2055930,ILMN_2175317,ILMN_1681651,ILMN_1758613,ILMN_1769195,ILMN_2320330	358	1083	12782	0.857158	1	0.997507	100
Annotation Cluster 160	Enrichment Score: 0.08006824377907641
Category	Term	Count	%	PValue	Genes	List Total	Pop Hits	Pop Total	Fold Enrichment	Bonferroni	Benjamini	FDR
GOTERM_BP_FAT	GO:0065003~macromolecular complex assembly	17	3.25048	0.721871	ILMN_2059549,ILMN_1688543,ILMN_1750062,ILMN_1722151,ILMN_1669842,ILMN_1789007,ILMN_1659086,ILMN_1741260,ILMN_1690884,ILMN_1695414,ILMN_1785406,ILMN_1661776,ILMN_1709484,ILMN_1730329,ILMN_2154157,ILMN_1770940,ILMN_2336393	367	665	13528	0.942312	1	0.998926	100
GOTERM_BP_FAT	GO:0034622~cellular macromolecular complex assembly	8	1.52964	0.76156	ILMN_1785406,ILMN_1722151,ILMN_1661776,ILMN_1669842,ILMN_1659086,ILMN_2154157,ILMN_2336393,ILMN_1695414	367	318	13528	0.927322	1	0.999378	100
GOTERM_BP_FAT	GO:0043933~macromolecular complex subunit organization	17	3.25048	0.809116	ILMN_2059549,ILMN_1688543,ILMN_1750062,ILMN_1722151,ILMN_1669842,ILMN_1789007,ILMN_1659086,ILMN_1741260,ILMN_1690884,ILMN_1695414,ILMN_1785406,ILMN_1661776,ILMN_1709484,ILMN_1730329,ILMN_2154157,ILMN_1770940,ILMN_2336393	367	710	13528	0.882588	1	0.999668	100
GOTERM_BP_FAT	GO:0034621~cellular macromolecular complex subunit organization	8	1.52964	0.853903	ILMN_1785406,ILMN_1722151,ILMN_1661776,ILMN_1669842,ILMN_1659086,ILMN_2154157,ILMN_2336393,ILMN_1695414	367	357	13528	0.826018	1	0.999866	100
GOTERM_BP_FAT	GO:0070271~protein complex biogenesis	10	1.91205	0.933263	ILMN_2059549,ILMN_1661776,ILMN_1750062,ILMN_1669842,ILMN_1709484,ILMN_1730329,ILMN_1659086,ILMN_2154157,ILMN_1770940,ILMN_1741260	367	505	13528	0.729921	1	0.99999	100
GOTERM_BP_FAT	GO:0006461~protein complex assembly	10	1.91205	0.933263	ILMN_2059549,ILMN_1661776,ILMN_1750062,ILMN_1669842,ILMN_1709484,ILMN_1730329,ILMN_1659086,ILMN_2154157,ILMN_1770940,ILMN_1741260	367	505	13528	0.729921	1	0.99999	100
Annotation Cluster 161	Enrichment Score: 0.07103773494893072
Category	Term	Count	%	PValue	Genes	List Total	Pop Hits	Pop Total	Fold Enrichment	Bonferroni	Benjamini	FDR
GOTERM_BP_FAT	GO:0048609~reproductive process in a multicellular organism	12	2.29446	0.771479	ILMN_1781256,ILMN_2357471,ILMN_1692967,ILMN_1663399,ILMN_2166716,ILMN_1775224,ILMN_1694582,ILMN_1759910,ILMN_1686405,ILMN_1712537,ILMN_1695414,ILMN_1775926	367	487	13528	0.90828	1	0.999439	100
GOTERM_BP_FAT	GO:0032504~multicellular organism reproduction	12	2.29446	0.771479	ILMN_1781256,ILMN_2357471,ILMN_1692967,ILMN_1663399,ILMN_2166716,ILMN_1775224,ILMN_1694582,ILMN_1759910,ILMN_1686405,ILMN_1712537,ILMN_1695414,ILMN_1775926	367	487	13528	0.90828	1	0.999439	100
GOTERM_BP_FAT	GO:0007276~gamete generation	9	1.72084	0.842938	ILMN_1781256,ILMN_2357471,ILMN_1692967,ILMN_2166716,ILMN_1775224,ILMN_1694582,ILMN_1759910,ILMN_1695414,ILMN_1775926	367	395	13528	0.839872	1	0.999823	100
GOTERM_BP_FAT	GO:0019953~sexual reproduction	10	1.91205	0.876664	ILMN_1781256,ILMN_1696167,ILMN_2357471,ILMN_1692967,ILMN_2166716,ILMN_1775224,ILMN_1694582,ILMN_1759910,ILMN_1695414,ILMN_1775926	367	458	13528	0.804826	1	0.999922	100
GOTERM_BP_FAT	GO:0048232~male gamete generation	6	1.14723	0.923099	ILMN_2357471,ILMN_2166716,ILMN_1694582,ILMN_1759910,ILMN_1695414,ILMN_1775926	367	308	13528	0.718072	1	0.999984	100
GOTERM_BP_FAT	GO:0007283~spermatogenesis	6	1.14723	0.923099	ILMN_2357471,ILMN_2166716,ILMN_1694582,ILMN_1759910,ILMN_1695414,ILMN_1775926	367	308	13528	0.718072	1	0.999984	100
Annotation Cluster 162	Enrichment Score: 0.061587812434440836
Category	Term	Count	%	PValue	Genes	List Total	Pop Hits	Pop Total	Fold Enrichment	Bonferroni	Benjamini	FDR
GOTERM_BP_FAT	GO:0055074~calcium ion homeostasis	5	0.956023	0.752725	ILMN_1760088,ILMN_1688801,ILMN_1740418,ILMN_1693985,ILMN_1686405	367	188	13528	0.980347	1	0.999291	100
GOTERM_BP_FAT	GO:0055066~di-, tri-valent inorganic cation homeostasis	6	1.14723	0.778817	ILMN_1760088,ILMN_1688801,ILMN_1740418,ILMN_1693985,ILMN_1686405,ILMN_2124802	367	239	13528	0.925382	1	0.999496	100
GOTERM_BP_FAT	GO:0007204~elevation of cytosolic calcium ion concentration	3	0.573614	0.802552	ILMN_1760088,ILMN_1688801,ILMN_1693985	367	110	13528	1.0053	1	0.999631	100
GOTERM_BP_FAT	GO:0055065~metal ion homeostasis	5	0.956023	0.80949	ILMN_1760088,ILMN_1688801,ILMN_1740418,ILMN_1693985,ILMN_1686405	367	205	13528	0.89905	1	0.999665	100
GOTERM_BP_FAT	GO:0051480~cytosolic calcium ion homeostasis	3	0.573614	0.832981	ILMN_1760088,ILMN_1688801,ILMN_1693985	367	118	13528	0.937145	1	0.999769	100
GOTERM_BP_FAT	GO:0055080~cation homeostasis	6	1.14723	0.890205	ILMN_1760088,ILMN_1688801,ILMN_1740418,ILMN_1693985,ILMN_1686405,ILMN_2124802	367	286	13528	0.773308	1	0.999944	100
GOTERM_BP_FAT	GO:0030005~cellular di-, tri-valent inorganic cation homeostasis	4	0.764818	0.947705	ILMN_1760088,ILMN_1688801,ILMN_1693985,ILMN_2124802	367	227	13528	0.649534	1	0.999996	100
GOTERM_BP_FAT	GO:0006874~cellular calcium ion homeostasis	3	0.573614	0.960668	ILMN_1760088,ILMN_1688801,ILMN_1693985	367	183	13528	0.604279	1	0.999998	100
GOTERM_BP_FAT	GO:0030003~cellular cation homeostasis	4	0.764818	0.970056	ILMN_1760088,ILMN_1688801,ILMN_1693985,ILMN_2124802	367	254	13528	0.580489	1	0.999999	100
GOTERM_BP_FAT	GO:0006875~cellular metal ion homeostasis	3	0.573614	0.970951	ILMN_1760088,ILMN_1688801,ILMN_1693985	367	196	13528	0.5642	1	0.999999	100
Annotation Cluster 163	Enrichment Score: 0.05695830894554995
Category	Term	Count	%	PValue	Genes	List Total	Pop Hits	Pop Total	Fold Enrichment	Bonferroni	Benjamini	FDR
INTERPRO	IPR000504:RNA recognition motif, RNP-1	5	0.956023	0.826782	ILMN_2195703,ILMN_1739601,ILMN_1714896,ILMN_1750062,ILMN_2309534	452	211	16659	0.87337	1	0.999984	100
UP_SEQ_FEATURE	domain:RRM	3	0.573614	0.831971	ILMN_2195703,ILMN_1750062,ILMN_2309534	513	119	19113	0.93926	1	1	100
INTERPRO	IPR012677:Nucleotide-binding, alpha-beta plait	5	0.956023	0.832251	ILMN_2195703,ILMN_1739601,ILMN_1714896,ILMN_1750062,ILMN_2309534	452	213	16659	0.865169	1	0.999986	100
SMART	SM00360:RRM	5	0.956023	0.878431	ILMN_2195703,ILMN_1739601,ILMN_1714896,ILMN_1750062,ILMN_2309534	271	211	9079	0.793883	1	0.999465	100
SP_PIR_KEYWORDS	rna-binding	11	2.10325	0.914334	ILMN_1748903,ILMN_2195703,ILMN_1739601,ILMN_1748697,ILMN_1714896,ILMN_1750062,ILMN_2309534,ILMN_2404112,ILMN_1695271,ILMN_2336393,ILMN_1676058	514	540	19235	0.762304	1	0.998342	100
GOTERM_MF_FAT	GO:0003723~RNA binding	12	2.29446	0.990111	ILMN_1748903,ILMN_2195703,ILMN_1739601,ILMN_1748697,ILMN_1714896,ILMN_1750062,ILMN_2055930,ILMN_2309534,ILMN_2404112,ILMN_1695271,ILMN_2336393,ILMN_1676058	358	718	12983	0.606106	1	1	100
Annotation Cluster 164	Enrichment Score: 0.05278211039122877
Category	Term	Count	%	PValue	Genes	List Total	Pop Hits	Pop Total	Fold Enrichment	Bonferroni	Benjamini	FDR
GOTERM_CC_FAT	GO:0044432~endoplasmic reticulum part	8	1.52964	0.856457	ILMN_1665994,ILMN_1688543,ILMN_1727855,ILMN_2185665,ILMN_1688801,ILMN_1693985,ILMN_1768357,ILMN_1690884	358	347	12782	0.823145	1	0.997146	100
GOTERM_CC_FAT	GO:0005789~endoplasmic reticulum membrane	6	1.14723	0.875142	ILMN_1665994,ILMN_1727855,ILMN_2185665,ILMN_1688801,ILMN_1693985,ILMN_1768357	358	269	12782	0.79637	1	0.997532	100
GOTERM_CC_FAT	GO:0042175~nuclear envelope-endoplasmic reticulum network	6	1.14723	0.902246	ILMN_1665994,ILMN_1727855,ILMN_2185665,ILMN_1688801,ILMN_1693985,ILMN_1768357	358	284	12782	0.754308	1	0.998205	100
SP_PIR_KEYWORDS	endoplasmic reticulum	15	2.86807	0.909415	ILMN_1727855,ILMN_1651499,ILMN_1688184,ILMN_1700831,ILMN_2380967,ILMN_2227011,ILMN_1665994,ILMN_2287543,ILMN_2185665,ILMN_1688801,ILMN_2175317,ILMN_1784467,ILMN_1693985,ILMN_1768357,ILMN_2320330	514	713	19235	0.787283	1	0.998163	100
Annotation Cluster 165	Enrichment Score: 0.051211854515068905
Category	Term	Count	%	PValue	Genes	List Total	Pop Hits	Pop Total	Fold Enrichment	Bonferroni	Benjamini	FDR
GOTERM_BP_FAT	GO:0007264~small GTPase mediated signal transduction	9	1.72084	0.585827	ILMN_1769433,ILMN_1651838,ILMN_1655577,ILMN_1791826,ILMN_1794781,ILMN_2148469,ILMN_1758613,ILMN_1770824,ILMN_1690884	367	305	13528	1.0877	1	0.996067	100
INTERPRO	IPR001806:Ras GTPase	3	0.573614	0.884014	ILMN_1651838,ILMN_1791826,ILMN_2148469	452	135	16659	0.819027	1	0.999998	100
UP_SEQ_FEATURE	nucleotide phosphate-binding region:GTP	6	1.14723	0.899597	ILMN_1659953,ILMN_1699772,ILMN_1686227,ILMN_1651838,ILMN_1791826,ILMN_2148469	513	295	19113	0.757776	1	1	100
SP_PIR_KEYWORDS	gtp-binding	6	1.14723	0.940897	ILMN_1659953,ILMN_1699772,ILMN_1686227,ILMN_1651838,ILMN_1791826,ILMN_2148469	514	329	19235	0.682471	1	0.999159	100
INTERPRO	IPR005225:Small GTP-binding protein	3	0.573614	0.943139	ILMN_1651838,ILMN_1791826,ILMN_2148469	452	167	16659	0.662087	1	1	100
GOTERM_MF_FAT	GO:0005525~GTP binding	6	1.14723	0.977602	ILMN_1659953,ILMN_1699772,ILMN_1686227,ILMN_1651838,ILMN_1791826,ILMN_2148469	358	372	12983	0.584925	1	1	100
GOTERM_MF_FAT	GO:0019001~guanyl nucleotide binding	6	1.14723	0.981464	ILMN_1659953,ILMN_1699772,ILMN_1686227,ILMN_1651838,ILMN_1791826,ILMN_2148469	358	382	12983	0.569613	1	1	100
GOTERM_MF_FAT	GO:0032561~guanyl ribonucleotide binding	6	1.14723	0.981464	ILMN_1659953,ILMN_1699772,ILMN_1686227,ILMN_1651838,ILMN_1791826,ILMN_2148469	358	382	12983	0.569613	1	1	100
Annotation Cluster 166	Enrichment Score: 0.04893155285019565
Category	Term	Count	%	PValue	Genes	List Total	Pop Hits	Pop Total	Fold Enrichment	Bonferroni	Benjamini	FDR
UP_SEQ_FEATURE	metal ion-binding site:Iron (heme axial ligand)	3	0.573614	0.742421	ILMN_1775224,ILMN_1740418,ILMN_2175317	513	98	19113	1.14053	1	0.999998	100
SP_PIR_KEYWORDS	heme	3	0.573614	0.83702	ILMN_1775224,ILMN_1740418,ILMN_2175317	514	121	19235	0.927823	1	0.992757	100
GOTERM_MF_FAT	GO:0020037~heme binding	3	0.573614	0.849814	ILMN_1775224,ILMN_1740418,ILMN_2175317	358	121	12983	0.899141	1	0.999913	100
GOTERM_MF_FAT	GO:0009055~electron carrier activity	5	0.956023	0.86143	ILMN_1775224,ILMN_1740418,ILMN_2175317,ILMN_2380740,ILMN_1806754	358	221	12983	0.820483	1	0.999937	100
GOTERM_MF_FAT	GO:0046906~tetrapyrrole binding	3	0.573614	0.873894	ILMN_1775224,ILMN_1740418,ILMN_2175317	358	129	12983	0.843381	1	0.999945	100
SP_PIR_KEYWORDS	iron	5	0.956023	0.948129	ILMN_2277537,ILMN_1775224,ILMN_1740418,ILMN_2175317,ILMN_1741056	514	285	19235	0.656529	1	0.999363	100
GOTERM_MF_FAT	GO:0005506~iron ion binding	5	0.956023	0.972161	ILMN_2277537,ILMN_1775224,ILMN_1740418,ILMN_2175317,ILMN_1741056	358	308	12983	0.588723	1	1	100
SP_PIR_KEYWORDS	oxidoreductase	8	1.52964	0.99348	ILMN_1775224,ILMN_1740418,ILMN_2175317,ILMN_1739050,ILMN_1741056,ILMN_1671365,ILMN_1806754,ILMN_2166457	514	562	19235	0.5327	1	0.999991	100
GOTERM_BP_FAT	GO:0055114~oxidation reduction	9	1.72084	0.996467	ILMN_1775224,ILMN_1750062,ILMN_1740418,ILMN_2175317,ILMN_1739050,ILMN_1741056,ILMN_1671365,ILMN_1806754,ILMN_2166457	367	639	13528	0.51917	1	1	100
Annotation Cluster 167	Enrichment Score: 0.04071785410473684
Category	Term	Count	%	PValue	Genes	List Total	Pop Hits	Pop Total	Fold Enrichment	Bonferroni	Benjamini	FDR
GOTERM_BP_FAT	GO:0051276~chromosome organization	11	2.10325	0.850389	ILMN_2396338,ILMN_1709085,ILMN_1785406,ILMN_1669842,ILMN_1709484,ILMN_1658027,ILMN_2349006,ILMN_2177156,ILMN_1776577,ILMN_1695414,ILMN_1783185	367	485	13528	0.836023	1	0.999853	100
GOTERM_BP_FAT	GO:0006325~chromatin organization	8	1.52964	0.890214	ILMN_2396338,ILMN_1709085,ILMN_1785406,ILMN_1669842,ILMN_2349006,ILMN_2177156,ILMN_1695414,ILMN_1783185	367	378	13528	0.780128	1	0.999943	100
SP_PIR_KEYWORDS	chromatin regulator	4	0.764818	0.925984	ILMN_2396338,ILMN_1709085,ILMN_2349006,ILMN_1695414	514	213	19235	0.702764	1	0.998644	100
GOTERM_BP_FAT	GO:0016568~chromatin modification	4	0.764818	0.980422	ILMN_2396338,ILMN_1709085,ILMN_2349006,ILMN_1695414	367	274	13528	0.538117	1	1	100
Annotation Cluster 168	Enrichment Score: 0.0386495742242508
Category	Term	Count	%	PValue	Genes	List Total	Pop Hits	Pop Total	Fold Enrichment	Bonferroni	Benjamini	FDR
GOTERM_BP_FAT	GO:0006366~transcription from RNA polymerase II promoter	5	0.956023	0.881538	ILMN_1700762,ILMN_1750062,ILMN_1730329,ILMN_1680987,ILMN_1700413	367	234	13528	0.787629	1	0.999929	100
GOTERM_BP_FAT	GO:0032774~RNA biosynthetic process	6	1.14723	0.906423	ILMN_1700762,ILMN_1750062,ILMN_1707945,ILMN_1730329,ILMN_1680987,ILMN_1700413	367	296	13528	0.747183	1	0.999968	100
GOTERM_BP_FAT	GO:0006351~transcription, DNA-dependent	5	0.956023	0.958251	ILMN_1700762,ILMN_1750062,ILMN_1730329,ILMN_1680987,ILMN_1700413	367	292	13528	0.631182	1	0.999998	100
Annotation Cluster 169	Enrichment Score: 0.022144644372487622
Category	Term	Count	%	PValue	Genes	List Total	Pop Hits	Pop Total	Fold Enrichment	Bonferroni	Benjamini	FDR
GOTERM_MF_FAT	GO:0008565~protein transporter activity	3	0.573614	0.695128	ILMN_2180624,ILMN_2149782,ILMN_1679256	358	87	12983	1.25053	1	0.999117	100
GOTERM_BP_FAT	GO:0034613~cellular protein localization	6	1.14723	0.987929	ILMN_1764361,ILMN_1733746,ILMN_2185665,ILMN_2180624,ILMN_2149782,ILMN_1679256	367	411	13528	0.538117	1	1	100
GOTERM_BP_FAT	GO:0070727~cellular macromolecule localization	6	1.14723	0.988606	ILMN_1764361,ILMN_1733746,ILMN_2185665,ILMN_2180624,ILMN_2149782,ILMN_1679256	367	414	13528	0.534218	1	1	100
SP_PIR_KEYWORDS	protein transport	7	1.33843	0.990246	ILMN_1740759,ILMN_2185665,ILMN_2211739,ILMN_1791826,ILMN_1784467,ILMN_1756550,ILMN_1679256	514	485	19235	0.540114	1	0.99998	100
GOTERM_BP_FAT	GO:0006886~intracellular protein transport	5	0.956023	0.991826	ILMN_1764361,ILMN_2185665,ILMN_2180624,ILMN_2149782,ILMN_1679256	367	374	13528	0.492795	1	1	100
GOTERM_BP_FAT	GO:0015031~protein transport	10	1.91205	0.999007	ILMN_1764361,ILMN_1740759,ILMN_2185665,ILMN_2180624,ILMN_2211739,ILMN_1791826,ILMN_1784467,ILMN_2149782,ILMN_1756550,ILMN_1679256	367	762	13528	0.483741	1	1	100
GOTERM_BP_FAT	GO:0045184~establishment of protein localization	10	1.91205	0.999128	ILMN_1764361,ILMN_1740759,ILMN_2185665,ILMN_2180624,ILMN_2211739,ILMN_1791826,ILMN_1784467,ILMN_2149782,ILMN_1756550,ILMN_1679256	367	769	13528	0.479337	1	1	100
GOTERM_BP_FAT	GO:0008104~protein localization	12	2.29446	0.999219	ILMN_1764361,ILMN_1733746,ILMN_1740759,ILMN_2185665,ILMN_2180624,ILMN_2211739,ILMN_1791826,ILMN_1784467,ILMN_2149782,ILMN_1756550,ILMN_1679256,ILMN_2320330	367	882	13528	0.501511	1	1	100
Annotation Cluster 170	Enrichment Score: 0.017988478526633402
Category	Term	Count	%	PValue	Genes	List Total	Pop Hits	Pop Total	Fold Enrichment	Bonferroni	Benjamini	FDR
UP_SEQ_FEATURE	repeat:ANK 1	4	0.764818	0.949091	ILMN_1776936,ILMN_1697654,ILMN_1661940,ILMN_1664242	513	231	19113	0.645148	1	1	100
UP_SEQ_FEATURE	repeat:ANK 2	4	0.764818	0.950101	ILMN_1776936,ILMN_1697654,ILMN_1661940,ILMN_1664242	513	232	19113	0.642367	1	1	100
SP_PIR_KEYWORDS	ank repeat	4	0.764818	0.956606	ILMN_1776936,ILMN_1697654,ILMN_1661940,ILMN_1664242	514	240	19235	0.623703	1	0.999548	100
INTERPRO	IPR002110:Ankyrin	4	0.764818	0.958128	ILMN_1776936,ILMN_1697654,ILMN_1661940,ILMN_1664242	452	238	16659	0.619432	1	1	100
UP_SEQ_FEATURE	repeat:ANK 3	3	0.573614	0.967911	ILMN_1776936,ILMN_1697654,ILMN_1661940	513	194	19113	0.576144	1	1	100
SMART	SM00248:ANK	4	0.764818	0.974989	ILMN_1776936,ILMN_1697654,ILMN_1661940,ILMN_1664242	271	238	9079	0.563056	1	0.999997	100
Annotation Cluster 171	Enrichment Score: 0.017394781448558227
Category	Term	Count	%	PValue	Genes	List Total	Pop Hits	Pop Total	Fold Enrichment	Bonferroni	Benjamini	FDR
GOTERM_BP_FAT	GO:0044271~nitrogen compound biosynthetic process	6	1.14723	0.942221	ILMN_1775224,ILMN_2120555,ILMN_1707169,ILMN_1658684,ILMN_1671365,ILMN_1707881	367	325	13528	0.680511	1	0.999994	100
GOTERM_BP_FAT	GO:0009165~nucleotide biosynthetic process	3	0.573614	0.963313	ILMN_2120555,ILMN_1658684,ILMN_1707881	367	186	13528	0.594533	1	0.999999	100
GOTERM_BP_FAT	GO:0034404~nucleobase, nucleoside and nucleotide biosynthetic process	3	0.573614	0.968836	ILMN_2120555,ILMN_1658684,ILMN_1707881	367	193	13528	0.572969	1	0.999999	100
GOTERM_BP_FAT	GO:0034654~nucleobase, nucleoside, nucleotide and nucleic acid biosynthetic process	3	0.573614	0.968836	ILMN_2120555,ILMN_1658684,ILMN_1707881	367	193	13528	0.572969	1	0.999999	100
Annotation Cluster 172	Enrichment Score: 0.007348342243068334
Category	Term	Count	%	PValue	Genes	List Total	Pop Hits	Pop Total	Fold Enrichment	Bonferroni	Benjamini	FDR
GOTERM_BP_FAT	GO:0009611~response to wounding	9	1.72084	0.977259	ILMN_1747251,ILMN_1688543,ILMN_1704294,ILMN_1682015,ILMN_1775931,ILMN_2406532,ILMN_1659086,ILMN_1729180,ILMN_2082865	367	530	13528	0.625942	1	1	100
GOTERM_BP_FAT	GO:0006954~inflammatory response	5	0.956023	0.97793	ILMN_1747251,ILMN_1688543,ILMN_1682015,ILMN_1775931,ILMN_2406532	367	325	13528	0.567093	1	1	100
GOTERM_BP_FAT	GO:0006952~defense response	9	1.72084	0.994575	ILMN_1747251,ILMN_1811387,ILMN_1688543,ILMN_1728107,ILMN_1682015,ILMN_1775931,ILMN_1740418,ILMN_2406532,ILMN_2134765	367	615	13528	0.53943	1	1	100
Annotation Cluster 173	Enrichment Score: 0.00580109774008892
Category	Term	Count	%	PValue	Genes	List Total	Pop Hits	Pop Total	Fold Enrichment	Bonferroni	Benjamini	FDR
GOTERM_BP_FAT	GO:0008219~cell death	13	2.48566	0.976475	ILMN_1672114,ILMN_1697654,ILMN_1655577,ILMN_1669928,ILMN_1770824,ILMN_1651498,ILMN_1708798,ILMN_1692967,ILMN_1733746,ILMN_1794781,ILMN_1814661,ILMN_2336393,ILMN_2414135	367	719	13528	0.666472	1	1	100
GOTERM_BP_FAT	GO:0016265~death	13	2.48566	0.978069	ILMN_1672114,ILMN_1697654,ILMN_1655577,ILMN_1669928,ILMN_1770824,ILMN_1651498,ILMN_1708798,ILMN_1692967,ILMN_1733746,ILMN_1794781,ILMN_1814661,ILMN_2336393,ILMN_2414135	367	724	13528	0.661869	1	1	100
SP_PIR_KEYWORDS	Apoptosis	5	0.956023	0.991904	ILMN_1708798,ILMN_1672114,ILMN_1692967,ILMN_1814661,ILMN_1651498	514	381	19235	0.491105	1	0.999986	100
GOTERM_BP_FAT	GO:0006915~apoptosis	9	1.72084	0.993185	ILMN_1708798,ILMN_1672114,ILMN_1692967,ILMN_1655577,ILMN_1794781,ILMN_1814661,ILMN_1669928,ILMN_1651498,ILMN_1770824	367	602	13528	0.551079	1	1	100
GOTERM_BP_FAT	GO:0012501~programmed cell death	9	1.72084	0.994179	ILMN_1708798,ILMN_1672114,ILMN_1692967,ILMN_1655577,ILMN_1794781,ILMN_1814661,ILMN_1669928,ILMN_1651498,ILMN_1770824	367	611	13528	0.542961	1	1	100
Annotation Cluster 174	Enrichment Score: 0.0024586769551489455
Category	Term	Count	%	PValue	Genes	List Total	Pop Hits	Pop Total	Fold Enrichment	Bonferroni	Benjamini	FDR
GOTERM_BP_FAT	GO:0006396~RNA processing	9	1.72084	0.982728	ILMN_1748903,ILMN_1748697,ILMN_1714896,ILMN_1750062,ILMN_2404112,ILMN_1695271,ILMN_2380740,ILMN_2336393,ILMN_1676058	367	547	13528	0.606489	1	1	100
GOTERM_BP_FAT	GO:0008380~RNA splicing	3	0.573614	0.996546	ILMN_1750062,ILMN_2336393,ILMN_1676058	367	284	13528	0.389377	1	1	100
GOTERM_BP_FAT	GO:0006397~mRNA processing	3	0.573614	0.998632	ILMN_1750062,ILMN_2336393,ILMN_1676058	367	321	13528	0.344496	1	1	100
GOTERM_BP_FAT	GO:0016071~mRNA metabolic process	3	0.573614	0.999607	ILMN_1750062,ILMN_2336393,ILMN_1676058	367	370	13528	0.298873	1	1	100
Annotation Cluster 175	Enrichment Score: 2.3473686906472615E-4
Category	Term	Count	%	PValue	Genes	List Total	Pop Hits	Pop Total	Fold Enrichment	Bonferroni	Benjamini	FDR
GOTERM_BP_FAT	GO:0043066~negative regulation of apoptosis	3	0.573614	0.999408	ILMN_1680434,ILMN_1775224,ILMN_1659086	367	354	13528	0.312382	1	1	100
GOTERM_BP_FAT	GO:0043069~negative regulation of programmed cell death	3	0.573614	0.999479	ILMN_1680434,ILMN_1775224,ILMN_1659086	367	359	13528	0.308031	1	1	100
GOTERM_BP_FAT	GO:0060548~negative regulation of cell death	3	0.573614	0.999492	ILMN_1680434,ILMN_1775224,ILMN_1659086	367	360	13528	0.307175	1	1	100

## Sheet: b
Figure 6B, Core self-renewal signature, 525 genes
Functional Anntotation Chart
Category	Term	Count	%	PValue	Genes	List Total	Pop Hits	Pop Total	Fold Enrichment	Bonferroni	Benjamini	FDR
GOTERM_BP_FAT	GO:0009719~response to endogenous stimulus	28	5.35373	1.53748e-05	ILMN_1762766,ILMN_1688543,ILMN_1727855,ILMN_1775224,ILMN_1669833,ILMN_2131381,ILMN_1659086,ILMN_2404112,ILMN_2125869,ILMN_1811387,ILMN_1804357,ILMN_1768506,ILMN_1728799,ILMN_1700888,ILMN_2115336,ILMN_1796461,ILMN_2195703,ILMN_1691641,ILMN_1695157,ILMN_1740418,ILMN_2120555,ILMN_1729180,ILMN_1739601,ILMN_1663399,ILMN_1728107,ILMN_2199439,ILMN_1682015,ILMN_1800331	367	405	13528	2.54842	0.030252	0.030252	0.0264278
GOTERM_BP_FAT	GO:0009725~response to hormone stimulus	26	4.97132	2.18851e-05	ILMN_1762766,ILMN_1688543,ILMN_1669833,ILMN_1775224,ILMN_2131381,ILMN_1659086,ILMN_2125869,ILMN_1811387,ILMN_1804357,ILMN_1768506,ILMN_1728799,ILMN_1700888,ILMN_2115336,ILMN_1796461,ILMN_2195703,ILMN_1691641,ILMN_1695157,ILMN_1740418,ILMN_2120555,ILMN_1729180,ILMN_1739601,ILMN_1663399,ILMN_2199439,ILMN_1728107,ILMN_1682015,ILMN_1800331	367	367	13528	2.61141	0.0427847	0.0216262	0.0376165
SP_PIR_KEYWORDS	developmental protein	41	7.83939	6.04657e-05	ILMN_2375786,ILMN_1798076,ILMN_1782352,ILMN_1702787,ILMN_1729368,ILMN_1721167,ILMN_1654563,ILMN_1680987,ILMN_2287543,ILMN_1701653,ILMN_1722898,ILMN_1775926,ILMN_1781256,ILMN_1655572,ILMN_2396338,ILMN_1696339,ILMN_1660317,ILMN_1688184,ILMN_1682034,ILMN_2154950,ILMN_2047460,ILMN_1692739,ILMN_2098297,ILMN_1651498,ILMN_1735438,ILMN_1712537,ILMN_1686405,ILMN_1794370,ILMN_1695414,ILMN_1774207,ILMN_1692…	514	779	19235	1.96959	0.022893	0.022893	0.0837722
SP_PIR_KEYWORDS	wnt signaling pathway	13	2.48566	0.000103511	ILMN_1731206,ILMN_1763657,ILMN_1781416,ILMN_1692674,ILMN_2213136,ILMN_1729368,ILMN_2047460,ILMN_1814917,ILMN_1692967,ILMN_1715463,ILMN_1716246,ILMN_1722898,ILMN_1798971	514	122	19235	3.98761	0.0388712	0.0196282	0.14337
GOTERM_BP_FAT	GO:0019226~transmission of nerve impulse	22	4.2065	0.000564376	ILMN_1679595,ILMN_1814710,ILMN_1717434,ILMN_1760246,ILMN_1744897,ILMN_1794095,ILMN_1690223,ILMN_2227011,ILMN_1731062,ILMN_1660973,ILMN_1664047,ILMN_1666776,ILMN_1652065,ILMN_1685608,ILMN_2154157,ILMN_1757081,ILMN_1768705,ILMN_1712461,ILMN_1729212,ILMN_2320330,ILMN_2082865,ILMN_2414135	367	350	13528	2.31698	0.676301	0.313384	0.96581
GOTERM_BP_FAT	GO:0010033~response to organic substance	36	6.88337	0.000582451	ILMN_1762766,ILMN_1688543,ILMN_1727855,ILMN_1775224,ILMN_1669833,ILMN_2131381,ILMN_2404112,ILMN_1659086,ILMN_2125869,ILMN_1804357,ILMN_1748697,ILMN_1811387,ILMN_1768506,ILMN_1728799,ILMN_2134765,ILMN_1700888,ILMN_2115336,ILMN_1796461,ILMN_1748903,ILMN_2195703,ILMN_1691641,ILMN_2213136,ILMN_1775931,ILMN_1695157,ILMN_1740418,ILMN_2120555,ILMN_1729180,ILMN_1739601,ILMN_1663399,ILMN_1728107,ILMN_2199…	367	721	13528	1.8405	0.687789	0.252498	0.996595
GOTERM_BP_FAT	GO:0016055~Wnt receptor signaling pathway	12	2.29446	0.000969526	ILMN_1692967,ILMN_1814917,ILMN_1731206,ILMN_1763657,ILMN_2213136,ILMN_1715463,ILMN_1781416,ILMN_1692674,ILMN_1729368,ILMN_1716246,ILMN_1722898,ILMN_1798971	367	133	13528	3.32581	0.856016	0.321323	1.65371
GOTERM_BP_FAT	GO:0007389~pattern specification process	18	3.44168	0.00097566	ILMN_1781256,ILMN_1655572,ILMN_1798076,ILMN_1763657,ILMN_2213136,ILMN_1781416,ILMN_1654563,ILMN_1712537,ILMN_1680320,ILMN_1692967,ILMN_1701653,ILMN_1715463,ILMN_1681805,ILMN_1764709,ILMN_1753287,ILMN_1722898,ILMN_1800331,ILMN_1764577	367	267	13528	2.48501	0.857771	0.277511	1.66409
GOTERM_BP_FAT	GO:0043584~nose development	4	0.764818	0.000994077	ILMN_1794333,ILMN_1742929,ILMN_1701653,ILMN_2177156	367	8	13528	18.4305	0.862915	0.247142	1.69525
GOTERM_BP_FAT	GO:0009798~axis specification	6	1.14723	0.00115088	ILMN_1655572,ILMN_1781256,ILMN_1692967,ILMN_1763657,ILMN_1781416,ILMN_1712537	367	30	13528	7.37221	0.899819	0.249936	1.96017
UP_SEQ_FEATURE	zinc finger region:C2H2-type 5	28	5.35373	0.00143927	ILMN_1653867,ILMN_2120624,ILMN_1676983,ILMN_2101410,ILMN_1687827,ILMN_1727183,ILMN_1681805,ILMN_1695079,ILMN_1658173,ILMN_1652300,ILMN_1696339,ILMN_1659800,ILMN_1685467,ILMN_1721849,ILMN_1681154,ILMN_2154950,ILMN_1797668,ILMN_1806502,ILMN_1763328,ILMN_1657665,ILMN_1701464,ILMN_2146968,ILMN_1695687,ILMN_1792990,ILMN_1744398,ILMN_1655167,ILMN_1657888,ILMN_1749809	513	538	19113	1.93904	0.888644	0.888644	2.36919
UP_SEQ_FEATURE	zinc finger region:C2H2-type 4	29	5.54493	0.00181189	ILMN_1653867,ILMN_2120624,ILMN_1676983,ILMN_2101410,ILMN_1687827,ILMN_1727183,ILMN_1681805,ILMN_1760294,ILMN_1695079,ILMN_1658173,ILMN_1652300,ILMN_1696339,ILMN_1659800,ILMN_1685467,ILMN_1721849,ILMN_1681154,ILMN_2154950,ILMN_1797668,ILMN_1806502,ILMN_1763328,ILMN_1657665,ILMN_1701464,ILMN_2146968,ILMN_1695687,ILMN_1792990,ILMN_1744398,ILMN_1655167,ILMN_1657888,ILMN_1749809	513	575	19113	1.87906	0.93695	0.748902	2.97392
GOTERM_BP_FAT	GO:0060541~respiratory system development	10	1.91205	0.0026148	ILMN_1794333,ILMN_1742929,ILMN_1701653,ILMN_1775224,ILMN_1772817,ILMN_1688633,ILMN_2177156,ILMN_1686405,ILMN_2219767,ILMN_1712537	367	108	13528	3.41306	0.994653	0.440799	4.40125
GOTERM_BP_FAT	GO:0008593~regulation of Notch signaling pathway	4	0.764818	0.00275699	ILMN_1701653,ILMN_1682034,ILMN_2177156,ILMN_1753287	367	11	13528	13.404	0.995978	0.423977	4.63528
SP_PIR_KEYWORDS	signal	112	21.4149	0.00280409	ILMN_1707286,ILMN_1729368,ILMN_1690223,ILMN_1676709,ILMN_1730039,ILMN_2129563,ILMN_1654563,ILMN_1676616,ILMN_1712461,ILMN_1656560,ILMN_1775926,ILMN_1796461,ILMN_2210111,ILMN_1672114,ILMN_1695157,ILMN_2197946,ILMN_1692739,ILMN_2047460,ILMN_2118129,ILMN_168	514	3250	19235	1.28963	0.658864	0.30127	3.81713
GOTERM_BP_FAT	GO:0043434~response to peptide hormone stimulus	12	2.29446	0.00312583	ILMN_1796461,ILMN_1663399,ILMN_1811387,ILMN_1762766,ILMN_1682015,ILMN_1669833,ILMN_1775224,ILMN_1728799,ILMN_2131381,ILMN_1659086,ILMN_1729180,ILMN_1700888	367	154	13528	2.87229	0.99808	0.433713	5.23983
GOTERM_BP_FAT	GO:0007268~synaptic transmission	18	3.44168	0.0031312	ILMN_1679595,ILMN_1814710,ILMN_1717434,ILMN_1760246,ILMN_1744897,ILMN_1794095,ILMN_1731062,ILMN_1660973,ILMN_1664047,ILMN_1666776,ILMN_1652065,ILMN_1685608,ILMN_2154157,ILMN_1757081,ILMN_1768705,ILMN_1712461,ILMN_1729212,ILMN_2414135	367	298	13528	2.22651	0.9981	0.406763	5.24859
UP_SEQ_FEATURE	signal peptide	112	21.4149	0.0032757	ILMN_1707286,ILMN_1729368,ILMN_1690223,ILMN_1676709,ILMN_1730039,ILMN_2129563,ILMN_1654563,ILMN_1676616,ILMN_1712461,ILMN_1656560,ILMN_1775926,ILMN_1796461,ILMN_2210111,ILMN_1672114,ILMN_1695157,ILMN_2197946,ILMN_1692739,ILMN_2047460,ILMN_2118129,ILMN_168	513	3250	19113	1.28394	0.993264	0.811147	5.3156
UP_SEQ_FEATURE	zinc finger region:C2H2-type 6	25	4.78011	0.00328618	ILMN_1653867,ILMN_1676983,ILMN_2101410,ILMN_1687827,ILMN_1727183,ILMN_1760294,ILMN_1695079,ILMN_1658173,ILMN_1652300,ILMN_1659800,ILMN_1685467,ILMN_1721849,ILMN_1681154,ILMN_2154950,ILMN_1806502,ILMN_1763328,ILMN_1657665,ILMN_1701464,ILMN_2146968,ILMN_1695687,ILMN_1792990,ILMN_1744398,ILMN_1655167,ILMN_1657888,ILMN_1749809	513	488	19113	1.90867	0.993372	0.714667	5.33218
SP_PIR_KEYWORDS	activator	26	4.97132	0.00347039	ILMN_1806757,ILMN_1814657,ILMN_2120965,ILMN_1680987,ILMN_1700762,ILMN_1753830,ILMN_1701653,ILMN_1730329,ILMN_1764709,ILMN_1683133,ILMN_1783185,ILMN_1794333,ILMN_1804445,ILMN_2195703,ILMN_2213136,ILMN_1750062,ILMN_2154950,ILMN_1708798,ILMN_2068498,ILMN_1711894,ILMN_2349006,ILMN_2177156,ILMN_1760509,ILMN_1768793,ILMN_1661940,ILMN_1659013	514	520	19235	1.87111	0.735911	0.283135	4.70404
SP_PIR_KEYWORDS	intestine	5	0.956023	0.00347698	ILMN_1811387,ILMN_1688543,ILMN_1682015,ILMN_1789007,ILMN_1690884	514	24	19235	7.79629	0.73658	0.234174	4.71278
GOTERM_BP_FAT	GO:0048469~cell maturation	8	1.52964	0.00410331	ILMN_1781256,ILMN_1692967,ILMN_1715189,ILMN_1651838,ILMN_1686405,ILMN_1789244,ILMN_1798971,ILMN_2414135	367	75	13528	3.93184	0.99973	0.468443	6.82455
GOTERM_BP_FAT	GO:0048666~neuron development	19	3.63289	0.00512178	ILMN_1783149,ILMN_1717434,ILMN_1651838,ILMN_2047460,ILMN_1690223,ILMN_1659086,ILMN_1654563,ILMN_1737484,ILMN_1756755,ILMN_1680320,ILMN_2212999,ILMN_1753830,ILMN_1715189,ILMN_1701653,ILMN_2407564,ILMN_1676616,ILMN_1690621,ILMN_2323465,ILMN_1770940,ILMN_1692261	367	339	13528	2.06596	0.999965	0.519452	8.44916
UP_SEQ_FEATURE	zinc finger region:C2H2-type 7	23	4.39771	0.00512951	ILMN_1685467,ILMN_1721849,ILMN_1681154,ILMN_2154950,ILMN_1763328,ILMN_1653867,ILMN_1676983,ILMN_1657665,ILMN_1701464,ILMN_2101410,ILMN_2146968,ILMN_1687827,ILMN_1695687,ILMN_1792990,ILMN_1727183,ILMN_1744398,ILMN_1760294,ILMN_1695079,ILMN_1655167,ILMN_1657888,ILMN_1652300,ILMN_1658173,ILMN_1749809	513	451	19113	1.90004	0.999605	0.791434	8.20498
SP_PIR_KEYWORDS	neurogenesis	11	2.10325	0.00584497	ILMN_1696339,ILMN_1715189,ILMN_1688184,ILMN_1701653,ILMN_1702787,ILMN_1721167,ILMN_1692739,ILMN_2154950,ILMN_1654563,ILMN_1735438,ILMN_1794370	514	146	19235	2.81948	0.894093	0.31216	7.80353
GOTERM_BP_FAT	GO:0042493~response to drug	14	2.67686	0.00593606	ILMN_1796461,ILMN_1688543,ILMN_1727855,ILMN_1695157,ILMN_1775224,ILMN_2211739,ILMN_1658027,ILMN_1663399,ILMN_1682015,ILMN_1704294,ILMN_1800331,ILMN_2154157,ILMN_1670325,ILMN_1770940	367	216	13528	2.38914	0.999993	0.547533	9.72883
GOTERM_BP_FAT	GO:0048545~response to steroid hormone stimulus	13	2.48566	0.00605687	ILMN_1796461,ILMN_2195703,ILMN_1691641,ILMN_1688543,ILMN_1695157,ILMN_1775224,ILMN_1740418,ILMN_1659086,ILMN_2125869,ILMN_2199439,ILMN_1682015,ILMN_1768506,ILMN_1800331	367	192	13528	2.4958	0.999995	0.531702	9.91724
GOTERM_BP_FAT	GO:0000904~cell morphogenesis involved in differentiation	15	2.86807	0.00667522	ILMN_1783149,ILMN_1691641,ILMN_2213136,ILMN_2047460,ILMN_1659086,ILMN_1654563,ILMN_1712537,ILMN_1737484,ILMN_1680320,ILMN_2212999,ILMN_1753830,ILMN_1676616,ILMN_1760509,ILMN_2323465,ILMN_1692261	367	244	13528	2.26605	0.999998	0.544867	10.8758
GOTERM_BP_FAT	GO:0035295~tube development	14	2.67686	0.00693739	ILMN_1696339,ILMN_1775224,ILMN_1763328,ILMN_1712537,ILMN_2219767,ILMN_1686405,ILMN_1680987,ILMN_1680320,ILMN_1772817,ILMN_1688633,ILMN_1681805,ILMN_2051972,ILMN_1800331,ILMN_1657888	367	220	13528	2.3457	0.999999	0.538251	11.2794
GOTERM_MF_FAT	GO:0060228~phosphatidylcholine-sterol O-acyltransferase activator activity	3	0.573614	0.00713647	ILMN_1688543,ILMN_1789007,ILMN_1690884	358	5	12983	21.7592	0.985591	0.985591	10.0201
SP_PIR_KEYWORDS	polymorphism	336	64.2447	0.00747065	ILMN_1798076,ILMN_1782352,ILMN_1734707,ILMN_1707286,ILMN_1794095,ILMN_1690223,ILMN_1733963,ILMN_1662932,ILMN_1753830,ILMN_2357471,ILMN_1700762,ILMN_1708508,ILMN_1688801,ILMN_1723480,ILMN_1754858,ILMN_1671365,ILMN_2225956,ILMN_1681154,ILMN_2047460,ILMN_169	514	11550	19235	1.08865	0.943414	0.336539	9.87125
GOTERM_BP_FAT	GO:0035239~tube morphogenesis	10	1.91205	0.00759191	ILMN_1696339,ILMN_1680320,ILMN_1681805,ILMN_1763328,ILMN_2051972,ILMN_1800331,ILMN_1686405,ILMN_2219767,ILMN_1712537,ILMN_1680987	367	127	13528	2.90244	1	0.551297	12.2793
UP_SEQ_FEATURE	topological domain:Cytoplasmic	113	21.6061	0.00773679	ILMN_1734707,ILMN_1760088,ILMN_1729368,ILMN_1794095,ILMN_1690223,ILMN_1676709,ILMN_1733963,ILMN_2129563,ILMN_1654563,ILMN_1700183,ILMN_2185665,ILMN_1688801,ILMN_1723480,ILMN_1810915,ILMN_1676616,ILMN_1656560,ILMN_1810533,ILMN_1692739,ILMN_1700831,ILMN_180	513	3374	19113	1.2478	0.999993	0.860931	12.1287
GOTERM_BP_FAT	GO:0030111~regulation of Wnt receptor signaling pathway	6	1.14723	0.00778243	ILMN_1692967,ILMN_1763657,ILMN_1691641,ILMN_2213136,ILMN_1716246,ILMN_2177156	367	46	13528	4.80796	1	0.541826	12.5683
GOTERM_BP_FAT	GO:0030178~negative regulation of Wnt receptor signaling pathway	5	0.956023	0.00828298	ILMN_1692967,ILMN_1763657,ILMN_1691641,ILMN_1716246,ILMN_2177156	367	30	13528	6.14351	1	0.546767	13.3235
GOTERM_BP_FAT	GO:0001829~trophectodermal cell differentiation	4	0.764818	0.00846411	ILMN_1760509,ILMN_1770940,ILMN_1712537,ILMN_1680987	367	16	13528	9.21526	1	0.537897	13.5952
GOTERM_BP_FAT	GO:0043009~chordate embryonic development	18	3.44168	0.00875848	ILMN_1797519,ILMN_1655572,ILMN_1696339,ILMN_1798076,ILMN_1691641,ILMN_2213136,ILMN_1712537,ILMN_1680987,ILMN_1680320,ILMN_1695687,ILMN_1772817,ILMN_1760509,ILMN_1753287,ILMN_1722898,ILMN_1800331,ILMN_1770940,ILMN_1789244,ILMN_1700413	367	331	13528	2.00453	1	0.534292	14.0352
PIR_SUPERFAMILY	PIRSF002367:apolipoprotein A-I	3	0.573614	0.00882811	ILMN_1688543,ILMN_1789007,ILMN_1690884	187	6	7396	19.7754	0.827218	0.827218	10.5025
SP_PIR_KEYWORDS	dna replication	8	1.52964	0.00912775	ILMN_1661129,ILMN_1669842,ILMN_1784860,ILMN_1709484,ILMN_1740083,ILMN_1694582,ILMN_1776577,ILMN_1785914	514	88	19235	3.40202	0.970162	0.355318	11.9346
GOTERM_BP_FAT	GO:0009792~embryonic development ending in birth or egg hatching	18	3.44168	0.00963558	ILMN_1797519,ILMN_1655572,ILMN_1696339,ILMN_1798076,ILMN_1691641,ILMN_2213136,ILMN_1712537,ILMN_1680987,ILMN_1680320,ILMN_1695687,ILMN_1772817,ILMN_1760509,ILMN_1753287,ILMN_1722898,ILMN_1800331,ILMN_1770940,ILMN_1789244,ILMN_1700413	367	334	13528	1.98652	1	0.553382	15.3335
SP_PIR_KEYWORDS	transcription regulation	72	13.7667	0.00981029	ILMN_1806757,ILMN_1798076,ILMN_1765310,ILMN_1721167,ILMN_2120965,ILMN_1753830,ILMN_1700762,ILMN_1687827,ILMN_1695079,ILMN_1652300,ILMN_1698191,ILMN_1700413,ILMN_1794333,ILMN_2396338,ILMN_2195703,ILMN_1804445,ILMN_1685467,ILMN_1721849,ILMN_1681154,ILMN_176	514	2026	19235	1.32991	0.977083	0.342653	12.7716
UP_SEQ_FEATURE	zinc finger region:C2H2-type 3	28	5.35373	0.00996611	ILMN_1653867,ILMN_2120624,ILMN_1676983,ILMN_2101410,ILMN_1687827,ILMN_1727183,ILMN_1681805,ILMN_1760294,ILMN_1683133,ILMN_1658173,ILMN_1652300,ILMN_1696339,ILMN_1659800,ILMN_1685467,ILMN_1721849,ILMN_2154950,ILMN_1797668,ILMN_1806502,ILMN_1763328,ILMN_1657665,ILMN_1701464,ILMN_2146968,ILMN_1695687,ILMN_1792990,ILMN_1744398,ILMN_1655167,ILMN_1657888,ILMN_1749809	513	622	19113	1.67718	1	0.887032	15.3581
INTERPRO	IPR015526:Frizzled related	4	0.764818	0.0101034	ILMN_1729368,ILMN_1716246,ILMN_1722898,ILMN_1798971	452	17	16659	8.67205	0.999444	0.999444	14.292
GOTERM_BP_FAT	GO:0009880~embryonic pattern specification	5	0.956023	0.0104192	ILMN_1655572,ILMN_1763657,ILMN_1781416,ILMN_1654563,ILMN_1712537	367	32	13528	5.75954	1	0.567022	16.4778
UP_SEQ_FEATURE	sequence variant	347	66.348	0.0117688	ILMN_1798076,ILMN_1782352,ILMN_1734707,ILMN_1707286,ILMN_1794095,ILMN_1690223,ILMN_1733963,ILMN_1662932,ILMN_1753830,ILMN_2357471,ILMN_1700762,ILMN_1708508,ILMN_1688801,ILMN_1723480,ILMN_1754858,ILMN_1671365,ILMN_2225956,ILMN_1681154,ILMN_2047460,ILMN_169	513	11992	19113	1.07808	1	0.895153	17.8876
INTERPRO	IPR001148:Carbonic anhydrase, alpha-class, catalytic domain	4	0.764818	0.0118842	ILMN_2199439,ILMN_1695157,ILMN_1676616,ILMN_1742358	452	18	16659	8.19027	0.999853	0.987863	16.604
GOTERM_BP_FAT	GO:0007267~cell-cell signaling	27	5.16252	0.0123615	ILMN_2059549,ILMN_1814710,ILMN_1760246,ILMN_1794095,ILMN_1733963,ILMN_1654563,ILMN_1731062,ILMN_1660973,ILMN_1666776,ILMN_1685608,ILMN_1723480,ILMN_1712461,ILMN_1768705,ILMN_1757081,ILMN_1729212,ILMN_1794333,ILMN_1679595,ILMN_1717434,ILMN_1744897,ILMN_1664047,ILMN_1682015,ILMN_1652065,ILMN_2177156,ILMN_2154157,ILMN_1692261,ILMN_1657888,ILMN_2414135	367	600	13528	1.65875	1	0.615515	19.2517
GOTERM_BP_FAT	GO:0030705~cytoskeleton-dependent intracellular transport	6	1.14723	0.0129428	ILMN_2215989,ILMN_1759330,ILMN_1795119,ILMN_1681857,ILMN_1690397,ILMN_1659086	367	52	13528	4.2532	1	0.618643	20.0649
GOTERM_CC_FAT	GO:0044459~plasma membrane part	79	15.1052	0.0133428	ILMN_1654112,ILMN_1665691,ILMN_1760246,ILMN_1760088,ILMN_1676192,ILMN_1658499,ILMN_1754600,ILMN_1794095,ILMN_1733963,ILMN_1654563,ILMN_1679256,ILMN_1676215,ILMN_1662932,ILMN_1700183,ILMN_1704294,ILMN_1791826,ILMN_1723480,ILMN_2344221,ILMN_1676616,ILMN_205	358	2203	12782	1.28035	0.987958	0.987958	16.6419
SP_PIR_KEYWORDS	lipoprotein	28	5.35373	0.0136991	ILMN_1731206,ILMN_1688543,ILMN_1760246,ILMN_1692674,ILMN_1775224,ILMN_1760088,ILMN_1769779,ILMN_2129563,ILMN_1737484,ILMN_1676215,ILMN_1804357,ILMN_1791826,ILMN_1723480,ILMN_2051972,ILMN_1672114,ILMN_1651838,ILMN_1695157,ILMN_1655577,ILMN_1712582,ILMN_1789007,ILMN_1690884,ILMN_1808226,ILMN_1728107,ILMN_2119123,ILMN_1655974,ILMN_1725271,ILMN_2320330,ILMN_2414135	514	642	19235	1.63212	0.994923	0.410395	17.4017
BIOCARTA	h_no1Pathway:Actions of Nitric Oxide in the Heart	4	0.764818	0.0139605	ILMN_1775224,ILMN_2131381,ILMN_2125869,ILMN_1686405	43	18	1437	7.42636	0.740669	0.740669	14.3451
GOTERM_BP_FAT	GO:0010873~positive regulation of cholesterol esterification	3	0.573614	0.0140095	ILMN_1688543,ILMN_1789007,ILMN_1690884	367	7	13528	15.7976	1	0.634595	21.5371
SP_PIR_KEYWORDS	cleavage on pair of basic residues	15	2.86807	0.0144292	ILMN_2210111,ILMN_2375786,ILMN_1688543,ILMN_2197946,ILMN_2060115,ILMN_1656171,ILMN_1712537,ILMN_1731062,ILMN_1665994,ILMN_2162253,ILMN_1682015,ILMN_1704294,ILMN_1770940,ILMN_1805543,ILMN_1669410	514	271	19235	2.07134	0.996177	0.397133	18.2451
UP_SEQ_FEATURE	domain:FCH	4	0.764818	0.01552	ILMN_1754600,ILMN_1722923,ILMN_1770824,ILMN_1751020	513	20	19113	7.45146	1	0.929254	22.925
UP_SEQ_FEATURE	compositionally biased region:Poly-His	6	1.14723	0.0156737	ILMN_1696339,ILMN_1681805,ILMN_1764709,ILMN_1769195,ILMN_1702229,ILMN_1680987	513	55	19113	4.06443	1	0.909968	23.1251
GOTERM_BP_FAT	GO:0001825~blastocyst formation	4	0.764818	0.0159102	ILMN_1760509,ILMN_1770940,ILMN_1712537,ILMN_1680987	367	20	13528	7.37221	1	0.668779	24.097
SP_PIR_KEYWORDS	Transcription	72	13.7667	0.0159121	ILMN_1806757,ILMN_1798076,ILMN_1765310,ILMN_1721167,ILMN_2120965,ILMN_1753830,ILMN_1700762,ILMN_1687827,ILMN_1695079,ILMN_1652300,ILMN_1698191,ILMN_1700413,ILMN_1794333,ILMN_2396338,ILMN_2195703,ILMN_1804445,ILMN_1685467,ILMN_1721849,ILMN_1681154,ILMN_176	514	2071	19235	1.30101	0.997852	0.400671	19.9335
INTERPRO	IPR000024:Frizzled cysteine-rich domain	4	0.764818	0.0159537	ILMN_1729368,ILMN_1716246,ILMN_1722898,ILMN_1798971	452	20	16659	7.37124	0.999993	0.980866	21.6707
GOTERM_BP_FAT	GO:0030182~neuron differentiation	21	4.0153	0.0159594	ILMN_1783149,ILMN_1717434,ILMN_1651838,ILMN_2047460,ILMN_1690223,ILMN_1659086,ILMN_1654563,ILMN_1737484,ILMN_1756755,ILMN_1680320,ILMN_1753830,ILMN_2212999,ILMN_1715189,ILMN_1701653,ILMN_2407564,ILMN_2177156,ILMN_1768357,ILMN_1676616,ILMN_1690621,ILMN_2323465,ILMN_1770940,ILMN_1692261	367	438	13528	1.76731	1	0.657495	24.1623
SP_PIR_KEYWORDS	glycoprotein	137	26.195	0.0163051	ILMN_1665425,ILMN_1734707,ILMN_1729368,ILMN_1707286,ILMN_1760088,ILMN_1794095,ILMN_1690223,ILMN_1659086,ILMN_1676709,ILMN_1730039,ILMN_1733963,ILMN_1654563,ILMN_2129563,ILMN_1700183,ILMN_2185665,ILMN_1723480,ILMN_1676616,ILMN_1712461,ILMN_1775926,ILMN_165	514	4318	19235	1.18732	0.998157	0.383892	20.3756
GOTERM_BP_FAT	GO:0009968~negative regulation of signal transduction	13	2.48566	0.0172136	ILMN_1680434,ILMN_2375786,ILMN_1691641,ILMN_1763657,ILMN_1682034,ILMN_2131381,ILMN_1808226,ILMN_1692967,ILMN_1715463,ILMN_1716246,ILMN_2177156,ILMN_1753287,ILMN_1700888	367	221	13528	2.1683	1	0.673428	25.8069
UP_SEQ_FEATURE	zinc finger region:C2H2-type 8	20	3.82409	0.0175149	ILMN_1685467,ILMN_1721849,ILMN_2154950,ILMN_1763328,ILMN_1653867,ILMN_1676983,ILMN_1701464,ILMN_2101410,ILMN_2146968,ILMN_1687827,ILMN_1792990,ILMN_1727183,ILMN_1744398,ILMN_1760294,ILMN_1695079,ILMN_1655167,ILMN_1657888,ILMN_1652300,ILMN_1658173,ILMN_1749809	513	417	19113	1.78692	1	0.913544	25.4842
UP_SEQ_FEATURE	domain:BEN	3	0.573614	0.0180178	ILMN_2396338,ILMN_1675024,ILMN_2235086	513	8	19113	13.9715	1	0.900652	26.1166
UP_SEQ_FEATURE	domain:SCAN box	6	1.14723	0.0180682	ILMN_1685467,ILMN_2246154,ILMN_1792990,ILMN_1806502,ILMN_1744398,ILMN_1653867	513	57	19113	3.92182	1	0.882053	26.1797
GOTERM_MF_FAT	GO:0003700~transcription factor activity	39	7.45698	0.0182277	ILMN_1798076,ILMN_1782352,ILMN_2246154,ILMN_1721167,ILMN_1814657,ILMN_1653867,ILMN_2120965,ILMN_1680987,ILMN_1753830,ILMN_1700762,ILMN_1786281,ILMN_1701653,ILMN_1764709,ILMN_1683133,ILMN_1698191,ILMN_1783185,ILMN_1700413,ILMN_1794333,ILMN_1691641,ILMN_1685467,ILMN_2213136,ILMN_1682034,ILMN_2154950,ILMN_1806502,ILMN_1705546,ILMN_2219767,ILMN_2068498,ILMN_1680320,ILMN_1742929,ILMN_1715189,ILMN_1792…	358	975	12983	1.45061	0.999981	0.995683	23.7532
INTERPRO	IPR001060:Fps/Fes/Fer/CIP4 homology	4	0.764818	0.018246	ILMN_1754600,ILMN_1722923,ILMN_1770824,ILMN_1751020	452	21	16659	7.02023	0.999999	0.966543	24.3965
GOTERM_BP_FAT	GO:0010872~regulation of cholesterol esterification	3	0.573614	0.018348	ILMN_1688543,ILMN_1789007,ILMN_1690884	367	8	13528	13.8229	1	0.685335	27.2655
GOTERM_BP_FAT	GO:0060122~inner ear receptor stereocilium organization	3	0.573614	0.018348	ILMN_1783149,ILMN_1717434,ILMN_2407564,ILMN_1690621	367	8	13528	13.8229	1	0.685335	27.2655
INTERPRO	IPR003309:Transcriptional regulator SCAN	6	1.14723	0.0187961	ILMN_1685467,ILMN_2246154,ILMN_1792990,ILMN_1806502,ILMN_1744398,ILMN_1653867	452	57	16659	3.8796	0.999999	0.939233	25.0373
SP_PIR_KEYWORDS	Signal-anchor	20	3.82409	0.0188144	ILMN_1734707,ILMN_1758461,ILMN_2203491,ILMN_1666665,ILMN_1761275,ILMN_1670881,ILMN_1794370,ILMN_1781560,ILMN_1735584,ILMN_1772627,ILMN_1763587,ILMN_2368585,ILMN_1673773,ILMN_1785444,ILMN_1723480,ILMN_1681651,ILMN_1794072,ILMN_1737036,ILMN_1700888,ILMN_1764577	514	421	19235	1.77778	0.999307	0.405249	23.145
INTERPRO	IPR013087:Zinc finger, C2H2-type/integrase, DNA-binding	27	5.16252	0.0188147	ILMN_1710092,ILMN_1653867,ILMN_1676983,ILMN_2120624,ILMN_2101410,ILMN_1687827,ILMN_1727183,ILMN_1681805,ILMN_1760294,ILMN_1695079,ILMN_1683133,ILMN_1658173,ILMN_1696339,ILMN_1659800,ILMN_1685467,ILMN_1721849,ILMN_2154950,ILMN_1806502,ILMN_1763328,ILMN_1701464,ILMN_2146968,ILMN_1695687,ILMN_1792990,ILMN_1744398,ILMN_1655167,ILMN_1657888,ILMN_1749809	452	621	16659	1.60244	0.999999	0.903311	25.0588
GOTERM_BP_FAT	GO:0021700~developmental maturation	8	1.52964	0.0196729	ILMN_1781256,ILMN_1692967,ILMN_1715189,ILMN_1651838,ILMN_1686405,ILMN_1789244,ILMN_1798971,ILMN_2414135	367	101	13528	2.91969	1	0.699701	28.9347
GOTERM_BP_FAT	GO:0048839~inner ear development	7	1.33843	0.0199982	ILMN_1680320,ILMN_1783149,ILMN_1742929,ILMN_1717434,ILMN_2407564,ILMN_2177156,ILMN_1690621,ILMN_1764709	367	79	13528	3.26617	1	0.694894	29.339
SP_PIR_KEYWORDS	membrane	190	36.3289	0.0200551	ILMN_1665425,ILMN_1692674,ILMN_1661491,ILMN_1734707,ILMN_1729368,ILMN_1760088,ILMN_1794095,ILMN_1676709,ILMN_1690223,ILMN_1733963,ILMN_1654563,ILMN_2129563,ILMN_1679256,ILMN_1662932,ILMN_1676215,ILMN_1700183,ILMN_1757129,ILMN_2185665,ILMN_1688801,ILMN_181	514	6256	19235	1.13654	0.999573	0.403859	24.481
UP_SEQ_FEATURE	propeptide:Removed in mature form	13	2.48566	0.020969	ILMN_1672114,ILMN_1651838,ILMN_1695157,ILMN_1712582,ILMN_2060115,ILMN_2125869,ILMN_1737484,ILMN_1804357,ILMN_1728107,ILMN_1791826,ILMN_1723480,ILMN_1655974,ILMN_2051972	513	229	19113	2.11504	1	0.90043	29.7274
GOTERM_CC_FAT	GO:0045202~synapse	18	3.44168	0.0219492	ILMN_1783149,ILMN_1679595,ILMN_1760246,ILMN_1654563,ILMN_1805807,ILMN_1798819,ILMN_1660973,ILMN_1676215,ILMN_1696167,ILMN_2215989,ILMN_1659953,ILMN_2154157,ILMN_1757081,ILMN_1769195,ILMN_1768705,ILMN_1712461,ILMN_1729212,ILMN_1742382	358	355	12782	1.81034	0.999326	0.974031	25.9734
SP_PIR_KEYWORDS	dna-binding	65	12.4283	0.0221697	ILMN_1798076,ILMN_1782352,ILMN_1721167,ILMN_1658027,ILMN_1753830,ILMN_1700762,ILMN_1687827,ILMN_1740083,ILMN_1695079,ILMN_1652300,ILMN_1700413,ILMN_1794333,ILMN_2396338,ILMN_1696339,ILMN_1685467,ILMN_1721849,ILMN_1681154,ILMN_1784860,ILMN_1763328,ILMN_2219767,ILMN_1680320,ILMN_2146968,ILMN_1711894,ILMN_1792990,ILMN_2177156,ILMN_1760509,ILMN_1776577,ILMN_1657888,ILMN_1655167,ILMN_1659013,ILMN_2334…	514	1868	19235	1.30216	0.999813	0.415301	26.7086
SP_PIR_KEYWORDS	transmembrane	154	29.4455	0.0222913	ILMN_1665425,ILMN_1734707,ILMN_1729368,ILMN_1760088,ILMN_1794095,ILMN_1676709,ILMN_1690223,ILMN_1733963,ILMN_1654563,ILMN_2129563,ILMN_1700183,ILMN_1757129,ILMN_2185665,ILMN_1688801,ILMN_1810915,ILMN_1723480,ILMN_1676616,ILMN_1656560,ILMN_1796461,ILMN_181	514	4973	19235	1.15886	0.999822	0.398237	26.8348
SP_PIR_KEYWORDS	usher syndrome	3	0.573614	0.0225717	ILMN_1783149,ILMN_1717434,ILMN_2407564,ILMN_1690621	514	9	19235	12.4741	0.999841	0.384782	27.1251
GOTERM_BP_FAT	GO:0030030~cell projection organization	18	3.44168	0.0226427	ILMN_1783149,ILMN_1717434,ILMN_2047460,ILMN_1659086,ILMN_1654563,ILMN_1737484,ILMN_1756755,ILMN_1736078,ILMN_1680320,ILMN_2212999,ILMN_1753830,ILMN_2407564,ILMN_1794781,ILMN_1676616,ILMN_1690621,ILMN_2323465,ILMN_1770940,ILMN_1692261,ILMN_2104141	367	368	13528	1.80299	1	0.729487	32.5464
UP_SEQ_FEATURE	domain:FZ	4	0.764818	0.0227285	ILMN_1729368,ILMN_1716246,ILMN_1722898,ILMN_1798971	513	23	19113	6.47953	1	0.903273	31.8006
UP_SEQ_FEATURE	domain:BRICHOS	3	0.573614	0.0227592	ILMN_2375786,ILMN_1763587,ILMN_1759411	513	9	19113	12.4191	1	0.888403	31.8361
GOTERM_BP_FAT	GO:0001890~placenta development	6	1.14723	0.0228588	ILMN_1691641,ILMN_2213136,ILMN_1740418,ILMN_1760509,ILMN_1712537,ILMN_1680987	367	60	13528	3.6861	1	0.722902	32.8022
GOTERM_BP_FAT	GO:0060119~inner ear receptor cell development	3	0.573614	0.0231728	ILMN_1783149,ILMN_1717434,ILMN_2407564,ILMN_1690621	367	9	13528	12.287	1	0.718059	33.1726
INTERPRO	IPR007084:BRICHOS	3	0.573614	0.0232096	ILMN_2375786,ILMN_1763587,ILMN_1759411	452	9	16659	12.2854	1	0.915905	29.998
SMART	SM00055:FCH	4	0.764818	0.0232761	ILMN_1754600,ILMN_1722923,ILMN_1770824,ILMN_1751020	271	21	9079	6.3813	0.980872	0.980872	24.9299
SP_PIR_KEYWORDS	cell cycle	21	4.0153	0.0233068	ILMN_2396338,ILMN_1654112,ILMN_1660222,ILMN_1767414,ILMN_1709085,ILMN_1669842,ILMN_1694582,ILMN_1762281,ILMN_1741801,ILMN_1734827,ILMN_2120965,ILMN_1659953,ILMN_2357471,ILMN_1736816,ILMN_2137084,ILMN_2401352,ILMN_1776577,ILMN_1716553,ILMN_1785914,ILMN_2334205,ILMN_2141259	514	461	19235	1.7047	0.99988	0.378349	27.881
GOTERM_BP_FAT	GO:0043627~response to estrogen stimulus	8	1.52964	0.0237841	ILMN_1691641,ILMN_1688543,ILMN_2199439,ILMN_1682015,ILMN_1775224,ILMN_1768506,ILMN_1740418,ILMN_1800331	367	105	13528	2.80846	1	0.717946	33.8879
GOTERM_MF_FAT	GO:0003677~DNA binding	80	15.2964	0.0241059	ILMN_1806757,ILMN_1798076,ILMN_1782352,ILMN_1721167,ILMN_1694582,ILMN_1658027,ILMN_2120965,ILMN_1753830,ILMN_1700762,ILMN_1687827,ILMN_1740083,ILMN_1695079,ILMN_1652300,ILMN_1698191,ILMN_1700413,ILMN_1794333,ILMN_2396338,ILMN_1696339,ILMN_1685467,ILMN_169	358	2331	12983	1.24463	0.999999	0.991894	30.2132
KEGG_PATHWAY	hsa00430:Taurine and hypotaurine metabolism	3	0.573614	0.0251516	ILMN_2368585,ILMN_1737036,ILMN_1660973	130	10	5085	11.7346	0.936144	0.936144	24.936
UP_SEQ_FEATURE	zinc finger region:C2H2-type 2; atypical	4	0.764818	0.0254708	ILMN_1696339,ILMN_1681154,ILMN_1681805,ILMN_2120624	513	24	19113	6.20955	1	0.901033	34.9174
SP_PIR_KEYWORDS	sh3 domain	12	2.29446	0.0256505	ILMN_1680434,ILMN_1661491,ILMN_1754600,ILMN_2111229,ILMN_1794781,ILMN_1669928,ILMN_1722923,ILMN_1760990,ILMN_1770824,ILMN_1751020,ILMN_2382657,ILMN_1676215	514	210	19235	2.13841	0.999952	0.392023	30.243
GOTERM_BP_FAT	GO:0001892~embryonic placenta development	4	0.764818	0.0260951	ILMN_1691641,ILMN_1760509,ILMN_1712537,ILMN_1680987	367	24	13528	6.14351	1	0.741955	36.5274
SMART	SM00431:SCAN	6	1.14723	0.0266871	ILMN_1685467,ILMN_2246154,ILMN_1792990,ILMN_1806502,ILMN_1744398,ILMN_1653867	271	57	9079	3.52651	0.989373	0.896912	28.0603
GOTERM_CC_FAT	GO:0005884~actin filament	5	0.956023	0.0268927	ILMN_1665691,ILMN_1717434,ILMN_1669833,ILMN_2125869,ILMN_1662932	358	41	12782	4.35414	0.999873	0.949693	30.8858
UP_SEQ_FEATURE	transmembrane region	152	29.0631	0.0272921	ILMN_1665425,ILMN_1734707,ILMN_1729368,ILMN_1760088,ILMN_1794095,ILMN_1676709,ILMN_1690223,ILMN_1733963,ILMN_1654563,ILMN_2129563,ILMN_1700183,ILMN_1757129,ILMN_2185665,ILMN_1688801,ILMN_1810915,ILMN_1723480,ILMN_1676616,ILMN_1656560,ILMN_1796461,ILMN_181	513	4911	19113	1.15315	1	0.903946	36.9129
SP_PIR_KEYWORDS	synapse	12	2.29446	0.0280731	ILMN_1696167,ILMN_1659953,ILMN_1679595,ILMN_1760246,ILMN_2154157,ILMN_1805807,ILMN_1769195,ILMN_1757081,ILMN_1712461,ILMN_1768705,ILMN_1676215,ILMN_1742382	514	213	19235	2.10829	0.999982	0.405077	32.6088
GOTERM_BP_FAT	GO:0032870~cellular response to hormone stimulus	9	1.72084	0.028076	ILMN_1804357,ILMN_1762766,ILMN_1728107,ILMN_1669833,ILMN_1728799,ILMN_2131381,ILMN_2120555,ILMN_1700888,ILMN_2115336	367	133	13528	2.49436	1	0.758879	38.7107
GOTERM_BP_FAT	GO:0045664~regulation of neuron differentiation	9	1.72084	0.028076	ILMN_2215989,ILMN_1798076,ILMN_1701653,ILMN_1655577,ILMN_1659086,ILMN_2177156,ILMN_2154157,ILMN_1737484,ILMN_1756755	367	133	13528	2.49436	1	0.758879	38.7107
UP_SEQ_FEATURE	domain:TSP type-1 5	4	0.764818	0.0283827	ILMN_1656171,ILMN_1805543,ILMN_1721495,ILMN_1794370	513	25	19113	5.96117	1	0.900692	38.0802
GOTERM_BP_FAT	GO:0033700~phospholipid efflux	3	0.573614	0.0284546	ILMN_1688543,ILMN_1789007,ILMN_1690884	367	10	13528	11.0583	1	0.755062	39.1198
INTERPRO	IPR018379:BEN domain	3	0.573614	0.028499	ILMN_2396338,ILMN_1675024,ILMN_2235086	452	10	16659	11.0569	1	0.930555	35.539
UP_SEQ_FEATURE	compositionally biased region:Poly-Pro	19	3.63289	0.029974	ILMN_1680434,ILMN_1798076,ILMN_1698846,ILMN_1729368,ILMN_1681154,ILMN_1744897,ILMN_1744635,ILMN_2129563,ILMN_1702229,ILMN_1664242,ILMN_1680320,ILMN_1733746,ILMN_2287543,ILMN_1681651,ILMN_1814661,ILMN_2041780,ILMN_1711888,ILMN_1757081,ILMN_2336393	513	413	19113	1.71402	1	0.901623	39.7469
SP_PIR_KEYWORDS	tumor suppressor	9	1.72084	0.0306179	ILMN_2396338,ILMN_2277537,ILMN_1692967,ILMN_2137084,ILMN_1764709,ILMN_1814661,ILMN_1800331,ILMN_1745686,ILMN_2166457	514	137	19235	2.45839	0.999993	0.418044	35.0136
GOTERM_BP_FAT	GO:0045449~regulation of transcription	86	16.4436	0.0307845	ILMN_1806757,ILMN_1798076,ILMN_1782352,ILMN_1765310,ILMN_1721167,ILMN_2120965,ILMN_1753830,ILMN_1700762,ILMN_1687827,ILMN_1754858,ILMN_1695079,ILMN_1652300,ILMN_1698191,ILMN_1700413,ILMN_1680434,ILMN_2396338,ILMN_1794333,ILMN_2195703,ILMN_1804445,ILMN_168	367	2601	13528	1.21878	1	0.774058	41.5816
INTERPRO	IPR001452:Src homology-3 domain	12	2.29446	0.0308389	ILMN_1680434,ILMN_1661491,ILMN_1754600,ILMN_2111229,ILMN_1794781,ILMN_1669928,ILMN_1722923,ILMN_1760990,ILMN_1770824,ILMN_1751020,ILMN_2382657,ILMN_1676215	452	213	16659	2.07641	1	0.923358	37.8571
GOTERM_BP_FAT	GO:0006260~DNA replication	11	2.10325	0.0339113	ILMN_1675617,ILMN_1669842,ILMN_1707945,ILMN_1784860,ILMN_1709484,ILMN_1740083,ILMN_1694582,ILMN_2137084,ILMN_1741801,ILMN_1776577,ILMN_1785914	367	190	13528	2.13406	1	0.798714	44.7383
GOTERM_BP_FAT	GO:0006350~transcription	71	13.5755	0.034579	ILMN_1806757,ILMN_1798076,ILMN_1765310,ILMN_1721167,ILMN_2120965,ILMN_1753830,ILMN_1700762,ILMN_1687827,ILMN_1695079,ILMN_1652300,ILMN_1698191,ILMN_1700413,ILMN_1794333,ILMN_2396338,ILMN_2195703,ILMN_1804445,ILMN_1685467,ILMN_1721849,ILMN_1681154,ILMN_176	367	2101	13528	1.24566	1	0.797698	45.3912
GOTERM_BP_FAT	GO:0045834~positive regulation of lipid metabolic process	5	0.956023	0.0352652	ILMN_1688543,ILMN_1750062,ILMN_1789007,ILMN_1794781,ILMN_1690884	367	46	13528	4.00663	1	0.796899	46.0547
OMIM_DISEASE	Genome-wide association with bone mass and geometry in the Framingham Heart Study	3	0.573614	0.035964	ILMN_2407564,ILMN_1690223,ILMN_1690621,ILMN_1769195	114	10	3671	9.66053	0.99949	0.99949	36.9765
SP_PIR_KEYWORDS	retinitis pigmentosa	5	0.956023	0.0361896	ILMN_1783149,ILMN_1702787,ILMN_2407564,ILMN_1695157,ILMN_1655974,ILMN_1690621	514	47	19235	3.98108	0.999999	0.458716	40.0036
INTERPRO	IPR007087:Zinc finger, C2H2-type	31	5.92734	0.0362285	ILMN_1710092,ILMN_1653867,ILMN_1676983,ILMN_2120624,ILMN_2101410,ILMN_1687827,ILMN_1727183,ILMN_1681805,ILMN_1760294,ILMN_1695079,ILMN_1683133,ILMN_1658173,ILMN_1652300,ILMN_1696339,ILMN_1659800,ILMN_1685467,ILMN_1721849,ILMN_1681154,ILMN_2154950,ILMN_1797668,ILMN_1806502,ILMN_1763328,ILMN_1657665,ILMN_1701464,ILMN_2146968,ILMN_1695687,ILMN_1792990,ILMN_1744398,ILMN_1655167,ILMN_1657888,ILMN_1749…	452	784	16659	1.45732	1	0.934342	42.9035
GOTERM_BP_FAT	GO:0050767~regulation of neurogenesis	10	1.91205	0.0366864	ILMN_2215989,ILMN_1798076,ILMN_1701653,ILMN_1655577,ILMN_1659086,ILMN_2177156,ILMN_1753287,ILMN_2154157,ILMN_1737484,ILMN_1756755	367	166	13528	2.22054	1	0.802779	47.4046
KEGG_PATHWAY	hsa04310:Wnt signaling pathway	9	1.72084	0.0371697	ILMN_1692967,ILMN_1731206,ILMN_1763657,ILMN_2213136,ILMN_1781416,ILMN_1692674,ILMN_1729368,ILMN_1722898,ILMN_1798971	130	151	5085	2.33138	0.983275	0.870674	34.7215
GOTERM_BP_FAT	GO:0010648~negative regulation of cell communication	13	2.48566	0.0374961	ILMN_1680434,ILMN_2375786,ILMN_1691641,ILMN_1763657,ILMN_1682034,ILMN_2131381,ILMN_1808226,ILMN_1692967,ILMN_1715463,ILMN_1716246,ILMN_2177156,ILMN_1753287,ILMN_1700888	367	248	13528	1.93223	1	0.803016	48.1595
GOTERM_BP_FAT	GO:0006355~regulation of transcription, DNA-dependent	61	11.6635	0.0386103	ILMN_1806757,ILMN_1798076,ILMN_1782352,ILMN_1721167,ILMN_2120965,ILMN_1753830,ILMN_1700762,ILMN_1687827,ILMN_1754858,ILMN_1695079,ILMN_1700413,ILMN_1794333,ILMN_1680434,ILMN_2195703,ILMN_1685467,ILMN_1691641,ILMN_1763328,ILMN_2219767,ILMN_1680320,ILMN_2146968,ILMN_1711894,ILMN_2349006,ILMN_1792990,ILMN_2177156,ILMN_1760509,ILMN_1659013,ILMN_2246154,ILMN_1814657,ILMN_1653867,ILMN_1676983,ILMN_1680…	367	1773	13528	1.2682	1	0.805826	49.1816
UP_SEQ_FEATURE	zinc finger region:C2H2-type 2	25	4.78011	0.038704	ILMN_1710092,ILMN_1653867,ILMN_1676983,ILMN_2101410,ILMN_1687827,ILMN_1760294,ILMN_1695079,ILMN_1683133,ILMN_1658173,ILMN_1652300,ILMN_1659800,ILMN_1685467,ILMN_1721849,ILMN_2154950,ILMN_1797668,ILMN_1806502,ILMN_1763328,ILMN_1657665,ILMN_2146968,ILMN_1695687,ILMN_1792990,ILMN_1744398,ILMN_1655167,ILMN_1657888,ILMN_1749809	513	608	19113	1.53196	1	0.942994	48.1656
GOTERM_BP_FAT	GO:0035270~endocrine system development	6	1.14723	0.0387355	ILMN_1798076,ILMN_2131381,ILMN_2177156,ILMN_1797668,ILMN_1770940,ILMN_1690884	367	69	13528	3.20531	1	0.800285	49.2952
GOTERM_MF_FAT	GO:0005516~calmodulin binding	9	1.72084	0.0394947	ILMN_1769433,ILMN_1698846,ILMN_1775224,ILMN_1795119,ILMN_1744897,ILMN_2120555,ILMN_1667381,ILMN_1661940,ILMN_1808226	358	140	12983	2.33134	1	0.99743	44.791
UP_SEQ_FEATURE	domain:Tyrosine-protein phosphatase 1	3	0.573614	0.0395763	ILMN_1762766,ILMN_1676616,ILMN_2315789	513	12	19113	9.31433	1	0.939025	48.9431
UP_SEQ_FEATURE	domain:Tyrosine-protein phosphatase 2	3	0.573614	0.0395763	ILMN_1762766,ILMN_1676616,ILMN_2315789	513	12	19113	9.31433	1	0.939025	48.9431
GOTERM_BP_FAT	GO:0065005~protein-lipid complex assembly	3	0.573614	0.0402776	ILMN_1688543,ILMN_1789007,ILMN_1690884	367	12	13528	9.21526	1	0.806563	50.6756
GOTERM_BP_FAT	GO:0034377~plasma lipoprotein particle assembly	3	0.573614	0.0402776	ILMN_1688543,ILMN_1789007,ILMN_1690884	367	12	13528	9.21526	1	0.806563	50.6756
GOTERM_BP_FAT	GO:0035282~segmentation	5	0.956023	0.0403393	ILMN_1655572,ILMN_2213136,ILMN_1753287,ILMN_1764709,ILMN_1722898	367	48	13528	3.83969	1	0.800733	50.73
SP_PIR_KEYWORDS	differentiation	20	3.82409	0.0405362	ILMN_1696339,ILMN_2375786,ILMN_1688184,ILMN_1702787,ILMN_1721167,ILMN_2154950,ILMN_1654563,ILMN_1651498,ILMN_1735438,ILMN_1686405,ILMN_1794370,ILMN_1695414,ILMN_1774207,ILMN_1715189,ILMN_1701653,ILMN_1716246,ILMN_1760509,ILMN_1753287,ILMN_1722898,ILMN_1775926	514	460	19235	1.62705	1	0.483338	43.6468
GOTERM_BP_FAT	GO:0010975~regulation of neuron projection development	6	1.14723	0.0408284	ILMN_2215989,ILMN_1655577,ILMN_1659086,ILMN_2154157,ILMN_1737484,ILMN_1756755	367	70	13528	3.15952	1	0.798442	51.16
GOTERM_BP_FAT	GO:0003002~regionalization	11	2.10325	0.0418568	ILMN_1655572,ILMN_1680320,ILMN_1798076,ILMN_1763657,ILMN_2213136,ILMN_1681805,ILMN_1753287,ILMN_1764709,ILMN_1722898,ILMN_1800331,ILMN_1712537	367	197	13528	2.05823	1	0.800491	52.0524
GOTERM_BP_FAT	GO:0010970~microtubule-based transport	4	0.764818	0.0426952	ILMN_2215989,ILMN_1759330,ILMN_1690397,ILMN_1659086	367	29	13528	5.08428	1	0.800997	52.7686
UP_SEQ_FEATURE	glycosylation site:N-linked (GlcNAc...)	128	24.4742	0.0432472	ILMN_1665425,ILMN_1734707,ILMN_1707286,ILMN_1760088,ILMN_1729368,ILMN_1794095,ILMN_1690223,ILMN_1676709,ILMN_1730039,ILMN_1733963,ILMN_1654563,ILMN_2129563,ILMN_1700183,ILMN_2185665,ILMN_1723480,ILMN_1676616,ILMN_1712461,ILMN_1775926,ILMN_1656560,ILMN_179	513	4129	19113	1.15499	1	0.946571	52.0964
INTERPRO	IPR015880:Zinc finger, C2H2-like	31	5.92734	0.0432929	ILMN_1710092,ILMN_1653867,ILMN_1676983,ILMN_2120624,ILMN_2101410,ILMN_1687827,ILMN_1727183,ILMN_1681805,ILMN_1760294,ILMN_1695079,ILMN_1683133,ILMN_1658173,ILMN_1652300,ILMN_1696339,ILMN_1659800,ILMN_1685467,ILMN_1721849,ILMN_1681154,ILMN_2154950,ILMN_1797668,ILMN_1806502,ILMN_1763328,ILMN_1657665,ILMN_1701464,ILMN_2146968,ILMN_1695687,ILMN_1792990,ILMN_1744398,ILMN_1655167,ILMN_1657888,ILMN_1749…	452	797	16659	1.43355	1	0.948661	48.9396
GOTERM_BP_FAT	GO:0043583~ear development	7	1.33843	0.0439031	ILMN_1680320,ILMN_1783149,ILMN_1742929,ILMN_1717434,ILMN_2407564,ILMN_2177156,ILMN_1690621,ILMN_1764709	367	95	13528	2.71608	1	0.804256	53.7827
GOTERM_BP_FAT	GO:0048568~embryonic organ development	10	1.91205	0.0443409	ILMN_1680320,ILMN_1783149,ILMN_1798076,ILMN_1742929,ILMN_1691641,ILMN_2177156,ILMN_1764709,ILMN_1760509,ILMN_1712537,ILMN_1680987	367	172	13528	2.14308	1	0.801738	54.1452
KEGG_PATHWAY	hsa00330:Arginine and proline metabolism	5	0.956023	0.0445182	ILMN_1775224,ILMN_1707169,ILMN_1729180,ILMN_1732066,ILMN_1671365	130	53	5085	3.69013	0.992688	0.805908	40.1169
UP_SEQ_FEATURE	compositionally biased region:Poly-Gly	14	2.67686	0.0451831	ILMN_1680434,ILMN_1696339,ILMN_1798076,ILMN_2213136,ILMN_1729368,ILMN_1702229,ILMN_1735062,ILMN_1737484,ILMN_1705733,ILMN_2177156,ILMN_1760509,ILMN_1769195,ILMN_1661940,ILMN_1657888	513	286	19113	1.82378	1	0.94692	53.6847
UP_SEQ_FEATURE	domain:PP2C-like	3	0.573614	0.0459587	ILMN_1708508,ILMN_1772817,ILMN_1814661	513	13	19113	8.59784	1	0.943191	54.307
UP_SEQ_FEATURE	zinc finger region:C2H2-type 9	17	3.25048	0.0467077	ILMN_1685467,ILMN_1721849,ILMN_1763328,ILMN_1653867,ILMN_1676983,ILMN_1701464,ILMN_2101410,ILMN_2146968,ILMN_1687827,ILMN_1744398,ILMN_1760294,ILMN_1695079,ILMN_1655167,ILMN_1657888,ILMN_1652300,ILMN_1658173,ILMN_1749809	513	376	19113	1.68451	1	0.93942	54.9005
GOTERM_BP_FAT	GO:0050995~negative regulation of lipid catabolic process	3	0.573614	0.0467662	ILMN_1688543,ILMN_2131381,ILMN_1789007	367	13	13528	8.50639	1	0.813411	56.1051
PIR_SUPERFAMILY	PIRSF002385:B/K protein/synaptotagmin	3	0.573614	0.0469451	ILMN_1696167,ILMN_1658499,ILMN_1768705	187	14	7396	8.47517	0.999927	0.991436	45.2107
PIR_SUPERFAMILY	PIRSF001392:carbonate dehydratase	3	0.573614	0.0469451	ILMN_2199439,ILMN_1695157,ILMN_1742358	187	14	7396	8.47517	0.999927	0.991436	45.2107
GOTERM_BP_FAT	GO:0007605~sensory perception of sound	7	1.33843	0.047772	ILMN_2241187,ILMN_1692967,ILMN_1783149,ILMN_1717434,ILMN_2407564,ILMN_2177156,ILMN_2170930,ILMN_1690621	367	97	13528	2.66007	1	0.814791	56.8947
UP_SEQ_FEATURE	domain:SH3	10	1.91205	0.0492616	ILMN_1680434,ILMN_1661491,ILMN_1754600,ILMN_1669928,ILMN_1722923,ILMN_1760990,ILMN_1770824,ILMN_1751020,ILMN_2382657,ILMN_1676215	513	177	19113	2.10493	1	0.942235	56.8703
UP_SEQ_FEATURE	domain:TSP type-1 4	4	0.764818	0.0493499	ILMN_1656171,ILMN_1805543,ILMN_1721495,ILMN_1794370	513	31	19113	4.80739	1	0.936365	56.937
PIR_SUPERFAMILY	PIRSF037402:lefty protein	2	0.382409	0.0496683	ILMN_1781256,ILMN_1660317	187	2	7396	39.5508	0.999958	0.965345	47.1378
PIR_SUPERFAMILY	PIRSF037402:TGFb4	2	0.382409	0.0496683	ILMN_1781256,ILMN_1660317	187	2	7396	39.5508	0.999958	0.965345	47.1378
KEGG_PATHWAY	hsa05217:Basal cell carcinoma	5	0.956023	0.0499071	ILMN_1692967,ILMN_2213136,ILMN_1729368,ILMN_1800331,ILMN_1798971	130	55	5085	3.55594	0.996031	0.748994	43.8117
UP_SEQ_FEATURE	short sequence motif:PDZ-binding	6	1.14723	0.050666	ILMN_1775931,ILMN_1729368,ILMN_1814661,ILMN_1654563,ILMN_1692261,ILMN_1798971	513	75	19113	2.98058	1	0.934938	57.9188
UP_SEQ_FEATURE	compositionally biased region:Poly-Gln	9	1.72084	0.0506897	ILMN_1708798,ILMN_1705733,ILMN_1701653,ILMN_1760246,ILMN_1744897,ILMN_1814661,ILMN_2323465,ILMN_1657888,ILMN_1661519	513	151	19113	2.22063	1	0.928823	57.9362
UP_SEQ_FEATURE	propeptide:Or 135	2	0.382409	0.0528599	ILMN_1781256,ILMN_1660317	513	2	19113	37.2573	1	0.930738	59.5087
UP_SEQ_FEATURE	region of interest:Interaction with DVL1, DVL2 and DVL3	2	0.382409	0.0528599	ILMN_1731206,ILMN_1692674	513	2	19113	37.2573	1	0.930738	59.5087
SMART	SM00326:SH3	12	2.29446	0.0530488	ILMN_1680434,ILMN_1661491,ILMN_1754600,ILMN_2111229,ILMN_1794781,ILMN_1669928,ILMN_1722923,ILMN_1760990,ILMN_1770824,ILMN_1751020,ILMN_2382657,ILMN_1676215	271	213	9079	1.88743	0.999895	0.952756	48.5035
GOTERM_CC_FAT	GO:0042995~cell projection	28	5.35373	0.0532579	ILMN_1654112,ILMN_2103774,ILMN_1665691,ILMN_1727855,ILMN_1669833,ILMN_1659086,ILMN_1733963,ILMN_1662932,ILMN_1660973,ILMN_2215989,ILMN_1688633,ILMN_1768705,ILMN_1729212,ILMN_2104141,ILMN_1680434,ILMN_1783149,ILMN_1746846,ILMN_1717434,ILMN_1712582,ILMN_1681857,ILMN_2212999,ILMN_1745299,ILMN_2199439,ILMN_1797596,ILMN_2162253,ILMN_2154157,ILMN_2323465,ILMN_1769195	358	697	12782	1.4343	1	0.988907	52.366
GOTERM_BP_FAT	GO:0007309~oocyte axis specification	2	0.382409	0.05338	ILMN_1781256,ILMN_1692967	367	2	13528	36.861	1	0.843972	61.0568
GOTERM_BP_FAT	GO:0007308~oocyte construction	2	0.382409	0.05338	ILMN_1781256,ILMN_1692967	367	2	13528	36.861	1	0.843972	61.0568
INTERPRO	IPR003942:Transforming growth factor, beta 4	2	0.382409	0.0534136	ILMN_1781256,ILMN_1660317	452	2	16659	36.8562	1	0.965813	56.5551
INTERPRO	IPR015585:POU domain class 5	2	0.382409	0.0534136	ILMN_2068498,ILMN_1705546	452	2	16659	36.8562	1	0.965813	56.5551
GOTERM_BP_FAT	GO:0046632~alpha-beta T cell differentiation	3	0.573614	0.0536061	ILMN_2059549,ILMN_1709484,ILMN_1760509	367	14	13528	7.89879	1	0.84034	61.2164
GOTERM_BP_FAT	GO:0045940~positive regulation of steroid metabolic process	3	0.573614	0.0536061	ILMN_1688543,ILMN_1789007,ILMN_1690884	367	14	13528	7.89879	1	0.84034	61.2164
GOTERM_BP_FAT	GO:0006656~phosphatidylcholine biosynthetic process	3	0.573614	0.0536061	ILMN_1688543,ILMN_1727855,ILMN_1690884	367	14	13528	7.89879	1	0.84034	61.2164
[truncated: 108 more rows]
